# Supplementary material for: Transcriptome analysis under pecan scab infection reveals the molecular mechanisms of the defense response in pecans
Source: PLoS One. 2024 Nov 21;19(11):e0313878. doi: 10.1371/journal.pone.0313878 (PMC11581225; doi:10.1371/journal.pone.0313878)
Supplement: S1 File — (TXT) [file pone.0313878.s001.txt]

### Bioinformatic analyses were run in the computing cluster  by submitting the job script ########

### Trimming raw reads with trim galore #####

### Load trim galore module
## Keep all raw fastq files in the 'reads' directory and assign the 'out' directory as an output directory

ml Trim_Galore/0.6.5-GCCcore-8.3.0-Java-11-Python-3.7.4

trim_galore --paired -q 30 --length 36 --gzip --fastqc $reads/IXBR_RNAseq_3_Control_1_24hr_TACCGAGG_Carya_illinoinensis_I972_L2_R1.fastq $reads/IXBR_RNAseq_3_Control_1_24hr_TACCGAGG_Carya_illinoinensis_I972_L2_R2.fastq --output_dir $out
trim_galore --paired -q 30 --length 36 --gzip --fastqc $reads/IXBS_RNAseq_4_Control_1_48hr_CGTTAGAA_Carya_illinoinensis_I972_L2_R1.fastq $reads/IXBS_RNAseq_4_Control_1_48hr_CGTTAGAA_Carya_illinoinensis_I972_L2_R2.fastq --output_dir $out
trim_galore --paired -q 30 --length 36 --gzip --fastqc $reads/IXBT_RNAseq_6_Control_1_96hr_AGCCTCAT_Carya_illinoinensis_I972_L2_R1.fastq $reads/IXBT_RNAseq_6_Control_1_96hr_AGCCTCAT_Carya_illinoinensis_I972_L2_R2.fastq --output_dir $out
trim_galore --paired -q 30 --length 36 --gzip --fastqc $reads/IXBU_RNAseq_10_Control_2_24hr_GATTCTGC_Carya_illinoinensis_I972_L2_R1.fastq $reads/IXBU_RNAseq_10_Control_2_24hr_GATTCTGC_Carya_illinoinensis_I972_L2_R2.fastq --output_dir $out
trim_galore --paired -q 30 --length 36 --gzip --fastqc $reads/IXBW_RNAseq_11_Control_2_48hr_TCGTAGTG_Carya_illinoinensis_I972_L2_R1.fastq $reads/IXBW_RNAseq_11_Control_2_48hr_TCGTAGTG_Carya_illinoinensis_I972_L2_R2.fastq --output_dir $out
trim_galore --paired -q 30 --length 36 --gzip --fastqc $reads/IXBX_RNAseq_13_Control_2_96hr_CTACGACA_Carya_illinoinensis_I972_L2_R1.fastq $reads/IXBX_RNAseq_13_Control_2_96hr_CTACGACA_Carya_illinoinensis_I972_L2_R2.fastq --output_dir $out
trim_galore --paired -q 30 --length 36 --gzip --fastqc $reads/IXBY_RNAseq_17_Control_3_24hr_TAAGTGGT_Carya_illinoinensis_I972_L2_R1.fastq $reads/IXBY_RNAseq_17_Control_3_24hr_TAAGTGGT_Carya_illinoinensis_I972_L2_R2.fastq --output_dir $out
trim_galore --paired -q 30 --length 36 --gzip --fastqc $reads/IXBZ_RNAseq_18_Control_3_48hr_CGGACAAC_Carya_illinoinensis_I972_L2_R1.fastq $reads/IXBZ_RNAseq_18_Control_3_48hr_CGGACAAC_Carya_illinoinensis_I972_L2_R2.fastq --output_dir $out
trim_galore --paired -q 30 --length 36 --gzip --fastqc $reads/IXCA_RNAseq_20_Control_3_96hr_ATATGGAT_Carya_illinoinensis_I972_L2_R1.fastq $reads/IXCA_RNAseq_20_Control_3_96hr_ATATGGAT_Carya_illinoinensis_I972_L2_R2.fastq --output_dir $out
trim_galore --paired -q 30 --length 36 --gzip --fastqc $reads/IXCK_RNAseq_45_De-Tif-11_1_24hr_AACAGGTT_Carya_illinoinensis_I972_L2_R1.fastq $reads/IXCK_RNAseq_45_De-Tif-11_1_24hr_AACAGGTT_Carya_illinoinensis_I972_L2_R2.fastq --output_dir $out
trim_galore --paired -q 30 --length 36 --gzip --fastqc $reads/IXCL_RNAseq_46_De-Tif-11_1_48hr_GGTGAACC_Carya_illinoinensis_I972_L2_R1.fastq $reads/IXCL_RNAseq_46_De-Tif-11_1_48hr_GGTGAACC_Carya_illinoinensis_I972_L2_R2.fastq --output_dir $out
trim_galore --paired -q 30 --length 36 --gzip --fastqc $reads/IXCM_RNAseq_48_De-Tif-11_1_96hr_CAACAATG_Carya_illinoinensis_I972_L2_R1.fastq $reads/IXCM_RNAseq_48_De-Tif-11_1_96hr_CAACAATG_Carya_illinoinensis_I972_L2_R2.fastq --output_dir $out
trim_galore --paired -q 30 --length 36 --gzip --fastqc $reads/IXCN_RNAseq_52_De-Tif-11_2_24hr_TGGTGGCA_Carya_illinoinensis_I972_L2_R1.fastq $reads/IXCN_RNAseq_52_De-Tif-11_2_24hr_TGGTGGCA_Carya_illinoinensis_I972_L2_R2.fastq --output_dir $out
trim_galore --paired -q 30 --length 36 --gzip --fastqc $reads/IXCP_RNAseq_53_De-Tif-11_2_48hr_AGGCAGAG_Carya_illinoinensis_I972_L2_R1.fastq $reads/IXCP_RNAseq_53_De-Tif-11_2_48hr_AGGCAGAG_Carya_illinoinensis_I972_L2_R2.fastq --output_dir $out
trim_galore --paired -q 30 --length 36 --gzip --fastqc $reads/IXCQ_RNAseq_55_De-Tif-11_2_96hr_GAATGAGA_Carya_illinoinensis_I972_L2_R1.fastq $reads/IXCQ_RNAseq_55_De-Tif-11_2_96hr_GAATGAGA_Carya_illinoinensis_I972_L2_R2.fastq --output_dir $out
trim_galore --paired -q 30 --length 36 --gzip --fastqc $reads/IXCR_RNAseq_59_De-Tif-11_3_24hr_TGCGGCGT_Carya_illinoinensis_I972_L2_R1.fastq $reads/IXCR_RNAseq_59_De-Tif-11_3_24hr_TGCGGCGT_Carya_illinoinensis_I972_L2_R2.fastq --output_dir $out
trim_galore --paired -q 30 --length 36 --gzip --fastqc $reads/IXCS_RNAseq_60_De-Tif-11_3_48hr_CATAATAC_Carya_illinoinensis_I972_L2_R1.fastq $reads/IXCS_RNAseq_60_De-Tif-11_3_48hr_CATAATAC_Carya_illinoinensis_I972_L2_R2.fastq --output_dir $out
trim_galore --paired -q 30 --length 36 --gzip --fastqc $reads/IXCT_RNAseq_62_De-Tif-11_3_96hr_GATCTATC_Carya_illinoinensis_I972_L2_R1.fastq $reads/IXCT_RNAseq_62_De-Tif-11_3_96hr_GATCTATC_Carya_illinoinensis_I972_L2_R2.fastq --output_dir $out
trim_galore --paired -q 30 --length 36 --gzip --fastqc $reads/IXCB_RNAseq_24_Pa-OK-11_1_24hr_GCGCAAGC_Carya_illinoinensis_I972_L2_R1.fastq $reads/IXCB_RNAseq_24_Pa-OK-11_1_24hr_GCGCAAGC_Carya_illinoinensis_I972_L2_R2.fastq --output_dir $out
trim_galore --paired -q 30 --length 36 --gzip --fastqc $reads/IXCC_RNAseq_25_Pa-OK-11_1_48hr_AAGATACT_Carya_illinoinensis_I972_L2_R1.fastq $reads/IXCC_RNAseq_25_Pa-OK-11_1_48hr_AAGATACT_Carya_illinoinensis_I972_L2_R2.fastq --output_dir $out
trim_galore --paired -q 30 --length 36 --gzip --fastqc $reads/IXCD_RNAseq_27_Pa-OK-11_1_96hr_GGAGCGTC_Carya_illinoinensis_I972_L2_R1.fastq $reads/IXCD_RNAseq_27_Pa-OK-11_1_96hr_GGAGCGTC_Carya_illinoinensis_I972_L2_R2.fastq --output_dir $out
trim_galore --paired -q 30 --length 36 --gzip --fastqc $reads/IXCE_RNAseq_31_Pa-OK-11_2_24hr_ATGGCATG_Carya_illinoinensis_I972_L2_R1.fastq $reads/IXCE_RNAseq_31_Pa-OK-11_2_24hr_ATGGCATG_Carya_illinoinensis_I972_L2_R2.fastq --output_dir $out
trim_galore --paired -q 30 --length 36 --gzip --fastqc $reads/IXCF_RNAseq_32_Pa-OK-11_2_48hr_GCAATGCA_Carya_illinoinensis_I972_L2_R1.fastq $reads/IXCF_RNAseq_32_Pa-OK-11_2_48hr_GCAATGCA_Carya_illinoinensis_I972_L2_R2.fastq --output_dir $out
trim_galore --paired -q 30 --length 36 --gzip --fastqc $reads/IXCG_RNAseq_34_Pa-OK-11_2_96hr_GTTCCAAT_Carya_illinoinensis_I972_L2_R1.fastq $reads/IXCG_RNAseq_34_Pa-OK-11_2_96hr_GTTCCAAT_Carya_illinoinensis_I972_L2_R2.fastq --output_dir $out
trim_galore --paired -q 30 --length 36 --gzip --fastqc $reads/IXCH_RNAseq_38_Pa-OK-11_3_24hr_ACCTTGGC_Carya_illinoinensis_I972_L2_R1.fastq $reads/IXCH_RNAseq_38_Pa-OK-11_3_24hr_ACCTTGGC_Carya_illinoinensis_I972_L2_R2.fastq --output_dir $out
trim_galore --paired -q 30 --length 36 --gzip --fastqc $reads/IXCI_RNAseq_39_Pa-OK-11_3_48hr_ATATCTCG_Carya_illinoinensis_I972_L2_R1.fastq $reads/IXCI_RNAseq_39_Pa-OK-11_3_48hr_ATATCTCG_Carya_illinoinensis_I972_L2_R2.fastq --output_dir $out
trim_galore --paired -q 30 --length 36 --gzip --fastqc $reads/IXCJ_RNAseq_41_Pa-OK-11_3_96hr_GCGCTCTA_Carya_illinoinensis_I972_L2_R1.fastq $reads/IXCJ_RNAseq_41_Pa-OK-11_3_96hr_GCGCTCTA_Carya_illinoinensis_I972_L2_R2.fastq --output_dir $out


### Download the SILVA rRNA database and format

wget https://www.arb-silva.de/fileadmin/silva_databases/release_138.1/Exports/SILVA_138.1_LSURef_tax_silva.fasta.gz
wget https://www.arb-silva.de/fileadmin/silva_databases/release_138.1/Exports/SILVA_138.1_SSURef_NR99_tax_silva.fasta.gz


### Unzip
gunzip SILVA_138.1_LSURef_tax_silva.fasta.gz
gunzip SILVA_138.1_SSURef_NR99_tax_silva.fasta.gz

## The Following command line changes all 'Us' Into 'Ts'


more SILVA_138.1_SSURef_NR99_tax_silva.fasta | awk '/^>/ {printf("%s%s\t",(N>0?"\n":""),$0);N++;next;} {printf("%s",$0);} END {printf("\n");}'| sed 's/\t/\n/g'| while read L; do echo $L; read L; echo "$L" | tr "U" "T"; done > SILVA_138.1_SSURef_NR99_tax_silva_DNA.fasta
more SILVA_138.1_LSURef_tax_silva.fasta | awk '/^>/ {printf("%s%s\t",(N>0?"\n":""),$0);N++;next;} {printf("%s",$0);} END {printf("\n");}'| sed 's/\t/\n/g'| while read L; do echo $L; read L; echo "$L" | tr "U" "T"; done > SILVA_138.1_LSURef_tax_silva_DNA.fasta


## Headers of fasta files were manually changed using nano editor

nano <filename.fasta>

## Combine two fasta files into one

cat SILVA_138.1_* > SILVA_138.1_LSURef_SSURef.fasta


### Align processed reads against SILVA rRNA database, extract unaligned reads and align against pecan genome
## Create the following directories and assign a path to these directories


index="/PATH/TO/SAVE/INDEXED_PECAN_GENOME/FILES/"
genome="/PATH/TO/PECAN_GENOME_FILE/reference_genome.fasta"
reads="/PATH/TO/TRIMMED_RNA_SEQ_READS/"
bam="/PATH/TO/SAVE/BAM_FILES/FROM/ALIGNMENT/AGAINST/PECAN_GENOME/"
unaligned_rna="/PATH/TO/SAVE/UNALIGNED_READS/INTO_FASTQ_FORMAT/"
outsam_rna="/PATH/TO/SAVE/ALIGNED_SAM_FILES/FROM_ALIGNMENT/AGAINST/SILVA_rRNA/DATABASE/"
index_rna="/PATH/TO/SAVE/INDEXED/rRNA/DATABASE/"
rna_fasta="/PATH/TO/rRNA_FASTA_FILE/SILVA_138.1_LSURef_SSURef.fasta"

## Load modules

ml STAR/2.7.3a-GCC-8.3.0
ml Bowtie2/2.4.1-GCC-8.3.0

## Build index
time bowtie2-build $rna_fasta $index_rna/rrna

## Alignment

time bowtie2 -p 8 -x $index_rna/rrna  -1 $reads/IXBR_RNAseq_3_Control_1_24hr_TACCGAGG_Carya_illinoinensis_I972_L2_R1_val_1.fq.gz -2 $reads/IXBR_RNAseq_3_Control_1_24hr_TACCGAGG_Carya_illinoinensis_I972_L2_R2_val_2.fq.gz --un-conc-gz $unaligned_rna/Control_1_24hr -S $outsam_rna/Control_1_24hr_rrna.sam
time bowtie2 -p 8 -x $index_rna/rrna  -1 $reads/IXBS_RNAseq_4_Control_1_48hr_CGTTAGAA_Carya_illinoinensis_I972_L2_R1_val_1.fq.gz -2 $reads/IXBS_RNAseq_4_Control_1_48hr_CGTTAGAA_Carya_illinoinensis_I972_L2_R2_val_2.fq.gz --un-conc-gz $unaligned_rna/Control_1_48hr -S $outsam_rna/Control_1_48hr_rrna.sam
time bowtie2 -p 8 -x $index_rna/rrna  -1 $reads/IXBT_RNAseq_6_Control_1_96hr_AGCCTCAT_Carya_illinoinensis_I972_L2_R1_val_1.fq.gz -2 $reads/IXBT_RNAseq_6_Control_1_96hr_AGCCTCAT_Carya_illinoinensis_I972_L2_R2_val_2.fq.gz --un-conc-gz $unaligned_rna/Control_1_96hr -S $outsam_rna/Control_1_96hr_rrna.sam
time bowtie2 -p 8 -x $index_rna/rrna  -1 $reads/IXBU_RNAseq_10_Control_2_24hr_GATTCTGC_Carya_illinoinensis_I972_L2_R1_val_1.fq.gz -2 $reads/IXBU_RNAseq_10_Control_2_24hr_GATTCTGC_Carya_illinoinensis_I972_L2_R2_val_2.fq.gz --un-conc-gz $unaligned_rna/Control_2_24hr -S $outsam_rna/Control_2_24hr_rrna.sam
time bowtie2 -p 8 -x $index_rna/rrna  -1 $reads/IXBW_RNAseq_11_Control_2_48hr_TCGTAGTG_Carya_illinoinensis_I972_L2_R1_val_1.fq.gz -2 $reads/IXBW_RNAseq_11_Control_2_48hr_TCGTAGTG_Carya_illinoinensis_I972_L2_R2_val_2.fq.gz --un-conc-gz $unaligned_rna/Control_2_48hr -S $outsam_rna/Control_2_48hr_rrna.sam
time bowtie2 -p 8 -x $index_rna/rrna  -1 $reads/IXBX_RNAseq_13_Control_2_96hr_CTACGACA_Carya_illinoinensis_I972_L2_R1_val_1.fq.gz -2 $reads/IXBX_RNAseq_13_Control_2_96hr_CTACGACA_Carya_illinoinensis_I972_L2_R2_val_2.fq.gz --un-conc-gz $unaligned_rna/Control_2_96hr -S $outsam_rna/Control_2_96hr_rrna.sam
time bowtie2 -p 8 -x $index_rna/rrna  -1 $reads/IXBY_RNAseq_17_Control_3_24hr_TAAGTGGT_Carya_illinoinensis_I972_L2_R1_val_1.fq.gz -2 $reads/IXBY_RNAseq_17_Control_3_24hr_TAAGTGGT_Carya_illinoinensis_I972_L2_R2_val_2.fq.gz --un-conc-gz $unaligned_rna/Control_3_24hr -S $outsam_rna/Control_3_24hr_rrna.sam
time bowtie2 -p 8 -x $index_rna/rrna  -1 $reads/IXBZ_RNAseq_18_Control_3_48hr_CGGACAAC_Carya_illinoinensis_I972_L2_R1_val_1.fq.gz -2 $reads/IXBZ_RNAseq_18_Control_3_48hr_CGGACAAC_Carya_illinoinensis_I972_L2_R2_val_2.fq.gz --un-conc-gz $unaligned_rna/Control_3_48hr -S $outsam_rna/Control_3_48hr_rrna.sam
time bowtie2 -p 8 -x $index_rna/rrna  -1 $reads/IXCA_RNAseq_20_Control_3_96hr_ATATGGAT_Carya_illinoinensis_I972_L2_R1_val_1.fq.gz -2 $reads/IXCA_RNAseq_20_Control_3_96hr_ATATGGAT_Carya_illinoinensis_I972_L2_R2_val_2.fq.gz --un-conc-gz $unaligned_rna/Control_3_96hr -S $outsam_rna/Control_3_96hr_rrna.sam
time bowtie2 -p 8 -x $index_rna/rrna  -1 $reads/IXCB_RNAseq_24_Pa-OK-11_1_24hr_GCGCAAGC_Carya_illinoinensis_I972_L2_R1_val_1.fq.gz -2 $reads/IXCB_RNAseq_24_Pa-OK-11_1_24hr_GCGCAAGC_Carya_illinoinensis_I972_L2_R2_val_2.fq.gz --un-conc-gz $unaligned_rna/Pa-OK-11_1_24hr -S $outsam_rna/Pa-OK-11_1_24hr_rrna.sam
time bowtie2 -p 8 -x $index_rna/rrna  -1 $reads/IXCC_RNAseq_25_Pa-OK-11_1_48hr_AAGATACT_Carya_illinoinensis_I972_L2_R1_val_1.fq.gz -2 $reads/IXCC_RNAseq_25_Pa-OK-11_1_48hr_AAGATACT_Carya_illinoinensis_I972_L2_R2_val_2.fq.gz --un-conc-gz $unaligned_rna/Pa-OK-11_1_48hr -S $outsam_rna/Pa-OK-11_1_48hr_rrna.sam
time bowtie2 -p 8 -x $index_rna/rrna  -1 $reads/IXCD_RNAseq_27_Pa-OK-11_1_96hr_GGAGCGTC_Carya_illinoinensis_I972_L2_R1_val_1.fq.gz -2 $reads/IXCD_RNAseq_27_Pa-OK-11_1_96hr_GGAGCGTC_Carya_illinoinensis_I972_L2_R2_val_2.fq.gz --un-conc-gz $unaligned_rna/Pa-OK-11_1_96hr -S $outsam_rna/Pa-OK-11_1_96hr_rrna.sam
time bowtie2 -p 8 -x $index_rna/rrna  -1 $reads/IXCE_RNAseq_31_Pa-OK-11_2_24hr_ATGGCATG_Carya_illinoinensis_I972_L2_R1_val_1.fq.gz -2 $reads/IXCE_RNAseq_31_Pa-OK-11_2_24hr_ATGGCATG_Carya_illinoinensis_I972_L2_R2_val_2.fq.gz --un-conc-gz $unaligned_rna/Pa-OK-11_2_24hr -S $outsam_rna/Pa-OK-11_2_24hr_rrna.sam
time bowtie2 -p 8 -x $index_rna/rrna  -1 $reads/IXCF_RNAseq_32_Pa-OK-11_2_48hr_GCAATGCA_Carya_illinoinensis_I972_L2_R1_val_1.fq.gz -2 $reads/IXCF_RNAseq_32_Pa-OK-11_2_48hr_GCAATGCA_Carya_illinoinensis_I972_L2_R2_val_2.fq.gz --un-conc-gz $unaligned_rna/Pa-OK-11_2_48hr -S $outsam_rna/Pa-OK-11_2_48hr_rrna.sam
time bowtie2 -p 8 -x $index_rna/rrna  -1 $reads/IXCG_RNAseq_34_Pa-OK-11_2_96hr_GTTCCAAT_Carya_illinoinensis_I972_L2_R1_val_1.fq.gz -2 $reads/IXCG_RNAseq_34_Pa-OK-11_2_96hr_GTTCCAAT_Carya_illinoinensis_I972_L2_R2_val_2.fq.gz --un-conc-gz $unaligned_rna/Pa-OK-11_2_96hr -S $outsam_rna/Pa-OK-11_2_96hr_rrna.sam
time bowtie2 -p 8 -x $index_rna/rrna  -1 $reads/IXCH_RNAseq_38_Pa-OK-11_3_24hr_ACCTTGGC_Carya_illinoinensis_I972_L2_R1_val_1.fq.gz -2 $reads/IXCH_RNAseq_38_Pa-OK-11_3_24hr_ACCTTGGC_Carya_illinoinensis_I972_L2_R2_val_2.fq.gz --un-conc-gz $unaligned_rna/Pa-OK-11_3_24hr -S $outsam_rna/Pa-OK-11_3_24hr_rrna.sam
time bowtie2 -p 8 -x $index_rna/rrna  -1 $reads/IXCI_RNAseq_39_Pa-OK-11_3_48hr_ATATCTCG_Carya_illinoinensis_I972_L2_R1_val_1.fq.gz -2 $reads/IXCI_RNAseq_39_Pa-OK-11_3_48hr_ATATCTCG_Carya_illinoinensis_I972_L2_R2_val_2.fq.gz --un-conc-gz $unaligned_rna/Pa-OK-11_3_48hr -S $outsam_rna/Pa-OK-11_3_48hr_rrna.sam
time bowtie2 -p 8 -x $index_rna/rrna  -1 $reads/IXCJ_RNAseq_41_Pa-OK-11_3_96hr_GCGCTCTA_Carya_illinoinensis_I972_L2_R1_val_1.fq.gz -2 $reads/IXCJ_RNAseq_41_Pa-OK-11_3_96hr_GCGCTCTA_Carya_illinoinensis_I972_L2_R2_val_2.fq.gz --un-conc-gz $unaligned_rna/Pa-OK-11_3_96hr -S $outsam_rna/Pa-OK-11_3_96hr_rrna.sam
time bowtie2 -p 8 -x $index_rna/rrna  -1 $reads/IXCK_RNAseq_45_De-Tif-11_1_24hr_AACAGGTT_Carya_illinoinensis_I972_L2_R1_val_1.fq.gz -2 $reads/IXCK_RNAseq_45_De-Tif-11_1_24hr_AACAGGTT_Carya_illinoinensis_I972_L2_R2_val_2.fq.gz --un-conc-gz $unaligned_rna/De-Tif-11_1_24hr -S $outsam_rna/De-Tif-11_1_24hr_rrna.sam
time bowtie2 -p 8 -x $index_rna/rrna  -1 $reads/IXCL_RNAseq_46_De-Tif-11_1_48hr_GGTGAACC_Carya_illinoinensis_I972_L2_R1_val_1.fq.gz -2 $reads/IXCL_RNAseq_46_De-Tif-11_1_48hr_GGTGAACC_Carya_illinoinensis_I972_L2_R2_val_2.fq.gz --un-conc-gz $unaligned_rna/De-Tif-11_1_48hr -S $outsam_rna/De-Tif-11_1_48hr_rrna.sam
time bowtie2 -p 8 -x $index_rna/rrna  -1 $reads/IXCM_RNAseq_48_De-Tif-11_1_96hr_CAACAATG_Carya_illinoinensis_I972_L2_R1_val_1.fq.gz -2 $reads/IXCM_RNAseq_48_De-Tif-11_1_96hr_CAACAATG_Carya_illinoinensis_I972_L2_R2_val_2.fq.gz --un-conc-gz $unaligned_rna/De-Tif-11_1_96hr -S $outsam_rna/De-Tif-11_1_96hr_rrna.sam
time bowtie2 -p 8 -x $index_rna/rrna  -1 $reads/IXCN_RNAseq_52_De-Tif-11_2_24hr_TGGTGGCA_Carya_illinoinensis_I972_L2_R1_val_1.fq.gz -2 $reads/IXCN_RNAseq_52_De-Tif-11_2_24hr_TGGTGGCA_Carya_illinoinensis_I972_L2_R2_val_2.fq.gz --un-conc-gz $unaligned_rna/De-Tif-11_2_24hr -S $outsam_rna/De-Tif-11_2_24hr_rrna.sam
time bowtie2 -p 8 -x $index_rna/rrna  -1 $reads/IXCP_RNAseq_53_De-Tif-11_2_48hr_AGGCAGAG_Carya_illinoinensis_I972_L2_R1_val_1.fq.gz -2 $reads/IXCP_RNAseq_53_De-Tif-11_2_48hr_AGGCAGAG_Carya_illinoinensis_I972_L2_R2_val_2.fq.gz --un-conc-gz $unaligned_rna/De-Tif-11_2_48hr -S $outsam_rna/De-Tif-11_2_48hr_rrna.sam
time bowtie2 -p 8 -x $index_rna/rrna  -1 $reads/IXCQ_RNAseq_55_De-Tif-11_2_96hr_GAATGAGA_Carya_illinoinensis_I972_L2_R1_val_1.fq.gz -2 $reads/IXCQ_RNAseq_55_De-Tif-11_2_96hr_GAATGAGA_Carya_illinoinensis_I972_L2_R2_val_2.fq.gz --un-conc-gz $unaligned_rna/De-Tif-11_2_96hr -S $outsam_rna/De-Tif-11_2_96hr_rrna.sam
time bowtie2 -p 8 -x $index_rna/rrna  -1 $reads/IXCR_RNAseq_59_De-Tif-11_3_24hr_TGCGGCGT_Carya_illinoinensis_I972_L2_R1_val_1.fq.gz -2 $reads/IXCR_RNAseq_59_De-Tif-11_3_24hr_TGCGGCGT_Carya_illinoinensis_I972_L2_R2_val_2.fq.gz --un-conc-gz $unaligned_rna/De-Tif-11_3_24hr -S $outsam_rna/De-Tif-11_3_24hr_rrna.sam
time bowtie2 -p 8 -x $index_rna/rrna  -1 $reads/IXCS_RNAseq_60_De-Tif-11_3_48hr_CATAATAC_Carya_illinoinensis_I972_L2_R1_val_1.fq.gz -2 $reads/IXCS_RNAseq_60_De-Tif-11_3_48hr_CATAATAC_Carya_illinoinensis_I972_L2_R2_val_2.fq.gz --un-conc-gz $unaligned_rna/De-Tif-11_3_48hr -S $outsam_rna/De-Tif-11_3_48hr_rrna.sam
time bowtie2 -p 8 -x $index_rna/rrna  -1 $reads/IXCT_RNAseq_62_De-Tif-11_3_96hr_GATCTATC_Carya_illinoinensis_I972_L2_R1_val_1.fq.gz -2 $reads/IXCT_RNAseq_62_De-Tif-11_3_96hr_GATCTATC_Carya_illinoinensis_I972_L2_R2_val_2.fq.gz --un-conc-gz $unaligned_rna/De-Tif-11_3_96hr -S $outsam_rna/De-Tif-11_3_96hr_rrna.sam

## Run STAR aligner using unaligned reads obtained from bowtie alignment

STAR --runThreadN 10 --genomeDir $index  --readFilesIn $unaligned_rna/Control_1_24hr.1 $unaligned_rna/Control_1_24hr.2 --readFilesCommand gunzip -c --outFileNamePrefix $bam/Control_1_24hr --outSAMtype BAM SortedByCoordinate
STAR --runThreadN 10 --genomeDir $index  --readFilesIn $unaligned_rna/Control_1_48hr.1 $unaligned_rna/Control_1_48hr.2 --readFilesCommand gunzip -c --outFileNamePrefix $bam/Control_1_48hr --outSAMtype BAM SortedByCoordinate
STAR --runThreadN 10 --genomeDir $index  --readFilesIn $unaligned_rna/Control_1_96hr.1 $unaligned_rna/Control_1_96hr.2 --readFilesCommand gunzip -c --outFileNamePrefix $bam/Control_1_96hr --outSAMtype BAM SortedByCoordinate
STAR --runThreadN 10 --genomeDir $index  --readFilesIn $unaligned_rna/Control_2_24hr.1 $unaligned_rna/Control_2_24hr.2 --readFilesCommand gunzip -c --outFileNamePrefix $bam/Control_2_24hr --outSAMtype BAM SortedByCoordinate
STAR --runThreadN 10 --genomeDir $index  --readFilesIn $unaligned_rna/Control_2_48hr.1 $unaligned_rna/Control_2_48hr.2 --readFilesCommand gunzip -c --outFileNamePrefix $bam/Control_2_48hr --outSAMtype BAM SortedByCoordinate
STAR --runThreadN 10 --genomeDir $index  --readFilesIn $unaligned_rna/Control_2_96hr.1 $unaligned_rna/Control_2_96hr.2 --readFilesCommand gunzip -c --outFileNamePrefix $bam/Control_2_96hr --outSAMtype BAM SortedByCoordinate
STAR --runThreadN 10 --genomeDir $index  --readFilesIn $unaligned_rna/Control_3_24hr.1 $unaligned_rna/Control_3_24hr.2 --readFilesCommand gunzip -c --outFileNamePrefix $bam/Control_3_24hr --outSAMtype BAM SortedByCoordinate
STAR --runThreadN 10 --genomeDir $index  --readFilesIn $unaligned_rna/Control_3_48hr.1 $unaligned_rna/Control_3_48hr.2 --readFilesCommand gunzip -c --outFileNamePrefix $bam/Control_3_48hr --outSAMtype BAM SortedByCoordinate
STAR --runThreadN 10 --genomeDir $index  --readFilesIn $unaligned_rna/Control_3_96hr.1 $unaligned_rna/Control_3_96hr.2 --readFilesCommand gunzip -c --outFileNamePrefix $bam/Control_3_96hr --outSAMtype BAM SortedByCoordinate
STAR --runThreadN 10 --genomeDir $index  --readFilesIn $unaligned_rna/De-Tif-11_1_24hr.1 $unaligned_rna/De-Tif-11_1_24hr.2 --readFilesCommand gunzip -c --outFileNamePrefix $bam/De-Tif-11_1_24hr --outSAMtype BAM SortedByCoordinate
STAR --runThreadN 10 --genomeDir $index  --readFilesIn $unaligned_rna/De-Tif-11_1_48hr.1 $unaligned_rna/De-Tif-11_1_48hr.2 --readFilesCommand gunzip -c --outFileNamePrefix $bam/De-Tif-11_1_48hr --outSAMtype BAM SortedByCoordinate
STAR --runThreadN 10 --genomeDir $index  --readFilesIn $unaligned_rna/De-Tif-11_1_96hr.1 $unaligned_rna/De-Tif-11_1_96hr.2 --readFilesCommand gunzip -c --outFileNamePrefix $bam/De-Tif-11_1_96hr --outSAMtype BAM SortedByCoordinate
STAR --runThreadN 10 --genomeDir $index  --readFilesIn $unaligned_rna/De-Tif-11_2_24hr.1 $unaligned_rna/De-Tif-11_2_24hr.2 --readFilesCommand gunzip -c --outFileNamePrefix $bam/De-Tif-11_2_24hr --outSAMtype BAM SortedByCoordinate
STAR --runThreadN 10 --genomeDir $index  --readFilesIn $unaligned_rna/De-Tif-11_2_48hr.1 $unaligned_rna/De-Tif-11_2_48hr.2 --readFilesCommand gunzip -c --outFileNamePrefix $bam/De-Tif-11_2_48hr --outSAMtype BAM SortedByCoordinate
STAR --runThreadN 10 --genomeDir $index  --readFilesIn $unaligned_rna/De-Tif-11_2_96hr.1 $unaligned_rna/De-Tif-11_2_96hr.2 --readFilesCommand gunzip -c --outFileNamePrefix $bam/De-Tif-11_2_96hr --outSAMtype BAM SortedByCoordinate
STAR --runThreadN 10 --genomeDir $index  --readFilesIn $unaligned_rna/De-Tif-11_3_24hr.1 $unaligned_rna/De-Tif-11_3_24hr.2 --readFilesCommand gunzip -c --outFileNamePrefix $bam/De-Tif-11_3_24hr --outSAMtype BAM SortedByCoordinate
STAR --runThreadN 10 --genomeDir $index  --readFilesIn $unaligned_rna/De-Tif-11_3_48hr.1 $unaligned_rna/De-Tif-11_3_48hr.2 --readFilesCommand gunzip -c --outFileNamePrefix $bam/De-Tif-11_3_48hr --outSAMtype BAM SortedByCoordinate
STAR --runThreadN 10 --genomeDir $index  --readFilesIn $unaligned_rna/De-Tif-11_3_96hr.1 $unaligned_rna/De-Tif-11_3_96hr.2 --readFilesCommand gunzip -c --outFileNamePrefix $bam/De-Tif-11_3_96hr --outSAMtype BAM SortedByCoordinate
STAR --runThreadN 10 --genomeDir $index  --readFilesIn $unaligned_rna/Pa-OK-11_1_24hr.1 $unaligned_rna/Pa-OK-11_1_24hr.2 --readFilesCommand gunzip -c --outFileNamePrefix $bam/Pa-OK-11_1_24hr --outSAMtype BAM SortedByCoordinate
STAR --runThreadN 10 --genomeDir $index  --readFilesIn $unaligned_rna/Pa-OK-11_1_48hr.1 $unaligned_rna/Pa-OK-11_1_48hr.2 --readFilesCommand gunzip -c --outFileNamePrefix $bam/Pa-OK-11_1_48hr --outSAMtype BAM SortedByCoordinate
STAR --runThreadN 10 --genomeDir $index  --readFilesIn $unaligned_rna/Pa-OK-11_1_96hr.1 $unaligned_rna/Pa-OK-11_1_96hr.2 --readFilesCommand gunzip -c --outFileNamePrefix $bam/Pa-OK-11_1_96hr --outSAMtype BAM SortedByCoordinate
STAR --runThreadN 10 --genomeDir $index  --readFilesIn $unaligned_rna/Pa-OK-11_2_24hr.1 $unaligned_rna/Pa-OK-11_2_24hr.2 --readFilesCommand gunzip -c --outFileNamePrefix $bam/Pa-OK-11_2_24hr --outSAMtype BAM SortedByCoordinate
STAR --runThreadN 10 --genomeDir $index  --readFilesIn $unaligned_rna/Pa-OK-11_2_48hr.1 $unaligned_rna/Pa-OK-11_2_48hr.2 --readFilesCommand gunzip -c --outFileNamePrefix $bam/Pa-OK-11_2_48hr --outSAMtype BAM SortedByCoordinate
STAR --runThreadN 10 --genomeDir $index  --readFilesIn $unaligned_rna/Pa-OK-11_2_96hr.1 $unaligned_rna/Pa-OK-11_2_96hr.2 --readFilesCommand gunzip -c --outFileNamePrefix $bam/Pa-OK-11_2_96hr --outSAMtype BAM SortedByCoordinate
STAR --runThreadN 10 --genomeDir $index  --readFilesIn $unaligned_rna/Pa-OK-11_3_24hr.1 $unaligned_rna/Pa-OK-11_3_24hr.2 --readFilesCommand gunzip -c --outFileNamePrefix $bam/Pa-OK-11_3_24hr --outSAMtype BAM SortedByCoordinate
STAR --runThreadN 10 --genomeDir $index  --readFilesIn $unaligned_rna/Pa-OK-11_3_48hr.1 $unaligned_rna/Pa-OK-11_3_48hr.2 --readFilesCommand gunzip -c --outFileNamePrefix $bam/Pa-OK-11_3_48hr --outSAMtype BAM SortedByCoordinate
STAR --runThreadN 10 --genomeDir $index  --readFilesIn $unaligned_rna/Pa-OK-11_3_96hr.1 $unaligned_rna/Pa-OK-11_3_96hr.2 --readFilesCommand gunzip -c --outFileNamePrefix $bam/Pa-OK-11_3_96hr --outSAMtype BAM SortedByCoordinate

##### Obtaining raw read counts using HTseq #######

####NOTE: The gff3 file was first converted into a GTF format file using the following command

## Unzipping gff3 file

gunzip -d CillinoinensisPawnee_588_v1.1.gene_exons.gff3.gz

## Use 'gffread' from CUFFLINKS to generate a GTF file
##Load module

ml gffread/0.11.6-GCCcore-8.3.0

gffread -E GFF_file.gff3 -T -o GTF_file.gtf


## Assign required directories and run HTSeq

gtf="/PATH/TO/GTF/FILE/GTF.gtf"
bam="/PATH/TO/BAM_FILES_OBTAINED/FROM/ALIGNMENT/AGAINST/PECAN_GENOME/"
outdir="/PATH/TO/SAVE/HTSeq/OUTPUT/"

## Load module

ml HTSeq/0.13.5-foss-2019b-Python-3.7.4

htseq-count -f bam -r pos -s reverse -t exon -i gene_id $bam/Control_1_24hrAligned.sortedByCoord.out.bam $gtf --minaqual 10 > $outdir/Control_1_24hr.htseq.counts
htseq-count -f bam -r pos -s reverse -t exon -i gene_id $bam/Control_1_48hrAligned.sortedByCoord.out.bam $gtf --minaqual 10 > $outdir/Control_1_48hr.htseq.counts
htseq-count -f bam -r pos -s reverse -t exon -i gene_id $bam/Control_1_96hrAligned.sortedByCoord.out.bam $gtf --minaqual 10 > $outdir/Control_1_96hr.htseq.counts
htseq-count -f bam -r pos -s reverse -t exon -i gene_id $bam/Control_2_24hrAligned.sortedByCoord.out.bam $gtf --minaqual 10 > $outdir/Control_2_24hr.htseq.counts
htseq-count -f bam -r pos -s reverse -t exon -i gene_id $bam/Control_2_48hrAligned.sortedByCoord.out.bam $gtf --minaqual 10 > $outdir/Control_2_48hr.htseq.counts
htseq-count -f bam -r pos -s reverse -t exon -i gene_id $bam/Control_2_96hrAligned.sortedByCoord.out.bam $gtf --minaqual 10 > $outdir/Control_2_96hr.htseq.counts
htseq-count -f bam -r pos -s reverse -t exon -i gene_id $bam/Control_3_24hrAligned.sortedByCoord.out.bam $gtf --minaqual 10 > $outdir/Control_3_24hr.htseq.counts
htseq-count -f bam -r pos -s reverse -t exon -i gene_id $bam/Control_3_48hrAligned.sortedByCoord.out.bam $gtf --minaqual 10 > $outdir/Control_3_48hr.htseq.counts
htseq-count -f bam -r pos -s reverse -t exon -i gene_id $bam/Control_3_96hrAligned.sortedByCoord.out.bam $gtf --minaqual 10 > $outdir/Control_3_96hr.htseq.counts
htseq-count -f bam -r pos -s reverse -t exon -i gene_id $bam/De-Tif-11_1_24hrAligned.sortedByCoord.out.bam $gtf --minaqual 10 > $outdir/De-Tif-11_1_24hr.htseq.counts
htseq-count -f bam -r pos -s reverse -t exon -i gene_id $bam/De-Tif-11_1_48hrAligned.sortedByCoord.out.bam $gtf --minaqual 10 > $outdir/De-Tif-11_1_48hr.htseq.counts
htseq-count -f bam -r pos -s reverse -t exon -i gene_id $bam/De-Tif-11_1_96hrAligned.sortedByCoord.out.bam $gtf --minaqual 10 > $outdir/De-Tif-11_1_96hr.htseq.counts
htseq-count -f bam -r pos -s reverse -t exon -i gene_id $bam/De-Tif-11_2_24hrAligned.sortedByCoord.out.bam $gtf --minaqual 10 > $outdir/De-Tif-11_2_24hr.htseq.counts
htseq-count -f bam -r pos -s reverse -t exon -i gene_id $bam/De-Tif-11_2_48hrAligned.sortedByCoord.out.bam $gtf --minaqual 10 > $outdir/De-Tif-11_2_48hr.htseq.counts
htseq-count -f bam -r pos -s reverse -t exon -i gene_id $bam/De-Tif-11_2_96hrAligned.sortedByCoord.out.bam $gtf --minaqual 10 > $outdir/De-Tif-11_2_96hr.htseq.counts
htseq-count -f bam -r pos -s reverse -t exon -i gene_id $bam/De-Tif-11_3_24hrAligned.sortedByCoord.out.bam $gtf --minaqual 10 > $outdir/De-Tif-11_3_24hr.htseq.counts
htseq-count -f bam -r pos -s reverse -t exon -i gene_id $bam/De-Tif-11_3_48hrAligned.sortedByCoord.out.bam $gtf --minaqual 10 > $outdir/De-Tif-11_3_48hr.htseq.counts
htseq-count -f bam -r pos -s reverse -t exon -i gene_id $bam/De-Tif-11_3_96hrAligned.sortedByCoord.out.bam $gtf --minaqual 10 > $outdir/De-Tif-11_3_96hr.htseq.counts
htseq-count -f bam -r pos -s reverse -t exon -i gene_id $bam/Pa-OK-11_1_24hrAligned.sortedByCoord.out.bam $gtf --minaqual 10 > $outdir/Pa-OK-11_1_24hr.htseq.counts
htseq-count -f bam -r pos -s reverse -t exon -i gene_id $bam/Pa-OK-11_1_48hrAligned.sortedByCoord.out.bam $gtf --minaqual 10 > $outdir/Pa-OK-11_1_48hr.htseq.counts
htseq-count -f bam -r pos -s reverse -t exon -i gene_id $bam/Pa-OK-11_1_96hrAligned.sortedByCoord.out.bam $gtf --minaqual 10 > $outdir/Pa-OK-11_1_96hr.htseq.counts
htseq-count -f bam -r pos -s reverse -t exon -i gene_id $bam/Pa-OK-11_2_24hrAligned.sortedByCoord.out.bam $gtf --minaqual 10 > $outdir/Pa-OK-11_2_24hr.htseq.counts
htseq-count -f bam -r pos -s reverse -t exon -i gene_id $bam/Pa-OK-11_2_48hrAligned.sortedByCoord.out.bam $gtf --minaqual 10 > $outdir/Pa-OK-11_2_48hr.htseq.counts
htseq-count -f bam -r pos -s reverse -t exon -i gene_id $bam/Pa-OK-11_2_96hrAligned.sortedByCoord.out.bam $gtf --minaqual 10 > $outdir/Pa-OK-11_2_96hr.htseq.counts
htseq-count -f bam -r pos -s reverse -t exon -i gene_id $bam/Pa-OK-11_3_24hrAligned.sortedByCoord.out.bam $gtf --minaqual 10 > $outdir/Pa-OK-11_3_24hr.htseq.counts
htseq-count -f bam -r pos -s reverse -t exon -i gene_id $bam/Pa-OK-11_3_48hrAligned.sortedByCoord.out.bam $gtf --minaqual 10 > $outdir/Pa-OK-11_3_48hr.htseq.counts
htseq-count -f bam -r pos -s reverse -t exon -i gene_id $bam/Pa-OK-11_3_96hrAligned.sortedByCoord.out.bam $gtf --minaqual 10 > $outdir/Pa-OK-11_3_96hr.htseq.counts
