# Supplementary material for: Transcriptome analysis under pecan scab infection reveals the molecular mechanisms of the defense response in pecans
Source: PLoS One. 2024 Nov 21;19(11):e0313878. doi: 10.1371/journal.pone.0313878 (PMC11581225; doi:10.1371/journal.pone.0313878)
Supplement: S1 Table — (XLSX) [file pone.0313878.s004.xlsx]

## Sheet: Sheet1
S1 Table. Forward and reverse primer sequence used for the RT-qPCR amplification of 11 disease resistance-related genes in pecan cultivar Desirable identified via differential gene expression analysis of RNA sequencing reads of leaflet samples in control, and treatment group following inoculation with a pathogenic (De-Tif-11) or an apathogenic (Pa-OK-11) monoconidial V. effusa isolate.
Gene	Forward primer (5’-3’)	yTm (°C)	Reverse primer (5’-3’)	Tm (°C)
CiPaw.01G025500	GGAACAGGATCTCCCAGAAG	62.4	TGAGGTATTTCCACCATGGG	60.4
CiPaw.02G101800	CCCTTGTTCTGGTCGGAATA	56.9	GTTCGCTGCAACATTCATCT	57.1
CiPaw.04G016200	CGCTTGTTTTGTTTTGTCCG	58.4	ATCTTGGCATTGGAGAGAGG	60.4
CiPaw.05G050500	GAGTACTGTGGAACTGACTG	60.4	AGAGAGATGCACTGATGATG	58.4
CiPaw.09G216000	CAGCAGCTAGGAATGAAGGA	57	ACTGCGAAAGAAGACTGGAA	57.1
CiPaw.11G148800	CAATACCTCCATTGCCAC	57.6	CCATAGATTCCACCCAGT	57.6
CiPaw.12G111400	GCCCGTTGATGAAGAAGTGC	59.8	CCGTCGGTTGTGTACATGGA	60
CiPaw.12G111500	GAACACGCATATCAGCACTC	60.4	AGCAACTACTCCAAAGCTGT	58.4
CiPaw.13G063200	ATGACTTCCGATTCCTTCCC	60.4	CTGTGCTAAACGACCCAAAG	60.4
CiPaw.15G025100	ATTTTACAACAACGGCTCGG	58.4	GGTAGCCTTCTTCAGCTCAT	60.4
CiPaw.16G088200	TCTCAAACAGCTTGGAACCT	57	TGCTTGGATTCGCAATGAAG	57.1
ACTIN	TTGTATGTGGTCTCGTGGATTC	60.8	ATCACAATTGGAGCTGAGAGG	60.6
y Melting temperature.
