# Supplementary material for: Transcriptome analysis under pecan scab infection reveals the molecular mechanisms of the defense response in pecans
Source: PLoS One. 2024 Nov 21;19(11):e0313878. doi: 10.1371/journal.pone.0313878 (PMC11581225; doi:10.1371/journal.pone.0313878)
Supplement: S2 Table — (XLSX) [file pone.0313878.s005.xlsx]

## Sheet: Sheet1
S2 Table. Treatment conditions, biological replicates, and mapping statistics of RNA-sequencing reads of pecan cultivar Desirable leaflets samples at 24, 48, and 96 hours post inoculation (hpi) following inoculation with pathogenic (De-Tif-11) and apathogenic (Pa-OK-11) monoconidial V. effusa isolates. Control group received mock inoculation with diH2O.
Treatment	Rep	Time (hpi)	Raw read pairs	Trimmed read pairs	% trimmed	Read pairs retained after trimming	Overall alignment % to SILVA rRNA database	Unmapped read pairs after alignment to SILVA rRNA database	Uniquely mapped read pairs to the ‘Pawnee’ RefSeq	Uniquely mapped reads %
Control	R1	24	67716244	3734649	0.0552	63981595	0.2895	46458056	39580612	0.852
Control	R1	48	69920941	1400466	0.02	68520475	0.133	59609254	55103754	0.9244
Control	R1	96	83587085	1574940	0.0188	82012145	0.0788	75735284	69721785	0.9206
Control	R2	24	21476723	555127	0.0258	20921596	0.3204	14388900	12936701	0.8991
Control	R2	48	113034087	2153513	0.0191	110880574	0.2467	84086992	77190752	0.918
Control	R2	96	95882584	5112013	0.0533	90770571	0.2317	70796602	61171704	0.864
Control	R3	24	54465250	1334315	0.0245	53130935	0.2903	37999242	35033436	0.922
Control	R3	48	65207297	2000518	0.0307	63206779	0.134	55042665	49854553	0.9057
Control	R3	96	109578455	1833792	0.0167	107744663	0.0665	100698616	94946662	0.9429
Pa-OK-11	R1	24	90874783	2973611	0.0327	87901172	0.0465	83936088	76896036	0.9161
Pa-OK-11	R1	48	64037821	1953572	0.0305	62084249	0.0662	58173020	51570640	0.8865
Pa-OK-11	R1	96	61933306	1151355	0.0186	60781951	0.0743	56361180	52678296	0.9347
Pa-OK-11	R2	24	70608689	2048836	0.029	68559853	0.0785	63311894	58131591	0.9182
Pa-OK-11	R2	48	57409578	3379387	0.0589	54030191	0.0753	50135615	44762270	0.8928
Pa-OK-11	R2	96	156952681	4190033	0.0267	152762648	0.0439	146228672	135843900	0.929
Pa-OK-11	R3	24	77578718	2832149	0.0365	74746569	0.0866	68572296	60550510	0.883
Pa-OK-11	R3	48	63725415	851361	0.0134	62874054	0.1056	56328751	52668830	0.935
Pa-OK-11	R3	96	78245173	2466641	0.0315	75778532	0.103	68270276	61465837	0.9003
De-Tif-11	R1	24	30083720	556449	0.0185	29527271	0.2471	22335477	20644160	0.9243
De-Tif-11	R1	48	66123659	1041289	0.0157	65082370	0.1615	54710421	50879929	0.93
De-Tif-11	R1	96	93033894	2174067	0.0234	90859827	0.0966	82235314	75903574	0.923
De-Tif-11	R2	24	80778148	954409	0.0118	79823739	0.0537	75585857	71084510	0.9404
De-Tif-11	R2	48	81642266	945455	0.0116	80696811	0.0767	74579358	69987280	0.9384
De-Tif-11	R2	96	73604147	1817954	0.0247	71786193	0.1113	64051740	57874988	0.9036
De-Tif-11	R3	24	76031911	1415231	0.0186	74616680	0.117	66007797	61515636	0.9319
De-Tif-11	R3	48	54210327	1591768	0.0294	52618559	0.153	44730070	41465855	0.927
De-Tif-11	R3	96	103581811	2860585	0.0276	100721226	0.0677	94044106	86954800	0.9246
			2,061,324,713z	54,903,485z	2.68%y	2,006,421,228z	13.17%y	1,774,413,543z	1,626,418,601z	91.44%y
zSum of values in the column.
yAverage of values in the column.
