# Supplementary material for: Transcriptome analysis under pecan scab infection reveals the molecular mechanisms of the defense response in pecans
Source: PLoS One. 2024 Nov 21;19(11):e0313878. doi: 10.1371/journal.pone.0313878 (PMC11581225; doi:10.1371/journal.pone.0313878)
Supplement: S3 Table — (XLSX) [file pone.0313878.s006.xlsx]

## Sheet: Sheet1
S3 Table. Differentially expressed genes (|log2fold change|≥1.5 and P-adjusted<0.05) in resistant reaction at 24 hpi
Gene ID	baseMean	log2FoldChange	lfcSE	stat	pvalue	padj
CiPaw.06G169100	69.3457	16.0715	3.88804	4.13358	3.57164e-05	0.000355124
CiPaw.03G256500	769.933	6.28618	0.580018	10.8379	2.27616e-27	2.19793e-24
CiPaw.10G114800	7.29126	5.30523	1.34481	3.94498	7.98074e-05	0.000694737
CiPaw.10G106600	6.23556	5.28396	1.56339	3.37981	0.000725349	0.00447393
CiPaw.05G056400	7.32563	5.16808	1.54057	3.35466	0.000794632	0.00482816
CiPaw.06G097500	84.5103	5.126	0.632337	8.10644	5.21254e-16	7.94744e-14
CiPaw.09G083900	20.4317	5.10064	0.935946	5.44972	5.04503e-08	1.18392e-06
CiPaw.07G070200	27.351	4.98375	0.708902	7.03024	2.06183e-12	1.42968e-10
CiPaw.07G226300	7.55423	4.92785	1.23647	3.98541	6.73645e-05	0.000600864
CiPaw.02G102700	3.80048	4.84671	1.48723	3.25888	0.00111852	0.00632649
CiPaw.11G148700	70.5343	4.83753	0.511075	9.46541	2.92414e-21	1.08912e-18
CiPaw.09G004200	4.62976	4.81027	1.33872	3.59319	0.000326657	0.0022824
CiPaw.02G005800	428.955	4.64812	0.539106	8.62191	6.58475e-18	1.31052e-15
CiPaw.07G093000	320.703	4.63104	1.35777	3.41077	0.000647804	0.00407763
CiPaw.03G183800	5.94908	4.61997	1.30849	3.53077	0.000414359	0.00278935
CiPaw.01G066200	378.535	4.58316	0.616877	7.42962	1.08908e-13	1.02138e-11
CiPaw.03G256700	4010.42	4.57003	0.349073	13.0919	3.66418e-39	1.91065e-35
CiPaw.05G193100	10.0331	4.53708	1.11454	4.07081	4.68501e-05	0.00044482
CiPaw.04G084000	970.369	4.52394	0.533987	8.472	2.41223e-17	4.36747e-15
CiPaw.11G197000	12.9466	4.42726	1.37144	3.22819	0.00124576	0.00692377
CiPaw.05G231700	981.969	4.42464	0.762087	5.80595	6.40013e-09	1.94028e-07
CiPaw.07G032100	162.55	4.41339	0.471283	9.36464	7.63135e-21	2.66094e-18
CiPaw.02G195700	5.1659	4.33803	1.3922	3.11595	0.00183355	0.00952088
CiPaw.04G075600	38.8802	4.32314	0.690683	6.25922	3.8691e-10	1.56292e-08
CiPaw.16G033000	41.4137	4.31892	0.781459	5.52674	3.26242e-08	8.08534e-07
CiPaw.11G197300	288.849	4.29634	0.299117	14.3634	8.78348e-47	7.63343e-43
CiPaw.09G182600	6.4454	4.28186	1.3347	3.20809	0.00133618	0.00734025
CiPaw.10G056000	93.6813	4.27757	0.471399	9.0742	1.14518e-19	3.17628e-17
CiPaw.07G229600	810.286	4.26195	0.461237	9.24026	2.45909e-20	7.83449e-18
CiPaw.05G028000	404.522	4.25992	0.437489	9.7372	2.09244e-22	9.09235e-20
CiPaw.08G144300	132.038	4.25299	0.474329	8.96633	3.06561e-19	7.99265e-17
CiPaw.07G120900	11.6713	4.23365	1.5241	2.7778	0.00547279	0.0230959
CiPaw.11G148800	2887.23	4.23111	0.252667	16.7458	6.07808e-63	1.58468e-58
CiPaw.03G237800	37.6468	4.22907	0.643628	6.57067	5.00889e-11	2.52595e-09
CiPaw.11G181800	279.213	4.20035	1.12169	3.74465	0.000180642	0.00138643
CiPaw.11G035500	85.8748	4.13578	1.02579	4.03179	5.53546e-05	0.000510327
CiPaw.16G097700	30.1681	4.112	0.634633	6.47933	9.21279e-11	4.39115e-09
CiPaw.12G097000	732.327	4.10894	0.553333	7.42579	1.12111e-13	1.04765e-11
CiPaw.07G072100	57.239	4.04137	0.946318	4.27062	1.94926e-05	0.000211226
CiPaw.08G141700	100.108	4.03082	0.618979	6.51206	7.41282e-11	3.58566e-09
CiPaw.01G058900	5.36822	4.02791	1.39181	2.89402	0.00380349	0.017264
CiPaw.03G000900	6461.51	4.02216	0.3381	11.8964	1.23606e-32	3.22266e-29
CiPaw.10G056200	53.6615	3.99423	0.447935	8.91698	4.79178e-19	1.18982e-16
CiPaw.04G186100	17.0037	3.98952	0.84941	4.69681	2.6426e-06	3.78767e-05
CiPaw.12G087400	41.9488	3.97677	0.840595	4.7309	2.2353e-06	3.27473e-05
CiPaw.07G044200	132.877	3.9601	0.76383	5.18453	2.16562e-07	4.31997e-06
CiPaw.04G151400	2394.08	3.94413	0.822106	4.79759	1.60586e-06	2.44556e-05
CiPaw.14G048400	850.886	3.91714	0.315022	12.4345	1.69804e-35	6.32447e-32
CiPaw.15G065700	10.9925	3.90827	1.51831	2.5741	0.0100502	0.0378108
CiPaw.11G180800	457.94	3.89116	0.35029	11.1084	1.14205e-28	1.41788e-25
CiPaw.01G077900	10.707	3.86359	1.01486	3.80701	0.000140658	0.00112872
CiPaw.08G014300	4.10443	3.85633	1.51072	2.55264	0.0106909	0.0397679
CiPaw.03G115000	362.811	3.85398	0.497261	7.75043	9.15811e-15	1.05651e-12
CiPaw.02G043400	52.3323	3.81811	0.447115	8.53944	1.34871e-17	2.49388e-15
CiPaw.04G085100	194.751	3.79482	0.424455	8.94046	3.87554e-19	9.90618e-17
CiPaw.01G264900	75.6226	3.79476	0.491962	7.71353	1.22389e-14	1.38136e-12
CiPaw.11G180900	63.4228	3.76278	0.766081	4.91172	9.02793e-07	1.49161e-05
CiPaw.04G157200	1551.95	3.75759	0.253412	14.828	9.65604e-50	1.25876e-45
CiPaw.05G088000	381.724	3.75732	0.525928	7.14416	9.0547e-13	6.80329e-11
CiPaw.05G194900	152.161	3.75727	0.321619	11.6824	1.56843e-31	2.92086e-28
CiPaw.09G086500	4.16422	3.75415	1.39967	2.68218	0.00731444	0.0291371
CiPaw.03G202000	200.331	3.7503	0.589066	6.36652	1.93364e-10	8.53028e-09
CiPaw.03G078200	850.468	3.70233	0.470116	7.87536	3.3977e-15	4.19834e-13
CiPaw.16G103400	2753.59	3.69806	0.619437	5.97004	2.37194e-09	8.02092e-08
CiPaw.09G084600	7.50977	3.68993	1.08999	3.38528	0.000711058	0.00440768
CiPaw.10G026100	628.449	3.68776	0.45734	8.06349	7.41439e-16	1.06213e-13
CiPaw.10G155000	15.2636	3.68606	1.22339	3.013	0.00258676	0.0125989
CiPaw.01G012000	6.29491	3.68374	1.29101	2.85338	0.0043257	0.019126
CiPaw.09G094000	9.55093	3.67301	1.22315	3.00291	0.00267413	0.0129639
CiPaw.02G183400	407.419	3.66848	0.55554	6.60346	4.01673e-11	2.07786e-09
CiPaw.11G035300	464.036	3.66147	0.690545	5.30229	1.14357e-07	2.45119e-06
CiPaw.08G080600	18.5249	3.64515	1.33528	2.72988	0.0063358	0.0259442
CiPaw.02G001200	610.742	3.55076	0.545	6.51515	7.26172e-11	3.52565e-09
CiPaw.01G217700	2610	3.54516	0.336531	10.5344	5.99347e-26	4.59593e-23
CiPaw.05G193000	35.0429	3.53021	0.723298	4.88071	1.05702e-06	1.69801e-05
CiPaw.06G092800	9.13732	3.52792	1.06719	3.3058	0.000947051	0.00553621
CiPaw.06G028100	5597.8	3.46586	0.4577	7.57234	3.66569e-14	3.69004e-12
CiPaw.09G021300	19.7423	3.45223	0.602363	5.73114	9.97572e-09	2.85183e-07
CiPaw.09G094700	8.96466	3.44891	1.31737	2.61803	0.00884397	0.0340641
CiPaw.04G023300	602.743	3.44186	0.32898	10.4622	1.2878e-25	8.83566e-23
CiPaw.15G171800	22.5265	3.42757	0.980285	3.49651	0.000471393	0.00311459
CiPaw.09G134100	1088.23	3.4071	0.470671	7.23881	4.52637e-13	3.73454e-11
CiPaw.06G084600	5.33041	3.39411	1.19562	2.83879	0.00452856	0.0198368
CiPaw.05G192800	1057.95	3.39231	0.419604	8.08455	6.23937e-16	9.24278e-14
CiPaw.04G156100	2815.03	3.38476	0.308361	10.9766	4.95074e-28	5.37815e-25
CiPaw.02G184700	35.1479	3.38401	0.83661	4.04491	5.23432e-05	0.000488436
CiPaw.09G086100	383.451	3.38133	0.342376	9.87608	5.28591e-23	2.50571e-20
CiPaw.05G027900	107.302	3.36841	0.406734	8.28161	1.21519e-16	1.9926e-14
CiPaw.14G048300	154.126	3.35803	0.473099	7.09794	1.26628e-12	9.22188e-11
CiPaw.15G145900	36.8321	3.34998	0.563165	5.94848	2.70636e-09	9.05779e-08
CiPaw.15G050500	140.902	3.30948	0.476109	6.9511	3.62462e-12	2.41074e-10
CiPaw.07G132600	171.26	3.30903	0.464059	7.13061	9.99269e-13	7.46503e-11
CiPaw.07G110900	599.966	3.30705	0.420412	7.86621	3.65547e-15	4.49553e-13
CiPaw.03G057700	204.387	3.30586	0.538855	6.13497	8.51765e-10	3.20914e-08
CiPaw.08G174200	4.64236	3.3008	1.32607	2.48916	0.0128046	0.0458698
CiPaw.03G090000	29.9408	3.29977	0.897547	3.67644	0.000236516	0.00173997
CiPaw.15G019700	227.769	3.28646	0.3924	8.37528	5.50912e-17	9.51217e-15
CiPaw.15G020000	1513.07	3.2842	0.353854	9.28124	1.67524e-20	5.45961e-18
CiPaw.15G032000	112.531	3.28276	0.380348	8.63095	6.08435e-18	1.22024e-15
CiPaw.02G031300	41.6002	3.28259	0.491863	6.67378	2.49291e-11	1.36258e-09
CiPaw.05G050500	25102.1	3.28256	0.382336	8.58555	9.04064e-18	1.74598e-15
CiPaw.03G145300	97.3441	3.25839	0.424095	7.68315	1.55218e-14	1.72943e-12
CiPaw.11G165100	18.0482	3.24048	0.551267	5.87824	4.1466e-09	1.32488e-07
CiPaw.15G146600	33.8882	3.24047	0.572548	5.65974	1.51599e-08	4.14741e-07
CiPaw.02G001600	65.7417	3.23374	0.538021	6.01045	1.85011e-09	6.42291e-08
CiPaw.04G074700	634.632	3.19569	0.317441	10.067	7.72773e-24	4.11179e-21
CiPaw.11G143900	7.78426	3.18996	1.03671	3.07702	0.00209084	0.0106055
CiPaw.07G191500	175.555	3.15852	0.473881	6.66522	2.6426e-11	1.43239e-09
CiPaw.04G085000	174.685	3.12745	0.415438	7.52808	5.14922e-14	5.07163e-12
CiPaw.05G232500	124.832	3.12112	0.930504	3.35423	0.000795859	0.00483368
CiPaw.07G012100	26.8186	3.12001	0.770047	4.05171	5.08437e-05	0.000476319
CiPaw.09G225400	153.174	3.10915	0.362325	8.58111	9.39611e-18	1.80129e-15
CiPaw.05G211400	13702.7	3.10475	0.274013	11.3307	9.24925e-30	1.3397e-26
CiPaw.11G148900	1285.11	3.09994	0.35318	8.77723	1.67553e-18	3.73371e-16
CiPaw.04G074000	495.915	3.09734	0.295361	10.4866	9.95017e-26	7.01137e-23
CiPaw.11G201200	5.40544	3.09627	1.25474	2.46766	0.0135999	0.0481893
CiPaw.08G094000	420.251	3.09156	0.463859	6.66487	2.64905e-11	1.43291e-09
CiPaw.12G017600	146.433	3.08587	0.50143	6.15414	7.54852e-10	2.87306e-08
CiPaw.02G099300	178.48	3.08497	0.426849	7.22731	4.9266e-13	4.00144e-11
CiPaw.15G029100	251.746	3.07561	0.352913	8.71494	2.90915e-18	6.16645e-16
CiPaw.01G247500	399.981	3.07533	0.322017	9.5502	1.29449e-21	5.11362e-19
CiPaw.01G294700	7.53819	3.07334	0.834108	3.68459	0.000229073	0.0016943
CiPaw.10G054500	692.496	3.07287	0.424565	7.23769	4.564e-13	3.75371e-11
CiPaw.15G025200	237.922	3.0718	0.358809	8.5611	1.11793e-17	2.12749e-15
CiPaw.04G184300	12.8331	3.06927	0.819148	3.7469	0.000179031	0.00137741
CiPaw.03G123400	61.4224	3.06376	0.682479	4.48917	7.15024e-06	8.95825e-05
CiPaw.06G084500	10.4681	3.05515	0.796262	3.83686	0.000124616	0.00101977
CiPaw.04G073700	138.686	3.05433	0.530941	5.75267	8.78447e-09	2.54476e-07
CiPaw.11G062800	69.5419	3.05421	0.746792	4.08977	4.31798e-05	0.00041409
CiPaw.08G178200	202.322	3.04799	0.473772	6.43345	1.24736e-10	5.76617e-09
CiPaw.09G113600	53.3406	3.04734	0.479746	6.352	2.12537e-10	9.23545e-09
CiPaw.03G084400	1617.81	3.04624	0.797878	3.81793	0.000134575	0.00108526
CiPaw.01G143200	789.084	3.03669	0.247715	12.2588	1.50707e-34	4.3658e-31
CiPaw.09G094300	10.3247	3.02345	1.07337	2.81677	0.00485085	0.0208992
CiPaw.04G019000	78.8601	3.01943	0.583566	5.17411	2.29003e-07	4.52659e-06
CiPaw.12G074900	225.339	3.01381	0.691936	4.35561	1.32694e-05	0.000152325
CiPaw.15G146900	22.4381	3.00605	0.599599	5.01344	5.34664e-07	9.42512e-06
CiPaw.02G025800	7597.27	3.00417	0.321225	9.35223	8.58175e-21	2.90576e-18
CiPaw.09G219500	18.6099	2.99881	0.65205	4.59906	4.24407e-06	5.70662e-05
CiPaw.11G117200	50.2884	2.95588	0.601514	4.91407	8.92039e-07	1.47571e-05
CiPaw.15G019800	556.734	2.95446	0.313397	9.42719	4.21215e-21	1.52527e-18
CiPaw.10G011900	99.9234	2.95069	0.554353	5.32277	1.02198e-07	2.21489e-06
CiPaw.02G112400	300.727	2.94989	0.350969	8.40499	4.27889e-17	7.43729e-15
CiPaw.10G011300	64.5903	2.94264	0.425409	6.91721	4.60638e-12	2.96537e-10
CiPaw.08G133200	2414.58	2.93655	0.257698	11.3953	4.41308e-30	6.7681e-27
CiPaw.12G132800	10.6479	2.93219	0.787975	3.72117	0.0001983	0.00149771
CiPaw.01G288200	143.196	2.93131	0.415416	7.05633	1.70964e-12	1.21786e-10
CiPaw.02G109900	38.0828	2.92406	0.638064	4.5827	4.59004e-06	6.09326e-05
CiPaw.01G159000	52.9211	2.91563	0.789224	3.6943	0.000220497	0.00164009
CiPaw.05G256400	853.134	2.91332	0.267234	10.9017	1.13067e-27	1.1338e-24
CiPaw.15G147000	53.129	2.902	0.501856	5.78253	7.35852e-09	2.18036e-07
CiPaw.11G113300	56.5692	2.90188	0.66828	4.3423	1.40996e-05	0.000160526
CiPaw.06G043600	205.576	2.90077	0.305312	9.50102	2.07851e-21	7.96925e-19
CiPaw.03G036400	28.6529	2.89935	0.770489	3.763	0.000167884	0.00130659
CiPaw.08G159200	17.5547	2.8956	0.778065	3.72154	0.000198014	0.00149641
CiPaw.06G030200	29.6873	2.87836	0.674348	4.26836	1.96918e-05	0.000213031
CiPaw.02G102600	418.853	2.87342	0.249463	11.5184	1.06579e-30	1.85248e-27
CiPaw.14G012500	12.0224	2.87037	0.684905	4.1909	2.77845e-05	0.000286323
CiPaw.16G049200	109.857	2.86	0.313813	9.11371	7.96105e-20	2.33214e-17
CiPaw.10G018100	120.592	2.8488	0.410896	6.93315	4.11584e-12	2.70298e-10
CiPaw.16G049300	1583.84	2.8474	0.255138	11.1603	6.37987e-29	8.31679e-26
CiPaw.08G045300	82.1682	2.84552	0.617144	4.61079	4.01134e-06	5.43856e-05
CiPaw.01G247400	162.29	2.8235	0.289774	9.74379	1.96097e-22	8.66551e-20
CiPaw.09G085100	197.59	2.81829	0.398121	7.07896	1.45242e-12	1.04607e-10
CiPaw.08G037400	12.3732	2.80534	0.893715	3.13897	0.00169544	0.0089228
CiPaw.01G172700	5.00665	2.79778	1.02708	2.72402	0.00644927	0.0263291
CiPaw.03G110600	777.644	2.79666	0.213349	13.1084	2.94931e-39	1.91065e-35
CiPaw.05G059300	27.6677	2.78467	0.922111	3.01988	0.00252871	0.0123531
CiPaw.10G081600	5.67544	2.77594	0.913774	3.03789	0.00238241	0.0117685
CiPaw.03G111600	530.878	2.77387	0.248157	11.1779	5.23097e-29	7.17799e-26
CiPaw.05G192400	177.724	2.77182	0.592855	4.67537	2.9342e-06	4.13516e-05
CiPaw.01G280800	66.9218	2.77041	0.570583	4.8554	1.20147e-06	1.90509e-05
CiPaw.04G098000	760.189	2.76906	0.301943	9.17078	4.6959e-20	1.44329e-17
CiPaw.11G063300	760.972	2.76892	0.272481	10.1619	2.93371e-24	1.66277e-21
CiPaw.10G148700	308.537	2.76889	0.496125	5.58104	2.39085e-08	6.17782e-07
CiPaw.04G073200	8.85826	2.75595	0.815284	3.38036	0.000723912	0.00446612
CiPaw.05G192700	27.7152	2.75175	0.651294	4.22505	2.38889e-05	0.000252465
CiPaw.02G001400	66.2759	2.74626	0.408882	6.7165	1.86142e-11	1.05273e-09
CiPaw.02G147100	17.55	2.74548	0.733093	3.74506	0.000180353	0.00138527
CiPaw.08G152800	554.884	2.7422	0.423243	6.47903	9.23161e-11	4.39209e-09
CiPaw.06G028000	873.38	2.73387	0.421352	6.48834	8.67847e-11	4.15165e-09
CiPaw.05G192300	3064.18	2.73311	0.466459	5.85928	4.64864e-09	1.46553e-07
CiPaw.06G140100	23.9263	2.73249	0.821626	3.32571	0.000881925	0.00524488
CiPaw.15G157300	100.991	2.72652	0.43458	6.27392	3.52068e-10	1.43873e-08
CiPaw.12G074800	404.424	2.72529	0.450336	6.05168	1.43343e-09	5.13357e-08
CiPaw.07G072000	156.125	2.71692	0.412694	6.58337	4.59911e-11	2.35114e-09
CiPaw.13G115700	103.591	2.7169	0.904699	3.0031	0.00267242	0.012958
CiPaw.13G170800	42.6873	2.70152	0.522914	5.16628	2.38798e-07	4.69173e-06
CiPaw.01G184900	2507.08	2.70025	0.260258	10.3753	3.21299e-25	1.9945e-22
CiPaw.02G110000	20.2706	2.69508	0.824372	3.26925	0.00107833	0.00613847
CiPaw.05G063900	5746.75	2.69201	0.309572	8.69594	3.43984e-18	7.17468e-16
CiPaw.04G145900	288.525	2.66918	0.432689	6.16883	6.87982e-10	2.64169e-08
CiPaw.16G090200	39.948	2.66567	0.974035	2.73673	0.00620529	0.0254819
CiPaw.04G096500	3499.9	2.65273	0.254987	10.4034	2.39232e-25	1.52128e-22
CiPaw.01G247300	1574.35	2.64882	0.319013	8.30317	1.01369e-16	1.69416e-14
CiPaw.06G028500	872.741	2.64622	0.92154	2.87152	0.00408503	0.0182465
CiPaw.02G031100	914.906	2.64167	0.37168	7.10739	1.18257e-12	8.73423e-11
CiPaw.06G033600	31.9078	2.63885	0.527501	5.00255	5.65775e-07	9.86021e-06
CiPaw.03G279100	223.341	2.63398	0.45218	5.82508	5.70857e-09	1.75927e-07
CiPaw.15G046100	767.302	2.62288	0.387975	6.76044	1.37576e-11	7.95316e-10
CiPaw.01G079600	607.821	2.62248	0.580968	4.51399	6.36194e-06	8.08721e-05
CiPaw.14G089300	107.752	2.60999	0.326799	7.98654	1.38779e-15	1.85551e-13
CiPaw.01G187700	9.05071	2.60844	0.90479	2.88292	0.00394003	0.0177356
CiPaw.01G195400	231.413	2.60827	0.410224	6.35815	2.04194e-10	8.93244e-09
CiPaw.03G147000	104.829	2.60568	0.383722	6.79054	1.11712e-11	6.53038e-10
CiPaw.10G112500	57.6346	2.59738	0.477548	5.43899	5.35825e-08	1.24732e-06
CiPaw.10G012700	84.861	2.59646	0.340207	7.63199	2.31155e-14	2.45987e-12
CiPaw.01G143300	410.908	2.59416	0.411789	6.29973	2.9817e-10	1.24382e-08
CiPaw.09G122000	10.721	2.58181	0.663724	3.88989	0.000100292	0.00084786
CiPaw.07G191400	7327.03	2.57781	0.288777	8.92664	4.39138e-19	1.11157e-16
CiPaw.16G049400	598.587	2.57757	0.243984	10.5645	4.35199e-26	3.43834e-23
CiPaw.01G127700	1114.14	2.56769	0.285387	8.99722	2.31495e-19	6.3532e-17
CiPaw.03G147100	80.2523	2.5669	0.426332	6.02089	1.73466e-09	6.07876e-08
CiPaw.07G055200	11.4678	2.55963	0.915871	2.79475	0.00519395	0.0221073
CiPaw.08G085200	690.883	2.55761	0.389928	6.5592	5.40988e-11	2.70722e-09
CiPaw.13G080900	17.6533	2.55432	0.999039	2.55678	0.0105646	0.0393881
CiPaw.05G008100	7897.84	2.5519	0.248316	10.2769	8.96064e-25	5.30959e-22
CiPaw.09G054800	962.06	2.54884	0.501074	5.08675	3.64245e-07	6.75914e-06
CiPaw.09G155000	9.13891	2.54399	0.83056	3.06298	0.00219143	0.0110086
CiPaw.02G157100	257.313	2.542	0.374221	6.79278	1.09991e-11	6.45275e-10
CiPaw.10G161800	53.3581	2.53899	0.93543	2.71424	0.00664271	0.0269596
CiPaw.04G075700	101.81	2.53872	0.458475	5.53732	3.0714e-08	7.69977e-07
CiPaw.03G239300	140.689	2.53442	0.393971	6.43301	1.25105e-10	5.77297e-09
CiPaw.04G074800	179.575	2.5331	0.332048	7.62873	2.37071e-14	2.51257e-12
CiPaw.01G146400	6658.3	2.53134	0.196263	12.8977	4.63674e-38	2.01482e-34
CiPaw.05G251100	10.9336	2.52429	0.794146	3.17863	0.00147973	0.00797761
CiPaw.12G132000	43.9051	2.51959	0.692616	3.63779	0.00027499	0.00197182
CiPaw.05G050400	135.654	2.51143	0.983444	2.55371	0.0106582	0.0396574
CiPaw.03G129500	22.1156	2.50331	0.764709	3.27355	0.00106205	0.00606166
CiPaw.01G070800	84.2485	2.50295	0.390506	6.40952	1.45976e-10	6.67697e-09
CiPaw.15G083800	63.4451	2.5029	0.458133	5.46326	4.6746e-08	1.10897e-06
CiPaw.12G045600	481.783	2.50032	0.592111	4.22271	2.41377e-05	0.000254785
CiPaw.04G074900	316.595	2.49645	0.23385	10.6755	1.32602e-26	1.1524e-23
CiPaw.11G127100	892.328	2.49253	0.454097	5.48898	4.04256e-08	9.80443e-07
CiPaw.13G088700	8630.07	2.49163	0.260597	9.56124	1.16358e-21	4.74014e-19
CiPaw.15G009900	14.1284	2.489	1.00299	2.48157	0.0130806	0.0466853
CiPaw.15G178800	265.191	2.48622	0.374707	6.63511	3.24257e-11	1.72531e-09
CiPaw.15G147800	748.77	2.47484	0.412755	5.9959	2.02365e-09	6.96971e-08
CiPaw.15G141500	90.9938	2.46623	0.557853	4.42094	9.82721e-06	0.000117584
CiPaw.04G110700	6.60918	2.46169	0.87653	2.80845	0.00497807	0.0213467
CiPaw.01G218600	128.061	2.45893	0.443629	5.54276	2.97748e-08	7.49313e-07
CiPaw.01G247700	21.6242	2.4565	0.572684	4.28945	1.79118e-05	0.0001963
CiPaw.05G017500	1093.71	2.45317	0.422996	5.7995	6.65112e-09	2.0024e-07
CiPaw.04G073400	1312.09	2.44512	0.279218	8.75703	2.00458e-18	4.42911e-16
CiPaw.11G118000	1662.6	2.44119	0.304277	8.02291	1.03267e-15	1.4033e-13
CiPaw.07G146800	420.596	2.43604	0.315204	7.72846	1.08856e-14	1.23395e-12
CiPaw.07G051900	218.487	2.43498	0.528997	4.60302	4.16412e-06	5.61552e-05
CiPaw.02G168000	484.447	2.43354	0.356612	6.82404	8.85146e-12	5.34202e-10
CiPaw.13G066100	8244.3	2.43056	0.332704	7.30548	2.76281e-13	2.40107e-11
CiPaw.07G164500	80.7658	2.42594	0.580051	4.18229	2.88585e-05	0.000295406
CiPaw.12G089200	32.1422	2.4216	0.576068	4.20367	2.62619e-05	0.000273771
CiPaw.16G077900	510.595	2.41726	0.29601	8.16614	3.18421e-16	4.97118e-14
CiPaw.07G110800	22.8706	2.41303	0.677858	3.55979	0.000371151	0.00254137
CiPaw.07G165100	56.6292	2.41008	0.954143	2.52591	0.0115399	0.0422389
CiPaw.04G161900	522.2	2.40741	0.347722	6.92337	4.41029e-12	2.86033e-10
CiPaw.13G056700	63.9926	2.40139	0.728678	3.29554	0.00098233	0.00569894
CiPaw.01G233300	62.7043	2.39913	0.574307	4.17744	2.94807e-05	0.000301066
CiPaw.09G134200	15790.2	2.39692	0.333385	7.18965	6.49581e-13	5.10117e-11
CiPaw.13G026800	32.1852	2.39487	0.635038	3.77122	0.000162451	0.0012719
CiPaw.04G182100	41.0347	2.39182	0.494108	4.84067	1.29399e-06	2.03603e-05
CiPaw.06G081500	126.946	2.39158	0.277536	8.6172	6.86116e-18	1.35518e-15
CiPaw.05G022900	1671.63	2.39034	0.433871	5.50933	3.60194e-08	8.83441e-07
CiPaw.04G076000	225.231	2.38734	0.307953	7.7523	9.02441e-15	1.04571e-12
CiPaw.07G082700	71.6735	2.38308	0.472966	5.03858	4.68999e-07	8.43292e-06
CiPaw.04G073800	1994.11	2.38247	0.232291	10.2564	1.10797e-24	6.41934e-22
CiPaw.02G024300	130.66	2.37908	0.431475	5.51383	3.51106e-08	8.62776e-07
CiPaw.03G267800	2197.82	2.37563	0.20282	11.713	1.0933e-31	2.19266e-28
CiPaw.13G063200	9398.95	2.36989	0.249322	9.50533	1.99405e-21	7.75955e-19
CiPaw.01G126100	2014.79	2.3656	0.252657	9.36292	7.75666e-21	2.66094e-18
CiPaw.05G133300	20.891	2.36246	0.585274	4.03651	5.42529e-05	0.000502301
CiPaw.02G024000	3099.73	2.36113	0.256765	9.1957	3.72553e-20	1.17026e-17
CiPaw.12G131600	58.9227	2.34927	0.513561	4.57446	4.77442e-06	6.30063e-05
CiPaw.07G181600	84.3556	2.34529	0.670005	3.50041	0.000464535	0.00307551
CiPaw.02G141600	35.7991	2.34053	0.513761	4.55569	5.2215e-06	6.80335e-05
CiPaw.08G069200	672.961	2.33161	0.316564	7.36538	1.76648e-13	1.57187e-11
CiPaw.08G134100	1305.57	2.32946	0.319915	7.2815	3.30121e-13	2.83122e-11
CiPaw.09G145100	73.1045	2.32251	0.638104	3.6397	0.000272952	0.00196315
CiPaw.12G086900	51.7654	2.31668	0.505858	4.5797	4.65645e-06	6.16572e-05
CiPaw.16G088200	794.346	2.31503	0.438251	5.28242	1.27489e-07	2.6936e-06
CiPaw.14G126100	159.004	2.3115	0.301406	7.66903	1.73299e-14	1.89843e-12
CiPaw.08G150200	13.3656	2.29571	0.868736	2.64259	0.00822741	0.0321211
CiPaw.07G122000	148.729	2.29419	0.456894	5.02127	5.13306e-07	9.09783e-06
CiPaw.01G213000	52.8886	2.28762	0.644561	3.54911	0.000386537	0.00263059
CiPaw.15G114000	567.606	2.28716	0.399233	5.72889	1.01089e-08	2.88358e-07
CiPaw.12G113800	6760.71	2.28588	0.477276	4.78944	1.67249e-06	2.53224e-05
CiPaw.16G052600	148.792	2.2841	0.298579	7.64992	2.0111e-14	2.16667e-12
CiPaw.01G233400	9.44903	2.28323	0.710562	3.21328	0.00131229	0.00723038
CiPaw.03G061400	209.145	2.2825	0.350416	6.51369	7.3328e-11	3.55354e-09
CiPaw.07G082200	19540.2	2.27725	0.210273	10.83	2.48271e-27	2.31176e-24
CiPaw.08G093800	3413.09	2.27068	0.281845	8.05648	7.85217e-16	1.11262e-13
CiPaw.03G008200	44.3238	2.26727	0.487286	4.65285	3.27378e-06	4.55708e-05
CiPaw.02G109700	72.9544	2.26254	0.388024	5.83094	5.51159e-09	1.70259e-07
CiPaw.10G159100	331.016	2.2579	0.303377	7.44254	9.87708e-14	9.36419e-12
CiPaw.05G097800	587.858	2.25703	0.26263	8.59394	8.4037e-18	1.64738e-15
CiPaw.09G204100	8622.35	2.25595	0.282876	7.97507	1.52298e-15	2.02588e-13
CiPaw.03G133500	2261.2	2.25418	0.324783	6.94058	3.90482e-12	2.58392e-10
CiPaw.04G016200	75.4653	2.25415	0.478388	4.71197	2.45337e-06	3.54373e-05
CiPaw.02G078500	574.001	2.25375	0.343922	6.55308	5.63616e-11	2.80431e-09
CiPaw.15G178000	16.6642	2.24934	0.679814	3.30876	0.00093709	0.00548783
CiPaw.07G068100	4645.84	2.24243	0.412604	5.43483	5.48488e-08	1.27453e-06
CiPaw.01G164300	1165.76	2.23626	0.550864	4.05955	4.91666e-05	0.000463271
CiPaw.01G212900	41.7872	2.23383	0.59427	3.75895	0.000170629	0.00132282
CiPaw.08G006400	3179.08	2.23302	0.309659	7.21124	5.54446e-13	4.42065e-11
CiPaw.09G063800	86.4435	2.23168	0.238239	9.36739	7.43462e-21	2.65528e-18
CiPaw.07G134200	674.943	2.2272	0.244617	9.10484	8.63942e-20	2.48158e-17
CiPaw.12G111500	3992.97	2.2265	0.284508	7.8258	5.04438e-15	6.14565e-13
CiPaw.01G047700	3103.99	2.22622	0.292495	7.61114	2.71688e-14	2.84476e-12
CiPaw.07G125300	932.524	2.22416	0.227917	9.75862	1.69441e-22	7.61665e-20
CiPaw.09G085700	300.397	2.22291	0.393882	5.64359	1.66539e-08	4.47168e-07
CiPaw.04G075900	56.9726	2.22136	0.488815	4.54437	5.50986e-06	7.13627e-05
CiPaw.03G183900	9.9054	2.21528	0.801433	2.76415	0.0057071	0.023887
CiPaw.13G178200	741.484	2.21493	0.359024	6.16931	6.85907e-10	2.63761e-08
CiPaw.14G087200	188.659	2.21487	0.322542	6.8669	6.56099e-12	4.03439e-10
CiPaw.01G213100	515.739	2.20763	0.39772	5.55071	2.84505e-08	7.18064e-07
CiPaw.07G012200	17.0703	2.20231	0.880322	2.50171	0.0123594	0.0446307
CiPaw.12G017700	1006.43	2.19914	0.27245	8.07174	6.93061e-16	1.00947e-13
CiPaw.01G172600	246.388	2.19815	0.320193	6.86507	6.64579e-12	4.07692e-10
CiPaw.07G111100	214.414	2.1884	0.383732	5.70292	1.1777e-08	3.3186e-07
CiPaw.02G008400	1143.18	2.18252	0.320727	6.80491	1.01111e-11	6.00492e-10
CiPaw.06G050800	93.4193	2.17879	0.526008	4.14213	3.44098e-05	0.00034354
CiPaw.10G028400	13.4974	2.17633	0.631762	3.44486	0.000571359	0.00366704
CiPaw.05G072500	2043.91	2.176	0.264606	8.22353	1.97593e-16	3.18002e-14
CiPaw.09G086200	674.538	2.17129	0.300284	7.23077	4.80261e-13	3.91292e-11
CiPaw.11G197700	91.9147	2.17058	0.424454	5.1138	3.15734e-07	5.99549e-06
CiPaw.03G220600	197.16	2.17025	0.257419	8.43079	3.43336e-17	6.08943e-15
CiPaw.07G092100	77.1892	2.16959	0.626213	3.46462	0.000530986	0.00344976
CiPaw.13G009100	697.47	2.16702	0.241366	8.97812	2.7544e-19	7.32782e-17
CiPaw.13G127700	21.1818	2.16623	0.656627	3.29903	0.000970185	0.00564361
CiPaw.06G054500	389.895	2.16619	0.340418	6.36333	1.97424e-10	8.68001e-09
CiPaw.04G085900	228.892	2.15647	0.328177	6.57106	4.99585e-11	2.52426e-09
CiPaw.08G179900	1547.75	2.15508	0.292224	7.37474	1.64661e-13	1.47022e-11
CiPaw.05G210500	2994.51	2.15404	0.272615	7.90139	2.75804e-15	3.49066e-13
CiPaw.03G051200	29.1609	2.15335	0.46488	4.63206	3.62045e-06	4.98113e-05
CiPaw.12G019200	336.651	2.152	0.268235	8.02282	1.03342e-15	1.4033e-13
CiPaw.10G151600	16.4014	2.14932	0.75577	2.84388	0.00445681	0.0195751
CiPaw.02G077300	14.5857	2.14736	0.720896	2.97874	0.0028944	0.0138286
CiPaw.16G044300	19.1003	2.14386	0.645031	3.32366	0.000888448	0.00527405
CiPaw.05G145900	34.8128	2.14347	0.565241	3.79214	0.000149356	0.0011901
CiPaw.15G027000	22.4305	2.14309	0.55145	3.88629	0.00010179	0.000858577
CiPaw.14G087400	530.388	2.13731	0.349513	6.1151	9.64948e-10	3.57868e-08
CiPaw.11G058900	4804.89	2.13444	0.274247	7.78292	7.08686e-15	8.39857e-13
CiPaw.02G089100	33.206	2.13416	0.714838	2.98552	0.00283097	0.0135778
CiPaw.04G009900	10.7829	2.13178	0.8664	2.4605	0.0138744	0.048936
CiPaw.03G263900	347.814	2.12982	0.379951	5.60551	2.07643e-08	5.44086e-07
CiPaw.14G128600	48.5835	2.12752	0.569298	3.73709	0.000186162	0.00142293
CiPaw.16G046300	6197.82	2.12737	0.325684	6.53201	6.48941e-11	3.19834e-09
CiPaw.13G088800	8782.8	2.12628	0.234154	9.08069	1.07884e-19	3.02448e-17
CiPaw.05G256500	388.387	2.12527	0.278049	7.64351	2.11371e-14	2.26785e-12
CiPaw.05G216900	133.417	2.1193	0.345164	6.14	8.25231e-10	3.12724e-08
CiPaw.07G074000	8.38978	2.11856	0.821417	2.57916	0.00990417	0.0373684
CiPaw.07G068000	1481.76	2.11788	0.347906	6.08751	1.14678e-09	4.18753e-08
CiPaw.10G056300	752.51	2.11247	0.366482	5.76419	8.20503e-09	2.39554e-07
CiPaw.09G085900	481.806	2.10501	0.316362	6.65379	2.85632e-11	1.53546e-09
CiPaw.10G149700	284.239	2.10463	0.485418	4.33571	1.45289e-05	0.000164766
CiPaw.04G146100	11563.5	2.10261	0.284969	7.3784	1.60203e-13	1.44028e-11
CiPaw.04G067600	52.6084	2.10183	0.399933	5.25544	1.47667e-07	3.06527e-06
CiPaw.12G114000	11.0171	2.10124	0.668045	3.14536	0.0016588	0.00876004
CiPaw.01G200300	59.0989	2.09761	0.48973	4.28321	1.8422e-05	0.000200961
CiPaw.14G052900	890.003	2.09081	0.795997	2.62665	0.00862295	0.0333706
CiPaw.11G127200	814.912	2.0887	0.473078	4.41512	1.00953e-05	0.000120349
CiPaw.06G039600	108.253	2.08656	0.586524	3.5575	0.000374396	0.00256
CiPaw.13G178100	178.598	2.08638	0.43969	4.74511	2.08393e-06	3.07831e-05
CiPaw.09G155500	18.5171	2.08475	0.635568	3.28013	0.0010376	0.00595472
CiPaw.01G172100	43.5777	2.084	0.409153	5.09346	3.51596e-07	6.57591e-06
CiPaw.09G216000	2772.38	2.08317	0.287517	7.2454	4.31171e-13	3.59153e-11
CiPaw.15G020100	21982.9	2.08039	0.256209	8.11991	4.66543e-16	7.15512e-14
CiPaw.10G114700	30.1399	2.08009	0.610923	3.40483	0.000662052	0.00415105
CiPaw.12G077900	748.67	2.07924	0.504693	4.11981	3.79181e-05	0.000372354
CiPaw.05G107300	2570.25	2.07874	0.349072	5.95504	2.60005e-09	8.73563e-08
CiPaw.05G260200	435.198	2.0752	0.308253	6.73213	1.67192e-11	9.51753e-10
CiPaw.04G189100	139.24	2.0706	0.331075	6.25418	3.99605e-10	1.60779e-08
CiPaw.14G087100	661.74	2.06934	0.500889	4.13133	3.60664e-05	0.000357945
CiPaw.02G102800	11.272	2.06716	0.661283	3.12599	0.0017721	0.00925523
CiPaw.04G157300	3890.27	2.06453	0.256297	8.05523	7.9332e-16	1.11802e-13
CiPaw.13G016600	1895.71	2.0547	0.412545	4.98054	6.34061e-07	1.08901e-05
CiPaw.05G240200	1098.29	2.05186	0.259797	7.89795	2.83532e-15	3.57113e-13
CiPaw.14G072200	136.83	2.05182	0.518125	3.9601	7.49191e-05	0.000658339
CiPaw.06G139900	108.743	2.04865	0.398046	5.14677	2.65016e-07	5.14865e-06
CiPaw.15G032200	101.238	2.04297	0.398154	5.13112	2.88018e-07	5.52961e-06
CiPaw.09G201500	37.7327	2.03431	0.523402	3.8867	0.000101615	0.000857379
CiPaw.09G081600	136.743	2.03221	0.42641	4.76587	1.88044e-06	2.81439e-05
CiPaw.15G079400	646.553	2.03061	0.32457	6.2563	3.94211e-10	1.58854e-08
CiPaw.01G055700	183.47	2.03	0.440156	4.61199	3.98834e-06	5.41119e-05
CiPaw.10G056400	199.148	2.02967	0.421913	4.81065	1.50443e-06	2.31407e-05
CiPaw.10G055900	50.3895	2.02727	0.377524	5.36992	7.877e-08	1.7598e-06
CiPaw.12G117300	834.876	2.02687	0.281136	7.2096	5.61184e-13	4.46073e-11
CiPaw.15G116300	297.168	2.02638	0.333512	6.07588	1.23312e-09	4.47146e-08
CiPaw.08G143500	48.8458	2.02129	0.473474	4.26907	1.96293e-05	0.000212531
CiPaw.15G133400	15.1536	2.02126	0.565602	3.57365	0.000352041	0.00243098
CiPaw.04G096600	10865	2.01408	0.221256	9.10294	8.79177e-20	2.49151e-17
CiPaw.10G055500	8.45284	2.01139	0.698552	2.87938	0.00398463	0.0178808
CiPaw.09G041100	15397.8	2.00819	0.394708	5.08779	3.62261e-07	6.7319e-06
CiPaw.03G120700	1526.48	2.00689	0.33001	6.0813	1.19209e-09	4.33474e-08
CiPaw.10G105200	1055.11	2.00679	0.267658	7.49757	6.50099e-14	6.30088e-12
CiPaw.10G114600	257.787	2.00497	0.408533	4.90774	9.21338e-07	1.5184e-05
CiPaw.03G214200	868.156	1.99877	0.293947	6.79978	1.04776e-11	6.20848e-10
CiPaw.04G073600	2013.12	1.99504	0.389246	5.12541	2.96893e-07	5.68326e-06
CiPaw.10G163600	59.5028	1.99489	0.644744	3.09408	0.00197425	0.0101185
CiPaw.16G031800	1148.96	1.9924	0.33826	5.89016	3.85817e-09	1.2388e-07
CiPaw.16G046100	8677.48	1.99154	0.227878	8.7395	2.34151e-18	5.13007e-16
CiPaw.13G167400	16.8492	1.99021	0.619462	3.2128	0.00131446	0.0072377
CiPaw.07G052300	74.6897	1.98834	0.506348	3.92684	8.60707e-05	0.000742075
CiPaw.06G146800	475.072	1.98594	0.412042	4.81975	1.43738e-06	2.2233e-05
CiPaw.03G212900	184.01	1.98512	0.376955	5.26619	1.39284e-07	2.91745e-06
CiPaw.16G032000	532.96	1.98436	0.257942	7.69305	1.43665e-14	1.61449e-12
CiPaw.04G043900	44.5685	1.9821	0.435206	4.5544	5.25347e-06	6.83816e-05
CiPaw.15G146700	13.4163	1.98154	0.663269	2.98754	0.00281234	0.0135009
CiPaw.08G152200	37.4349	1.98056	0.517683	3.82581	0.000130342	0.00105791
CiPaw.15G170300	160.09	1.98007	0.409517	4.83514	1.33051e-06	2.08369e-05
CiPaw.15G133500	29.4976	1.97949	0.385501	5.13485	2.82368e-07	5.43314e-06
CiPaw.16G075500	19.6975	1.97845	0.672755	2.94081	0.00327355	0.0152789
CiPaw.08G141100	715.227	1.97798	0.335355	5.89818	3.67542e-09	1.18596e-07
CiPaw.07G070100	545.938	1.97714	0.201905	9.79243	1.21349e-22	5.55056e-20
CiPaw.04G101600	167.534	1.97625	0.521708	3.78803	0.000151849	0.00120554
CiPaw.03G123900	1953.91	1.97577	0.33443	5.90786	3.46581e-09	1.12669e-07
CiPaw.11G198300	37.0371	1.97405	0.600665	3.28644	0.00101464	0.00584868
CiPaw.15G132400	4700.56	1.97291	0.271167	7.27563	3.44814e-13	2.94754e-11
CiPaw.10G015500	22.9114	1.97198	0.561138	3.51426	0.00044098	0.00294499
CiPaw.11G083600	5364.96	1.97041	0.229501	8.58561	9.03572e-18	1.74598e-15
CiPaw.11G197200	149.439	1.96874	0.425665	4.6251	3.74412e-06	5.12693e-05
CiPaw.09G105000	34.3948	1.96744	0.588871	3.34105	0.000834629	0.00501277
CiPaw.15G132600	247.457	1.96672	0.265726	7.40131	1.34846e-13	1.24671e-11
CiPaw.12G073000	1307.59	1.96507	0.332755	5.90545	3.51683e-09	1.13902e-07
CiPaw.02G167400	40.3735	1.95895	0.508265	3.85419	0.000116111	0.00096202
CiPaw.01G213400	1168.19	1.95608	0.544923	3.58964	0.000331129	0.00231064
CiPaw.15G026000	518.356	1.95479	0.252804	7.73241	1.05531e-14	1.20675e-12
CiPaw.13G009200	197.603	1.954	0.291029	6.71411	1.89221e-11	1.06783e-09
CiPaw.06G028300	1451.96	1.95052	0.336231	5.80111	6.58765e-09	1.98788e-07
CiPaw.13G081000	4689.86	1.94974	0.221317	8.80971	1.25472e-18	2.94711e-16
CiPaw.10G108900	1078.76	1.94458	0.585129	3.32334	0.000889472	0.00527772
CiPaw.13G175700	28.6468	1.94186	0.441292	4.40039	1.08054e-05	0.000127643
CiPaw.14G061600	431.172	1.93811	0.268685	7.21332	5.46036e-13	4.3939e-11
CiPaw.15G026600	96.7383	1.93543	0.336021	5.75987	8.41783e-09	2.44944e-07
CiPaw.01G085500	6707.77	1.9353	0.226135	8.55818	1.14662e-17	2.16629e-15
CiPaw.11G130100	1361.57	1.93384	0.45903	4.21289	2.52128e-05	0.000265166
CiPaw.08G014500	52.2148	1.93176	0.446991	4.32169	1.54837e-05	0.000173555
CiPaw.08G181000	1368.67	1.93022	0.279387	6.90878	4.88843e-12	3.13919e-10
CiPaw.07G143900	1071.79	1.9283	0.445578	4.32764	1.50714e-05	0.00016959
CiPaw.03G140500	3632.24	1.92768	0.251417	7.66726	1.75709e-14	1.91677e-12
CiPaw.04G148500	485.258	1.9268	0.399776	4.8197	1.43775e-06	2.2233e-05
CiPaw.02G115300	625.876	1.92537	0.458425	4.19997	2.66955e-05	0.000277625
CiPaw.03G020900	3058.72	1.9248	0.200257	9.61162	7.14131e-22	3.00304e-19
CiPaw.08G110400	115.855	1.91747	0.238379	8.04379	8.70982e-16	1.21435e-13
CiPaw.10G073300	1923.68	1.91719	0.286117	6.70073	2.0738e-11	1.16276e-09
CiPaw.04G123000	16.3179	1.91612	0.60047	3.19103	0.00141768	0.00770356
CiPaw.05G065300	69.4401	1.9152	0.296875	6.45122	1.10955e-10	5.18428e-09
CiPaw.09G084700	157.917	1.91134	0.392151	4.87399	1.09368e-06	1.75042e-05
CiPaw.15G178700	222.976	1.908	0.488368	3.9069	9.34892e-05	0.000797856
CiPaw.05G163500	54.1473	1.90739	0.599122	3.18364	0.00145437	0.00786363
CiPaw.04G090900	6592.84	1.90605	0.315995	6.0319	1.6204e-09	5.7401e-08
CiPaw.01G307000	2993.88	1.90414	0.286747	6.64048	3.12658e-11	1.667e-09
CiPaw.03G158300	917.798	1.90374	0.288272	6.60395	4.00337e-11	2.07507e-09
CiPaw.02G182000	108.699	1.89813	0.5779	3.28452	0.00102155	0.00587812
CiPaw.03G237700	1303.53	1.89778	0.211543	8.97114	2.93452e-19	7.72815e-17
CiPaw.09G139100	5782.96	1.89569	0.176979	10.7114	9.00008e-27	8.09138e-24
CiPaw.01G057100	1260.9	1.89302	0.275512	6.8709	6.37969e-12	3.93218e-10
CiPaw.01G217900	1449.79	1.89204	0.27598	6.85571	7.09573e-12	4.33255e-10
CiPaw.01G031500	1781.78	1.88977	0.319624	5.91247	3.37023e-09	1.09699e-07
CiPaw.12G111400	3673.18	1.88784	0.264155	7.14671	8.88845e-13	6.69767e-11
CiPaw.08G172100	40.6485	1.88505	0.385684	4.88755	1.02097e-06	1.64924e-05
CiPaw.05G029500	45.2008	1.88498	0.738852	2.55122	0.0107345	0.0399016
CiPaw.02G119300	22.0356	1.88128	0.609897	3.08459	0.00203833	0.0103958
CiPaw.13G116700	10.0551	1.88066	0.751727	2.50178	0.012357	0.0446287
CiPaw.12G062900	423.778	1.87582	0.280251	6.69335	2.18115e-11	1.21974e-09
CiPaw.04G077600	671.751	1.8756	0.365517	5.13136	2.87658e-07	5.52676e-06
CiPaw.14G125700	447.485	1.87504	0.287688	6.51763	7.14291e-11	3.47444e-09
CiPaw.09G081300	290.191	1.87258	0.305984	6.11984	9.36669e-10	3.48869e-08
CiPaw.14G098500	424.406	1.87206	0.386256	4.8467	1.25535e-06	1.98079e-05
CiPaw.05G222100	64.9835	1.86971	0.634487	2.94681	0.00321073	0.0150449
CiPaw.08G039700	5674.32	1.86856	0.456801	4.09053	4.3038e-05	0.000413443
CiPaw.07G052400	117.294	1.8676	0.524806	3.55865	0.000372765	0.00255017
CiPaw.01G124500	29.0903	1.86729	0.49819	3.74815	0.000178144	0.0013717
CiPaw.06G151400	811.106	1.86694	0.245331	7.60987	2.74376e-14	2.86142e-12
CiPaw.11G142000	3065.36	1.86685	0.271241	6.88263	5.87578e-12	3.6737e-10
CiPaw.01G242200	22482.4	1.86596	0.169565	11.0044	3.63919e-28	4.31278e-25
CiPaw.01G055800	853.672	1.86564	0.360425	5.17622	2.26429e-07	4.49055e-06
CiPaw.07G003000	119.552	1.86125	0.365241	5.09594	3.47012e-07	6.4995e-06
CiPaw.10G007600	622.505	1.8588	0.266749	6.96837	3.2063e-12	2.14345e-10
CiPaw.11G033500	1559.49	1.85873	0.242311	7.67083	1.7089e-14	1.88698e-12
CiPaw.08G128800	40.6459	1.85573	0.55144	3.36525	0.000764756	0.00468155
CiPaw.13G099400	875.318	1.8555	0.255711	7.25623	3.98038e-13	3.35846e-11
CiPaw.01G172200	218.759	1.85495	0.374512	4.95298	7.30855e-07	1.23492e-05
CiPaw.08G111200	13593.3	1.85307	0.225219	8.22786	1.90587e-16	3.08633e-14
CiPaw.04G146000	4495.8	1.8515	0.362795	5.10343	3.33559e-07	6.27003e-06
CiPaw.16G026800	1776.32	1.8465	0.16079	11.484	1.5884e-30	2.5883e-27
CiPaw.15G040800	368.623	1.84471	0.353176	5.22319	1.75864e-07	3.56542e-06
CiPaw.02G035700	44.7893	1.84364	0.664964	2.77255	0.0055619	0.0233925
CiPaw.02G173200	10712.5	1.84171	0.320754	5.74183	9.36592e-09	2.69226e-07
CiPaw.14G103400	2877.52	1.84003	0.249439	7.37665	1.62324e-13	1.45434e-11
CiPaw.11G011600	50.9536	1.83383	0.334458	5.48299	4.18203e-08	1.00678e-06
CiPaw.09G134400	589.734	1.83214	0.227244	8.06244	7.47859e-16	1.06547e-13
CiPaw.11G140100	838.174	1.83097	0.226962	8.0673	7.18686e-16	1.03543e-13
CiPaw.09G119600	237.907	1.82874	0.391117	4.67569	2.92964e-06	4.13097e-05
CiPaw.01G171900	450.351	1.82865	0.323717	5.64891	1.61472e-08	4.38074e-07
CiPaw.09G183900	23.9257	1.8242	0.70635	2.58257	0.00980677	0.0370607
CiPaw.09G081900	421.552	1.82312	0.21368	8.532	1.43836e-17	2.64091e-15
CiPaw.03G125400	12773.7	1.82223	0.208872	8.72414	2.68208e-18	5.73174e-16
CiPaw.04G021900	1066.83	1.82196	0.673349	2.70582	0.00681369	0.0274867
CiPaw.04G082800	162.637	1.82176	0.377684	4.82351	1.41056e-06	2.19036e-05
CiPaw.16G016400	22.7701	1.82117	0.646106	2.81868	0.0048221	0.0208149
CiPaw.07G033600	937.35	1.82003	0.377445	4.82197	1.42147e-06	2.20336e-05
CiPaw.03G256600	114.003	1.81966	0.300254	6.06041	1.35776e-09	4.87596e-08
CiPaw.15G014100	3963.06	1.81752	0.332524	5.46582	4.60766e-08	1.09509e-06
CiPaw.04G165600	115.556	1.81662	0.554506	3.2761	0.00105251	0.00601575
CiPaw.05G217400	136.983	1.81609	0.345861	5.25092	1.51338e-07	3.12901e-06
CiPaw.10G083100	5629.72	1.81582	0.245514	7.39601	1.40337e-13	1.28833e-11
CiPaw.08G054900	4430.44	1.81523	0.28086	6.46311	1.0257e-10	4.82711e-09
CiPaw.09G051200	11673	1.81408	0.179795	10.0897	6.13394e-24	3.33175e-21
CiPaw.09G004800	819.471	1.81368	0.207854	8.72575	2.64414e-18	5.69737e-16
CiPaw.03G189900	1965.23	1.81308	0.250205	7.24636	4.28131e-13	3.57944e-11
CiPaw.15G133600	25.2987	1.80852	0.477571	3.78692	0.000152525	0.00120944
CiPaw.04G068800	1718.57	1.8077	0.263003	6.8733	6.27337e-12	3.89427e-10
CiPaw.16G047400	83.842	1.80698	0.435041	4.15358	3.27309e-05	0.000328848
CiPaw.10G097400	91.6041	1.80572	0.722243	2.50016	0.0124137	0.0447897
CiPaw.01G172500	149.209	1.80413	0.354277	5.09243	3.53498e-07	6.60201e-06
CiPaw.01G111400	258.034	1.80177	0.339223	5.31146	1.0875e-07	2.33938e-06
CiPaw.02G021600	212.249	1.801	0.293377	6.13886	8.31179e-10	3.13951e-08
CiPaw.12G133000	110.587	1.80086	0.40073	4.49395	6.99142e-06	8.80581e-05
CiPaw.14G135300	116.654	1.79595	0.433959	4.13853	3.49538e-05	0.000348229
CiPaw.11G033300	2591.9	1.79426	0.268603	6.67996	2.39011e-11	1.30914e-09
CiPaw.10G011600	2653.45	1.79365	0.322948	5.554	2.79212e-08	7.06074e-07
CiPaw.05G201300	817.584	1.79078	0.270534	6.61944	3.60557e-11	1.88764e-09
CiPaw.14G037400	3424.34	1.79067	0.180023	9.94691	2.60137e-23	1.32986e-20
CiPaw.11G116900	211.926	1.79046	0.180897	9.89766	4.26133e-23	2.09625e-20
CiPaw.07G044900	1252.12	1.78922	0.267669	6.68444	2.31812e-11	1.27506e-09
CiPaw.10G023100	7900.79	1.78451	0.273212	6.5316	6.50712e-11	3.20101e-09
CiPaw.06G028700	34.5596	1.7832	0.618117	2.88489	0.0039155	0.0176526
CiPaw.05G163600	31.0286	1.78293	0.340968	5.22903	1.70403e-07	3.46818e-06
CiPaw.15G087700	1359.16	1.78245	0.279048	6.3876	1.68507e-10	7.56164e-09
CiPaw.10G104900	462.316	1.78155	0.257127	6.92868	4.24793e-12	2.78112e-10
CiPaw.15G178600	219.825	1.78014	0.493288	3.60873	0.000307698	0.00217054
CiPaw.07G201200	407.814	1.77557	0.168872	10.5143	7.42467e-26	5.53075e-23
CiPaw.09G091400	323.199	1.77531	0.190252	9.33135	1.04531e-20	3.4498e-18
CiPaw.16G014800	68.5674	1.77474	0.487082	3.64362	0.000268826	0.00193774
CiPaw.15G146000	65.9195	1.77459	0.475742	3.73016	0.000191358	0.00145454
CiPaw.02G113400	1046.99	1.77443	0.272126	6.52063	7.0011e-11	3.41821e-09
CiPaw.07G176100	838.189	1.77244	0.330504	5.36284	8.19257e-08	1.81939e-06
CiPaw.08G019200	58.6504	1.76632	0.430648	4.10154	4.10416e-05	0.000398079
CiPaw.15G025100	2089.52	1.76475	0.198709	8.88106	6.62246e-19	1.59871e-16
CiPaw.01G250000	202.913	1.7627	0.244019	7.22364	5.06157e-13	4.08562e-11
CiPaw.01G143900	1310.7	1.75985	0.340499	5.16843	2.36069e-07	4.65214e-06
CiPaw.04G050300	66.2238	1.75813	0.477607	3.68111	0.000232216	0.00171463
CiPaw.06G097900	130.709	1.75776	0.526025	3.3416	0.000832971	0.00500512
CiPaw.07G210400	43.5651	1.75574	0.379195	4.63017	3.65369e-06	5.02155e-05
CiPaw.02G143900	708.188	1.75503	0.421367	4.16509	3.11233e-05	0.00031488
CiPaw.11G174200	58.7464	1.75483	0.613396	2.86084	0.00422524	0.0187731
CiPaw.10G151800	1110.73	1.75295	0.272234	6.43912	1.20167e-10	5.57472e-09
CiPaw.02G111600	157.421	1.75183	0.295523	5.9279	3.06829e-09	1.01133e-07
CiPaw.07G050400	2314.41	1.7513	0.285533	6.13343	8.60052e-10	3.23568e-08
CiPaw.01G304200	390.337	1.75018	0.452917	3.86423	0.000111441	0.000928268
CiPaw.03G256400	130.84	1.74952	0.325282	5.37847	7.5123e-08	1.687e-06
CiPaw.08G141400	39.1521	1.74436	0.418935	4.16379	3.13013e-05	0.000316191
CiPaw.06G118400	58.015	1.74202	0.390353	4.46267	8.09444e-06	9.95464e-05
CiPaw.02G043100	14.7154	1.74185	0.705933	2.46745	0.013608	0.0482075
CiPaw.05G187600	102.424	1.74037	0.310725	5.60099	2.13132e-08	5.57911e-07
CiPaw.05G187400	204.276	1.73814	0.507323	3.42609	0.000612327	0.00388811
CiPaw.15G138600	247.263	1.73703	0.331139	5.24563	1.55746e-07	3.21251e-06
CiPaw.04G158600	178.385	1.73293	0.316	5.48394	4.15951e-08	1.00309e-06
CiPaw.12G064300	187.257	1.73179	0.306194	5.65585	1.55076e-08	4.22922e-07
CiPaw.12G115500	66.303	1.73149	0.367234	4.71495	2.41775e-06	3.50198e-05
CiPaw.02G002900	406.93	1.72806	0.41477	4.1663	3.09584e-05	0.000313455
CiPaw.14G125900	1057.74	1.72728	0.307872	5.6104	2.01864e-08	5.3108e-07
CiPaw.13G162700	1897.02	1.72681	0.231916	7.44586	9.63175e-14	9.16493e-12
CiPaw.05G093000	82.7562	1.72536	0.341095	5.05829	4.23034e-07	7.70743e-06
CiPaw.02G132600	120.756	1.72525	0.24661	6.99588	2.63603e-12	1.78975e-10
CiPaw.13G036900	713.948	1.72236	0.440597	3.90916	9.26187e-05	0.000791463
CiPaw.04G074300	2038.31	1.72223	0.262436	6.56249	5.29181e-11	2.65323e-09
CiPaw.07G072200	50.0761	1.72126	0.36478	4.71863	2.37441e-06	3.44687e-05
CiPaw.03G043500	1231.18	1.71889	0.424861	4.04576	5.21527e-05	0.000486834
CiPaw.09G151200	178.854	1.7186	0.205398	8.36719	5.90098e-17	1.00556e-14
CiPaw.09G206000	77.8601	1.71817	0.324592	5.29333	1.20112e-07	2.55428e-06
CiPaw.10G152200	5797.51	1.71732	0.263233	6.52396	6.84758e-11	3.35583e-09
CiPaw.10G110200	6658.07	1.71727	0.22085	7.77573	7.50136e-15	8.80971e-13
CiPaw.02G107900	718.135	1.71577	0.304782	5.62951	1.80724e-08	4.8277e-07
CiPaw.04G158500	399.225	1.71192	0.344572	4.96826	6.7558e-07	1.15424e-05
CiPaw.16G005200	68.3426	1.71147	0.324071	5.28114	1.28383e-07	2.70809e-06
CiPaw.04G012200	122.074	1.71051	0.427553	4.0007	6.31543e-05	0.000569152
CiPaw.15G162400	1475.79	1.70921	0.293845	5.81671	6.00187e-09	1.83879e-07
CiPaw.02G096400	1603.03	1.70858	0.365794	4.67086	2.99935e-06	4.21105e-05
CiPaw.02G078200	3259.14	1.70621	0.318578	5.35571	8.52211e-08	1.88936e-06
CiPaw.01G012500	307.424	1.70516	0.297779	5.72627	1.02664e-08	2.92211e-07
CiPaw.08G141300	19.5152	1.70291	0.454083	3.75022	0.000176678	0.00136242
CiPaw.01G024100	104.324	1.70204	0.314608	5.41002	6.30186e-08	1.45271e-06
CiPaw.05G033600	2988.31	1.70156	0.302425	5.62639	1.84019e-08	4.90067e-07
CiPaw.15G132700	13.0396	1.70098	0.629762	2.70099	0.00691339	0.0278071
CiPaw.13G035700	2127.37	1.70008	0.229215	7.41699	1.19809e-13	1.11559e-11
CiPaw.03G237600	334.575	1.69993	0.649958	2.61544	0.00891127	0.0342525
CiPaw.01G262300	26.5415	1.69991	0.549963	3.09096	0.00199513	0.0102118
CiPaw.05G059900	26.7187	1.69913	0.544744	3.11914	0.00181382	0.00943348
CiPaw.15G170100	82.3083	1.69905	0.604353	2.81135	0.00493335	0.0211898
CiPaw.08G069900	107.024	1.69766	0.26951	6.29907	2.99429e-10	1.24509e-08
CiPaw.04G148100	1545.02	1.69499	0.399537	4.24237	2.21169e-05	0.000236034
CiPaw.01G233200	130.581	1.69023	0.550074	3.07273	0.00212109	0.0107291
CiPaw.04G075400	301.128	1.69022	0.228451	7.39864	1.37588e-13	1.26756e-11
CiPaw.09G082000	325.356	1.69001	0.192344	8.78641	1.54413e-18	3.47056e-16
CiPaw.08G164100	3372.08	1.68891	0.143642	11.7578	6.4427e-32	1.39978e-28
CiPaw.11G117100	687.817	1.6883	0.221953	7.60656	2.81489e-14	2.9239e-12
CiPaw.07G062300	222.573	1.68759	0.303706	5.55667	2.74967e-08	6.9669e-07
CiPaw.12G015600	1389.71	1.68699	0.160585	10.5053	8.16811e-26	5.91552e-23
CiPaw.10G077800	383.298	1.68628	0.251988	6.69191	2.2027e-11	1.22711e-09
CiPaw.01G223900	17201	1.68578	0.200533	8.40652	4.22353e-17	7.39032e-15
CiPaw.10G033100	4885.35	1.6857	0.197039	8.55518	1.1768e-17	2.20731e-15
CiPaw.09G156000	321.736	1.68277	0.33909	4.9626	6.9556e-07	1.18295e-05
CiPaw.15G131700	259.081	1.68132	0.485075	3.4661	0.000528063	0.00343419
CiPaw.13G064000	331.091	1.68041	0.623632	2.69455	0.00704839	0.0282298
CiPaw.09G091300	130.003	1.6792	0.319631	5.25355	1.49197e-07	3.09211e-06
CiPaw.15G119200	71.2897	1.67901	0.394319	4.25799	2.06271e-05	0.000221586
CiPaw.03G268900	7367.26	1.67779	0.17951	9.3465	9.05984e-21	3.02831e-18
CiPaw.08G127200	47.9837	1.67722	0.326357	5.13921	2.75895e-07	5.32825e-06
CiPaw.01G026400	1183.97	1.67678	0.46024	3.64328	0.000269183	0.00193979
CiPaw.08G157100	234.258	1.6736	0.341765	4.89692	9.73485e-07	1.58135e-05
CiPaw.04G110200	519.562	1.67294	0.437655	3.82251	0.000132099	0.00106888
CiPaw.15G032600	57.2191	1.67267	0.412317	4.05676	4.97591e-05	0.000468515
CiPaw.10G046100	400.856	1.67159	0.372345	4.48935	7.14407e-06	8.95482e-05
CiPaw.14G126300	1094.4	1.67153	0.217904	7.67096	1.70708e-14	1.88698e-12
CiPaw.02G132400	186.746	1.66974	0.299905	5.56755	2.58349e-08	6.61007e-07
CiPaw.02G186900	377.624	1.6693	0.288712	5.7819	7.38609e-09	2.18334e-07
CiPaw.07G020800	1329.45	1.66579	0.214295	7.77335	7.64342e-15	8.93629e-13
CiPaw.08G141200	932.185	1.66462	0.306052	5.43902	5.35732e-08	1.24732e-06
CiPaw.07G112900	78.8503	1.66364	0.407876	4.07877	4.52737e-05	0.000431266
CiPaw.12G055400	321.482	1.6631	0.437934	3.7976	0.000146105	0.00116633
CiPaw.16G076500	2769.21	1.66127	0.209412	7.93304	2.1385e-15	2.76015e-13
CiPaw.01G024700	44.1939	1.66003	0.573161	2.89627	0.00377628	0.0171549
CiPaw.03G028900	26.075	1.65957	0.609243	2.72398	0.00644998	0.0263291
CiPaw.08G113600	558.18	1.65911	0.267563	6.20081	5.61724e-10	2.2223e-08
CiPaw.05G256900	28.5712	1.65746	0.581014	2.8527	0.0043349	0.0191526
CiPaw.07G049600	1604.95	1.65683	0.243401	6.80702	9.96438e-12	5.94488e-10
CiPaw.03G273700	409.766	1.65477	0.330579	5.00569	5.56613e-07	9.73961e-06
CiPaw.11G109100	20.4812	1.65209	0.586823	2.81531	0.00487305	0.0209737
CiPaw.11G035200	6353.04	1.65014	0.260017	6.34628	2.20585e-10	9.52168e-09
CiPaw.04G193500	115.587	1.64966	0.4474	3.68721	0.000226724	0.0016793
CiPaw.10G062300	98.5893	1.64959	0.456011	3.61744	0.000297531	0.00210966
CiPaw.02G174400	2626.53	1.64944	0.166989	9.87751	5.21132e-23	2.50571e-20
CiPaw.02G109800	77.7704	1.64635	0.489679	3.36211	0.000773501	0.00472067
CiPaw.01G213200	45.8838	1.64417	0.556321	2.95544	0.00312223	0.0147149
CiPaw.09G069700	694.165	1.64188	0.406248	4.04157	5.30956e-05	0.00049369
CiPaw.10G165200	13594.1	1.64152	0.282301	5.81478	6.07143e-09	1.85356e-07
CiPaw.13G170900	112.153	1.64102	0.333696	4.9177	8.75681e-07	1.45142e-05
CiPaw.07G166600	1739.91	1.6405	0.214364	7.65288	1.96521e-14	2.13487e-12
CiPaw.01G055600	689.692	1.6401	0.387896	4.22819	2.35581e-05	0.00024956
CiPaw.14G077600	19.6218	1.63589	0.48582	3.36728	0.000759146	0.00465267
CiPaw.06G071800	33.9382	1.63427	0.500408	3.26587	0.00109126	0.00619857
CiPaw.02G110600	175.99	1.63393	0.327495	4.98918	6.0635e-07	1.04902e-05
CiPaw.01G113400	18.8918	1.63234	0.496597	3.28705	0.00101243	0.00584115
CiPaw.10G053000	44.2065	1.63196	0.604813	2.69829	0.00696977	0.0279778
CiPaw.09G222100	16443.7	1.63179	0.269102	6.06381	1.32935e-09	4.78054e-08
CiPaw.05G049700	3102.63	1.63105	0.165247	9.87038	5.59533e-23	2.60503e-20
CiPaw.07G094700	4595.43	1.6306	0.30623	5.32474	1.01096e-07	2.19465e-06
CiPaw.11G005300	256.798	1.62859	0.534671	3.04596	0.00231938	0.0115139
CiPaw.05G205800	3401.76	1.62828	0.412324	3.94902	7.84731e-05	0.000685165
CiPaw.04G085300	413.459	1.62778	0.318887	5.10455	3.31589e-07	6.24202e-06
CiPaw.07G018600	8311.64	1.62696	0.155613	10.4552	1.38742e-25	9.27508e-23
CiPaw.07G183500	45.6082	1.62448	0.556794	2.91755	0.0035279	0.0162479
CiPaw.01G031700	460.197	1.62401	0.292084	5.56009	2.69633e-08	6.86512e-07
CiPaw.15G130500	2192.95	1.62396	0.313746	5.17603	2.26663e-07	4.49055e-06
CiPaw.16G080900	17.3391	1.62392	0.549586	2.95481	0.00312862	0.0147343
CiPaw.04G156700	10379.2	1.62322	0.200835	8.08235	6.35311e-16	9.30552e-14
CiPaw.12G112100	23029.6	1.62317	0.21562	7.52794	5.15489e-14	5.07163e-12
CiPaw.01G269700	64.2606	1.61991	0.518448	3.12454	0.00178086	0.00928797
CiPaw.01G287900	1589.28	1.61841	0.213795	7.56993	3.73424e-14	3.74458e-12
CiPaw.05G159800	357.149	1.61449	0.236539	6.82547	8.76374e-12	5.30135e-10
CiPaw.07G005700	54.5838	1.61163	0.413459	3.89792	9.70243e-05	0.000823175
CiPaw.05G233000	8479.07	1.60975	0.200425	8.03166	9.61653e-16	1.31959e-13
CiPaw.13G141000	1803.81	1.60923	0.259617	6.19845	5.70222e-10	2.23898e-08
CiPaw.04G060400	315.554	1.6085	0.47485	3.38739	0.000705611	0.0043812
CiPaw.07G235100	643.79	1.60763	0.299301	5.37128	7.81799e-08	1.75112e-06
CiPaw.11G002800	3302.46	1.60757	0.301541	5.33119	9.75699e-08	2.12696e-06
CiPaw.06G012100	348.265	1.6064	0.361252	4.44677	8.71725e-06	0.000106253
CiPaw.16G074600	202.535	1.60499	0.266629	6.01959	1.7486e-09	6.11938e-08
CiPaw.10G151300	538.653	1.60231	0.315325	5.08145	3.74563e-07	6.93087e-06
CiPaw.04G191900	107.849	1.60175	0.423051	3.78617	0.000152986	0.00121273
CiPaw.06G028200	25294.5	1.60102	0.35416	4.52062	6.16593e-06	7.87258e-05
CiPaw.02G101800	1410.65	1.60054	0.290852	5.50294	3.73502e-08	9.10939e-07
CiPaw.16G040200	643.66	1.5992	0.245233	6.52112	6.97823e-11	3.41344e-09
CiPaw.02G043500	1164.81	1.59862	0.196087	8.15259	3.56208e-16	5.52801e-14
CiPaw.09G160300	1614.44	1.59828	0.201793	7.92042	2.36716e-15	3.02533e-13
CiPaw.16G010500	39.5547	1.59751	0.568562	2.80974	0.0049581	0.0212821
CiPaw.14G039500	28.8094	1.59532	0.412313	3.86919	0.000109197	0.000913076
CiPaw.01G184500	1686.58	1.59407	0.292231	5.45482	4.90232e-08	1.15511e-06
CiPaw.15G040900	444.054	1.59395	0.304747	5.2304	1.69144e-07	3.44794e-06
CiPaw.07G047500	553.039	1.59359	0.232238	6.86187	6.79625e-12	4.15943e-10
CiPaw.15G160500	25.6585	1.59278	0.480258	3.31651	0.000911477	0.00537283
CiPaw.06G171500	9187.88	1.5914	0.16828	9.45683	3.17417e-21	1.16559e-18
CiPaw.16G048100	123.598	1.58907	0.414614	3.83264	0.000126775	0.00103322
CiPaw.01G055400	448.854	1.58892	0.383298	4.1454	3.39225e-05	0.000339381
CiPaw.10G102100	700.04	1.58876	0.341448	4.65299	3.27152e-06	4.55636e-05
CiPaw.09G081800	5396.39	1.58845	0.24419	6.50499	7.77011e-11	3.75152e-09
CiPaw.08G150300	665.216	1.58698	0.30677	5.17317	2.30151e-07	4.5424e-06
CiPaw.14G088500	896.259	1.58684	0.250636	6.33125	2.43179e-10	1.03429e-08
CiPaw.04G189200	319.961	1.58644	0.208268	7.6173	2.59042e-14	2.72329e-12
CiPaw.14G002400	33.0563	1.58627	0.542954	2.92155	0.00348298	0.0160894
CiPaw.09G095200	143.147	1.58597	0.330417	4.79991	1.58735e-06	2.42162e-05
CiPaw.09G105200	25.0153	1.585	0.609494	2.60052	0.00930833	0.0355221
CiPaw.03G197200	527.688	1.58177	0.46215	3.42262	0.000620199	0.00392949
CiPaw.08G081700	53.7928	1.58003	0.415106	3.80633	0.000141045	0.00113149
CiPaw.01G119500	59.9038	1.57932	0.392332	4.02546	5.68638e-05	0.000521292
CiPaw.11G201700	4783.17	1.57921	0.148702	10.6199	2.40704e-26	2.0244e-23
CiPaw.16G037500	778.079	1.57858	0.455899	3.46256	0.000535058	0.00347188
CiPaw.11G073200	36.2457	1.57683	0.383195	4.11495	3.8727e-05	0.000378587
CiPaw.12G019800	24.7723	1.57602	0.572293	2.75388	0.00588939	0.0244932
CiPaw.11G137100	1398.48	1.57555	0.468641	3.36195	0.000773949	0.00472223
CiPaw.03G076900	4000.9	1.574	0.310161	5.07479	3.87919e-07	7.14758e-06
CiPaw.15G020200	13812.6	1.5733	0.26591	5.91664	3.28588e-09	1.07221e-07
CiPaw.04G169700	165.901	1.57294	0.417286	3.76946	0.000163603	0.00127938
CiPaw.15G170600	156.215	1.57224	0.353278	4.45044	8.5693e-06	0.000104548
CiPaw.02G163000	2594.79	1.57183	0.227826	6.89922	5.22873e-12	3.31687e-10
CiPaw.05G235200	1066.88	1.57131	0.299334	5.24936	1.52631e-07	3.15326e-06
CiPaw.03G133200	32.8401	1.57093	0.550545	2.8534	0.00432538	0.019126
CiPaw.11G182600	20.5352	1.57079	0.574864	2.73246	0.00628624	0.0257575
CiPaw.03G236100	977.236	1.56983	0.415106	3.78175	0.000155727	0.00122996
CiPaw.02G184400	1139.7	1.56195	0.221824	7.04136	1.90369e-12	1.34143e-10
CiPaw.08G109300	127.638	1.56185	0.465167	3.35762	0.000786166	0.00478565
CiPaw.10G104000	79.9148	1.56055	0.340202	4.58712	4.49396e-06	5.97788e-05
CiPaw.15G133300	48.2193	1.55473	0.40535	3.83552	0.000125301	0.00102345
CiPaw.06G017800	112.383	1.55353	0.385863	4.02612	5.6704e-05	0.000520383
CiPaw.08G127300	34.2937	1.55254	0.468334	3.31502	0.000916356	0.00539428
CiPaw.04G157600	150.384	1.5523	0.483292	3.21192	0.00131851	0.00725541
CiPaw.14G128300	497.53	1.55074	0.373141	4.15591	3.24e-05	0.000325775
CiPaw.08G148700	279.885	1.55048	0.329953	4.69911	2.61302e-06	3.75146e-05
CiPaw.03G078800	14.7856	1.54994	0.531064	2.91855	0.00351667	0.0162105
CiPaw.03G043400	4154.07	1.54975	0.34797	4.45368	8.44099e-06	0.000103224
CiPaw.01G182400	43.9105	1.54943	0.34498	4.49137	7.07674e-06	8.89608e-05
CiPaw.01G267400	1418.5	1.54825	0.260121	5.95203	2.64837e-09	8.8751e-08
CiPaw.12G032500	54.9406	1.54308	0.470281	3.28118	0.00103372	0.00593509
CiPaw.10G105400	2509.78	1.54174	0.271996	5.66824	1.4427e-08	3.96773e-07
CiPaw.01G267300	170.801	1.54094	0.447383	3.44435	0.000572434	0.00367056
CiPaw.03G085100	491.5	1.54009	0.314238	4.90102	9.53379e-07	1.55733e-05
CiPaw.05G025000	3487.92	1.53891	0.274322	5.60986	2.02489e-08	5.32186e-07
CiPaw.14G119900	17491	1.53733	0.28759	5.34555	9.01449e-08	1.98334e-06
CiPaw.03G272500	651.871	1.53689	0.277575	5.53686	3.0795e-08	7.70526e-07
CiPaw.15G136900	26.3366	1.5367	0.437697	3.51088	0.000446627	0.0029766
CiPaw.16G017300	229.447	1.53366	0.33352	4.5984	4.25754e-06	5.72178e-05
CiPaw.06G109700	684.25	1.5293	0.170092	8.99103	2.44935e-19	6.65203e-17
CiPaw.01G055500	1066.49	1.52842	0.449839	3.39769	0.000679569	0.00424173
CiPaw.01G150200	1170.28	1.52502	0.424393	3.59341	0.000326375	0.00228191
CiPaw.07G044800	1668.67	1.52448	0.233364	6.53263	6.46263e-11	3.19117e-09
CiPaw.01G306900	65.8139	1.52404	0.369672	4.12268	3.74491e-05	0.000368721
CiPaw.07G062500	1055.88	1.51876	0.209591	7.24629	4.28346e-13	3.57944e-11
CiPaw.03G282200	215.48	1.51719	0.395711	3.83409	0.000126032	0.00102877
CiPaw.07G023900	220.292	1.51422	0.311887	4.85503	1.2037e-06	1.90662e-05
CiPaw.15G132900	259.221	1.51255	0.245331	6.16534	7.03323e-10	2.68478e-08
CiPaw.02G078000	5084.67	1.51222	0.293136	5.15878	2.48565e-07	4.86329e-06
CiPaw.08G115200	313.97	1.51082	0.247331	6.10848	1.00583e-09	3.70919e-08
CiPaw.16G112700	28.6802	1.50984	0.439232	3.43746	0.000587199	0.00375232
CiPaw.02G144000	76.1287	1.50835	0.483532	3.11944	0.00181194	0.00942557
CiPaw.12G141900	797.187	1.50659	0.272506	5.52864	3.22731e-08	8.01356e-07
CiPaw.02G190700	55.8764	1.50391	0.38543	3.90189	9.5446e-05	0.000812694
CiPaw.08G135000	152.299	-1.50185	0.464771	-3.23139	0.00123191	0.00685702
CiPaw.15G128000	800.571	-1.50309	0.501436	-2.99757	0.00272144	0.0131468
CiPaw.11G158400	480.197	-1.5055	0.386879	-3.89139	9.96723e-05	0.000842898
CiPaw.14G125000	1243.05	-1.50754	0.552325	-2.72944	0.00634423	0.0259695
CiPaw.13G172900	60.9185	-1.51059	0.389017	-3.88311	0.000103131	0.000867924
CiPaw.11G013900	467.18	-1.5132	0.340613	-4.44257	8.88901e-06	0.000107994
CiPaw.06G107000	27.0848	-1.51483	0.500975	-3.02376	0.00249657	0.0122374
CiPaw.08G067900	1281.48	-1.51542	0.386728	-3.91856	8.90778e-05	0.000764463
CiPaw.10G027200	4985.89	-1.51952	0.219566	-6.92053	4.49944e-12	2.9109e-10
CiPaw.15G022700	817.869	-1.52037	0.496883	-3.05981	0.00221476	0.011098
CiPaw.03G010400	14939.9	-1.52104	0.342568	-4.4401	8.9916e-06	0.000109021
CiPaw.05G264000	535.668	-1.52138	0.270693	-5.62031	1.90618e-08	5.05574e-07
CiPaw.07G020000	290.044	-1.52314	0.277883	-5.48123	4.22384e-08	1.0159e-06
CiPaw.09G087800	1446.08	-1.52322	0.463578	-3.28579	0.00101696	0.00585693
CiPaw.07G203100	43.8722	-1.52437	0.556094	-2.74122	0.0061212	0.0252503
CiPaw.14G060800	243.041	-1.52495	0.278646	-5.47272	4.4319e-08	1.05911e-06
CiPaw.16G085800	2411.84	-1.52906	0.27627	-5.53465	3.11842e-08	7.77382e-07
CiPaw.11G120900	240.318	-1.52997	0.365042	-4.19121	2.77474e-05	0.000286054
CiPaw.01G297600	486.044	-1.53214	0.330323	-4.63831	3.51272e-06	4.8534e-05
CiPaw.03G006600	3492.34	-1.53412	0.309839	-4.95134	7.37025e-07	1.24213e-05
CiPaw.12G123200	314.396	-1.5355	0.501551	-3.0615	0.00220235	0.0110465
CiPaw.06G087100	183.866	-1.53906	0.337549	-4.55952	5.12703e-06	6.70035e-05
CiPaw.03G044400	1029.59	-1.53989	0.257042	-5.9908	2.08809e-09	7.14444e-08
CiPaw.01G107900	80.2727	-1.54458	0.402183	-3.84048	0.000122793	0.00100897
CiPaw.06G172200	594.587	-1.54544	0.394076	-3.92169	8.79311e-05	0.000755616
CiPaw.15G154100	3833.14	-1.54579	0.26848	-5.75754	8.53482e-09	2.48071e-07
CiPaw.14G034000	818.78	-1.54626	0.283071	-5.46245	4.69621e-08	1.11208e-06
CiPaw.03G189800	45.3906	-1.54954	0.441653	-3.5085	0.000450644	0.00299954
CiPaw.14G030900	16.4559	-1.54979	0.605784	-2.55833	0.0105176	0.0392297
CiPaw.11G193200	51.5223	-1.55093	0.531387	-2.91864	0.00351564	0.0162105
CiPaw.13G045700	62175.7	-1.55109	0.473947	-3.27272	0.00106518	0.00607688
CiPaw.03G162000	188.025	-1.55167	0.414163	-3.74652	0.000179308	0.00137862
CiPaw.10G127700	3097.39	-1.55254	0.275866	-5.62788	1.82434e-08	4.86839e-07
CiPaw.05G060800	72.9115	-1.55378	0.481882	-3.2244	0.00126239	0.00700127
CiPaw.13G033100	1793.24	-1.55441	0.35688	-4.35554	1.32741e-05	0.000152325
CiPaw.07G142500	265.997	-1.55441	0.325822	-4.77073	1.83562e-06	2.75523e-05
CiPaw.12G031700	636.355	-1.55448	0.272688	-5.7006	1.19383e-08	3.35045e-07
CiPaw.03G006500	2038.74	-1.55714	0.309751	-5.02708	4.98004e-07	8.85673e-06
CiPaw.02G186000	28665.5	-1.55991	0.366298	-4.25857	2.05742e-05	0.000221109
CiPaw.01G259900	1095.43	-1.56542	0.453842	-3.44926	0.00056212	0.00361599
CiPaw.08G103500	114.526	-1.56573	0.358412	-4.36852	1.25089e-05	0.000144755
CiPaw.06G088700	78.4253	-1.56632	0.426078	-3.67613	0.000236803	0.00174159
CiPaw.02G117300	2101.78	-1.56666	0.486563	-3.21985	0.00128257	0.00708525
CiPaw.10G039000	384.044	-1.56788	0.436943	-3.5883	0.000332836	0.00232042
CiPaw.04G190200	51.9888	-1.57579	0.613849	-2.56707	0.0102562	0.0384472
CiPaw.13G064500	2511.17	-1.57776	0.35732	-4.41553	1.00764e-05	0.000120179
CiPaw.02G146400	209.268	-1.58745	0.351799	-4.51238	6.41033e-06	8.14474e-05
CiPaw.11G007300	803.189	-1.58767	0.403265	-3.93704	8.24925e-05	0.000715484
CiPaw.08G048600	2282.15	-1.59152	0.299447	-5.31487	1.06736e-07	2.30175e-06
CiPaw.08G118000	73.8777	-1.59159	0.386648	-4.11637	3.84885e-05	0.000376679
CiPaw.03G279000	50500.8	-1.59612	0.336107	-4.74883	2.04593e-06	3.03421e-05
CiPaw.07G101700	104.791	-1.59621	0.49267	-3.23991	0.00119568	0.00668675
CiPaw.06G003800	764.44	-1.59677	0.269641	-5.92185	3.18345e-09	1.04533e-07
CiPaw.12G090500	1436.91	-1.59866	0.345696	-4.62446	3.75568e-06	5.13736e-05
CiPaw.02G071600	215.348	-1.60128	0.628319	-2.54852	0.0108181	0.0401495
CiPaw.14G094000	188.209	-1.60166	0.228459	-7.01072	2.37101e-12	1.63153e-10
CiPaw.03G007900	2795.34	-1.61317	0.275887	-5.84721	4.99887e-09	1.55626e-07
CiPaw.06G132900	15.5385	-1.61621	0.616727	-2.62062	0.0087769	0.0338909
CiPaw.01G156000	34.901	-1.61821	0.527714	-3.06645	0.00216616	0.0109132
CiPaw.03G124500	66.5527	-1.61919	0.590678	-2.74124	0.0061207	0.0252503
CiPaw.02G016200	234.606	-1.62097	0.358624	-4.51996	6.18523e-06	7.8895e-05
CiPaw.12G099400	8963.63	-1.62258	0.459429	-3.53174	0.00041284	0.00278128
CiPaw.12G076600	253.98	-1.62578	0.402753	-4.03666	5.42177e-05	0.000502301
CiPaw.08G132400	123.216	-1.62692	0.389143	-4.18076	2.90533e-05	0.000296973
CiPaw.08G025000	138.126	-1.62694	0.26564	-6.12459	9.09199e-10	3.40095e-08
CiPaw.14G076000	495.889	-1.62815	0.197289	-8.25258	1.55011e-16	2.5259e-14
CiPaw.08G040400	27.1388	-1.63044	0.66123	-2.46576	0.0136722	0.0483798
CiPaw.05G097400	4353.61	-1.63143	0.319485	-5.10643	3.28296e-07	6.19343e-06
CiPaw.10G118800	56.7315	-1.63154	0.556773	-2.93034	0.00338586	0.0157187
CiPaw.05G075400	41.4032	-1.63326	0.630042	-2.5923	0.00953364	0.0362334
CiPaw.12G061600	784.91	-1.63383	0.537748	-3.03828	0.00237935	0.0117579
CiPaw.03G016700	99.2575	-1.6372	0.4701	-3.48266	0.00049645	0.00324886
CiPaw.10G163800	55.5598	-1.64165	0.592974	-2.7685	0.00563146	0.023643
CiPaw.05G046900	626.453	-1.64415	0.523929	-3.13813	0.00170032	0.00894307
CiPaw.08G154400	1917.03	-1.64978	0.43365	-3.8044	0.000142149	0.00113929
CiPaw.15G022100	242.077	-1.65016	0.377119	-4.37571	1.21038e-05	0.000140691
CiPaw.16G096500	2080.16	-1.65189	0.275144	-6.00374	1.92818e-09	6.67615e-08
CiPaw.16G084300	440.258	-1.65502	0.367673	-4.50133	6.75306e-06	8.52619e-05
CiPaw.05G088200	83.9757	-1.65539	0.399402	-4.14467	3.40305e-05	0.0003402
CiPaw.07G143100	1008.64	-1.65631	0.542868	-3.05104	0.00228051	0.0113615
CiPaw.11G081100	111.412	-1.66075	0.67055	-2.47669	0.0132606	0.0471907
CiPaw.03G209700	2188.35	-1.66971	0.313567	-5.32487	1.01024e-07	2.19465e-06
CiPaw.13G056300	58.9015	-1.67069	0.505911	-3.30235	0.000958797	0.00559234
CiPaw.14G014900	123.361	-1.67093	0.503894	-3.31602	0.000913081	0.00538107
CiPaw.02G044600	154.49	-1.67766	0.423759	-3.959	7.52643e-05	0.000660927
CiPaw.15G130300	2520.89	-1.68132	0.294977	-5.69984	1.19921e-08	3.36193e-07
CiPaw.08G172200	59.9841	-1.68359	0.605347	-2.78119	0.00541593	0.0229005
CiPaw.04G027400	14.2592	-1.68877	0.659166	-2.56199	0.0104075	0.0389082
CiPaw.15G002500	138.927	-1.70388	0.511429	-3.33161	0.000863453	0.00515846
CiPaw.14G052600	6706.96	-1.70951	0.619857	-2.75791	0.00581727	0.0242605
CiPaw.10G136600	331.713	-1.71624	0.491467	-3.49207	0.000479292	0.00315479
CiPaw.05G227000	94.0674	-1.71757	0.684923	-2.50768	0.0121526	0.0440271
CiPaw.10G052500	56.7405	-1.7188	0.333087	-5.16022	2.46661e-07	4.83166e-06
CiPaw.16G079600	41.4005	-1.72218	0.458094	-3.75944	0.000170297	0.00132063
CiPaw.08G068100	736.315	-1.7237	0.374881	-4.598	4.26575e-06	5.72987e-05
CiPaw.04G192500	1571.95	-1.73013	0.673949	-2.56716	0.0102537	0.0384432
CiPaw.07G006500	53.8793	-1.73454	0.272488	-6.36558	1.94553e-10	8.56822e-09
CiPaw.03G254800	35.3418	-1.74177	0.620215	-2.80833	0.00497995	0.0213513
CiPaw.01G006700	671.168	-1.74536	0.307063	-5.68405	1.31542e-08	3.65237e-07
CiPaw.03G248100	137.595	-1.74656	0.381202	-4.58171	4.61183e-06	6.11595e-05
CiPaw.02G059700	717.554	-1.74934	0.389988	-4.48563	7.26989e-06	9.09068e-05
CiPaw.16G073500	150.646	-1.74994	0.437246	-4.00218	6.27609e-05	0.000566607
CiPaw.05G138800	15.0941	-1.75707	0.658987	-2.66633	0.00766853	0.0302792
CiPaw.05G133400	402.367	-1.76268	0.614624	-2.86789	0.00413213	0.018397
CiPaw.11G207400	634.781	-1.7653	0.536192	-3.29229	0.000993754	0.00575376
CiPaw.11G111000	808.506	-1.766	0.473798	-3.72732	0.00019353	0.00146806
CiPaw.11G013700	378.532	-1.77053	0.343993	-5.14699	2.64693e-07	5.14621e-06
CiPaw.10G074800	704.147	-1.77252	0.481212	-3.68345	0.0002301	0.00170044
CiPaw.08G024900	11482.3	-1.77566	0.430331	-4.12627	3.6869e-05	0.000364152
CiPaw.10G153300	427.56	-1.78044	0.456976	-3.89612	9.77441e-05	0.000828743
CiPaw.11G075500	1429.33	-1.78101	0.320695	-5.5536	2.79844e-08	7.06985e-07
CiPaw.13G134900	822.39	-1.78142	0.347463	-5.12694	2.94489e-07	5.64138e-06
CiPaw.01G083600	1332.98	-1.784	0.390752	-4.56555	4.9819e-06	6.55338e-05
CiPaw.05G107900	13.5601	-1.78432	0.671124	-2.6587	0.00784423	0.0308655
CiPaw.03G095800	21.787	-1.78624	0.549617	-3.24998	0.00115414	0.00648648
CiPaw.01G080200	126.228	-1.78891	0.347868	-5.1425	2.71108e-07	5.25526e-06
CiPaw.02G069800	146.041	-1.79104	0.730079	-2.45322	0.0141584	0.0496533
CiPaw.14G097000	308.591	-1.79313	0.508591	-3.52569	0.000422377	0.00284113
CiPaw.12G057700	191.648	-1.79342	0.589428	-3.04264	0.00234513	0.0116174
CiPaw.06G158900	200.381	-1.79761	0.289981	-6.19908	5.67953e-10	2.23343e-08
CiPaw.16G042000	6996.17	-1.8093	0.382089	-4.73528	2.18748e-06	3.21125e-05
CiPaw.04G018200	257.471	-1.83014	0.672678	-2.72067	0.00651496	0.026532
CiPaw.05G009100	174.93	-1.83297	0.306889	-5.97275	2.33293e-09	7.9095e-08
CiPaw.11G043200	114.283	-1.83524	0.30242	-6.06852	1.29096e-09	4.66824e-08
CiPaw.11G130500	63.7561	-1.83745	0.749724	-2.45084	0.0142523	0.0499311
CiPaw.03G058700	107.767	-1.84521	0.684731	-2.6948	0.00704311	0.0282157
CiPaw.03G054900	209.273	-1.84548	0.427941	-4.31246	1.61448e-05	0.000180037
CiPaw.07G100200	629.844	-1.85587	0.302659	-6.1319	8.68356e-10	3.25752e-08
CiPaw.04G123400	74.8046	-1.85621	0.466254	-3.9811	6.85968e-05	0.000610394
CiPaw.01G272800	6711.79	-1.8584	0.629998	-2.94986	0.00317919	0.0149294
CiPaw.11G006600	42.7024	-1.86637	0.420912	-4.43411	9.24531e-06	0.000111749
CiPaw.12G057900	438.612	-1.86773	0.590948	-3.16057	0.0015746	0.00840218
CiPaw.10G040800	11.5264	-1.87011	0.644861	-2.90002	0.00373144	0.0169939
CiPaw.07G207900	34303.5	-1.8702	0.282228	-6.62656	3.43606e-11	1.81346e-09
CiPaw.10G149500	92.5499	-1.87183	0.650731	-2.87651	0.00402098	0.0180036
CiPaw.03G217700	2125.01	-1.87848	0.388438	-4.83598	1.32492e-06	2.07968e-05
CiPaw.16G050600	4244.79	-1.8851	0.61829	-3.0489	0.00229684	0.0114268
CiPaw.11G124500	127.934	-1.88729	0.417585	-4.51952	6.19797e-06	7.90188e-05
CiPaw.14G036400	39057.9	-1.89583	0.444537	-4.26473	2.00141e-05	0.00021589
CiPaw.07G186300	9.40595	-1.90773	0.668262	-2.85476	0.00430687	0.0190675
CiPaw.03G038800	4996.45	-1.90845	0.38332	-4.97874	6.40001e-07	1.09777e-05
CiPaw.05G075300	27.827	-1.91326	0.521436	-3.66922	0.000243289	0.00177983
CiPaw.07G039000	20037.3	-1.91403	0.309326	-6.18773	6.10378e-10	2.37874e-08
CiPaw.06G086800	1971.67	-1.91552	0.346366	-5.53035	3.19601e-08	7.94342e-07
CiPaw.02G123900	185.775	-1.92118	0.439831	-4.36799	1.25396e-05	0.000144917
CiPaw.09G220800	2131.38	-1.92191	0.245618	-7.82478	5.08559e-15	6.16705e-13
CiPaw.04G013700	1510.59	-1.93202	0.332648	-5.808	6.32226e-09	1.9189e-07
CiPaw.10G014800	71.1304	-1.93593	0.511382	-3.78568	0.000153289	0.00121439
CiPaw.03G244500	387.428	-1.93749	0.554842	-3.49197	0.000479464	0.00315512
CiPaw.14G054900	29.3934	-1.94185	0.675825	-2.87331	0.00406198	0.0181653
CiPaw.02G041400	507.653	-1.94234	0.422475	-4.59753	4.2753e-06	5.73973e-05
CiPaw.09G018100	223.663	-1.95028	0.311092	-6.26913	3.63079e-10	1.47679e-08
CiPaw.14G096900	31.3609	-1.9527	0.53628	-3.64119	0.000271383	0.00195347
CiPaw.14G044000	212.411	-1.95923	0.437593	-4.47728	7.56007e-06	9.39496e-05
CiPaw.08G017600	72.2282	-1.9602	0.523522	-3.74425	0.000180936	0.00138786
CiPaw.05G075500	73.4565	-1.96198	0.424416	-4.62278	3.78623e-06	5.16831e-05
CiPaw.11G091400	80.0182	-1.97559	0.469901	-4.20427	2.61926e-05	0.000273459
CiPaw.14G019300	128.51	-1.98132	0.592713	-3.3428	0.000829376	0.00499388
CiPaw.06G117200	102.393	-1.98409	0.553756	-3.58297	0.000339708	0.00235932
CiPaw.01G036700	246.106	-1.99982	0.667219	-2.99725	0.0027243	0.0131521
CiPaw.12G125800	1465.11	-2.00007	0.654146	-3.05753	0.0022317	0.0111593
CiPaw.14G053100	80.4573	-2.00658	0.518574	-3.86941	0.000109099	0.000912557
CiPaw.16G018600	431.909	-2.01058	0.482091	-4.17054	3.03874e-05	0.000308873
CiPaw.07G100300	21.3752	-2.01436	0.692054	-2.9107	0.00360617	0.0165413
CiPaw.04G110400	112.424	-2.02455	0.732313	-2.76459	0.00569944	0.0238687
CiPaw.10G070600	3070.04	-2.03374	0.370805	-5.48467	4.14238e-08	1e-06
CiPaw.02G039300	100.885	-2.04279	0.417318	-4.89505	9.82826e-07	1.59553e-05
CiPaw.03G082700	3860.36	-2.04299	0.468137	-4.36409	1.27654e-05	0.000147303
CiPaw.04G016900	3648.48	-2.04504	0.524151	-3.90163	9.55482e-05	0.000813298
CiPaw.14G129700	298.538	-2.04508	0.36042	-5.67415	1.39379e-08	3.85353e-07
CiPaw.09G137100	47.1511	-2.08015	0.621858	-3.34506	0.000822643	0.00496136
CiPaw.04G061100	1433.79	-2.09204	0.497521	-4.20494	2.61155e-05	0.00027279
CiPaw.13G024700	264.37	-2.0938	0.443712	-4.71883	2.37208e-06	3.44539e-05
CiPaw.15G005300	26.7527	-2.1042	0.634612	-3.31573	0.000914039	0.00538306
CiPaw.03G087100	39.6455	-2.14261	0.444415	-4.8212	1.42695e-06	2.21054e-05
CiPaw.13G050800	2688.41	-2.156	0.741093	-2.90922	0.00362337	0.0166084
CiPaw.06G021700	387.692	-2.16397	0.548001	-3.94883	7.85327e-05	0.000685242
CiPaw.16G118000	33.3136	-2.17085	0.585299	-3.70897	0.000208105	0.00156181
CiPaw.02G053500	128.041	-2.18375	0.631996	-3.45532	0.000549642	0.00355237
CiPaw.04G124400	28.4998	-2.19688	0.497309	-4.41753	9.98342e-06	0.000119234
CiPaw.16G068400	115.723	-2.19767	0.699829	-3.14029	0.00168778	0.00889326
CiPaw.03G155700	65.9943	-2.20018	0.545067	-4.03653	5.42484e-05	0.000502301
CiPaw.05G134600	20.9736	-2.20756	0.871865	-2.532	0.0113416	0.0416357
CiPaw.02G008100	8.6351	-2.21431	0.901084	-2.45738	0.0139954	0.0492691
CiPaw.06G127000	1334.71	-2.21473	0.303855	-7.28879	3.12758e-13	2.69116e-11
CiPaw.04G142400	5.86429	-2.221	0.782507	-2.83832	0.00453519	0.0198558
CiPaw.02G038500	38.9587	-2.22499	0.53754	-4.1392	3.48523e-05	0.00034735
CiPaw.06G126600	66.1045	-2.22683	0.558325	-3.98841	6.65171e-05	0.000595342
CiPaw.01G253300	22.8017	-2.23947	0.757921	-2.95475	0.00312922	0.0147345
CiPaw.03G001900	982.314	-2.2415	0.747317	-2.99939	0.00270517	0.0130852
CiPaw.05G074900	111.283	-2.24231	0.437195	-5.12886	2.91509e-07	5.58839e-06
CiPaw.04G093700	236.295	-2.25357	0.737466	-3.05584	0.00224434	0.0112076
CiPaw.15G081100	28.7636	-2.26357	0.640366	-3.5348	0.000408087	0.00275609
CiPaw.06G023300	67.7756	-2.27077	0.816956	-2.77955	0.00544347	0.0230034
CiPaw.05G075000	34.7888	-2.27994	0.512868	-4.44547	8.76986e-06	0.000106695
CiPaw.10G124700	24.8924	-2.29153	0.784657	-2.92042	0.00349563	0.0161335
CiPaw.03G099700	69.665	-2.30344	0.635668	-3.62365	0.000290473	0.0020658
CiPaw.03G186800	222.315	-2.30476	0.594814	-3.87475	0.000106733	0.000895346
CiPaw.05G226300	4.69345	-2.31251	0.90235	-2.56276	0.0103843	0.0388491
CiPaw.11G056000	5.15475	-2.34256	0.880691	-2.65991	0.00781619	0.0307645
CiPaw.10G028900	816.678	-2.35812	0.507686	-4.64484	3.40341e-06	4.71235e-05
CiPaw.14G034400	41.1649	-2.36716	0.669135	-3.53764	0.000403725	0.00273188
CiPaw.13G091300	76.1581	-2.38026	0.578774	-4.1126	3.91232e-05	0.000382316
CiPaw.08G037700	442.301	-2.43187	0.768718	-3.16355	0.00155859	0.00833566
CiPaw.05G081600	12.5733	-2.50978	0.715748	-3.50651	0.000454016	0.0030189
CiPaw.01G167700	20.2132	-2.52332	0.728899	-3.46183	0.000536517	0.00347875
CiPaw.12G030600	14.0997	-2.56088	0.847618	-3.02126	0.00251722	0.0123208
CiPaw.15G007600	130.272	-2.64095	0.833743	-3.16758	0.00153712	0.00824164
CiPaw.09G200700	695.344	-2.64432	0.483063	-5.47407	4.39804e-08	1.05198e-06
CiPaw.04G117000	10.8693	-2.68333	0.875957	-3.06331	0.00218903	0.0110008
CiPaw.01G108200	1353.38	-2.69799	0.658069	-4.09986	4.13401e-05	0.000400379
CiPaw.13G066900	24.3635	-2.71678	1.07355	-2.53065	0.011385	0.0417482
CiPaw.03G186400	350.199	-2.76808	0.477696	-5.79465	6.84645e-09	2.05409e-07
CiPaw.03G186300	17.6982	-2.77049	0.90225	-3.07064	0.00213599	0.0107884
CiPaw.05G191300	59.6846	-2.79147	0.613639	-4.54904	5.38907e-06	7.00069e-05
CiPaw.10G056600	9.81767	-2.92455	1.00567	-2.90806	0.00363675	0.0166527
CiPaw.16G073900	9.7283	-2.99203	1.06058	-2.82112	0.00478556	0.0206976
CiPaw.07G182600	13.9529	-3.01481	0.900037	-3.34966	0.000809122	0.00489112
CiPaw.12G137100	1169.9	-3.03952	0.647085	-4.69724	2.63697e-06	3.78168e-05
CiPaw.06G126500	62.6916	-3.09428	0.611516	-5.06002	4.19223e-07	7.65225e-06
CiPaw.01G186000	47.8983	-3.14231	0.826993	-3.79968	0.000144881	0.00115811
CiPaw.02G069700	27.7042	-3.21163	1.01889	-3.15209	0.00162107	0.00860895
CiPaw.07G048500	56.7087	-3.26982	0.954771	-3.42472	0.000615434	0.00390594
CiPaw.08G050800	8.91529	-3.28139	1.20725	-2.71808	0.00656625	0.0267043
CiPaw.05G119300	11.501	-3.31088	1.31195	-2.52364	0.0116148	0.0424476
CiPaw.15G039700	6.97791	-3.33513	0.997071	-3.34493	0.000823046	0.00496264
CiPaw.08G136800	5.63168	-3.44819	1.1932	-2.88986	0.00385408	0.0174269
CiPaw.06G082800	13.4437	-3.51426	1.23559	-2.84419	0.00445242	0.0195625
CiPaw.05G075600	12.3143	-3.85196	0.935472	-4.11766	3.82731e-05	0.000374993
CiPaw.02G153200	7.4204	-3.85318	1.53798	-2.50535	0.0122331	0.0442604
CiPaw.06G097600	83.8359	-4.01517	0.976896	-4.11014	3.95428e-05	0.000385261
CiPaw.09G222000	7.0668	-4.67954	1.56242	-2.99506	0.00274395	0.013236
