# Supplementary material for: Transcriptome analysis under pecan scab infection reveals the molecular mechanisms of the defense response in pecans
Source: PLoS One. 2024 Nov 21;19(11):e0313878. doi: 10.1371/journal.pone.0313878 (PMC11581225; doi:10.1371/journal.pone.0313878)
Supplement: S4 Table — (XLSX) [file pone.0313878.s007.xlsx]

## Sheet: Sheet1
S4 Table. Differentially expressed genes (|log2fold change|≥1.5 and P-adjusted<0.05) in resistant reaction at 48 hpi
Gene ID	baseMean	log2FoldChange	lfcSE	stat	pvalue	padj
CiPaw.06G169100	69.3457	34.4585	3.88313	8.87389	7.06323e-19	3.75821e-16
CiPaw.01G303900	42.7486	22.9312	3.14674	7.28729	3.16255e-13	4.68488e-11
CiPaw.15G065700	10.9925	6.97149	1.49521	4.66254	3.12335e-06	5.81242e-05
CiPaw.02G195700	5.1659	6.93376	1.37749	5.03363	4.81276e-07	1.20536e-05
CiPaw.04G170000	37.6397	6.70899	2.04765	3.27643	0.00105129	0.00701426
CiPaw.09G067900	5.9518	6.60493	1.37157	4.81561	1.46747e-06	3.06816e-05
CiPaw.11G077700	4.90625	6.43648	1.99356	3.22864	0.00124381	0.00801898
CiPaw.11G035500	85.8748	6.43089	1.23709	5.19842	2.00992e-07	5.82253e-06
CiPaw.03G275700	81.4811	6.37388	1.75998	3.62155	0.000292838	0.00249381
CiPaw.13G109600	6.90641	5.37381	1.577	3.40761	0.000655339	0.00478867
CiPaw.02G183400	407.419	5.29777	0.532363	9.95142	2.48612e-23	4.98601e-20
CiPaw.06G028500	872.741	5.1001	0.912156	5.59127	2.25421e-08	8.51351e-07
CiPaw.05G231700	981.969	5.0862	0.759808	6.69406	2.17056e-11	1.86154e-09
CiPaw.02G102200	77.0964	4.99419	0.73714	6.77509	1.24325e-11	1.15352e-09
CiPaw.05G054500	10.4521	4.99327	1.69325	2.94893	0.00318877	0.0168329
CiPaw.10G081600	5.67544	4.97532	1.34793	3.69107	0.000223314	0.00200077
CiPaw.04G086300	15.3112	4.83323	1.16006	4.16637	3.09492e-05	0.00038981
CiPaw.13G110200	5.07018	4.80868	1.92548	2.49739	0.0125112	0.048613
CiPaw.12G097000	732.327	4.80202	0.548921	8.74811	2.16955e-18	9.92361e-16
CiPaw.03G275400	73.51	4.78995	1.50919	3.17384	0.00150435	0.00930523
CiPaw.05G054600	67.9214	4.75736	1.2162	3.91165	9.16684e-05	0.000967995
CiPaw.03G115000	362.811	4.55606	0.497586	9.15633	5.36944e-20	3.78357e-17
CiPaw.08G058100	94.241	4.50494	1.6952	2.65747	0.00787304	0.0341324
CiPaw.12G074900	225.339	4.42801	0.690107	6.41641	1.39528e-10	9.3516e-09
CiPaw.04G084000	970.369	4.39465	0.526274	8.35051	6.79676e-17	2.21507e-14
CiPaw.08G080600	18.5249	4.32965	1.29403	3.34586	0.000820281	0.00575521
CiPaw.07G229600	810.286	4.26059	0.441342	9.6537	4.74125e-22	6.1807e-19
CiPaw.06G027800	6.69388	4.25736	1.42626	2.98498	0.00283598	0.0153116
CiPaw.10G026100	628.449	4.25284	0.447176	9.51045	1.89836e-21	2.06226e-18
CiPaw.07G044200	132.877	4.20175	0.768278	5.46905	4.52465e-08	1.57499e-06
CiPaw.08G037400	12.3732	4.19565	1.06958	3.9227	8.75638e-05	0.000931062
CiPaw.02G005800	428.955	4.19303	0.537195	7.80541	5.93061e-15	1.27788e-12
CiPaw.13G066500	68.9898	4.19287	1.0231	4.09822	4.16339e-05	0.000499071
CiPaw.07G111700	5.69942	4.17563	1.48904	2.80423	0.00504362	0.0240809
CiPaw.01G145200	40.828	4.15574	0.630065	6.59574	4.23139e-11	3.34306e-09
CiPaw.11G035400	4.54725	4.03904	1.42652	2.83139	0.00463466	0.0225522
CiPaw.01G066200	378.535	3.97977	0.608905	6.53595	6.32073e-11	4.69498e-09
CiPaw.11G015600	11.9226	3.956	0.981006	4.0326	5.51639e-05	0.000633583
CiPaw.02G001200	610.742	3.93444	0.536486	7.33372	2.23853e-13	3.45344e-11
CiPaw.05G088000	381.724	3.91956	0.519654	7.54264	4.60558e-14	8.45611e-12
CiPaw.14G012500	12.0224	3.90949	0.779945	5.01252	5.37228e-07	1.32263e-05
CiPaw.14G048300	154.126	3.89976	0.458116	8.51261	1.70068e-17	6.82154e-15
CiPaw.05G050400	135.654	3.87791	0.734129	5.28233	1.27551e-07	3.92621e-06
CiPaw.11G073900	48.88	3.86305	1.32261	2.92079	0.00349151	0.0180691
CiPaw.03G275200	167.305	3.78816	1.22166	3.10083	0.00192979	0.0113115
CiPaw.07G032100	162.55	3.75219	0.388459	9.65918	4.49443e-22	6.1673e-19
CiPaw.06G028100	5597.8	3.71018	0.456057	8.13533	4.1081e-16	1.12744e-13
CiPaw.08G085200	690.883	3.69695	0.390476	9.46781	2.85769e-21	2.8656e-18
CiPaw.10G106600	6.23556	3.68111	1.36192	2.70288	0.00687422	0.0307418
CiPaw.06G028000	873.38	3.66285	0.41033	8.92658	4.39391e-19	2.49039e-16
CiPaw.13G088600	1752.64	3.65916	0.784321	4.66539	3.08038e-06	5.74886e-05
CiPaw.01G009200	12.0665	3.65634	0.829563	4.40755	1.04546e-05	0.000158464
CiPaw.05G104200	6.02789	3.64919	1.17071	3.11707	0.00182658	0.0108911
CiPaw.02G101300	173.322	3.62998	0.571537	6.35126	2.13563e-10	1.38508e-08
CiPaw.04G085100	194.751	3.61291	0.397377	9.09189	9.73298e-20	6.50662e-17
CiPaw.15G171800	22.5265	3.61257	0.915745	3.94495	7.9816e-05	0.000863829
CiPaw.10G056000	93.6813	3.59104	0.461948	7.77368	7.62365e-15	1.61597e-12
CiPaw.07G012100	26.8186	3.57859	0.59217	6.04319	1.51097e-09	7.78538e-08
CiPaw.10G056200	53.6615	3.569	0.483954	7.37468	1.64746e-13	2.60318e-11
CiPaw.11G035300	464.036	3.55908	0.682767	5.21273	1.86081e-07	5.45114e-06
CiPaw.05G251100	10.9336	3.55154	0.86941	4.085	4.40765e-05	0.000523298
CiPaw.14G119900	17491	3.51976	0.287063	12.2613	1.46145e-34	1.27009e-30
CiPaw.03G220800	2370.79	3.49562	0.693968	5.03715	4.72512e-07	1.19027e-05
CiPaw.07G164500	80.7658	3.48506	0.509618	6.83858	7.99801e-12	7.80989e-10
CiPaw.05G069000	4.16521	3.48318	1.22135	2.8519	0.00434585	0.0214187
CiPaw.15G147000	53.129	3.47496	0.481221	7.22113	5.15591e-13	7.15072e-11
CiPaw.12G015200	10.7935	3.44919	0.732908	4.70617	2.5241e-06	4.89282e-05
CiPaw.12G068600	8.3626	3.446	1.21729	2.83089	0.00464187	0.0225747
CiPaw.07G191500	175.555	3.42713	0.473264	7.24149	4.43791e-13	6.39255e-11
CiPaw.11G127100	892.328	3.42017	0.448711	7.62221	2.49378e-14	4.71143e-12
CiPaw.02G109900	38.0828	3.41383	0.574747	5.9397	2.85537e-09	1.36097e-07
CiPaw.15G009900	14.1284	3.4021	0.956287	3.55761	0.000374238	0.0030434
CiPaw.05G050500	25102.1	3.40149	0.382019	8.90398	5.38796e-19	2.98883e-16
CiPaw.15G146900	22.4381	3.38632	0.518823	6.52694	6.71288e-11	4.95803e-09
CiPaw.13G115700	103.591	3.36842	0.906819	3.71454	0.00020357	0.00185836
CiPaw.16G033000	41.4137	3.35668	0.797795	4.20745	2.58268e-05	0.000335671
CiPaw.07G043800	50.2523	3.34431	1.17466	2.84706	0.00441253	0.0216858
CiPaw.05G054300	37.205	3.31808	1.10569	3.00091	0.00269174	0.0147218
CiPaw.09G084600	7.50977	3.31176	0.825059	4.01396	5.97074e-05	0.000679777
CiPaw.09G021300	19.7423	3.30983	0.640672	5.16618	2.38922e-07	6.77083e-06
CiPaw.10G166000	229.062	3.30211	0.565449	5.8398	5.22633e-09	2.32924e-07
CiPaw.13G170800	42.6873	3.299	0.516044	6.39287	1.62801e-10	1.08004e-08
CiPaw.01G079600	607.821	3.29785	0.567979	5.80629	6.38711e-09	2.79404e-07
CiPaw.09G146900	7.58759	3.29696	1.24369	2.65095	0.00802651	0.0346526
CiPaw.01G212900	41.7872	3.29554	0.588322	5.6016	2.12387e-08	8.04849e-07
CiPaw.04G085000	174.685	3.26585	0.398997	8.18515	2.71968e-16	7.79205e-14
CiPaw.04G151400	2394.08	3.26543	0.822372	3.97074	7.1649e-05	0.000790534
CiPaw.09G085100	197.59	3.26395	0.377097	8.65547	4.90899e-18	2.16927e-15
CiPaw.09G094700	8.96466	3.26236	1.0736	3.03871	0.00237597	0.0133649
CiPaw.10G155000	15.2636	3.22546	0.895075	3.60356	0.000313884	0.00264243
CiPaw.03G242500	466.277	3.22392	0.984487	3.27472	0.00105768	0.00704726
CiPaw.05G145900	34.8128	3.21537	0.472977	6.79815	1.05968e-11	1.00832e-09
CiPaw.08G081100	7.79108	3.19609	1.26401	2.52853	0.011454	0.045509
CiPaw.08G152800	554.884	3.17216	0.415234	7.63945	2.18154e-14	4.18214e-12
CiPaw.04G096500	3499.9	3.16911	0.251211	12.6153	1.73888e-36	2.26681e-32
CiPaw.03G237800	37.6468	3.12224	0.517219	6.03659	1.57406e-09	8.07854e-08
CiPaw.05G027900	107.302	3.11742	0.385274	8.09144	5.89623e-16	1.53727e-13
CiPaw.05G028000	404.522	3.10955	0.425304	7.31137	2.64427e-13	4.00822e-11
CiPaw.01G111400	258.034	3.10919	0.323614	9.6077	7.41874e-22	9.21055e-19
CiPaw.14G075900	25.7153	3.10898	1.02871	3.02222	0.00250929	0.0139324
CiPaw.14G048400	850.886	3.08763	0.30477	10.131	4.0237e-24	9.53691e-21
CiPaw.05G222100	64.9835	3.08606	0.612802	5.03599	4.75383e-07	1.1952e-05
CiPaw.13G056800	167.75	3.06855	0.534021	5.74612	9.13137e-09	3.85353e-07
CiPaw.04G073700	138.686	3.06004	0.4907	6.23607	4.48712e-10	2.68322e-08
CiPaw.08G144300	132.038	3.05772	0.438036	6.98052	2.94099e-12	3.22174e-10
CiPaw.15G118400	786.649	3.05747	0.694284	4.40377	1.06387e-05	0.000160795
CiPaw.04G156100	2815.03	3.05579	0.305359	10.0072	1.41686e-23	3.07836e-20
CiPaw.04G074000	495.915	3.05441	0.279385	10.9326	8.04915e-28	2.99796e-24
CiPaw.04G019000	78.8601	3.04485	0.549293	5.54321	2.96979e-08	1.08901e-06
CiPaw.08G133200	2414.58	3.04096	0.255487	11.9026	1.14717e-32	7.47729e-29
CiPaw.15G001900	39.9281	3.03618	0.730354	4.15713	3.22271e-05	0.000403179
CiPaw.08G094000	420.251	3.02839	0.446901	6.77643	1.23184e-11	1.15113e-09
CiPaw.15G067100	269.626	3.02416	0.595798	5.0758	3.85859e-07	1.00601e-05
CiPaw.06G084600	5.33041	3.02238	1.03154	2.92996	0.00339007	0.0176701
CiPaw.01G194100	11.543	3.01743	1.20185	2.51065	0.0120508	0.047289
CiPaw.13G019600	11203.8	3.01054	0.197952	15.2084	3.10819e-52	8.10367e-48
CiPaw.02G167400	40.3735	2.98989	0.50431	5.92867	3.05406e-09	1.45302e-07
CiPaw.08G109300	127.638	2.98689	0.439096	6.80237	1.02911e-11	9.82821e-10
CiPaw.03G147100	80.2523	2.97534	0.41161	7.22853	4.88232e-13	6.91804e-11
CiPaw.07G033300	128.529	2.97516	0.418478	7.10948	1.16481e-12	1.4325e-10
CiPaw.02G099300	178.48	2.95127	0.406983	7.25157	4.11977e-13	5.96725e-11
CiPaw.15G146600	33.8882	2.94086	0.437099	6.72812	1.71866e-11	1.52932e-09
CiPaw.12G132000	43.9051	2.94064	0.664659	4.42429	9.67613e-06	0.000148835
CiPaw.12G017600	146.433	2.93926	0.461711	6.36601	1.94011e-10	1.26805e-08
CiPaw.09G041700	1247.03	2.93904	0.375707	7.8227	5.1704e-15	1.1328e-12
CiPaw.08G039700	5674.32	2.93883	0.456227	6.4416	1.18221e-10	8.10547e-09
CiPaw.04G074700	634.632	2.92416	0.306986	9.52541	1.64384e-21	1.8634e-18
CiPaw.02G109800	77.7704	2.91705	0.435045	6.70518	2.0116e-11	1.75065e-09
CiPaw.03G136200	52.0974	2.91436	0.649018	4.49042	7.10835e-06	0.000115254
CiPaw.08G081300	11.2136	2.90771	1.02253	2.84365	0.00446001	0.0218615
CiPaw.11G150600	167.825	2.90662	0.870015	3.34089	0.000835102	0.00584034
CiPaw.14G120100	303.815	2.88572	0.403258	7.156	8.30622e-13	1.07531e-10
CiPaw.04G161900	522.2	2.86602	0.340656	8.41325	3.98802e-17	1.46445e-14
CiPaw.05G205800	3401.76	2.86405	0.410567	6.97584	3.04045e-12	3.31677e-10
CiPaw.05G056400	7.32563	2.84679	1.08038	2.63498	0.00841411	0.035951
CiPaw.03G202000	200.331	2.84481	0.57854	4.91723	8.77776e-07	1.99176e-05
CiPaw.14G052900	890.003	2.84176	0.763707	3.72102	0.000198423	0.00181966
CiPaw.13G056700	63.9926	2.84074	0.600202	4.73297	2.21255e-06	4.36021e-05
CiPaw.07G072100	57.239	2.83609	0.942787	3.0082	0.00262801	0.0144278
CiPaw.04G157200	1551.95	2.82893	0.24671	11.4666	1.94059e-30	1.0119e-26
CiPaw.07G122000	148.729	2.8166	0.440149	6.3992	1.56193e-10	1.03884e-08
CiPaw.05G081900	29.2815	2.80583	0.436265	6.43147	1.26379e-10	8.603e-09
CiPaw.15G141500	90.9938	2.8044	0.529909	5.29224	1.20828e-07	3.75475e-06
CiPaw.02G096400	1603.03	2.80363	0.361435	7.75694	8.70024e-15	1.81466e-12
CiPaw.14G120000	7.16198	2.79942	0.950241	2.94601	0.003219	0.0169372
CiPaw.06G124500	7.75897	2.79477	0.987709	2.82955	0.00466133	0.0226355
CiPaw.02G168000	484.447	2.79466	0.3476	8.03986	8.99405e-16	2.19152e-13
CiPaw.07G048400	446.149	2.78593	0.49406	5.63886	1.71181e-08	6.68119e-07
CiPaw.06G039700	48.4812	2.78536	0.490434	5.67937	1.35195e-08	5.46118e-07
CiPaw.06G028300	1451.96	2.78024	0.331609	8.3841	5.11148e-17	1.73073e-14
CiPaw.02G001600	65.7417	2.774	0.52049	5.3296	9.84309e-08	3.15269e-06
CiPaw.11G143900	7.78426	2.77286	1.03061	2.69051	0.00713439	0.0316987
CiPaw.06G140000	893.497	2.76058	0.315031	8.76287	1.90338e-18	8.86158e-16
CiPaw.14G023300	116.379	2.74638	0.508731	5.39849	6.72046e-08	2.24348e-06
CiPaw.11G150500	543.902	2.74508	0.850745	3.22668	0.00125236	0.00806211
CiPaw.03G084400	1617.81	2.74501	0.798417	3.43807	0.000585882	0.00437808
CiPaw.04G191900	107.849	2.73926	0.37231	7.35748	1.87414e-13	2.94353e-11
CiPaw.12G012400	16.4329	2.73539	0.795483	3.43865	0.000584623	0.00437243
CiPaw.03G051900	347.934	2.72511	0.589151	4.62549	3.73713e-06	6.7677e-05
CiPaw.11G180800	457.94	2.72367	0.335685	8.11377	4.90743e-16	1.31904e-13
CiPaw.09G086100	383.451	2.72355	0.329492	8.26592	1.38619e-16	4.35142e-14
CiPaw.03G007100	1394.04	2.72316	0.553275	4.92189	8.57113e-07	1.95509e-05
CiPaw.05G063900	5746.75	2.72251	0.30837	8.82869	1.05905e-18	5.20971e-16
CiPaw.16G031300	26.281	2.71408	0.749209	3.62259	0.000291667	0.0024867
CiPaw.11G139400	395.684	2.71125	0.465304	5.82684	5.64859e-09	2.4961e-07
CiPaw.08G008800	66.7429	2.70862	1.02496	2.64265	0.008226	0.0353325
CiPaw.15G083800	63.4451	2.70825	0.377678	7.17079	7.45681e-13	9.76955e-11
CiPaw.10G018100	120.592	2.70351	0.410417	6.58722	4.48151e-11	3.50877e-09
CiPaw.01G247400	162.29	2.69991	0.276937	9.74919	1.85954e-22	2.85188e-19
CiPaw.01G172700	5.00665	2.69077	1.0531	2.55509	0.010616	0.0428652
CiPaw.11G041400	1406.52	2.68314	0.406355	6.60294	4.03087e-11	3.2436e-09
CiPaw.15G146000	65.9195	2.67523	0.429513	6.22852	4.7086e-10	2.79006e-08
CiPaw.05G069500	13.2633	2.6619	0.742944	3.58291	0.000339786	0.00281503
CiPaw.13G064000	331.091	2.66046	0.598667	4.44397	8.8312e-06	0.000137647
CiPaw.10G041600	73.6152	2.65798	0.733492	3.62374	0.000290377	0.00247814
CiPaw.02G109700	72.9544	2.6446	0.337557	7.83455	4.70521e-15	1.05754e-12
CiPaw.05G192800	1057.95	2.64252	0.414978	6.36786	1.9169e-10	1.25887e-08
CiPaw.03G111400	45.1638	2.63974	0.382835	6.89524	5.37735e-12	5.49797e-10
CiPaw.16G117500	19.3408	2.63718	1.00574	2.62213	0.00873813	0.0370319
CiPaw.06G097800	249.019	2.62819	0.505285	5.20139	1.97805e-07	5.74296e-06
CiPaw.01G280800	66.9218	2.62514	0.562477	4.66711	3.05472e-06	5.71736e-05
CiPaw.01G127700	1114.14	2.61821	0.273141	9.58554	9.19734e-22	1.08997e-18
CiPaw.05G022900	1671.63	2.61582	0.429876	6.08505	1.16452e-09	6.22161e-08
CiPaw.07G114900	40.4499	2.61312	0.582548	4.48568	7.26824e-06	0.000117118
CiPaw.04G023300	602.743	2.60979	0.322804	8.08474	6.22947e-16	1.60807e-13
CiPaw.15G050500	140.902	2.5993	0.465312	5.58615	2.32162e-08	8.69672e-07
CiPaw.04G113800	1052.93	2.59827	0.360865	7.20013	6.0153e-13	8.04261e-11
CiPaw.06G009700	39.6387	2.59816	0.556028	4.67271	2.97257e-06	5.58363e-05
CiPaw.04G074800	179.575	2.58816	0.30926	8.36887	5.81716e-17	1.92065e-14
CiPaw.05G256900	28.5712	2.5859	0.611997	4.22536	2.38564e-05	0.000314292
CiPaw.02G008400	1143.18	2.5846	0.313898	8.23388	1.8124e-16	5.43138e-14
CiPaw.09G069700	694.165	2.58262	0.397332	6.49991	8.03668e-11	5.82034e-09
CiPaw.06G097700	9.46803	2.56921	0.911065	2.82001	0.00480226	0.0231946
CiPaw.14G017300	531.399	2.56662	0.722186	3.55396	0.00037948	0.00308218
CiPaw.13G178200	741.484	2.56265	0.354838	7.22205	5.12109e-13	7.15072e-11
CiPaw.01G247700	21.6242	2.56046	0.511423	5.00654	5.54161e-07	1.35808e-05
CiPaw.09G041100	15397.8	2.5538	0.394417	6.47486	9.49008e-11	6.72352e-09
CiPaw.06G028200	25294.5	2.55029	0.353947	7.20527	5.79273e-13	7.79634e-11
CiPaw.06G158700	26.2788	2.54997	0.890917	2.86219	0.00420726	0.0208817
CiPaw.05G058900	360.348	2.54158	0.68469	3.71201	0.000205621	0.0018738
CiPaw.03G078200	850.468	2.53821	0.462442	5.4887	4.04903e-08	1.43628e-06
CiPaw.02G157100	257.313	2.53661	0.365035	6.94895	3.68026e-12	3.93245e-10
CiPaw.04G075700	101.81	2.53039	0.42501	5.95373	2.62095e-09	1.26309e-07
CiPaw.15G020000	1513.07	2.52663	0.351298	7.19226	6.37259e-13	8.47685e-11
CiPaw.01G026400	1183.97	2.52512	0.446585	5.65428	1.56498e-08	6.20094e-07
CiPaw.13G013300	664.832	2.518	0.393297	6.4023	1.53056e-10	1.0232e-08
CiPaw.11G165100	18.0482	2.51627	0.513017	4.90485	9.34997e-07	2.09738e-05
CiPaw.02G112400	300.727	2.51276	0.345061	7.28207	3.28747e-13	4.81522e-11
CiPaw.04G184300	12.8331	2.51199	0.708638	3.54481	0.000392902	0.00317046
CiPaw.08G052300	8.15034	2.50673	0.86283	2.90524	0.00366972	0.0187649
CiPaw.04G021900	1066.83	2.50056	0.67151	3.72378	0.00019626	0.00180617
CiPaw.13G178100	178.598	2.48866	0.425988	5.84209	5.15511e-09	2.30144e-07
CiPaw.03G256500	769.933	2.48237	0.565759	4.38769	1.1456e-05	0.000170773
CiPaw.09G085700	300.397	2.48234	0.378603	6.55659	5.50539e-11	4.18474e-09
CiPaw.01G212800	21.3929	2.47983	0.89729	2.76369	0.00571517	0.0265845
CiPaw.15G147800	748.77	2.47333	0.409784	6.0357	1.58279e-09	8.10739e-08
CiPaw.04G071600	102.038	2.4682	0.940065	2.62556	0.0086507	0.036751
CiPaw.05G068500	18.5668	2.46517	0.742616	3.31958	0.000901525	0.00621814
CiPaw.11G148500	693.594	2.45593	0.264772	9.27564	1.76549e-20	1.43844e-17
CiPaw.16G076200	33.2294	2.4539	0.485668	5.05262	4.35787e-07	1.11259e-05
CiPaw.07G068100	4645.84	2.44881	0.411489	5.95109	2.66366e-09	1.27895e-07
CiPaw.09G086200	674.538	2.44874	0.288766	8.47999	2.25209e-17	8.89646e-15
CiPaw.09G084700	157.917	2.44856	0.359931	6.80285	1.02569e-11	9.82821e-10
CiPaw.05G069200	49.0002	2.44347	0.77448	3.15498	0.00160511	0.00982355
CiPaw.10G151600	16.4014	2.43961	0.703679	3.46693	0.000526438	0.00403448
CiPaw.16G049200	109.857	2.4394	0.265002	9.20523	3.40944e-20	2.53974e-17
CiPaw.11G148900	1285.11	2.43607	0.348907	6.98201	2.90994e-12	3.21475e-10
CiPaw.14G116100	8117.39	2.43021	0.425465	5.71188	1.11733e-08	4.60206e-07
CiPaw.10G102100	700.04	2.4256	0.335195	7.2364	4.60749e-13	6.60035e-11
CiPaw.04G077600	671.751	2.42552	0.363927	6.66484	2.64951e-11	2.2501e-09
CiPaw.07G033600	937.35	2.42464	0.370469	6.54479	5.95803e-11	4.46373e-09
CiPaw.12G074800	404.424	2.42216	0.448245	5.40366	6.52953e-08	2.19096e-06
CiPaw.07G226300	7.55423	2.40248	0.961347	2.49907	0.0124519	0.0484111
CiPaw.01G070100	531.654	2.38382	0.511384	4.66151	3.13894e-06	5.83726e-05
CiPaw.02G115300	625.876	2.38233	0.45588	5.22578	1.73427e-07	5.10913e-06
CiPaw.07G049600	1604.95	2.37852	0.240017	9.90981	3.77374e-23	7.02777e-20
CiPaw.03G256700	4010.42	2.3773	0.346647	6.85798	6.98398e-12	6.90884e-10
CiPaw.05G174000	52.8381	2.37337	0.472479	5.02324	5.08081e-07	1.264e-05
CiPaw.07G110900	599.966	2.37136	0.422837	5.60823	2.04412e-08	7.7802e-07
CiPaw.07G207800	10.1703	2.36584	0.884745	2.67404	0.00749434	0.0329516
CiPaw.10G041500	28.7894	2.3585	0.775361	3.04182	0.00235156	0.0132562
CiPaw.04G032600	15.6655	2.35638	0.743845	3.16784	0.00153577	0.00946587
CiPaw.15G178800	265.191	2.35055	0.361798	6.49686	8.20116e-11	5.92301e-09
CiPaw.15G116300	297.168	2.34735	0.321628	7.29834	2.91339e-13	4.3654e-11
CiPaw.05G232500	124.832	2.34687	0.567086	4.13847	3.49626e-05	0.000430589
CiPaw.10G062300	98.5893	2.34446	0.444279	5.277	1.31319e-07	4.01848e-06
CiPaw.01G213100	515.739	2.34366	0.389698	6.01405	1.80949e-09	9.13116e-08
CiPaw.02G132900	14.292	2.34229	0.79765	2.93649	0.00331951	0.0173578
CiPaw.10G053000	44.2065	2.34003	0.577858	4.04949	5.13286e-05	0.000595037
CiPaw.03G060900	93.6752	2.33828	0.486024	4.81103	1.50151e-06	3.13179e-05
CiPaw.14G116200	8968.67	2.33572	0.35565	6.56745	5.1184e-11	3.92491e-09
CiPaw.04G074900	316.595	2.33526	0.215079	10.8577	1.83293e-27	5.97352e-24
CiPaw.11G026200	934.809	2.33446	0.845502	2.76103	0.00576189	0.0267493
CiPaw.11G058900	4804.89	2.33241	0.273315	8.53379	1.41633e-17	5.76977e-15
CiPaw.05G017500	1093.71	2.33171	0.42307	5.51141	3.55961e-08	1.28185e-06
CiPaw.10G108900	1078.76	2.33029	0.582884	3.99786	6.39184e-05	0.000716457
CiPaw.13G063900	20544.7	2.32631	0.338617	6.87005	6.41806e-12	6.43583e-10
CiPaw.10G067100	6.21605	2.32014	0.816795	2.84054	0.00450374	0.0220344
CiPaw.07G050400	2314.41	2.32012	0.283989	8.16975	3.09041e-16	8.66377e-14
CiPaw.16G097700	30.1681	2.30297	0.546073	4.21733	2.4721e-05	0.000323336
CiPaw.04G189100	139.24	2.30116	0.309402	7.43746	1.02638e-13	1.74901e-11
CiPaw.12G045600	481.783	2.29746	0.589679	3.89612	9.77461e-05	0.00102101
CiPaw.05G075700	53.1648	2.29595	0.466406	4.92264	8.53834e-07	1.95102e-05
CiPaw.15G170300	160.09	2.28882	0.384594	5.95126	2.66084e-09	1.27895e-07
CiPaw.11G148700	70.5343	2.28264	0.419631	5.43962	5.3393e-08	1.82685e-06
CiPaw.06G139900	108.743	2.2737	0.35999	6.31601	2.68395e-10	1.70258e-08
CiPaw.03G239300	140.689	2.27071	0.361773	6.2766	3.46067e-10	2.12798e-08
CiPaw.15G079400	646.553	2.27011	0.311945	7.27726	3.40676e-13	4.96206e-11
CiPaw.11G197200	149.439	2.26882	0.352808	6.43074	1.26981e-10	8.6215e-09
CiPaw.01G124500	29.0903	2.26843	0.496998	4.56426	5.01251e-06	8.62615e-05
CiPaw.14G005200	6.7106	2.26679	0.767183	2.9547	0.00312977	0.0165811
CiPaw.10G081300	512.271	2.26572	0.743886	3.04578	0.00232074	0.0131165
CiPaw.01G247500	399.981	2.26034	0.31907	7.08415	1.39901e-12	1.68866e-10
CiPaw.04G090900	6592.84	2.25993	0.31537	7.16595	7.72479e-13	1.007e-10
CiPaw.09G145900	12.8208	2.25846	0.61835	3.6524	0.000259801	0.0022632
CiPaw.03G054000	20.2711	2.25638	0.52727	4.27936	1.87428e-05	0.000257055
CiPaw.11G040700	46.401	2.25368	0.615839	3.65952	0.000252684	0.00221147
CiPaw.04G157300	3890.27	2.25346	0.255209	8.82985	1.04819e-18	5.20971e-16
CiPaw.07G044900	1252.12	2.25308	0.263137	8.5624	1.10544e-17	4.57475e-15
CiPaw.09G145100	73.1045	2.24869	0.636945	3.53043	0.000414884	0.00330993
CiPaw.04G098000	760.189	2.24168	0.301454	7.43623	1.03596e-13	1.75387e-11
CiPaw.09G085900	481.806	2.24055	0.302775	7.40005	1.36131e-13	2.24633e-11
CiPaw.08G152000	10.2222	2.23381	0.76354	2.9256	0.00343795	0.0178483
CiPaw.16G032000	532.96	2.23368	0.24907	8.96808	3.01715e-19	1.74807e-16
CiPaw.10G062400	146.474	2.22902	0.354156	6.2939	3.09582e-10	1.93559e-08
CiPaw.03G090000	29.9408	2.22844	0.793906	2.80693	0.0050016	0.0239269
CiPaw.05G033600	2988.31	2.22623	0.301315	7.38839	1.48617e-13	2.43694e-11
CiPaw.15G146700	13.4163	2.22287	0.586474	3.79022	0.000150513	0.00145609
CiPaw.10G041700	189.359	2.22088	0.572451	3.8796	0.000104629	0.00108121
CiPaw.16G048400	134.799	2.2203	0.768173	2.89037	0.00384791	0.0194877
CiPaw.04G073400	1312.09	2.21391	0.274615	8.06185	7.51455e-16	1.8659e-13
CiPaw.06G145500	630.201	2.20708	0.340327	6.48517	8.86292e-11	6.3135e-09
CiPaw.02G010900	44.176	2.20461	0.565035	3.90172	9.55107e-05	0.00100195
CiPaw.15G037600	38.6178	2.20208	0.517513	4.25511	2.08946e-05	0.000281228
CiPaw.15G178600	219.825	2.20151	0.484361	4.54517	5.48903e-06	9.2808e-05
CiPaw.16G049400	598.587	2.20123	0.232431	9.47049	2.78532e-21	2.8656e-18
CiPaw.09G134200	15790.2	2.19873	0.332883	6.60511	3.97226e-11	3.20634e-09
CiPaw.01G203600	168.907	2.19588	0.340225	6.45419	1.088e-10	7.56436e-09
CiPaw.06G097900	130.709	2.19325	0.498209	4.40227	1.07124e-05	0.000161722
CiPaw.15G046100	767.302	2.18843	0.384123	5.69722	1.21777e-08	4.98426e-07
CiPaw.14G072200	136.83	2.18644	0.507786	4.30583	1.66361e-05	0.000232823
CiPaw.16G032100	233.999	2.18504	0.328236	6.65693	2.79615e-11	2.36461e-09
CiPaw.14G098500	424.406	2.18485	0.381905	5.72092	1.05951e-08	4.39866e-07
CiPaw.06G097500	84.5103	2.18435	0.527845	4.13825	3.49961e-05	0.000430589
CiPaw.12G062900	423.778	2.18407	0.27337	7.98943	1.35562e-15	3.27257e-13
CiPaw.11G198300	37.0371	2.17219	0.581534	3.73527	0.000187514	0.00174105
CiPaw.05G022700	29595.1	2.17101	0.331066	6.55763	5.46699e-11	4.1677e-09
CiPaw.11G197300	288.849	2.1701	0.276832	7.83906	4.53949e-15	1.02916e-12
CiPaw.16G066300	68.2307	2.16637	0.470139	4.60794	4.06672e-06	7.26439e-05
CiPaw.11G087300	19.8527	2.1643	0.725273	2.98412	0.00284399	0.0153421
CiPaw.01G159000	52.9211	2.15999	0.721595	2.99335	0.00275932	0.0149908
CiPaw.16G049300	1583.84	2.15798	0.25021	8.62466	6.42838e-18	2.70324e-15
CiPaw.06G140100	23.9263	2.15743	0.548999	3.92975	8.50352e-05	0.000910488
CiPaw.04G083400	577.59	2.1556	0.238911	9.02262	1.83648e-19	1.1135e-16
CiPaw.04G186100	17.0037	2.15422	0.78461	2.74559	0.00604024	0.0277549
CiPaw.02G078500	574.001	2.15343	0.338559	6.36057	2.01001e-10	1.30686e-08
CiPaw.01G150200	1170.28	2.15246	0.410125	5.24831	1.535e-07	4.6213e-06
CiPaw.09G183400	66.2822	2.15098	0.308399	6.97465	3.06627e-12	3.32014e-10
CiPaw.01G307000	2993.88	2.13861	0.284751	7.51044	5.89273e-14	1.05955e-11
CiPaw.09G225400	153.174	2.1385	0.348604	6.13446	8.54482e-10	4.72995e-08
CiPaw.09G167700	1015.75	2.13815	0.342103	6.25001	4.10428e-10	2.50016e-08
CiPaw.13G170900	112.153	2.13786	0.329142	6.49526	8.28912e-11	5.96285e-09
CiPaw.10G066400	448.259	2.12815	0.791259	2.68957	0.00715434	0.031771
CiPaw.01G141500	14166.3	2.12321	0.794714	2.67167	0.00754754	0.0331258
CiPaw.01G171900	450.351	2.11944	0.314546	6.73811	1.60461e-11	1.43764e-09
CiPaw.15G114000	567.606	2.11444	0.392288	5.39002	7.04513e-08	2.33393e-06
CiPaw.07G050500	108.805	2.11243	0.327235	6.45539	1.07938e-10	7.52448e-09
CiPaw.06G118400	58.015	2.11238	0.359961	5.86836	4.40134e-09	2.00521e-07
CiPaw.02G110000	20.2706	2.11095	0.657557	3.2103	0.00132597	0.00842564
CiPaw.01G126100	2014.79	2.10845	0.250957	8.40163	4.40339e-17	1.59452e-14
CiPaw.05G022300	1122.56	2.10448	0.341762	6.15775	7.37834e-10	4.15482e-08
CiPaw.05G063100	90.0854	2.10319	0.558325	3.76696	0.000165248	0.00157124
CiPaw.04G075600	38.8802	2.09716	0.566067	3.7048	0.000211561	0.00191521
CiPaw.05G194900	152.161	2.09294	0.306029	6.83902	7.97367e-12	7.80989e-10
CiPaw.09G029900	237.503	2.08811	0.335363	6.22642	4.77206e-10	2.81487e-08
CiPaw.03G236100	977.236	2.08435	0.41309	5.04576	4.51729e-07	1.14567e-05
CiPaw.09G202000	46.7631	2.08393	0.442874	4.70548	2.53271e-06	4.90221e-05
CiPaw.07G044800	1668.67	2.08385	0.229904	9.06402	1.25727e-19	8.19489e-17
CiPaw.16G031800	1148.96	2.07177	0.337415	6.14014	8.2451e-10	4.61301e-08
CiPaw.04G073800	1994.11	2.06703	0.228939	9.02874	1.73654e-19	1.07798e-16
CiPaw.02G025800	7597.27	2.06627	0.320399	6.44904	1.1256e-10	7.78426e-09
CiPaw.09G006300	22.3686	2.06439	0.809894	2.54897	0.0108043	0.0434701
CiPaw.09G054800	962.06	2.05466	0.499232	4.11564	3.86106e-05	0.000467343
CiPaw.09G094300	10.3247	2.05417	0.785236	2.61599	0.00889704	0.037528
CiPaw.02G135000	20.556	2.05219	0.631952	3.24739	0.0011647	0.00760485
CiPaw.16G103400	2753.59	2.04794	0.620121	3.30249	0.000958318	0.00652527
CiPaw.07G172100	80.9454	2.04749	0.377321	5.42639	5.75043e-08	1.95215e-06
CiPaw.11G021600	266.804	2.04748	0.369471	5.54166	2.99621e-08	1.09715e-06
CiPaw.15G179400	4890.44	2.04105	0.287551	7.09803	1.26546e-12	1.54173e-10
CiPaw.14G077600	19.6218	2.03491	0.511607	3.97749	6.96466e-05	0.000772363
CiPaw.08G069200	672.961	2.03489	0.31372	6.48633	8.79503e-11	6.2823e-09
CiPaw.16G076100	21.083	2.02901	0.477219	4.25174	2.12111e-05	0.000284181
CiPaw.05G063200	220.094	2.0287	0.574472	3.53141	0.000413351	0.00330174
CiPaw.07G045100	407.255	2.02679	0.438	4.62738	3.70326e-06	6.71895e-05
CiPaw.04G145900	288.525	2.02658	0.430181	4.71099	2.46517e-06	4.79053e-05
CiPaw.13G025500	58.0188	2.02647	0.597666	3.39064	0.000697302	0.00503045
CiPaw.03G045200	18.0287	2.0262	0.534012	3.7943	0.000148059	0.00143662
CiPaw.15G025200	237.922	2.01835	0.34351	5.87567	4.21145e-09	1.92972e-07
CiPaw.05G216900	133.417	2.01511	0.319406	6.30892	2.80995e-10	1.77387e-08
CiPaw.15G029100	251.746	2.01444	0.347621	5.79495	6.83431e-09	2.96973e-07
CiPaw.15G129700	249.862	2.01355	0.300686	6.69649	2.13478e-11	1.8369e-09
CiPaw.03G189900	1965.23	2.00459	0.243402	8.23571	1.7849e-16	5.41117e-14
CiPaw.14G029300	66.2744	1.99737	0.605315	3.29971	0.000967831	0.00657288
CiPaw.05G193000	35.0429	1.99123	0.641621	3.10343	0.00191291	0.0112378
CiPaw.02G109600	18.9252	1.99122	0.539316	3.69212	0.00022239	0.00199318
CiPaw.01G288200	143.196	1.98767	0.409085	4.85883	1.18081e-06	2.54851e-05
CiPaw.10G011900	99.9234	1.98582	0.541416	3.66783	0.000244614	0.00216043
CiPaw.07G028600	2052.29	1.98467	0.448622	4.42393	9.69197e-06	0.000148991
CiPaw.04G075900	56.9726	1.98467	0.434333	4.56947	4.88959e-06	8.44806e-05
CiPaw.01G271800	59.9812	1.98093	0.437002	4.53299	5.81537e-06	9.75037e-05
CiPaw.03G237600	334.575	1.97489	0.645112	3.06131	0.00220373	0.0125669
CiPaw.01G213000	52.8886	1.9743	0.593701	3.32542	0.000882866	0.00611207
CiPaw.01G247300	1574.35	1.9726	0.317689	6.20922	5.32498e-10	3.07833e-08
CiPaw.09G134800	2007.18	1.97111	0.201948	9.76047	1.66376e-22	2.79323e-19
CiPaw.07G127800	54.3492	1.96373	0.683806	2.87177	0.00408185	0.0203874
CiPaw.07G012200	17.0703	1.96353	0.782692	2.50869	0.0121181	0.0474671
CiPaw.09G076100	338.363	1.96085	0.363529	5.39394	6.89283e-08	2.29222e-06
CiPaw.12G113800	6760.71	1.96083	0.477311	4.10808	3.98963e-05	0.00048023
CiPaw.04G157600	150.384	1.96066	0.433229	4.52569	6.0198e-06	0.000100158
CiPaw.15G021900	10796	1.95641	0.28262	6.92238	4.44107e-12	4.61305e-10
CiPaw.02G144000	76.1287	1.95527	0.474827	4.11787	3.82398e-05	0.0004635
CiPaw.02G181400	121.347	1.95464	0.418906	4.66606	3.07024e-06	5.73406e-05
CiPaw.04G157700	940.656	1.95462	0.31855	6.13599	8.46278e-10	4.6945e-08
CiPaw.08G129200	62.2284	1.95353	0.558391	3.4985	0.00046788	0.00366104
CiPaw.06G124600	4684.32	1.95139	0.294964	6.61567	3.6987e-11	3.02296e-09
CiPaw.13G036900	713.948	1.9497	0.436656	4.46508	8.00376e-06	0.000126931
CiPaw.13G013200	1113.08	1.94777	0.288821	6.74385	1.54244e-11	1.3915e-09
CiPaw.03G230700	23.6537	1.94728	0.728401	2.67336	0.00750959	0.0330002
CiPaw.15G178700	222.976	1.9443	0.478207	4.06582	4.78644e-05	0.00056036
CiPaw.14G046900	16.2911	1.94074	0.744414	2.60707	0.00913199	0.0382534
CiPaw.04G085400	125.614	1.93635	0.416202	4.65244	3.2803e-06	6.06983e-05
CiPaw.09G118800	156.979	1.93342	0.532214	3.63278	0.00028038	0.0024078
CiPaw.09G113600	53.3406	1.92626	0.403406	4.77499	1.79718e-06	3.66635e-05
CiPaw.06G109300	1716.95	1.91771	0.410951	4.66653	3.06335e-06	5.72529e-05
CiPaw.05G163500	54.1473	1.91589	0.658807	2.90812	0.00363605	0.0186515
CiPaw.12G083100	5.0881	1.91442	0.75859	2.52365	0.0116142	0.0459562
CiPaw.13G166800	87.4637	1.91394	0.579659	3.30184	0.000960541	0.006537
CiPaw.01G184900	2507.08	1.91081	0.259001	7.37762	1.61145e-13	2.57753e-11
CiPaw.06G110700	50.2589	1.90933	0.385487	4.95303	7.30672e-07	1.70547e-05
CiPaw.10G165200	13594.1	1.90422	0.282081	6.7506	1.4723e-11	1.34687e-09
CiPaw.07G052800	57.5981	1.90385	0.380352	5.00549	5.57188e-07	1.36276e-05
CiPaw.08G056400	35.9117	1.89988	0.359073	5.29106	1.21609e-07	3.7745e-06
CiPaw.02G141100	511.304	1.88996	0.430318	4.392	1.12315e-05	0.000168266
CiPaw.02G031100	914.906	1.88968	0.369822	5.10971	3.22657e-07	8.7084e-06
CiPaw.02G102800	11.272	1.88867	0.640933	2.94675	0.00321129	0.0169107
CiPaw.07G070200	27.351	1.88773	0.50731	3.72105	0.000198395	0.00181966
CiPaw.09G214900	103.596	1.87983	0.431644	4.35504	1.33042e-05	0.000194105
CiPaw.14G106000	77.8285	1.87497	0.441697	4.24493	2.18666e-05	0.000291764
CiPaw.15G043400	185.402	1.87292	0.434702	4.30852	1.64352e-05	0.000231214
CiPaw.12G096400	10680.3	1.8705	0.338289	5.52929	3.2152e-08	1.17077e-06
CiPaw.03G267800	2197.82	1.86993	0.200919	9.30686	1.31664e-20	1.14424e-17
CiPaw.05G163600	31.0286	1.86909	0.393021	4.7557	1.97762e-06	3.99089e-05
CiPaw.06G028700	34.5596	1.86728	0.5845	3.19466	0.00139998	0.00880372
CiPaw.03G029200	963.53	1.8655	0.403894	4.61879	3.85992e-06	6.94999e-05
CiPaw.11G142300	213.46	1.86449	0.411366	4.53243	5.83094e-06	9.75766e-05
CiPaw.01G070000	845.919	1.86442	0.425453	4.38221	1.17483e-05	0.000174074
CiPaw.13G081000	4689.86	1.8641	0.220597	8.45025	2.90676e-17	1.13112e-14
CiPaw.01G111300	112.621	1.86348	0.310227	6.00683	1.89182e-09	9.5219e-08
CiPaw.03G279100	223.341	1.8623	0.445256	4.18252	2.88292e-05	0.000367438
CiPaw.16G088200	794.346	1.86167	0.435026	4.27946	1.87351e-05	0.000257055
CiPaw.09G039000	495.919	1.85802	0.339447	5.47366	4.40835e-08	1.54071e-06
CiPaw.06G155900	354.246	1.85752	0.450023	4.12761	3.66561e-05	0.000447633
CiPaw.04G083100	237.109	1.85578	0.265231	6.99684	2.61795e-12	2.94031e-10
CiPaw.10G115300	21.6509	1.8535	0.693215	2.67377	0.0075003	0.0329649
CiPaw.07G052300	74.6897	1.85343	0.450082	4.11798	3.82213e-05	0.000463491
CiPaw.15G113300	1169.81	1.85331	0.287467	6.44704	1.14054e-10	7.84597e-09
CiPaw.01G143200	789.084	1.85196	0.243265	7.61295	2.67917e-14	5.02527e-12
CiPaw.11G197700	91.9147	1.85138	0.40447	4.57729	4.71042e-06	8.1928e-05
CiPaw.06G033600	31.9078	1.84177	0.384398	4.79131	1.65694e-06	3.4123e-05
CiPaw.06G054500	389.895	1.83546	0.329592	5.5689	2.56348e-08	9.52065e-07
CiPaw.04G075400	301.128	1.83263	0.212166	8.63769	5.73622e-18	2.45172e-15
CiPaw.14G135300	116.654	1.82918	0.41705	4.38599	1.15457e-05	0.000171913
CiPaw.12G089200	32.1422	1.82882	0.520699	3.51224	0.000444346	0.0035138
CiPaw.01G055800	853.672	1.82549	0.357705	5.10333	3.33725e-07	8.94907e-06
CiPaw.03G183900	9.9054	1.82155	0.614688	2.96337	0.00304289	0.0161973
CiPaw.14G087100	661.74	1.82084	0.491636	3.70364	0.000212532	0.00192067
CiPaw.05G080300	94.195	1.81865	0.362282	5.01998	5.16764e-07	1.28193e-05
CiPaw.07G224900	349.729	1.81838	0.706098	2.57526	0.0100165	0.0410826
CiPaw.12G006800	2996.93	1.81677	0.303365	5.98872	2.11493e-09	1.04038e-07
CiPaw.11G179500	3047.89	1.8157	0.406442	4.4673	7.92129e-06	0.000125776
CiPaw.10G033100	4885.35	1.81467	0.195075	9.30244	1.37259e-20	1.15439e-17
CiPaw.06G067100	1375.31	1.81437	0.316878	5.72576	1.0297e-08	4.28857e-07
CiPaw.11G005300	256.798	1.81281	0.523509	3.46281	0.000534557	0.00408709
CiPaw.10G163600	59.5028	1.81128	0.569399	3.18104	0.00146745	0.00911808
CiPaw.01G171800	912.81	1.81071	0.583186	3.10486	0.00190368	0.0111937
CiPaw.03G246200	245.524	1.80913	0.353575	5.11667	3.10983e-07	8.44578e-06
CiPaw.03G080200	24.2934	1.80396	0.719525	2.50715	0.0121707	0.0475701
CiPaw.15G056400	11612	1.80269	0.317434	5.67895	1.35524e-08	5.46118e-07
CiPaw.03G062900	69.88	1.80028	0.415015	4.33787	1.43869e-05	0.000206664
CiPaw.14G126100	159.004	1.79985	0.283549	6.34759	2.18707e-10	1.40793e-08
CiPaw.06G076300	23.3623	1.7991	0.490753	3.66599	0.000246379	0.00217085
CiPaw.16G048100	123.598	1.79837	0.405412	4.43589	9.16906e-06	0.00014221
CiPaw.14G070500	63.5596	1.79635	0.403215	4.45506	8.38709e-06	0.000131728
CiPaw.15G181200	153.655	1.79578	0.507921	3.53556	0.000406917	0.00326034
CiPaw.04G189200	319.961	1.79467	0.199608	8.99099	2.45022e-19	1.45187e-16
CiPaw.03G056200	1163.67	1.79459	0.39622	4.52927	5.91872e-06	9.87918e-05
CiPaw.09G168800	3521.19	1.79414	0.474326	3.78249	0.000155265	0.00149319
CiPaw.01G146400	6658.3	1.79267	0.195287	9.17971	4.32268e-20	3.13058e-17
CiPaw.08G159200	17.5547	1.79086	0.665476	2.6911	0.00712162	0.0316581
CiPaw.16G052600	148.792	1.78981	0.294798	6.07131	1.26869e-09	6.65539e-08
CiPaw.07G052400	117.294	1.78432	0.490673	3.63647	0.000276404	0.00238118
CiPaw.11G150300	4647.21	1.78368	0.309217	5.76839	8.0033e-09	3.43194e-07
CiPaw.09G169400	398.029	1.78304	0.269205	6.62335	3.51137e-11	2.88797e-09
CiPaw.08G045300	82.1682	1.78279	0.520455	3.42544	0.000613798	0.00453341
CiPaw.04G076000	225.231	1.78209	0.28302	6.2967	3.04051e-10	1.91237e-08
CiPaw.11G113300	56.5692	1.78158	0.699451	2.54711	0.0108618	0.0436348
CiPaw.09G073100	272.237	1.78015	0.506977	3.5113	0.000445923	0.00352104
CiPaw.14G091400	2609.99	1.77913	0.435123	4.0888	4.33613e-05	0.000515981
CiPaw.07G082700	71.6735	1.77897	0.393139	4.52505	6.038e-06	0.000100316
CiPaw.03G023200	7621.8	1.77496	0.279521	6.35002	2.15289e-10	1.38936e-08
CiPaw.15G020100	21982.9	1.77407	0.256051	6.92858	4.25089e-12	4.45097e-10
CiPaw.04G158400	653.293	1.77403	0.358059	4.95457	7.24914e-07	1.69506e-05
CiPaw.10G151300	538.653	1.774	0.312975	5.66818	1.44323e-08	5.76232e-07
CiPaw.13G066100	8244.3	1.77375	0.332027	5.34218	9.18343e-08	2.96269e-06
CiPaw.05G056200	85.323	1.77355	0.416545	4.25776	2.06487e-05	0.000278219
CiPaw.04G073200	8.85826	1.77018	0.514396	3.44128	0.00057897	0.00433637
CiPaw.09G222100	16443.7	1.76816	0.26877	6.5787	4.74571e-11	3.67152e-09
CiPaw.10G011300	64.5903	1.76572	0.396597	4.45218	8.50045e-06	0.000133267
CiPaw.09G204100	8622.35	1.7639	0.282737	6.23865	4.41368e-10	2.65146e-08
CiPaw.11G118000	1662.6	1.76223	0.295373	5.96611	2.4298e-09	1.1775e-07
CiPaw.15G138700	309.334	1.75882	0.506784	3.47056	0.000519383	0.00399284
CiPaw.15G032600	57.2191	1.75398	0.38231	4.58783	4.47878e-06	7.86865e-05
CiPaw.06G028600	159.215	1.75271	0.431765	4.05942	4.91954e-05	0.000573982
CiPaw.11G148800	2887.23	1.75233	0.249099	7.03466	1.99745e-12	2.30431e-10
CiPaw.16G016400	22.7701	1.7521	0.458864	3.81833	0.000134359	0.00132289
CiPaw.05G192300	3064.18	1.74688	0.465382	3.75364	0.000174282	0.00164217
CiPaw.12G006600	3495.14	1.74336	0.297538	5.85929	4.64857e-09	2.10048e-07
CiPaw.12G056400	1161.41	1.74241	0.268269	6.49502	8.30207e-11	5.96285e-09
CiPaw.04G175500	1351.94	1.7383	0.307677	5.64976	1.60675e-08	6.35509e-07
CiPaw.14G061600	431.172	1.73775	0.254304	6.83338	8.29384e-12	8.06855e-10
CiPaw.03G123900	1953.91	1.73607	0.333546	5.2049	1.94102e-07	5.66065e-06
CiPaw.05G117700	1129.52	1.73371	0.413499	4.19279	2.75547e-05	0.00035407
CiPaw.08G081700	53.7928	1.7315	0.389632	4.44394	8.83259e-06	0.000137647
CiPaw.02G078200	3259.14	1.73093	0.317894	5.445	5.18043e-08	1.78185e-06
CiPaw.11G128700	113.206	1.73	0.363731	4.75625	1.97225e-06	3.98608e-05
CiPaw.15G172100	554.103	1.72897	0.514533	3.36027	0.000778662	0.00551366
CiPaw.02G141600	35.7991	1.72872	0.525563	3.28928	0.00100446	0.00676
CiPaw.14G088500	896.259	1.72826	0.245921	7.02769	2.09981e-12	2.41173e-10
CiPaw.15G014100	3963.06	1.72626	0.330487	5.22338	1.75687e-07	5.16986e-06
CiPaw.03G119200	54170	1.72562	0.345205	4.99883	5.76803e-07	1.39632e-05
CiPaw.03G125400	12773.7	1.72132	0.208277	8.26457	1.40196e-16	4.35142e-14
CiPaw.02G102600	418.853	1.71986	0.249807	6.88475	5.78897e-12	5.85001e-10
CiPaw.07G134200	674.943	1.71822	0.240429	7.14648	8.90309e-13	1.1323e-10
CiPaw.09G081600	136.743	1.71653	0.4108	4.1785	2.93432e-05	0.000373006
CiPaw.13G081800	23.1096	1.71633	0.580822	2.955	0.00312672	0.0165691
CiPaw.08G141700	100.108	1.71602	0.574707	2.9859	0.00282748	0.0152694
CiPaw.07G051900	218.487	1.71446	0.502764	3.41006	0.000649476	0.0047565
CiPaw.03G228500	313.128	1.71279	0.322655	5.30842	1.10578e-07	3.50303e-06
CiPaw.10G055500	8.45284	1.71194	0.632622	2.7061	0.00680782	0.0304919
CiPaw.02G186900	377.624	1.71129	0.2868	5.96685	2.41871e-09	1.17431e-07
CiPaw.07G062300	222.573	1.70953	0.286008	5.97722	2.26984e-09	1.10823e-07
CiPaw.15G157300	100.991	1.70626	0.399978	4.26588	1.99115e-05	0.00026996
CiPaw.01G217700	2610	1.70431	0.333967	5.10323	3.33912e-07	8.94907e-06
CiPaw.10G126500	2098.27	1.70379	0.331613	5.13788	2.77854e-07	7.67269e-06
CiPaw.04G047600	189.288	1.70242	0.246786	6.89837	5.26011e-12	5.39927e-10
CiPaw.03G021900	139.845	1.69815	0.454201	3.73877	0.000184923	0.00171944
CiPaw.04G073600	2013.12	1.69767	0.388247	4.37265	1.22746e-05	0.000180702
CiPaw.06G140600	83.3608	1.69629	0.441564	3.84154	0.000122267	0.00122559
CiPaw.06G030200	29.6873	1.69215	0.624393	2.71007	0.00672697	0.0302077
CiPaw.03G167500	494.617	1.68733	0.331581	5.08875	3.60427e-07	9.51119e-06
CiPaw.05G217400	136.983	1.68635	0.337591	4.99524	5.87619e-07	1.41855e-05
CiPaw.01G041800	233.202	1.68454	0.219463	7.67574	1.64469e-14	3.24852e-12
CiPaw.10G058100	35.182	1.68427	0.481561	3.49751	0.000469615	0.0036724
CiPaw.09G078200	163.336	1.68376	0.2143	7.857	3.93431e-15	8.99784e-13
CiPaw.04G091700	441.87	1.68128	0.519893	3.23389	0.00122117	0.0079062
CiPaw.11G059900	334.695	1.67874	0.368829	4.55154	5.32547e-06	9.03355e-05
CiPaw.14G033000	452.981	1.67719	0.344083	4.87437	1.09155e-06	2.3895e-05
CiPaw.06G043600	205.576	1.6759	0.301545	5.55772	2.73329e-08	1.00938e-06
CiPaw.02G028000	4206.46	1.6748	0.274389	6.10376	1.03599e-09	5.61545e-08
CiPaw.07G208400	436.353	1.6736	0.489242	3.4208	0.000624375	0.0045998
CiPaw.11G148600	238.777	1.67328	0.353733	4.73035	2.24134e-06	4.40696e-05
CiPaw.09G168100	713.991	1.67113	0.248497	6.72494	1.75667e-11	1.55782e-09
CiPaw.05G192700	27.7152	1.66888	0.582894	2.8631	0.00419524	0.0208485
CiPaw.02G036700	2374.8	1.6676	0.362178	4.60436	4.13733e-06	7.34799e-05
CiPaw.09G155000	9.13891	1.6674	0.61998	2.68944	0.00715724	0.0317786
CiPaw.04G068800	1718.57	1.66524	0.261585	6.36597	1.94059e-10	1.26805e-08
CiPaw.10G046100	400.856	1.66317	0.358426	4.64022	3.4804e-06	6.38121e-05
CiPaw.04G068400	418.266	1.66272	0.328128	5.06729	4.03527e-07	1.04269e-05
CiPaw.12G096300	1439.41	1.66079	0.370304	4.48494	7.29341e-06	0.000117451
CiPaw.03G133500	2261.2	1.65987	0.323709	5.12767	2.93356e-07	8.034e-06
CiPaw.10G137800	199.351	1.65835	0.482773	3.43506	0.000592422	0.0044143
CiPaw.07G112900	78.8503	1.6554	0.391813	4.22497	2.38972e-05	0.000314353
CiPaw.03G237700	1303.53	1.65336	0.208195	7.94138	1.99947e-15	4.69642e-13
CiPaw.07G055200	11.4678	1.65075	0.637703	2.58858	0.00963715	0.0398699
CiPaw.01G166400	2532.48	1.65053	0.212839	7.75485	8.84478e-15	1.83017e-12
CiPaw.04G165300	222.457	1.64863	0.266541	6.18527	6.1998e-10	3.52928e-08
CiPaw.02G147100	17.55	1.64838	0.651583	2.52981	0.0114125	0.0454132
CiPaw.02G182000	108.699	1.6482	0.530411	3.10739	0.00188746	0.0111259
CiPaw.06G050800	93.4193	1.64804	0.519168	3.17439	0.00150153	0.00928994
CiPaw.02G190700	55.8764	1.64771	0.323974	5.08593	3.65834e-07	9.58596e-06
CiPaw.11G178200	38.4177	1.64769	0.648405	2.54114	0.0110492	0.0442241
CiPaw.03G000900	6461.51	1.6453	0.337353	4.8771	1.07657e-06	2.36265e-05
CiPaw.01G143300	410.908	1.64526	0.40755	4.03696	5.41486e-05	0.00062357
CiPaw.06G071800	33.9382	1.64505	0.416228	3.95228	7.74094e-05	0.000841626
CiPaw.07G168500	130.675	1.63969	0.271009	6.05034	1.44543e-09	7.47722e-08
CiPaw.15G067300	42.7602	1.63968	0.424366	3.86384	0.000111618	0.00114033
CiPaw.12G075100	4619.57	1.63935	0.240705	6.8106	9.71899e-12	9.35031e-10
CiPaw.01G233200	130.581	1.63234	0.527691	3.09337	0.00197899	0.0115517
CiPaw.11G127200	814.912	1.63193	0.470556	3.46808	0.000524192	0.00402057
CiPaw.15G170100	82.3083	1.62952	0.581719	2.80122	0.00509106	0.0242437
CiPaw.07G044600	4236.34	1.62938	0.193204	8.43346	3.35591e-17	1.27305e-14
CiPaw.13G106500	794.97	1.62864	0.242901	6.70498	2.01441e-11	1.75065e-09
CiPaw.01G218600	128.061	1.62663	0.430296	3.78025	0.00015667	0.00150394
CiPaw.08G041900	814.617	1.6266	0.256536	6.34064	2.28806e-10	1.46932e-08
CiPaw.04G169500	249.357	1.62415	0.333827	4.86524	1.14318e-06	2.47551e-05
CiPaw.11G033500	1559.49	1.62182	0.239486	6.77209	1.26938e-11	1.17359e-09
CiPaw.11G174600	260.701	1.62054	0.250389	6.4721	9.66495e-11	6.82885e-09
CiPaw.07G132600	171.26	1.61985	0.458738	3.5311	0.000413832	0.00330377
CiPaw.03G049400	151.663	1.6181	0.429688	3.76575	0.000166051	0.00157658
CiPaw.09G183900	23.9257	1.61521	0.601568	2.685	0.00725305	0.0321219
CiPaw.06G146800	475.072	1.61263	0.413204	3.90274	9.51116e-05	0.000999093
CiPaw.01G213200	45.8838	1.61261	0.52507	3.07122	0.00213185	0.0122276
CiPaw.15G162400	1475.79	1.61069	0.292175	5.51275	3.53275e-08	1.27394e-06
CiPaw.08G148700	279.885	1.60795	0.320253	5.02088	5.14365e-07	1.27719e-05
CiPaw.06G039600	108.253	1.60664	0.567738	2.8299	0.00465626	0.0226193
CiPaw.14G022600	188.385	1.6037	0.629411	2.54793	0.0108363	0.0435793
CiPaw.07G193000	1815.59	1.60323	0.428228	3.74387	0.000181209	0.00169094
CiPaw.10G152200	5797.51	1.60297	0.261451	6.13104	8.73086e-10	4.8125e-08
CiPaw.15G080000	11.9095	1.5976	0.583249	2.73914	0.00615992	0.0282153
CiPaw.16G031900	157.402	1.59604	0.312607	5.10559	3.29771e-07	8.87284e-06
CiPaw.10G151800	1110.73	1.59446	0.269908	5.90744	3.4747e-09	1.62936e-07
CiPaw.07G082200	19540.2	1.59029	0.209946	7.57475	3.59827e-14	6.65348e-12
CiPaw.01G284600	27583.7	1.58872	0.312801	5.07902	3.7939e-07	9.92122e-06
CiPaw.10G101200	18.3963	1.58868	0.505836	3.14071	0.00168542	0.0102239
CiPaw.10G058600	258.081	1.58851	0.433016	3.66848	0.000243995	0.00215569
CiPaw.02G031300	41.6002	1.58769	0.446245	3.55789	0.000373846	0.0030421
CiPaw.12G096500	461.847	1.58746	0.383008	4.14471	3.40237e-05	0.000421009
CiPaw.12G111900	2635.32	1.58673	0.477574	3.32249	0.000892189	0.00616516
CiPaw.07G166600	1739.91	1.58566	0.214687	7.3859	1.51427e-13	2.45218e-11
CiPaw.12G039300	37.7507	1.58557	0.39005	4.06504	4.80247e-05	0.000561827
CiPaw.04G165000	2198.22	1.58124	0.267826	5.90399	3.54808e-09	1.66078e-07
CiPaw.03G126100	583.616	1.58092	0.338123	4.67558	2.93129e-06	5.51404e-05
CiPaw.07G065300	163.206	1.57906	0.357308	4.41931	9.90149e-06	0.000151409
CiPaw.10G100500	43.2341	1.57312	0.336015	4.6817	2.84508e-06	5.40183e-05
CiPaw.10G054500	692.496	1.56672	0.420385	3.72688	0.000193861	0.00178725
CiPaw.14G128600	48.5835	1.56611	0.510543	3.06753	0.00215833	0.0123485
CiPaw.02G108500	1403.27	1.56524	0.203656	7.68573	1.52129e-14	3.02771e-12
CiPaw.12G082800	13.0372	1.5644	0.573589	2.72738	0.00638387	0.0289632
CiPaw.09G134400	589.734	1.5611	0.221407	7.05079	1.77904e-12	2.07996e-10
CiPaw.06G079300	497.582	1.56064	0.202206	7.71807	1.18108e-14	2.40571e-12
CiPaw.16G053100	31.251	1.55956	0.566395	2.75349	0.00589644	0.0272623
CiPaw.11G069900	160.556	1.55307	0.371201	4.18391	2.86538e-05	0.000366207
CiPaw.09G105000	34.3948	1.55232	0.487104	3.18684	0.00143838	0.00899315
CiPaw.15G128800	708.789	1.55175	0.472777	3.2822	0.00103002	0.00690174
CiPaw.04G156700	10379.2	1.54832	0.200381	7.72686	1.10232e-14	2.26297e-12
CiPaw.13G081600	103.973	1.54131	0.425611	3.62139	0.00029302	0.00249416
CiPaw.03G127800	901.506	1.53909	0.413338	3.72356	0.000196432	0.00180648
CiPaw.05G049700	3102.63	1.53809	0.162937	9.43983	3.73378e-21	3.60545e-18
CiPaw.12G017700	1006.43	1.53216	0.267126	5.73574	9.70891e-09	4.07618e-07
CiPaw.09G188000	696.076	1.5306	0.450186	3.39992	0.000674062	0.00490077
CiPaw.02G083400	13.1937	1.53011	0.507602	3.0144	0.00257488	0.0142003
CiPaw.09G019900	940.091	1.52874	0.392386	3.89602	9.77853e-05	0.00102101
CiPaw.16G082300	30.883	1.52858	0.393154	3.88799	0.000101076	0.0010499
CiPaw.08G006400	3179.08	1.52841	0.308398	4.95598	7.19652e-07	1.68427e-05
CiPaw.09G183300	1037.63	1.52717	0.218282	6.99632	2.62769e-12	2.94031e-10
CiPaw.14G029100	1171.54	1.52655	0.308189	4.95328	7.29711e-07	1.70475e-05
CiPaw.04G169700	165.901	1.5265	0.399426	3.82174	0.000132514	0.00130868
CiPaw.16G112700	28.6802	1.52502	0.397882	3.83284	0.000126673	0.00126088
CiPaw.14G128700	57.7623	1.52416	0.262045	5.81641	6.01256e-09	2.6435e-07
CiPaw.05G200500	2485.05	1.52367	0.244652	6.22791	4.72698e-10	2.7946e-08
CiPaw.12G000700	55.5187	1.52289	0.340377	4.47411	7.67284e-06	0.000122254
CiPaw.10G007600	622.505	1.52242	0.26495	5.74607	9.13424e-09	3.85353e-07
CiPaw.15G040800	368.623	1.52151	0.329585	4.61645	3.90358e-06	7.01984e-05
CiPaw.07G028700	744.863	1.52135	0.351271	4.33098	1.48449e-05	0.000212615
CiPaw.08G086500	641.704	1.52109	0.337691	4.50438	6.65663e-06	0.000109221
CiPaw.10G149700	284.239	1.5205	0.481054	3.16078	0.0015735	0.00966186
CiPaw.11G164400	218.719	1.51892	0.31947	4.7545	1.98936e-06	4.00514e-05
CiPaw.14G068100	163.653	1.51703	0.478778	3.16854	0.00153205	0.00944963
CiPaw.07G143900	1071.79	1.51681	0.446551	3.39673	0.000681973	0.00494449
CiPaw.01G264900	75.6226	1.51645	0.471487	3.21631	0.00129853	0.00827958
CiPaw.01G055700	183.47	1.51145	0.424908	3.55712	0.000374941	0.00304721
CiPaw.03G023000	748.442	1.51135	0.330272	4.57607	4.73783e-06	8.2295e-05
CiPaw.05G014800	2945.55	1.50907	0.583156	2.58776	0.00966024	0.039959
CiPaw.09G111000	3361.86	1.50884	0.211081	7.14814	8.79637e-13	1.12421e-10
CiPaw.02G143900	708.188	1.50762	0.418579	3.60176	0.000316066	0.0026565
CiPaw.09G182500	562.333	1.50754	0.22714	6.63705	3.20021e-11	2.67423e-09
CiPaw.01G119500	59.9038	1.50268	0.357346	4.20512	2.60944e-05	0.000338811
CiPaw.02G017400	56.6874	1.50218	0.37951	3.9582	7.55161e-05	0.000824897
CiPaw.08G139200	589.815	1.50047	0.371709	4.03668	5.42132e-05	0.000624038
CiPaw.03G194500	856.195	-1.50121	0.257493	-5.83012	5.53869e-09	2.45866e-07
CiPaw.10G048000	1842.17	-1.50199	0.179006	-8.39072	4.83177e-17	1.70235e-14
CiPaw.08G044800	188.17	-1.50219	0.341509	-4.39869	1.08905e-05	0.00016422
CiPaw.10G067900	529.764	-1.503	0.360823	-4.16549	3.1068e-05	0.000390928
CiPaw.08G107900	50.2364	-1.50415	0.395156	-3.80646	0.000140968	0.00137859
CiPaw.10G000700	718.903	-1.50435	0.232454	-6.47159	9.69742e-11	6.83327e-09
CiPaw.01G248100	204.978	-1.50446	0.422813	-3.55821	0.000373387	0.00304027
CiPaw.01G272200	401.949	-1.50519	0.321698	-4.67889	2.88428e-06	5.45127e-05
CiPaw.08G046600	920.801	-1.50541	0.483271	-3.11504	0.0018392	0.0109479
CiPaw.10G139400	668.345	-1.5057	0.483643	-3.11325	0.00185037	0.0110035
CiPaw.08G090900	1919.24	-1.50646	0.297238	-5.06818	4.01635e-07	1.03883e-05
CiPaw.07G135400	4839.37	-1.50777	0.284655	-5.29682	1.17838e-07	3.70154e-06
CiPaw.09G215700	809.311	-1.50916	0.359476	-4.19823	2.69014e-05	0.00034654
CiPaw.09G072000	166.567	-1.51448	0.573425	-2.64111	0.00826338	0.0354522
CiPaw.15G072500	47.4479	-1.51474	0.513705	-2.94867	0.00319149	0.0168434
CiPaw.08G041300	213.88	-1.51557	0.244476	-6.19924	5.67373e-10	3.25111e-08
CiPaw.07G221200	107.073	-1.51562	0.37014	-4.09472	4.22682e-05	0.000505745
CiPaw.03G129200	464.168	-1.51562	0.482812	-3.13916	0.00169431	0.0102611
CiPaw.04G078000	1476.87	-1.51652	0.253307	-5.98687	2.13919e-09	1.05034e-07
CiPaw.04G048700	119.681	-1.51676	0.53279	-2.84684	0.00441562	0.0216969
CiPaw.04G119700	206.512	-1.51793	0.357433	-4.24674	2.16903e-05	0.000289856
CiPaw.10G135900	1183.99	-1.51812	0.2893	-5.24755	1.54134e-07	4.63504e-06
CiPaw.01G135600	327.02	-1.51867	0.446475	-3.40147	0.000670237	0.00487976
CiPaw.09G089400	173.441	-1.51872	0.337763	-4.49641	6.911e-06	0.000112756
CiPaw.10G159500	61.4652	-1.52039	0.345963	-4.39467	1.10942e-05	0.000166713
CiPaw.08G008900	369.418	-1.52174	0.598861	-2.54106	0.0110518	0.0442276
CiPaw.08G182500	643.801	-1.5222	0.358744	-4.24313	2.20424e-05	0.000293809
CiPaw.02G044300	411.184	-1.52373	0.367296	-4.1485	3.34657e-05	0.000415485
CiPaw.01G244900	162.578	-1.52387	0.318283	-4.78779	1.68624e-06	3.4617e-05
CiPaw.05G082800	59.7027	-1.52481	0.484606	-3.1465	0.00165239	0.0100633
CiPaw.09G207200	71.6445	-1.52562	0.38171	-3.99681	6.42025e-05	0.000718715
CiPaw.01G110100	131.791	-1.52604	0.563322	-2.709	0.00674856	0.0302837
CiPaw.01G179200	703.668	-1.52788	0.317813	-4.8075	1.52831e-06	3.17752e-05
CiPaw.01G159900	294.324	-1.52809	0.274189	-5.57313	2.50206e-08	9.31911e-07
CiPaw.15G069700	102.774	-1.52936	0.476075	-3.21243	0.00131618	0.00837572
CiPaw.03G209900	101.718	-1.52959	0.313171	-4.8842	1.03847e-06	2.29449e-05
CiPaw.07G085300	1283.66	-1.53045	0.30037	-5.09523	3.48322e-07	9.25619e-06
CiPaw.03G100300	68.9982	-1.53144	0.502398	-3.04825	0.00230177	0.0130262
CiPaw.06G034600	94.2191	-1.53449	0.469628	-3.26746	0.00108518	0.00718842
CiPaw.08G123200	279.594	-1.53475	0.564087	-2.72076	0.00651317	0.0294181
CiPaw.02G151300	147.95	-1.53515	0.494661	-3.10343	0.00191291	0.0112378
CiPaw.14G018700	2282.4	-1.5359	0.326702	-4.70123	2.586e-06	4.98685e-05
CiPaw.16G085000	2332.8	-1.53631	0.53181	-2.88883	0.00386682	0.0195759
CiPaw.15G024800	514.246	-1.53679	0.334134	-4.59931	4.23889e-06	7.49263e-05
CiPaw.03G124500	66.5527	-1.53766	0.58809	-2.61468	0.00893123	0.0376119
CiPaw.11G009500	629.662	-1.53866	0.371456	-4.14225	3.43912e-05	0.00042475
CiPaw.12G141300	976.028	-1.53905	0.353924	-4.34853	1.37051e-05	0.000198287
CiPaw.01G082200	198.907	-1.53988	0.57626	-2.67219	0.00753575	0.0330928
CiPaw.01G295500	45.6859	-1.53988	0.388696	-3.96167	7.44287e-05	0.000815916
CiPaw.07G152100	99.0172	-1.53994	0.468384	-3.28778	0.0010098	0.00679068
CiPaw.09G063700	1658.51	-1.54194	0.319152	-4.83136	1.35604e-06	2.87203e-05
CiPaw.12G121100	996.79	-1.54278	0.356649	-4.32575	1.52015e-05	0.00021705
CiPaw.07G056500	2491.77	-1.54329	0.333422	-4.62865	3.68058e-06	6.68712e-05
CiPaw.04G197200	1952.61	-1.54376	0.492499	-3.13454	0.00172125	0.0103977
CiPaw.07G160300	112.717	-1.54597	0.311409	-4.96446	6.88938e-07	1.62405e-05
CiPaw.11G046100	19493.3	-1.54641	0.375474	-4.11856	3.81247e-05	0.00046275
CiPaw.15G154900	15.8137	-1.54668	0.505283	-3.06101	0.00220591	0.0125683
CiPaw.02G036800	232.837	-1.54761	0.522798	-2.96024	0.00307395	0.0163259
CiPaw.13G033100	1793.24	-1.54849	0.357677	-4.32931	1.49578e-05	0.000214039
CiPaw.07G198400	33.558	-1.54957	0.454165	-3.41191	0.000645105	0.00473114
CiPaw.07G001300	372.953	-1.54967	0.373498	-4.14906	3.33841e-05	0.000414669
CiPaw.05G148200	169.137	-1.55042	0.390681	-3.96851	7.23233e-05	0.000795281
CiPaw.14G063800	40.7589	-1.55083	0.423043	-3.66589	0.00024648	0.00217085
CiPaw.09G192100	88.7003	-1.55135	0.320566	-4.8394	1.30231e-06	2.78082e-05
CiPaw.05G043600	58.6159	-1.55194	0.516433	-3.00512	0.00265478	0.0145502
CiPaw.01G062600	2217.35	-1.55246	0.271687	-5.71415	1.10253e-08	4.54829e-07
CiPaw.14G090600	71.5005	-1.55339	0.471313	-3.29589	0.000981114	0.00664924
CiPaw.01G070700	6177.47	-1.55455	0.345223	-4.50304	6.69883e-06	0.000109844
CiPaw.10G041800	85.553	-1.55588	0.439718	-3.53835	0.000402636	0.00323001
CiPaw.15G070600	726.491	-1.55652	0.408911	-3.8065	0.000140948	0.00137859
CiPaw.15G070700	185.595	-1.55679	0.532161	-2.92542	0.00343995	0.0178551
CiPaw.05G058500	1137.75	-1.55684	0.280502	-5.5502	2.85341e-08	1.04928e-06
CiPaw.09G186200	160.807	-1.55791	0.429854	-3.62428	0.000289768	0.00247537
CiPaw.09G177100	14746	-1.5594	0.582142	-2.67873	0.0073903	0.0325913
CiPaw.15G070800	243.38	-1.56015	0.563009	-2.77109	0.00558696	0.0260905
CiPaw.03G257600	118.988	-1.56088	0.36099	-4.32387	1.53313e-05	0.000218425
CiPaw.13G033800	252.803	-1.56286	0.449459	-3.47719	0.000506692	0.00391067
CiPaw.03G026300	154.972	-1.56296	0.482823	-3.23713	0.00120737	0.00783048
CiPaw.09G210400	12541.9	-1.56575	0.288255	-5.43182	5.5782e-08	1.89863e-06
CiPaw.11G091400	80.0182	-1.56649	0.479085	-3.26976	0.0010764	0.00714473
CiPaw.07G078600	900.659	-1.56685	0.333738	-4.69485	2.66797e-06	5.11842e-05
CiPaw.01G200000	712.891	-1.56745	0.500085	-3.13437	0.00172225	0.0103989
CiPaw.10G040600	252.838	-1.56867	0.518303	-3.02655	0.00247361	0.013798
CiPaw.03G163700	30.4013	-1.56937	0.568084	-2.76258	0.00573471	0.0266529
CiPaw.04G144700	82.3783	-1.5724	0.478179	-3.28831	0.00100791	0.00678148
CiPaw.08G143800	325.009	-1.57253	0.481273	-3.26745	0.00108521	0.00718842
CiPaw.03G279600	67.27	-1.57323	0.425339	-3.69877	0.000216646	0.00194839
CiPaw.03G164600	223.151	-1.57468	0.326114	-4.82862	1.37486e-06	2.90056e-05
CiPaw.01G250200	504.843	-1.57612	0.555161	-2.83904	0.00452497	0.0221217
CiPaw.04G118200	91.9505	-1.57779	0.617081	-2.55686	0.0105622	0.0427007
CiPaw.09G217600	64.4255	-1.57819	0.408796	-3.86057	0.000113123	0.00115254
CiPaw.04G191100	218.414	-1.57832	0.313846	-5.02896	4.93159e-07	1.23276e-05
CiPaw.11G015200	90.9889	-1.57866	0.389454	-4.05352	5.04526e-05	0.000585924
CiPaw.11G117300	319.203	-1.57976	0.332579	-4.75003	2.03388e-06	4.07276e-05
CiPaw.13G174200	524.645	-1.58116	0.543976	-2.90666	0.00365306	0.0186934
CiPaw.11G108800	331.964	-1.58315	0.432908	-3.65703	0.000255157	0.00222788
CiPaw.03G209700	2188.35	-1.58452	0.314334	-5.04089	4.63371e-07	1.17178e-05
CiPaw.11G025400	869.852	-1.58567	0.281197	-5.639	1.71043e-08	6.68119e-07
CiPaw.15G139000	188.44	-1.58764	0.306129	-5.18619	2.14644e-07	6.15642e-06
CiPaw.01G058400	960.217	-1.58811	0.244085	-6.50638	7.69848e-11	5.60656e-09
CiPaw.11G037600	34.1703	-1.58884	0.58206	-2.72969	0.00633943	0.0288309
CiPaw.07G086100	1048.01	-1.59126	0.492527	-3.2308	0.00123444	0.00797854
CiPaw.10G032900	962.902	-1.59186	0.324248	-4.90938	9.1364e-07	2.06059e-05
CiPaw.10G070600	3070.04	-1.59327	0.369499	-4.31197	1.61807e-05	0.000228529
CiPaw.01G050700	153.063	-1.59347	0.420354	-3.79078	0.000150176	0.0014538
CiPaw.09G048900	55.2051	-1.59364	0.562337	-2.83396	0.00459744	0.0224088
CiPaw.08G013700	2036.38	-1.5947	0.462592	-3.44732	0.000566174	0.00425888
CiPaw.02G094400	73.6449	-1.59554	0.355457	-4.4887	7.16608e-06	0.000115974
CiPaw.09G122600	260.732	-1.5957	0.416331	-3.83277	0.000126707	0.00126088
CiPaw.12G044100	437.283	-1.598	0.471971	-3.3858	0.000709717	0.00509885
CiPaw.07G126800	3081.27	-1.5988	0.254679	-6.27773	3.43556e-10	2.12256e-08
CiPaw.09G067700	765.002	-1.59891	0.527923	-3.02869	0.00245617	0.0137301
CiPaw.06G159200	525.943	-1.6013	0.197189	-8.12061	4.63838e-16	1.25971e-13
CiPaw.03G003100	119.925	-1.60179	0.58312	-2.74693	0.0060156	0.0276611
CiPaw.05G075100	80.2541	-1.60307	0.544197	-2.94575	0.00322171	0.016945
CiPaw.02G051700	322.702	-1.60314	0.302863	-5.29329	1.20138e-07	3.74222e-06
CiPaw.11G110900	39.7095	-1.60723	0.576895	-2.786	0.00533633	0.0251362
CiPaw.02G193800	45.1294	-1.60818	0.260948	-6.16286	7.14424e-10	4.04045e-08
CiPaw.09G030100	129.043	-1.60884	0.609054	-2.64155	0.00825287	0.0354187
CiPaw.03G217700	2125.01	-1.60997	0.388863	-4.14021	3.46993e-05	0.000427947
CiPaw.06G111800	7327.22	-1.6104	0.286039	-5.63001	1.80195e-08	6.97037e-07
CiPaw.15G085400	45504.5	-1.61369	0.24419	-6.60833	3.88683e-11	3.14713e-09
CiPaw.13G130700	1286.57	-1.61402	0.223331	-7.227	4.93793e-13	6.95901e-11
CiPaw.06G170700	15273.5	-1.61524	0.587365	-2.74997	0.00596007	0.0274785
CiPaw.12G099900	93.3787	-1.61682	0.436173	-3.70683	0.000209869	0.00190637
CiPaw.03G179100	134.749	-1.61688	0.539539	-2.99678	0.00272846	0.0148635
CiPaw.13G146000	646.624	-1.61778	0.264767	-6.11022	9.94944e-10	5.43819e-08
CiPaw.07G059500	7320.3	-1.61803	0.211788	-7.63987	2.17442e-14	4.18214e-12
CiPaw.16G064800	1669.36	-1.61867	0.305302	-5.30186	1.14632e-07	3.61388e-06
CiPaw.10G090800	1414.57	-1.62151	0.385822	-4.20275	2.63689e-05	0.000341695
CiPaw.01G212200	309.535	-1.6231	0.266571	-6.08884	1.13734e-09	6.08886e-08
CiPaw.09G111900	331.572	-1.62405	0.373412	-4.34922	1.36624e-05	0.000197833
CiPaw.05G148600	60.0797	-1.62653	0.450224	-3.61272	0.000303003	0.00256862
CiPaw.05G076200	107.539	-1.6268	0.553988	-2.93653	0.0033191	0.0173578
CiPaw.13G001700	15.7415	-1.62979	0.471342	-3.45777	0.000544665	0.00414371
CiPaw.06G112800	29.2734	-1.63219	0.631581	-2.58429	0.00975791	0.0402545
CiPaw.08G143900	117.403	-1.6342	0.651778	-2.50729	0.0121661	0.0475701
CiPaw.01G061700	123.24	-1.63477	0.577792	-2.82934	0.00466443	0.0226422
CiPaw.15G049600	90.8292	-1.63599	0.525202	-3.11497	0.00183965	0.0109481
CiPaw.11G022900	1500.79	-1.63832	0.507976	-3.22519	0.00125889	0.00809015
CiPaw.06G107800	3764.52	-1.63887	0.344612	-4.75569	1.97769e-06	3.99089e-05
CiPaw.10G028900	816.678	-1.63898	0.504031	-3.25174	0.00114702	0.00751762
CiPaw.13G177300	7232.24	-1.63913	0.483839	-3.38777	0.000704638	0.00506935
CiPaw.06G094000	59.2236	-1.63935	0.568356	-2.88437	0.00392196	0.0198012
CiPaw.01G065000	552.317	-1.63986	0.61919	-2.6484	0.0080874	0.0348405
CiPaw.01G073600	157.778	-1.63999	0.254272	-6.44975	1.12037e-10	7.76867e-09
CiPaw.05G095300	5248.51	-1.64083	0.408889	-4.01289	5.99795e-05	0.000681439
CiPaw.02G095800	128.57	-1.6415	0.350325	-4.68565	2.7907e-06	5.32643e-05
CiPaw.01G104500	49.6488	-1.64396	0.392897	-4.1842	2.86169e-05	0.000365915
CiPaw.01G290700	24710.9	-1.6462	0.225196	-7.3101	2.66938e-13	4.02289e-11
CiPaw.03G279000	50500.8	-1.64875	0.336156	-4.90472	9.35583e-07	2.09738e-05
CiPaw.08G025200	101.939	-1.64995	0.541179	-3.0488	0.00229755	0.0130051
CiPaw.13G007000	2839.88	-1.65022	0.650355	-2.53741	0.0111677	0.0446295
CiPaw.05G050300	951.748	-1.65037	0.347631	-4.74746	2.05985e-06	4.11844e-05
CiPaw.10G153300	427.56	-1.65134	0.458164	-3.60425	0.000313055	0.00263835
CiPaw.07G061500	657.451	-1.65226	0.473935	-3.48626	0.000489831	0.00379859
CiPaw.03G163600	180.651	-1.65486	0.38554	-4.29232	1.76813e-05	0.000245075
CiPaw.03G248800	10806.5	-1.65624	0.645441	-2.56607	0.0102859	0.0419088
CiPaw.03G096000	1586.98	-1.65653	0.465317	-3.56	0.000370853	0.00302247
CiPaw.07G125200	295.29	-1.65704	0.447042	-3.70667	0.000209999	0.00190637
CiPaw.16G077800	45.0815	-1.65835	0.593183	-2.79567	0.0051792	0.0245513
CiPaw.06G072500	1417.28	-1.66043	0.217141	-7.64677	2.06092e-14	4.04002e-12
CiPaw.11G131000	1012.56	-1.66046	0.415868	-3.99275	6.53103e-05	0.000730176
CiPaw.05G009100	174.93	-1.66218	0.30349	-5.47691	4.32821e-08	1.52271e-06
CiPaw.04G191200	19.2263	-1.66338	0.667492	-2.49199	0.0127031	0.0491607
CiPaw.13G113100	246.584	-1.66363	0.585179	-2.84295	0.00446985	0.0219056
CiPaw.15G093800	48.7995	-1.66691	0.360449	-4.62455	3.75417e-06	6.783e-05
CiPaw.16G118700	80.1364	-1.66733	0.589511	-2.82832	0.0046793	0.0226848
CiPaw.06G103000	19.8415	-1.66748	0.499254	-3.33994	0.00083797	0.00585411
CiPaw.16G096500	2080.16	-1.67001	0.273717	-6.10122	1.05262e-09	5.68375e-08
CiPaw.13G128200	574.098	-1.67092	0.52558	-3.1792	0.0014768	0.00915871
CiPaw.13G056300	58.9015	-1.67126	0.487501	-3.42823	0.000607541	0.00449356
CiPaw.09G022300	340.28	-1.67225	0.265752	-6.29251	3.12373e-10	1.94837e-08
CiPaw.13G125500	64.8434	-1.67243	0.512386	-3.26401	0.00109848	0.00726156
CiPaw.11G147600	1080.2	-1.67377	0.386682	-4.32853	1.50108e-05	0.000214444
CiPaw.08G068100	736.315	-1.67406	0.37812	-4.42733	9.54067e-06	0.000147012
CiPaw.04G143600	6414.1	-1.67502	0.671191	-2.4956	0.0125746	0.0487719
CiPaw.09G137100	47.1511	-1.677	0.607221	-2.76176	0.00574916	0.026714
CiPaw.01G295400	6585.54	-1.67867	0.207768	-8.07957	6.49953e-16	1.66133e-13
CiPaw.16G013800	58.4167	-1.67967	0.448956	-3.74128	0.000183083	0.00170781
CiPaw.07G225000	32.6553	-1.67981	0.51688	-3.24991	0.00115442	0.00754906
CiPaw.16G022500	379.308	-1.68013	0.317447	-5.29262	1.20577e-07	3.75141e-06
CiPaw.07G143500	429.344	-1.6826	0.333978	-5.03806	4.70275e-07	1.18693e-05
CiPaw.04G131600	827.78	-1.68357	0.208412	-8.07808	6.57948e-16	1.66544e-13
CiPaw.13G061600	209.698	-1.68402	0.315733	-5.33367	9.62452e-08	3.09028e-06
CiPaw.15G052300	631.187	-1.68659	0.488803	-3.45046	0.000559641	0.00422192
CiPaw.13G055500	56.4743	-1.6866	0.424139	-3.97653	6.99281e-05	0.000775155
CiPaw.07G120800	796.796	-1.68792	0.470668	-3.58622	0.000335502	0.0027943
CiPaw.06G087100	183.866	-1.688	0.360768	-4.67892	2.88396e-06	5.45127e-05
CiPaw.11G006600	42.7024	-1.68812	0.425251	-3.96969	7.19651e-05	0.000793016
CiPaw.14G010200	548.732	-1.69048	0.268529	-6.29534	3.06725e-10	1.92234e-08
CiPaw.11G202800	1280.82	-1.69158	0.468556	-3.6102	0.00030596	0.00258657
CiPaw.14G048100	151.037	-1.69184	0.367172	-4.60777	4.07019e-06	7.26439e-05
CiPaw.16G114600	3395.04	-1.69328	0.454333	-3.72697	0.000193795	0.00178725
CiPaw.04G115700	10.5915	-1.69441	0.659295	-2.57003	0.0101688	0.0415356
CiPaw.05G013500	165.505	-1.69576	0.44991	-3.76912	0.000163825	0.00155999
CiPaw.12G131500	170.381	-1.69715	0.395031	-4.29624	1.7372e-05	0.000241817
CiPaw.12G028200	327.551	-1.69818	0.498448	-3.40695	0.000656943	0.00479771
CiPaw.02G071600	215.348	-1.69821	0.635132	-2.67379	0.00749992	0.0329649
CiPaw.12G008300	91.9047	-1.69888	0.592527	-2.86718	0.00414147	0.0206456
CiPaw.11G135700	457.825	-1.69925	0.571781	-2.97185	0.00296012	0.015857
CiPaw.02G053500	128.041	-1.70015	0.638394	-2.66317	0.00774094	0.0337156
CiPaw.01G191100	1949.94	-1.70069	0.353413	-4.81217	1.49297e-06	3.11896e-05
CiPaw.06G110200	456.945	-1.70631	0.441778	-3.86238	0.000112289	0.00114589
CiPaw.07G100200	629.844	-1.70636	0.30046	-5.67916	1.35361e-08	5.46118e-07
CiPaw.06G088700	78.4253	-1.7074	0.430409	-3.96693	7.28052e-05	0.000799907
CiPaw.08G004400	310.896	-1.7088	0.28507	-5.99432	2.04339e-09	1.01284e-07
CiPaw.11G031600	13.0759	-1.71158	0.616844	-2.77473	0.00552472	0.0258471
CiPaw.08G099700	122.457	-1.71164	0.503761	-3.39772	0.000679492	0.00493062
CiPaw.13G138100	47.1915	-1.71298	0.566635	-3.02308	0.00250218	0.0139039
CiPaw.06G057800	961.505	-1.7134	0.333542	-5.13698	2.79185e-07	7.68628e-06
CiPaw.01G167700	20.2132	-1.71494	0.614938	-2.78881	0.00529023	0.0249551
CiPaw.07G116100	2466.29	-1.71709	0.414402	-4.14353	3.41998e-05	0.000422987
CiPaw.02G183900	29.9288	-1.71976	0.431869	-3.98212	6.83024e-05	0.000759719
CiPaw.03G221700	504.425	-1.72152	0.497957	-3.45716	0.000545894	0.00414922
CiPaw.13G165400	387.957	-1.72191	0.43143	-3.99117	6.57487e-05	0.000734447
CiPaw.09G210300	267.14	-1.72283	0.690079	-2.49657	0.0125402	0.0486818
CiPaw.15G111000	338.281	-1.72494	0.393903	-4.37911	1.19166e-05	0.000176128
CiPaw.08G103500	114.526	-1.7259	0.374687	-4.60625	4.0999e-06	7.3064e-05
CiPaw.11G029700	113.971	-1.72675	0.431347	-4.00315	6.25044e-05	0.000703633
CiPaw.08G141500	286.275	-1.72683	0.35552	-4.8572	1.19057e-06	2.56746e-05
CiPaw.02G194400	42.4474	-1.72694	0.666796	-2.58991	0.00960019	0.0397715
CiPaw.13G077800	195.617	-1.7278	0.452255	-3.82041	0.000133228	0.00131374
CiPaw.01G156000	34.901	-1.72868	0.674765	-2.56191	0.0104099	0.0422885
CiPaw.07G074200	16.5672	-1.73032	0.631578	-2.73968	0.00614989	0.0281793
CiPaw.11G210500	8444.63	-1.73074	0.333572	-5.18852	2.11974e-07	6.09326e-06
CiPaw.14G096000	60.9766	-1.73219	0.502695	-3.44581	0.000569351	0.00428031
CiPaw.01G139300	43.7513	-1.73222	0.504346	-3.43459	0.00059346	0.00441699
CiPaw.07G040800	19.0191	-1.73232	0.520513	-3.3281	0.000874393	0.00606792
CiPaw.09G117900	228.872	-1.73549	0.560116	-3.09845	0.00194534	0.0113975
CiPaw.10G125500	402.305	-1.7368	0.358821	-4.84029	1.29652e-06	2.77238e-05
CiPaw.03G254900	345.756	-1.73722	0.578249	-3.00428	0.00266209	0.0145872
CiPaw.01G164200	76.3134	-1.73731	0.538606	-3.22558	0.00125719	0.00808523
CiPaw.14G137400	473.675	-1.73762	0.253381	-6.85774	6.99576e-12	6.90884e-10
CiPaw.10G068600	423.579	-1.73809	0.288872	-6.0168	1.77895e-09	9.00597e-08
CiPaw.01G080600	3439.9	-1.7383	0.246356	-7.05605	1.71305e-12	2.02093e-10
CiPaw.04G113000	5226.76	-1.73887	0.249317	-6.97453	3.06901e-12	3.32014e-10
CiPaw.06G112900	2454.16	-1.73916	0.320714	-5.42278	5.86808e-08	1.986e-06
CiPaw.07G029900	1874.96	-1.74135	0.399883	-4.35465	1.3328e-05	0.000194235
CiPaw.13G114700	610.875	-1.7437	0.374915	-4.65093	3.30449e-06	6.11026e-05
CiPaw.06G138800	1684.6	-1.74632	0.481204	-3.62906	0.000284454	0.00243717
CiPaw.01G211500	339.468	-1.74699	0.58186	-3.00242	0.00267843	0.0146644
CiPaw.16G080300	1083.22	-1.7482	0.315799	-5.53581	3.09799e-08	1.13124e-06
CiPaw.13G172900	60.9185	-1.74859	0.371705	-4.70424	2.54809e-06	4.92467e-05
CiPaw.14G020900	28.2976	-1.74876	0.383165	-4.564	5.0189e-06	8.63145e-05
CiPaw.11G097200	331.318	-1.74891	0.554422	-3.15448	0.00160786	0.00983812
CiPaw.07G071800	88.5304	-1.74927	0.481656	-3.63179	0.000281465	0.00241553
CiPaw.07G144800	1387.96	-1.7499	0.493224	-3.54788	0.000388341	0.00314045
CiPaw.07G075900	181.683	-1.75112	0.336609	-5.20224	1.96906e-07	5.72322e-06
CiPaw.01G157900	3032.55	-1.75264	0.34519	-5.07732	3.82792e-07	9.99842e-06
CiPaw.11G121900	2221.15	-1.75495	0.490472	-3.57808	0.000346125	0.00285756
CiPaw.01G236700	844.246	-1.7559	0.46769	-3.75441	0.000173753	0.00163896
CiPaw.01G091200	125.707	-1.75671	0.464912	-3.77858	0.000157726	0.0015113
CiPaw.07G129400	10633.7	-1.75772	0.445677	-3.94393	8.01572e-05	0.00086588
CiPaw.03G046500	103.246	-1.75966	0.311984	-5.64022	1.6983e-08	6.65835e-07
CiPaw.15G183600	374.47	-1.76058	0.319575	-5.50912	3.60642e-08	1.29513e-06
CiPaw.03G143700	63.7198	-1.76299	0.677714	-2.60137	0.00928523	0.0387397
CiPaw.10G130900	99.3614	-1.76315	0.69032	-2.55411	0.010646	0.0429465
CiPaw.02G122100	64.0763	-1.76359	0.580332	-3.03894	0.00237412	0.0133584
CiPaw.15G085900	13.7798	-1.76459	0.669581	-2.63537	0.00840466	0.0359195
CiPaw.16G063300	324.543	-1.7669	0.632837	-2.79203	0.00523785	0.0247618
CiPaw.10G070800	20972.9	-1.76745	0.522953	-3.37975	0.000725531	0.00519117
CiPaw.11G151700	1028.57	-1.76777	0.211233	-8.36882	5.81971e-17	1.92065e-14
CiPaw.13G083400	819.503	-1.76796	0.481735	-3.66999	0.000242565	0.00214523
CiPaw.14G038600	1028.48	-1.77158	0.294579	-6.01394	1.81068e-09	9.13116e-08
CiPaw.10G057500	15.4334	-1.7719	0.550166	-3.22067	0.0012789	0.00817822
CiPaw.01G281800	98.6209	-1.77547	0.622113	-2.85393	0.00431815	0.0213144
CiPaw.06G071400	24.2698	-1.77698	0.606614	-2.92935	0.00339676	0.0176944
CiPaw.05G196400	290.53	-1.78119	0.349851	-5.09129	3.5564e-07	9.41584e-06
CiPaw.10G052400	1166.29	-1.78489	0.522481	-3.41618	0.000635064	0.004668
CiPaw.13G080300	83.7163	-1.78583	0.354682	-5.03502	4.77799e-07	1.19843e-05
CiPaw.03G062600	109.336	-1.78767	0.64525	-2.77051	0.00559682	0.0261319
CiPaw.07G030300	84.4848	-1.78802	0.5006	-3.57175	0.000354606	0.00291374
CiPaw.04G013300	571.505	-1.78821	0.45812	-3.90336	9.48646e-05	0.000997365
CiPaw.05G093300	589.07	-1.78946	0.390734	-4.57973	4.65575e-06	8.11938e-05
CiPaw.15G081100	28.7636	-1.79023	0.637349	-2.80888	0.00497145	0.023822
CiPaw.09G073200	41.2426	-1.79126	0.456246	-3.92608	8.6342e-05	0.000922964
CiPaw.02G014600	141.36	-1.79136	0.668674	-2.67897	0.00738492	0.0325786
CiPaw.13G140300	1533.29	-1.79173	0.683792	-2.62028	0.00878565	0.0371789
CiPaw.02G180700	529.774	-1.79414	0.3725	-4.81648	1.4611e-06	3.05822e-05
CiPaw.15G005300	26.7527	-1.7945	0.675657	-2.65593	0.0079089	0.0342697
CiPaw.06G062000	297.644	-1.79659	0.499635	-3.5958	0.000323393	0.00271109
CiPaw.04G114400	25.7913	-1.79756	0.572224	-3.14136	0.00168165	0.0102081
CiPaw.01G017300	242.764	-1.79776	0.402149	-4.47038	7.80816e-06	0.000124131
CiPaw.10G064300	413.815	-1.80131	0.34581	-5.20897	1.89896e-07	5.55665e-06
CiPaw.05G134000	94.932	-1.80154	0.487641	-3.6944	0.000220406	0.00197676
CiPaw.05G065700	22.9136	-1.80159	0.546741	-3.29515	0.000983693	0.00665673
CiPaw.13G115800	59.7623	-1.8019	0.374596	-4.81024	1.50746e-06	3.14169e-05
CiPaw.15G062000	300.677	-1.80197	0.203627	-8.84934	8.80346e-19	4.59048e-16
CiPaw.05G075000	34.7888	-1.80476	0.594018	-3.03823	0.00237975	0.0133804
CiPaw.05G016400	41.9365	-1.80658	0.534141	-3.38222	0.000719033	0.00515018
CiPaw.14G001200	13.7932	-1.8073	0.651333	-2.77478	0.00552397	0.0258471
CiPaw.16G084300	440.258	-1.80865	0.35531	-5.09033	3.57436e-07	9.45139e-06
CiPaw.05G066900	14.3499	-1.80887	0.673523	-2.68569	0.00723812	0.0320732
CiPaw.05G100900	467.274	-1.81244	0.402259	-4.50566	6.61673e-06	0.000108634
CiPaw.05G014300	2045.23	-1.8127	0.528109	-3.43244	0.00059818	0.00444577
CiPaw.08G024900	11482.3	-1.81368	0.430436	-4.21359	2.51347e-05	0.000328148
CiPaw.06G162100	342.051	-1.81409	0.554837	-3.26959	0.00107703	0.00714527
CiPaw.01G228400	380.766	-1.8154	0.247721	-7.32841	2.32898e-13	3.55095e-11
CiPaw.12G117000	30.8885	-1.81903	0.568336	-3.20062	0.00137134	0.00866124
CiPaw.10G135500	1905.67	-1.81906	0.233922	-7.77634	7.465e-15	1.59531e-12
CiPaw.05G235900	1343.2	-1.8191	0.441628	-4.11907	3.80405e-05	0.000461944
CiPaw.11G164900	27.8135	-1.81974	0.563734	-3.22801	0.00124652	0.00803294
CiPaw.08G035500	295.785	-1.82273	0.276407	-6.59436	4.271e-11	3.36415e-09
CiPaw.03G121400	1094.04	-1.82619	0.554723	-3.29208	0.000994484	0.00671193
CiPaw.12G107700	105.343	-1.82913	0.689829	-2.65157	0.00801174	0.0346003
CiPaw.04G089000	42.9624	-1.83098	0.420845	-4.35072	1.35689e-05	0.000196866
CiPaw.10G163400	49.4917	-1.83251	0.718107	-2.55187	0.0107147	0.0431502
CiPaw.05G264000	535.668	-1.83305	0.278247	-6.58784	4.46264e-11	3.50451e-09
CiPaw.08G150000	169.007	-1.83367	0.496116	-3.69604	0.000218985	0.00196604
CiPaw.01G204000	305.537	-1.83448	0.692332	-2.64971	0.00805599	0.0347626
CiPaw.09G054400	289.588	-1.83692	0.476765	-3.85287	0.000116739	0.00118015
CiPaw.04G030500	99.822	-1.83935	0.430977	-4.26786	1.97356e-05	0.000267853
CiPaw.11G026700	11342.4	-1.83969	0.700229	-2.62727	0.00860732	0.0366085
CiPaw.01G170600	2835.65	-1.84641	0.357235	-5.16862	2.35825e-07	6.71227e-06
CiPaw.04G091900	155.974	-1.84739	0.408268	-4.52494	6.04127e-06	0.000100316
CiPaw.07G156800	403.723	-1.84926	0.380194	-4.864	1.15039e-06	2.48697e-05
CiPaw.12G033900	1033.45	-1.84929	0.396262	-4.66683	3.05877e-06	5.72083e-05
CiPaw.06G084100	605.603	-1.84956	0.240037	-7.70531	1.30525e-14	2.63802e-12
CiPaw.11G163700	2141.2	-1.85	0.259453	-7.1304	1.00076e-12	1.24841e-10
CiPaw.03G044400	1029.59	-1.85008	0.257935	-7.17267	7.35479e-13	9.68455e-11
CiPaw.07G101700	104.791	-1.85107	0.504904	-3.66618	0.000246197	0.00217036
CiPaw.03G051700	6.51872	-1.85467	0.731786	-2.53445	0.0112625	0.044912
CiPaw.02G016200	234.606	-1.85827	0.372559	-4.98786	6.10502e-07	1.46566e-05
CiPaw.01G259800	2155.64	-1.85837	0.293161	-6.33907	2.31151e-10	1.48073e-08
CiPaw.02G076400	224.845	-1.85911	0.318891	-5.82993	5.54499e-09	2.45866e-07
CiPaw.01G048300	650.404	-1.86364	0.358035	-5.20519	1.93793e-07	5.65799e-06
CiPaw.02G117300	2101.78	-1.86383	0.487028	-3.82695	0.00012974	0.00128518
CiPaw.05G075400	41.4032	-1.86409	0.666266	-2.79782	0.0051449	0.0244198
CiPaw.03G010400	14939.9	-1.86889	0.342825	-5.45145	4.99618e-08	1.72759e-06
CiPaw.02G143200	2431.81	-1.86965	0.318609	-5.86815	4.40697e-09	2.00521e-07
CiPaw.09G072400	118.695	-1.87278	0.252628	-7.41319	1.233e-13	2.0607e-11
CiPaw.04G013900	306.244	-1.87309	0.75345	-2.48602	0.0129182	0.0498303
CiPaw.14G076000	495.889	-1.87354	0.19951	-9.3907	5.96054e-21	5.55011e-18
CiPaw.06G048300	444.067	-1.87414	0.263246	-7.11933	1.0845e-12	1.34643e-10
CiPaw.09G156700	289.401	-1.87698	0.61522	-3.0509	0.00228155	0.0129287
CiPaw.16G083100	235.476	-1.87714	0.414653	-4.527	5.98264e-06	9.96674e-05
CiPaw.08G001000	2083.62	-1.87759	0.309618	-6.06422	1.32598e-09	6.90039e-08
CiPaw.03G273800	478.308	-1.87774	0.496521	-3.7818	0.000155701	0.00149629
CiPaw.05G221300	2325.09	-1.87777	0.378849	-4.95651	7.17695e-07	1.68271e-05
CiPaw.04G040400	127.161	-1.87967	0.734163	-2.56029	0.0104584	0.0424236
CiPaw.07G147100	1405.96	-1.88005	0.41769	-4.50107	6.76112e-06	0.000110726
CiPaw.03G009500	225.65	-1.88526	0.377927	-4.98842	6.08746e-07	1.46279e-05
CiPaw.12G090600	362.394	-1.88674	0.409746	-4.60465	4.1316e-06	7.34799e-05
CiPaw.04G024900	294.685	-1.889	0.381412	-4.95266	7.32077e-07	1.70722e-05
CiPaw.03G223500	198.733	-1.8901	0.442954	-4.26704	1.98086e-05	0.000268704
CiPaw.11G004300	522.065	-1.89093	0.334705	-5.64954	1.60876e-08	6.35509e-07
CiPaw.03G223600	30.3494	-1.89131	0.677342	-2.79226	0.00523415	0.0247533
CiPaw.01G192200	1212.32	-1.89203	0.294552	-6.42344	1.33232e-10	8.999e-09
CiPaw.11G182400	374.095	-1.89219	0.499333	-3.78943	0.000150991	0.00145964
CiPaw.06G063500	6601.82	-1.89231	0.214986	-8.80201	1.34382e-18	6.48815e-16
CiPaw.01G297600	486.044	-1.89235	0.336564	-5.62255	1.88158e-08	7.23333e-07
CiPaw.13G031800	21.3123	-1.89456	0.618463	-3.06334	0.00218878	0.0124925
CiPaw.04G136200	320.17	-1.89673	0.435851	-4.35178	1.35034e-05	0.000196182
CiPaw.06G114800	490.18	-1.89779	0.371985	-5.1018	3.36429e-07	8.9963e-06
CiPaw.12G125500	148.55	-1.90424	0.734316	-2.59321	0.00950839	0.0394624
CiPaw.04G119200	111.114	-1.90439	0.486265	-3.91635	8.98984e-05	0.00095239
CiPaw.03G226300	488.361	-1.90539	0.350603	-5.43463	5.49111e-08	1.87388e-06
CiPaw.02G188200	1137.13	-1.90621	0.228777	-8.33218	7.93655e-17	2.52344e-14
CiPaw.04G025300	6312.22	-1.90637	0.655053	-2.91025	0.00361136	0.0185608
CiPaw.10G015100	98.6611	-1.90679	0.620402	-3.07348	0.00211576	0.0121663
CiPaw.03G158500	10.4173	-1.9071	0.731734	-2.60627	0.00915337	0.0383245
CiPaw.01G195900	1109.19	-1.90736	0.503268	-3.78996	0.000150673	0.0014571
CiPaw.14G075000	1227.91	-1.90839	0.402448	-4.74195	2.11668e-06	4.19986e-05
CiPaw.06G150600	10.3615	-1.90968	0.724865	-2.63453	0.00842536	0.0359897
CiPaw.16G045400	45.1947	-1.91006	0.403904	-4.729	2.25627e-06	4.42629e-05
CiPaw.11G024100	104.519	-1.91017	0.631194	-3.02627	0.00247587	0.0138067
CiPaw.08G135000	152.299	-1.91147	0.475574	-4.0193	5.83722e-05	0.000666322
CiPaw.11G112100	186.168	-1.9138	0.613008	-3.12198	0.0017964	0.010752
CiPaw.11G049100	108.455	-1.91412	0.556153	-3.44172	0.000578029	0.00433116
CiPaw.10G033000	21.2877	-1.91496	0.652008	-2.93701	0.00331388	0.0173423
CiPaw.06G049200	202.487	-1.91635	0.41179	-4.65372	3.26e-06	6.03656e-05
CiPaw.07G207900	34303.5	-1.91706	0.282336	-6.79	1.12135e-11	1.05545e-09
CiPaw.02G146400	209.268	-1.91871	0.31427	-6.1053	1.02607e-09	5.58489e-08
CiPaw.12G075500	84.7683	-1.92195	0.697966	-2.75365	0.00589348	0.0272542
CiPaw.05G210900	74.7118	-1.92209	0.445792	-4.31164	1.62047e-05	0.000228743
CiPaw.05G028500	56.8647	-1.92213	0.45766	-4.1999	2.67033e-05	0.000344999
CiPaw.08G154400	1917.03	-1.92557	0.437193	-4.40439	1.06083e-05	0.000160615
CiPaw.11G013900	467.18	-1.92664	0.339825	-5.6695	1.43216e-08	5.72688e-07
CiPaw.02G144600	506.274	-1.92864	0.58526	-3.29535	0.000982989	0.00665519
CiPaw.06G003800	764.44	-1.92916	0.273908	-7.04311	1.87999e-12	2.17845e-10
CiPaw.09G220600	11370.1	-1.93244	0.435825	-4.43397	9.25117e-06	0.000143143
CiPaw.02G137600	41.662	-1.93484	0.700972	-2.76022	0.00577624	0.0268016
CiPaw.13G045700	62175.7	-1.93751	0.473989	-4.08766	4.35739e-05	0.000518275
CiPaw.08G118000	73.8777	-1.93765	0.374255	-5.17734	2.25073e-07	6.42727e-06
CiPaw.02G160200	158.565	-1.93813	0.678764	-2.85537	0.00429861	0.0212311
CiPaw.05G067700	30.7525	-1.93865	0.776079	-2.498	0.0124895	0.0485359
CiPaw.01G004800	265.418	-1.93889	0.55227	-3.51076	0.000446822	0.00352482
CiPaw.07G188800	1597.82	-1.94207	0.300656	-6.45942	1.05105e-10	7.3653e-09
CiPaw.04G061300	191.312	-1.94269	0.625014	-3.10824	0.00188207	0.0111067
CiPaw.08G107000	24.7139	-1.94343	0.728362	-2.66822	0.00762544	0.0333894
CiPaw.05G019300	514.862	-1.94631	0.308235	-6.31437	2.71267e-10	1.71662e-08
CiPaw.12G102800	26.0097	-1.9465	0.705091	-2.76064	0.0057688	0.0267766
CiPaw.12G090500	1436.91	-1.94808	0.347322	-5.60885	2.03675e-08	7.77485e-07
CiPaw.16G032900	442.88	-1.94815	0.429553	-4.5353	5.75214e-06	9.66299e-05
CiPaw.16G033200	237.832	-1.9482	0.503853	-3.8666	0.000110364	0.00113017
CiPaw.13G151000	644.976	-1.94841	0.556399	-3.50183	0.000462081	0.00362982
CiPaw.11G138400	196.253	-1.94863	0.542184	-3.59403	0.000325604	0.00272612
CiPaw.02G068400	3287.7	-1.94877	0.599399	-3.25121	0.00114916	0.00752521
CiPaw.15G002500	138.927	-1.94999	0.50792	-3.83916	0.000123455	0.0012348
CiPaw.12G123600	835.657	-1.95173	0.245816	-7.9398	2.0251e-15	4.71414e-13
CiPaw.01G107800	477.083	-1.95263	0.356567	-5.4762	4.34549e-08	1.52484e-06
CiPaw.11G098600	130.482	-1.95623	0.38258	-5.11326	3.16648e-07	8.57285e-06
CiPaw.15G040200	602.42	-1.95899	0.531706	-3.68434	0.000229298	0.00204315
CiPaw.03G193300	292.826	-1.96258	0.585329	-3.35295	0.000799548	0.0056401
CiPaw.03G109600	219.179	-1.96637	0.272309	-7.22112	5.15624e-13	7.15072e-11
CiPaw.02G136100	278.468	-1.96735	0.504234	-3.90166	9.55369e-05	0.00100195
CiPaw.05G097400	4353.61	-1.96753	0.320885	-6.13158	8.70091e-10	4.80615e-08
CiPaw.11G020600	60.8243	-1.9684	0.457149	-4.30582	1.66366e-05	0.000232823
CiPaw.01G079500	69.9366	-1.97532	0.590218	-3.34676	0.000817627	0.00574277
CiPaw.05G133700	23.3176	-1.97592	0.69274	-2.85233	0.00434004	0.0214022
CiPaw.04G116300	60.1972	-1.97638	0.609371	-3.24332	0.00118147	0.00770275
CiPaw.06G156500	132.486	-1.97994	0.538055	-3.67981	0.00023341	0.00207553
CiPaw.03G209800	110.148	-1.98043	0.635055	-3.11851	0.00181768	0.010847
CiPaw.03G279900	95.4933	-1.98134	0.423009	-4.68391	2.81456e-06	5.35433e-05
CiPaw.07G115500	45.8473	-1.98415	0.474846	-4.17852	2.93412e-05	0.000373006
CiPaw.08G011100	33.777	-1.98476	0.585292	-3.39106	0.000696236	0.00502415
CiPaw.03G009600	273.093	-1.98706	0.355656	-5.58701	2.31007e-08	8.68373e-07
CiPaw.16G067400	398.118	-1.98758	0.308786	-6.43676	1.22049e-10	8.33001e-09
CiPaw.11G012900	752.02	-1.98993	0.546792	-3.63929	0.000273392	0.00235937
CiPaw.13G044000	109.227	-1.9905	0.455198	-4.37281	1.22656e-05	0.000180671
CiPaw.05G263600	1545.89	-1.99157	0.62944	-3.16404	0.00155593	0.00956527
CiPaw.01G006700	671.168	-1.99501	0.309432	-6.44733	1.13839e-10	7.84597e-09
CiPaw.11G190600	1538.3	-1.9965	0.33737	-5.91782	3.26246e-09	1.54934e-07
CiPaw.13G140100	13.6453	-1.99696	0.772958	-2.58353	0.00977954	0.0402927
CiPaw.06G132900	15.5385	-1.9998	0.766523	-2.60892	0.0090828	0.0380902
CiPaw.06G057400	678.122	-2.001	0.347472	-5.75874	8.4745e-09	3.60436e-07
CiPaw.09G024000	404.155	-2.00208	0.500298	-4.00177	6.28703e-05	0.000706227
CiPaw.02G188000	12336.7	-2.00238	0.501552	-3.99237	6.54166e-05	0.000731051
CiPaw.15G023100	333.509	-2.00251	0.615951	-3.25108	0.00114965	0.00752521
CiPaw.14G000900	643.821	-2.00265	0.511693	-3.91376	9.08697e-05	0.000961508
CiPaw.05G132300	9.91983	-2.00273	0.764523	-2.61958	0.00880381	0.0372376
CiPaw.09G018100	223.663	-2.00611	0.306787	-6.53911	6.18878e-11	4.61011e-09
CiPaw.15G128300	522.577	-2.00653	0.574626	-3.49188	0.00047963	0.00374396
CiPaw.09G204200	742.156	-2.0102	0.369737	-5.43685	5.42314e-08	1.85311e-06
CiPaw.12G000500	136.846	-2.013	0.631865	-3.18581	0.00144351	0.00901012
CiPaw.02G147600	583.25	-2.01345	0.292348	-6.88716	5.69185e-12	5.77424e-10
CiPaw.09G073500	67.5714	-2.01457	0.445795	-4.51905	6.2118e-06	0.000102568
CiPaw.03G009300	52.3168	-2.01728	0.42397	-4.75808	1.9544e-06	3.95644e-05
CiPaw.12G115600	185.631	-2.01834	0.607398	-3.32292	0.000890799	0.00615882
CiPaw.11G093900	2084.27	-2.02014	0.451582	-4.47347	7.69596e-06	0.000122496
CiPaw.11G171300	67.78	-2.02231	0.559857	-3.61219	0.000303619	0.00257262
CiPaw.03G006600	3492.34	-2.02281	0.31026	-6.51971	7.04429e-11	5.15895e-09
CiPaw.06G115900	560.084	-2.02387	0.426426	-4.74613	2.07341e-06	4.13603e-05
CiPaw.02G153700	1128.23	-2.02422	0.639365	-3.16599	0.00154555	0.00951714
CiPaw.15G168000	63.4148	-2.02427	0.429635	-4.71161	2.45769e-06	4.78197e-05
CiPaw.14G136700	300.057	-2.0248	0.644314	-3.14257	0.00167474	0.0101757
CiPaw.12G064200	778.608	-2.02723	0.735516	-2.75621	0.00584763	0.027075
CiPaw.14G018800	124.622	-2.0324	0.57128	-3.55763	0.000374221	0.0030434
CiPaw.11G136800	481.766	-2.03261	0.452879	-4.4882	7.1827e-06	0.000116099
CiPaw.14G023400	41.0946	-2.03519	0.701881	-2.89962	0.00373621	0.0190366
CiPaw.03G278900	78.5784	-2.04507	0.627625	-3.25843	0.00112032	0.00737788
CiPaw.09G027700	168.022	-2.04512	0.73828	-2.77012	0.00560352	0.0261585
CiPaw.15G130300	2520.89	-2.04559	0.295067	-6.93263	4.13091e-12	4.34279e-10
CiPaw.07G067800	322.169	-2.04711	0.446477	-4.58503	4.5392e-06	7.95587e-05
CiPaw.07G186700	20.2168	-2.04911	0.795658	-2.57536	0.0100136	0.0410817
CiPaw.08G130800	94.4228	-2.04958	0.424574	-4.82738	1.3834e-06	2.91576e-05
CiPaw.15G085500	7682.06	-2.05193	0.423288	-4.8476	1.24964e-06	2.67933e-05
CiPaw.08G100300	106.306	-2.05208	0.700124	-2.93102	0.00337854	0.0176186
CiPaw.05G017300	216.426	-2.05521	0.285245	-7.20507	5.8012e-13	7.79634e-11
CiPaw.02G147200	110.169	-2.06006	0.456986	-4.50793	6.54626e-06	0.000107545
CiPaw.02G064800	390.959	-2.0634	0.271203	-7.60834	2.77636e-14	5.17038e-12
CiPaw.04G027400	14.2592	-2.06639	0.754583	-2.73845	0.00617298	0.0282552
CiPaw.13G172600	21.278	-2.06693	0.747109	-2.76658	0.00566485	0.0263881
CiPaw.12G035400	123.047	-2.06726	0.636395	-3.24839	0.00116061	0.00758381
CiPaw.15G038600	245.541	-2.06795	0.46957	-4.40392	1.06311e-05	0.000160774
CiPaw.06G073000	657.681	-2.06841	0.712396	-2.90346	0.0036907	0.0188416
CiPaw.01G228100	4054.51	-2.06883	0.233079	-8.87608	6.92552e-19	3.75821e-16
CiPaw.01G233500	90.6086	-2.07743	0.406262	-5.11353	3.1619e-07	8.56934e-06
CiPaw.10G014800	71.1304	-2.08086	0.508543	-4.09182	4.28008e-05	0.00051071
CiPaw.11G149300	90.3158	-2.08213	0.648062	-3.21285	0.00131424	0.00836543
CiPaw.04G118900	222.249	-2.08539	0.588984	-3.54065	0.000399138	0.00320688
CiPaw.11G133700	602.399	-2.0857	0.411245	-5.07167	3.94348e-07	1.02507e-05
CiPaw.10G133900	685.25	-2.08676	0.334031	-6.2472	4.17875e-10	2.53959e-08
CiPaw.03G087100	39.6455	-2.08716	0.462133	-4.51636	6.29111e-06	0.000103746
CiPaw.06G128300	19892.1	-2.08846	0.279466	-7.47305	7.83554e-14	1.38972e-11
CiPaw.16G042000	6996.17	-2.09155	0.382176	-5.47275	4.43112e-08	1.54656e-06
CiPaw.04G067400	429.375	-2.0916	0.406577	-5.14442	2.68348e-07	7.46677e-06
CiPaw.14G024100	27.8092	-2.09365	0.693439	-3.01923	0.0025342	0.0140369
CiPaw.03G186200	3010.7	-2.09397	0.299964	-6.98074	2.93619e-12	3.22174e-10
CiPaw.04G141700	161.625	-2.09594	0.447699	-4.68158	2.84678e-06	5.40183e-05
CiPaw.10G059500	14.2556	-2.09942	0.824257	-2.54704	0.0108641	0.0436371
CiPaw.16G118000	33.3136	-2.09959	0.631344	-3.32559	0.000882327	0.00611159
CiPaw.01G085000	32.8051	-2.09975	0.505038	-4.1576	3.21605e-05	0.000402732
CiPaw.13G141100	454.556	-2.10136	0.51491	-4.08101	4.48399e-05	0.00053067
CiPaw.14G031500	165.403	-2.10474	0.696426	-3.0222	0.00250943	0.0139324
CiPaw.02G059700	717.554	-2.1064	0.393226	-5.35672	8.4744e-08	2.76838e-06
CiPaw.05G073200	95.9109	-2.10897	0.589441	-3.57792	0.000346342	0.00285798
CiPaw.13G016700	1183.01	-2.11132	0.548194	-3.85142	0.000117436	0.00118674
CiPaw.02G081000	530.891	-2.11276	0.422353	-5.00236	5.6633e-07	1.37608e-05
CiPaw.01G259700	57.6018	-2.1162	0.52014	-4.06853	4.73106e-05	0.000554872
CiPaw.11G178900	8.97734	-2.11914	0.812139	-2.60933	0.00907188	0.0380566
CiPaw.07G130600	251.407	-2.12085	0.641826	-3.3044	0.000951804	0.00649109
CiPaw.03G186800	222.315	-2.12145	0.622049	-3.41042	0.000648623	0.00475292
CiPaw.09G220800	2131.38	-2.12424	0.245517	-8.65209	5.05636e-18	2.19716e-15
CiPaw.14G082800	288.174	-2.12477	0.648649	-3.27569	0.00105403	0.00702651
CiPaw.10G127700	3097.39	-2.12518	0.276224	-7.69367	1.42972e-14	2.86736e-12
CiPaw.07G059800	1591.05	-2.12715	0.4686	-4.53937	5.6423e-06	9.50298e-05
CiPaw.01G072700	181.084	-2.13071	0.695031	-3.06563	0.00217209	0.0124081
CiPaw.08G058800	60.2263	-2.14251	0.710832	-3.01409	0.00257752	0.0142093
CiPaw.10G077400	23.2462	-2.14445	0.786221	-2.72754	0.0063808	0.0289621
CiPaw.10G009300	28.9348	-2.14693	0.537069	-3.99748	6.40191e-05	0.000716969
CiPaw.04G022800	342.203	-2.14951	0.347342	-6.18844	6.07618e-10	3.46648e-08
CiPaw.03G059700	56.9993	-2.14982	0.832103	-2.5836	0.00977754	0.0402927
CiPaw.01G136900	37.4151	-2.15348	0.858497	-2.50843	0.0121268	0.0474873
CiPaw.06G117200	102.393	-2.15546	0.550084	-3.91842	8.91299e-05	0.000945785
CiPaw.14G072600	206.269	-2.15659	0.263809	-8.17483	2.96282e-16	8.39636e-14
CiPaw.03G241500	161.618	-2.16731	0.448396	-4.83348	1.34166e-06	2.85084e-05
CiPaw.01G229700	15584.8	-2.17046	0.435871	-4.97959	6.37204e-07	1.51719e-05
CiPaw.11G158400	480.197	-2.17215	0.394442	-5.50689	3.65235e-08	1.30982e-06
CiPaw.05G060800	72.9115	-2.17691	0.501783	-4.33835	1.43558e-05	0.000206331
CiPaw.14G036400	39057.9	-2.17801	0.444645	-4.89832	9.6661e-07	2.15397e-05
CiPaw.01G242000	28.9439	-2.17972	0.869386	-2.5072	0.0121693	0.0475701
CiPaw.14G054900	29.3934	-2.18133	0.637856	-3.41979	0.000626696	0.00461409
CiPaw.05G009000	376.081	-2.18214	0.642527	-3.39619	0.000683306	0.00495003
CiPaw.01G006900	22.0477	-2.18426	0.582542	-3.74953	0.000177165	0.00166213
CiPaw.07G222500	50.5538	-2.18948	0.77248	-2.83435	0.00459195	0.0223904
CiPaw.13G014500	3930.63	-2.18955	0.865647	-2.52938	0.0114264	0.0454484
CiPaw.01G256800	86.8423	-2.18973	0.530232	-4.12977	3.63127e-05	0.000443856
CiPaw.07G133900	28.3593	-2.18983	0.827281	-2.64702	0.00812037	0.0349479
CiPaw.11G207400	634.781	-2.19631	0.539371	-4.07198	4.66154e-05	0.000547952
CiPaw.10G149500	92.5499	-2.20067	0.659041	-3.33919	0.000840221	0.00586512
CiPaw.13G036500	2946.25	-2.20397	0.354626	-6.21492	5.13501e-10	2.99508e-08
CiPaw.04G119900	628.415	-2.21025	0.444532	-4.97208	6.62374e-07	1.56995e-05
CiPaw.05G047000	1380.59	-2.21458	0.327523	-6.76161	1.3647e-11	1.25283e-09
CiPaw.02G044100	400.825	-2.21868	0.6184	-3.58778	0.00033351	0.00277982
CiPaw.01G081600	76.7183	-2.22301	0.581745	-3.82129	0.000132758	0.00131009
CiPaw.14G014900	123.361	-2.22726	0.519942	-4.28368	1.8383e-05	0.000252785
CiPaw.15G007700	22175.9	-2.22829	0.404993	-5.50203	3.75435e-08	1.34271e-06
CiPaw.13G161300	43.5025	-2.23088	0.692429	-3.22181	0.00127382	0.00815198
CiPaw.15G016300	30.7259	-2.23197	0.720675	-3.09706	0.00195451	0.0114384
CiPaw.01G031900	306.002	-2.23303	0.37235	-5.99713	2.00836e-09	1.00119e-07
CiPaw.10G066800	69.6794	-2.23377	0.557552	-4.00638	6.16555e-05	0.00069588
CiPaw.02G186000	28665.5	-2.23458	0.367514	-6.08025	1.19993e-09	6.37162e-08
CiPaw.07G009500	105.443	-2.23773	0.405574	-5.51744	3.43971e-08	1.24556e-06
CiPaw.08G132400	123.216	-2.23903	0.390193	-5.73826	9.56524e-09	4.02234e-07
CiPaw.09G056500	242.245	-2.24598	0.570846	-3.93448	8.33764e-05	0.000896038
CiPaw.04G038800	160.091	-2.2472	0.607578	-3.69863	0.000216767	0.00194881
CiPaw.08G086000	215.262	-2.2518	0.248924	-9.04614	1.48117e-19	9.41882e-17
CiPaw.02G087100	34.193	-2.25542	0.776332	-2.90522	0.00366992	0.0187649
CiPaw.06G142700	975.907	-2.26448	0.419398	-5.39935	6.68837e-08	2.23563e-06
CiPaw.07G092500	40.2517	-2.26581	0.632881	-3.58016	0.000343389	0.00283767
CiPaw.09G013100	32.8422	-2.26751	0.717825	-3.15886	0.0015839	0.00971198
CiPaw.12G103900	11.478	-2.26812	0.897557	-2.52699	0.0115046	0.0456472
CiPaw.06G100900	315.937	-2.26949	0.290091	-7.82337	5.14289e-15	1.1328e-12
CiPaw.05G125700	104.138	-2.27143	0.52159	-4.35482	1.33179e-05	0.000194197
CiPaw.01G230300	683.528	-2.2755	0.875485	-2.59913	0.0093461	0.0389314
CiPaw.08G038300	137.508	-2.27556	0.433438	-5.25002	1.52082e-07	4.58392e-06
CiPaw.15G029400	103.694	-2.28014	0.734352	-3.10496	0.00190302	0.0111923
CiPaw.06G168800	13.9478	-2.28182	0.774446	-2.94638	0.00321513	0.0169241
CiPaw.13G011400	389.234	-2.28374	0.652385	-3.50061	0.000464193	0.00364203
CiPaw.01G242700	421.236	-2.29421	0.904606	-2.53615	0.011208	0.0447769
CiPaw.04G117000	10.8693	-2.29488	0.794883	-2.88706	0.00388857	0.0196554
CiPaw.03G089400	40.5583	-2.29855	0.851729	-2.69869	0.0069613	0.0310513
CiPaw.03G207400	25204.5	-2.30194	0.666825	-3.45209	0.000556269	0.00420622
CiPaw.01G009300	30.9032	-2.30611	0.670745	-3.43814	0.000585731	0.00437808
CiPaw.05G046900	626.453	-2.30848	0.523587	-4.40898	1.03858e-05	0.000157704
CiPaw.06G026400	1319.37	-2.31501	0.41664	-5.55639	2.75412e-08	1.01563e-06
CiPaw.12G099400	8963.63	-2.31774	0.459556	-5.04343	4.57266e-07	1.15858e-05
CiPaw.14G034400	41.1649	-2.31781	0.643438	-3.60223	0.000315501	0.00265261
CiPaw.05G141300	43.5313	-2.3202	0.454838	-5.10115	3.37593e-07	9.00066e-06
CiPaw.12G076600	253.98	-2.32528	0.436758	-5.32395	1.0154e-07	3.23636e-06
CiPaw.15G125500	35.8819	-2.329	0.813775	-2.86197	0.00421018	0.0208882
CiPaw.03G054900	209.273	-2.33658	0.425745	-5.48823	4.05979e-08	1.43814e-06
CiPaw.15G022700	817.869	-2.33717	0.512592	-4.55951	5.12742e-06	8.76029e-05
CiPaw.01G259900	1095.43	-2.34051	0.452938	-5.1674	2.37367e-07	6.74572e-06
CiPaw.01G253300	22.8017	-2.34296	0.763478	-3.0688	0.00214918	0.0123124
CiPaw.13G011600	4139.34	-2.34573	0.756172	-3.10211	0.00192144	0.0112803
CiPaw.11G007300	803.189	-2.35019	0.407665	-5.765	8.16561e-09	3.48435e-07
CiPaw.03G201900	381.408	-2.35679	0.61614	-3.82509	0.000130727	0.00129397
CiPaw.06G063400	295.19	-2.36042	0.255477	-9.23924	2.48245e-20	1.9036e-17
CiPaw.16G051200	22.7701	-2.36049	0.661354	-3.56917	0.000358111	0.00293606
CiPaw.10G155300	1524.12	-2.36427	0.549925	-4.29925	1.71379e-05	0.000238953
CiPaw.05G074900	111.283	-2.36647	0.463911	-5.10113	3.37628e-07	9.00066e-06
CiPaw.15G044200	18.9405	-2.37082	0.691649	-3.42778	0.000608542	0.00449969
CiPaw.04G018200	257.471	-2.37489	0.671686	-3.53572	0.000406664	0.00326031
CiPaw.02G041400	507.653	-2.38225	0.42614	-5.5903	2.26681e-08	8.54051e-07
CiPaw.13G170200	207.666	-2.38226	0.802918	-2.96701	0.00300714	0.0160498
CiPaw.14G019300	128.51	-2.38258	0.60647	-3.9286	8.54417e-05	0.000914091
CiPaw.02G163600	91.909	-2.3844	0.572978	-4.16142	3.16272e-05	0.000396245
CiPaw.11G043200	114.283	-2.38805	0.32268	-7.40068	1.35491e-13	2.24633e-11
CiPaw.12G092000	514.965	-2.39016	0.62519	-3.82309	0.000131789	0.001303
CiPaw.15G057100	462.758	-2.39369	0.925228	-2.58713	0.00967779	0.0399872
CiPaw.13G131100	360.352	-2.40126	0.568443	-4.22427	2.39716e-05	0.000315014
CiPaw.02G039300	100.885	-2.40139	0.447227	-5.36951	7.89518e-08	2.59248e-06
CiPaw.03G172400	1019.74	-2.40214	0.321888	-7.46266	8.47939e-14	1.49011e-11
CiPaw.10G140100	72.7677	-2.40616	0.874975	-2.74998	0.00595987	0.0274785
CiPaw.11G068100	35.4829	-2.40868	0.485685	-4.95935	7.07312e-07	1.66285e-05
CiPaw.14G043500	5303.85	-2.41281	0.515921	-4.67669	2.91537e-06	5.49202e-05
CiPaw.14G097000	308.591	-2.41372	0.509169	-4.7405	2.1319e-06	4.22683e-05
CiPaw.06G086400	63.9302	-2.41412	0.439353	-5.49473	3.91309e-08	1.39374e-06
CiPaw.13G056200	212.578	-2.41829	0.366435	-6.59952	4.12481e-11	3.29884e-09
CiPaw.06G005800	95.0665	-2.41911	0.539566	-4.48343	7.34542e-06	0.000118143
CiPaw.09G087800	1446.08	-2.43138	0.465063	-5.22806	1.71301e-07	5.06367e-06
CiPaw.15G063800	410.802	-2.43171	0.338994	-7.17329	7.3214e-13	9.68455e-11
CiPaw.04G114000	291.313	-2.43491	0.42608	-5.71469	1.09903e-08	4.54101e-07
CiPaw.16G018600	431.909	-2.43951	0.507436	-4.80752	1.52816e-06	3.17752e-05
CiPaw.01G191000	11671.1	-2.44178	0.507963	-4.807	1.5321e-06	3.18286e-05
CiPaw.15G008800	5927.44	-2.44932	0.972969	-2.51737	0.0118236	0.046608
CiPaw.01G236500	117.315	-2.44977	0.602079	-4.06885	4.72453e-05	0.000554356
CiPaw.02G092500	21.018	-2.45431	0.819665	-2.99429	0.00275087	0.0149574
CiPaw.09G049400	12.3366	-2.4591	0.752777	-3.2667	0.00108807	0.00720347
CiPaw.13G065100	20.6429	-2.46693	0.679036	-3.63299	0.000280151	0.00240729
CiPaw.03G065200	7.22132	-2.47578	0.927467	-2.6694	0.00759869	0.0333187
CiPaw.01G238900	233.552	-2.4847	0.330995	-7.50676	6.06076e-14	1.0823e-11
CiPaw.11G120900	240.318	-2.48487	0.391265	-6.35085	2.14127e-10	1.38529e-08
CiPaw.06G047800	71.9379	-2.48653	0.629767	-3.94833	7.86987e-05	0.000853897
CiPaw.04G143800	7737.01	-2.48878	0.917186	-2.71349	0.00665778	0.0299434
CiPaw.01G191800	590.399	-2.495	0.929013	-2.68565	0.00723897	0.0320732
CiPaw.12G122400	13.8542	-2.49637	0.940179	-2.6552	0.00792606	0.0343093
CiPaw.04G059800	71.1737	-2.49699	0.742391	-3.36344	0.000769786	0.00546267
CiPaw.03G095800	21.787	-2.49745	0.727832	-3.43136	0.000600563	0.00445839
CiPaw.02G044600	154.49	-2.50348	0.429508	-5.82872	5.58556e-09	2.47244e-07
CiPaw.14G015000	141.451	-2.50884	0.508568	-4.93313	8.09211e-07	1.86047e-05
CiPaw.10G118800	56.7315	-2.5114	0.568801	-4.41526	1.0089e-05	0.000153915
CiPaw.03G258300	1058.72	-2.51415	0.48682	-5.16443	2.41172e-07	6.81239e-06
CiPaw.06G126700	29.8228	-2.51895	0.658957	-3.82263	0.000132034	0.00130493
CiPaw.07G143100	1008.64	-2.51996	0.546095	-4.6145	3.94041e-06	7.07536e-05
CiPaw.05G115800	11.16	-2.52627	0.83009	-3.04337	0.00233943	0.0131935
CiPaw.07G043200	3761.42	-2.53357	0.420021	-6.03201	1.61935e-09	8.26217e-08
CiPaw.10G039000	384.044	-2.53899	0.440705	-5.7612	8.3518e-09	3.55798e-07
CiPaw.07G101800	16.9152	-2.5481	0.799608	-3.18668	0.00143915	0.00899318
CiPaw.12G004500	31.2084	-2.54915	0.558954	-4.56058	5.10127e-06	8.72705e-05
CiPaw.07G100300	21.3752	-2.55127	0.679096	-3.75686	0.000172056	0.00162472
CiPaw.03G175300	399.949	-2.55195	0.960902	-2.65579	0.00791235	0.0342733
CiPaw.15G183500	108.471	-2.55514	0.444109	-5.75341	8.74589e-09	3.70167e-07
CiPaw.11G183000	70.8443	-2.55531	0.592487	-4.31286	1.61156e-05	0.000227856
CiPaw.12G052200	11.8962	-2.5565	0.889185	-2.87511	0.00403886	0.0202463
CiPaw.07G209300	146.083	-2.55695	0.631488	-4.04909	5.14173e-05	0.000595536
CiPaw.03G058700	107.767	-2.56369	0.689612	-3.71758	0.000201138	0.00184196
CiPaw.04G095600	40.7337	-2.56705	0.645959	-3.97401	7.06736e-05	0.000781426
CiPaw.14G007700	12.37	-2.57361	0.905346	-2.84268	0.00447365	0.0219201
CiPaw.07G128700	14.1168	-2.57388	0.904927	-2.84429	0.00445099	0.0218378
CiPaw.10G090700	8743.4	-2.57421	0.24825	-10.3694	3.41554e-25	8.90499e-22
CiPaw.06G049300	107.19	-2.57557	0.398677	-6.46029	1.04505e-10	7.34412e-09
CiPaw.12G076700	36.2424	-2.57774	0.777362	-3.31601	0.000913111	0.00628807
CiPaw.08G142400	1924.34	-2.58563	0.438989	-5.88997	3.86257e-09	1.78239e-07
CiPaw.14G047600	95.0156	-2.58963	0.568148	-4.55801	5.16402e-06	8.80552e-05
CiPaw.06G096500	39.3678	-2.59102	0.784937	-3.30093	0.000963656	0.00655306
CiPaw.02G161200	8.66629	-2.59205	0.828847	-3.1273	0.00176423	0.0106057
CiPaw.05G227000	94.0674	-2.59261	0.690633	-3.75395	0.000174067	0.00164125
CiPaw.03G193400	440.066	-2.59537	0.422155	-6.1479	7.85131e-10	4.40214e-08
CiPaw.02G123900	185.775	-2.59869	0.459098	-5.66043	1.50993e-08	6.00103e-07
CiPaw.02G145400	18.5206	-2.59959	0.991532	-2.62179	0.00874691	0.0370571
CiPaw.03G186400	350.199	-2.59991	0.482689	-5.38631	7.19202e-08	2.37957e-06
CiPaw.03G214400	577.626	-2.60017	1.04306	-2.49284	0.0126727	0.0491073
CiPaw.01G272800	6711.79	-2.60026	0.630061	-4.127	3.67523e-05	0.000448389
CiPaw.11G075500	1429.33	-2.60101	0.322571	-8.06336	7.42248e-16	1.86076e-13
CiPaw.04G133700	316.943	-2.60167	0.310156	-8.38824	4.93477e-17	1.71144e-14
CiPaw.09G220700	397.547	-2.60811	0.839671	-3.10611	0.00189564	0.011154
CiPaw.01G083600	1332.98	-2.6121	0.394939	-6.61394	3.74229e-11	3.03953e-09
CiPaw.06G158900	200.381	-2.61266	0.300317	-8.69968	3.32834e-18	1.49615e-15
CiPaw.14G044000	212.411	-2.6146	0.450565	-5.80293	6.51665e-09	2.84593e-07
CiPaw.01G093300	5.47544	-2.64331	1.02795	-2.57144	0.0101276	0.0414114
CiPaw.14G129700	298.538	-2.64884	0.374378	-7.0753	1.49121e-12	1.78343e-10
CiPaw.12G061600	784.91	-2.64921	0.543378	-4.87544	1.08564e-06	2.37856e-05
CiPaw.11G124500	127.934	-2.6501	0.43954	-6.02925	1.64721e-09	8.37157e-08
CiPaw.03G122400	47.0966	-2.6507	0.578096	-4.58522	4.535e-06	7.95587e-05
CiPaw.05G088200	83.9757	-2.66107	0.459392	-5.79259	6.93097e-09	2.99846e-07
CiPaw.02G165700	29.5259	-2.66196	0.804761	-3.30777	0.000940436	0.00643697
CiPaw.01G066900	9.45368	-2.6665	0.950651	-2.80491	0.00503299	0.0240418
CiPaw.04G190200	51.9888	-2.66662	0.668568	-3.98855	6.6479e-05	0.000741652
CiPaw.07G070400	8.5253	-2.67141	1.05266	-2.53778	0.0111559	0.0445895
CiPaw.04G061100	1433.79	-2.67361	0.499615	-5.35134	8.73034e-08	2.84167e-06
CiPaw.09G188400	354.968	-2.67544	0.569463	-4.69818	2.62491e-06	5.04323e-05
CiPaw.04G110300	12.2924	-2.68362	0.987716	-2.71699	0.00658781	0.0296799
CiPaw.07G233900	30.0242	-2.68412	0.652973	-4.11062	3.94601e-05	0.000475417
CiPaw.04G110400	112.424	-2.68564	0.737527	-3.64141	0.000271148	0.00234318
CiPaw.15G068600	155.033	-2.70362	0.458889	-5.89167	3.82319e-09	1.77048e-07
CiPaw.07G214100	409.768	-2.70461	0.459234	-5.88938	3.87638e-09	1.7856e-07
CiPaw.13G066900	24.3635	-2.72367	1.03008	-2.64414	0.0081899	0.0352239
CiPaw.13G139900	10.4456	-2.7245	0.906554	-3.00534	0.00265285	0.0145427
CiPaw.08G047000	118.7	-2.73444	0.723894	-3.77741	0.000158471	0.00151676
CiPaw.04G065800	97.1923	-2.74009	0.3124	-8.77111	1.76913e-18	8.38631e-16
CiPaw.14G125000	1243.05	-2.75592	0.552573	-4.98743	6.1189e-07	1.46629e-05
CiPaw.02G043300	536.803	-2.75703	0.839415	-3.28447	0.00102175	0.00686045
CiPaw.09G200700	695.344	-2.76279	0.487239	-5.6703	1.42549e-08	5.71774e-07
CiPaw.05G185500	358.86	-2.7635	1.02492	-2.6963	0.00701142	0.0312321
CiPaw.10G163800	55.5598	-2.76743	0.595778	-4.64507	3.39962e-06	6.25367e-05
CiPaw.07G078700	304.517	-2.78925	0.959977	-2.90553	0.00366627	0.0187573
CiPaw.10G091100	15.9815	-2.7966	0.706316	-3.95941	7.51336e-05	0.00082168
CiPaw.12G050700	27.9499	-2.79878	1.06986	-2.61603	0.00889594	0.037528
CiPaw.15G080900	33.7485	-2.79915	1.11075	-2.52005	0.0117338	0.0463171
CiPaw.03G244500	387.428	-2.81081	0.555209	-5.06262	4.1354e-07	1.0633e-05
CiPaw.11G167600	15.4998	-2.81164	0.816827	-3.44215	0.000577108	0.00432615
CiPaw.05G075300	27.827	-2.81572	0.605525	-4.65005	3.31856e-06	6.12759e-05
CiPaw.01G050200	1151.74	-2.82728	0.441775	-6.39983	1.55555e-10	1.03724e-08
CiPaw.03G251100	203.739	-2.8274	0.343542	-8.23014	1.86995e-16	5.54015e-14
CiPaw.03G267400	13.2102	-2.83072	1.08795	-2.60187	0.00927156	0.0386951
CiPaw.03G210100	30.4628	-2.83298	0.770963	-3.6746	0.00023822	0.00210917
CiPaw.05G075500	73.4565	-2.8334	0.473453	-5.98455	2.16992e-09	1.06343e-07
CiPaw.10G056600	9.81767	-2.83348	0.947267	-2.99122	0.00277869	0.0150616
CiPaw.10G074800	704.147	-2.84983	0.489201	-5.82548	5.69471e-09	2.51223e-07
CiPaw.04G195400	34.8976	-2.85885	0.611232	-4.67719	2.90836e-06	5.48674e-05
CiPaw.05G088400	36.0912	-2.86599	0.668072	-4.28994	1.78724e-05	0.000246937
CiPaw.03G016700	99.2575	-2.86813	0.492439	-5.82434	5.73378e-09	2.52519e-07
CiPaw.13G022200	22.9667	-2.87013	1.02116	-2.81066	0.00494407	0.0237087
CiPaw.05G129400	32.7876	-2.87281	0.717084	-4.00624	6.16928e-05	0.000696
CiPaw.14G111800	32.1789	-2.88189	0.696525	-4.13753	3.51068e-05	0.00043174
CiPaw.07G065800	8.29577	-2.88369	0.887284	-3.25002	0.00115396	0.00754791
CiPaw.09G207500	6363.62	-2.88575	0.576809	-5.00295	5.64602e-07	1.37316e-05
CiPaw.03G220300	6.23219	-2.89647	1.13136	-2.56017	0.0104622	0.0424236
CiPaw.11G143100	13.1434	-2.9002	0.967023	-2.9991	0.00270774	0.0147846
CiPaw.01G304400	35.5084	-2.93381	0.760374	-3.85838	0.000114143	0.0011594
CiPaw.07G166900	5322.31	-2.94125	0.998604	-2.94536	0.00322578	0.016963
CiPaw.10G062100	108.526	-2.94147	0.456658	-6.44131	1.18448e-10	8.10547e-09
CiPaw.03G248100	137.595	-2.94721	0.395155	-7.45837	8.76014e-14	1.51254e-11
CiPaw.04G187100	6.69323	-2.9482	1.15798	-2.54598	0.010897	0.0437237
CiPaw.06G070800	50.6669	-2.96699	1.00032	-2.96606	0.00301642	0.0160761
CiPaw.08G010400	10519.8	-2.96808	1.00893	-2.94181	0.00326295	0.0171239
CiPaw.04G192500	1571.95	-2.97357	0.675275	-4.4035	1.0652e-05	0.000160903
CiPaw.06G126600	66.1045	-2.97756	0.607306	-4.9029	9.4433e-07	2.11335e-05
CiPaw.06G126500	62.6916	-2.97942	0.647071	-4.60447	4.13511e-06	7.34799e-05
CiPaw.07G203100	43.8722	-2.98695	0.557321	-5.35947	8.34668e-08	2.73385e-06
CiPaw.02G073800	44.2055	-2.98948	0.608338	-4.91418	8.91536e-07	2.01597e-05
CiPaw.07G039000	20037.3	-3.00451	0.309565	-9.70559	2.85408e-22	4.13398e-19
CiPaw.06G037600	2900.56	-3.01854	0.454005	-6.64869	2.95709e-11	2.47901e-09
CiPaw.09G101900	134.853	-3.02145	0.699462	-4.31967	1.56261e-05	0.000221898
CiPaw.04G016900	3648.48	-3.03773	0.524293	-5.79395	6.87507e-09	2.98248e-07
CiPaw.01G069300	22.6926	-3.04052	0.858846	-3.54024	0.000399762	0.00320982
CiPaw.15G148200	67.7428	-3.04352	0.921547	-3.30262	0.00095787	0.00652393
CiPaw.01G191400	15296.2	-3.0437	0.507674	-5.99538	2.03005e-09	1.01006e-07
CiPaw.01G107900	80.2727	-3.04955	0.42314	-7.20695	5.72178e-13	7.7697e-11
CiPaw.06G022600	136.034	-3.05962	0.530336	-5.76922	7.96413e-09	3.42077e-07
CiPaw.02G080500	33.9077	-3.06546	0.488358	-6.27708	3.44986e-10	2.12635e-08
CiPaw.05G191300	59.6846	-3.07169	0.707225	-4.3433	1.40359e-05	0.000202535
CiPaw.05G241500	8.86831	-3.07465	1.05293	-2.92009	0.00349936	0.0180953
CiPaw.02G195900	11.4234	-3.0993	0.938353	-3.30291	0.000956867	0.0065205
CiPaw.14G053100	80.4573	-3.10987	0.550908	-5.64499	1.65194e-08	6.49614e-07
CiPaw.04G129800	244.867	-3.11975	1.01202	-3.08271	0.00205124	0.0118924
CiPaw.03G273900	343.394	-3.13255	0.935578	-3.34826	0.000813218	0.0057226
CiPaw.14G052600	6706.96	-3.13325	0.620141	-5.05247	4.36125e-07	1.11259e-05
CiPaw.11G108900	459.541	-3.1543	0.747046	-4.22236	2.41754e-05	0.000317449
CiPaw.16G050600	4244.79	-3.16867	0.618156	-5.12601	2.95955e-07	8.08818e-06
CiPaw.03G038800	4996.45	-3.17148	0.388323	-8.16711	3.15865e-16	8.76089e-14
CiPaw.13G066800	12.8455	-3.21347	1.01808	-3.15641	0.00159724	0.0097846
CiPaw.09G095000	12.0748	-3.25431	1.17564	-2.76811	0.00563828	0.0262878
CiPaw.06G127000	1334.71	-3.29815	0.307731	-10.7176	8.41315e-27	2.4372e-23
CiPaw.06G125100	19510	-3.30744	1.30981	-2.52514	0.0115653	0.0458399
CiPaw.13G055000	66.7222	-3.33918	0.559115	-5.97227	2.33979e-09	1.13812e-07
CiPaw.08G037700	442.301	-3.35378	0.78474	-4.27374	1.92222e-05	0.000262251
CiPaw.04G187000	979.093	-3.36473	0.780486	-4.31107	1.62468e-05	0.00022909
CiPaw.04G093700	236.295	-3.39072	0.743162	-4.56256	5.05341e-06	8.66793e-05
CiPaw.08G018600	53.7974	-3.40845	1.09267	-3.11937	0.0018124	0.0108254
CiPaw.03G082700	3860.36	-3.43991	0.468973	-7.33498	2.21747e-13	3.44129e-11
CiPaw.10G043400	92.6864	-3.46494	0.675586	-5.12879	2.91603e-07	8.00282e-06
CiPaw.06G037500	123.199	-3.46512	0.910824	-3.80437	0.000142163	0.00138819
CiPaw.09G014700	185.919	-3.46783	0.85767	-4.04331	5.27018e-05	0.000609061
CiPaw.09G009500	7.65592	-3.47601	1.07576	-3.2312	0.00123271	0.007971
CiPaw.08G050500	8.02241	-3.48486	1.0145	-3.43506	0.000592417	0.0044143
CiPaw.01G077100	25.1147	-3.49448	1.28257	-2.72459	0.00643815	0.029177
CiPaw.15G007600	130.272	-3.50957	0.820215	-4.27885	1.87863e-05	0.000257246
CiPaw.04G117400	80.1192	-3.53236	0.504487	-7.00188	2.52553e-12	2.85046e-10
CiPaw.09G218000	87.078	-3.55772	1.12575	-3.16032	0.00157598	0.00967481
CiPaw.13G091300	76.1581	-3.55876	0.607209	-5.86085	4.60506e-09	2.08805e-07
CiPaw.01G204600	3.89735	-3.60573	1.43081	-2.52007	0.0117333	0.0463171
CiPaw.01G036700	246.106	-3.60868	0.699114	-5.16179	2.44597e-07	6.89419e-06
CiPaw.02G121400	5.84544	-3.62308	1.38502	-2.6159	0.00889919	0.037528
CiPaw.06G142800	23.2796	-3.62715	0.941335	-3.8532	0.000116584	0.00117904
CiPaw.07G104300	3.76224	-3.64858	1.45803	-2.50241	0.0123351	0.0480935
CiPaw.07G220100	12.3228	-3.67191	1.28261	-2.86285	0.00419856	0.0208504
CiPaw.12G125800	1465.11	-3.69428	0.655129	-5.63901	1.71035e-08	6.68119e-07
CiPaw.05G122100	50.9033	-3.85905	1.2335	-3.12854	0.0017568	0.0105708
CiPaw.07G227800	19.7936	-3.93691	1.11231	-3.5394	0.000401033	0.00321814
CiPaw.09G088500	684.98	-3.99188	0.972506	-4.10473	4.04781e-05	0.000487007
CiPaw.07G029700	23.0034	-3.99631	1.27067	-3.14504	0.00166062	0.0101064
CiPaw.02G039100	4.73217	-4.10379	1.38521	-2.96257	0.00305079	0.0162294
CiPaw.11G069200	4.24657	-4.10621	1.34419	-3.05479	0.00225217	0.0127899
CiPaw.09G152900	1417.28	-4.11091	1.01254	-4.06	4.90735e-05	0.000572971
CiPaw.12G106500	4.40099	-4.15568	1.59118	-2.61169	0.00900954	0.0378682
CiPaw.13G050800	2688.41	-4.24032	0.742483	-5.711	1.12317e-08	4.6188e-07
CiPaw.04G142400	5.86429	-4.28022	1.23614	-3.46257	0.00053504	0.00408903
CiPaw.11G054300	3.90561	-4.30849	1.57443	-2.73654	0.00620889	0.0283748
CiPaw.10G113300	211.676	-4.30913	0.952715	-4.523	6.09699e-06	0.000101056
CiPaw.09G003600	19.5043	-4.31209	1.30801	-3.29667	0.000978372	0.00663237
CiPaw.02G053700	7.79296	-4.32231	1.49862	-2.88419	0.00392423	0.0198088
CiPaw.16G028600	9.52417	-4.33758	1.45008	-2.99128	0.00277809	0.0150614
CiPaw.01G280500	4.85316	-4.41246	1.61611	-2.7303	0.00632761	0.0287962
CiPaw.03G273100	4.788	-4.41343	1.50182	-2.93873	0.00329563	0.0172711
CiPaw.15G002100	4.95743	-4.4279	1.58421	-2.79502	0.00518965	0.0245919
CiPaw.05G023200	297.712	-4.48189	0.9163	-4.89129	1.00179e-06	2.2191e-05
CiPaw.13G071400	7.82858	-4.50101	1.31177	-3.43126	0.000600794	0.00445884
CiPaw.03G082500	9.02555	-4.55456	1.33597	-3.40917	0.000651606	0.00476674
CiPaw.01G159700	6.01069	-4.74159	1.4888	-3.18485	0.0014483	0.00903568
CiPaw.10G006500	6.88781	-4.7748	1.43583	-3.32546	0.000882713	0.00611207
CiPaw.13G016100	31.4651	-4.82749	1.31322	-3.67608	0.000236845	0.00210278
CiPaw.10G136400	8.41707	-4.87055	1.37565	-3.54054	0.000399316	0.00320732
CiPaw.13G070300	4.41032	-4.93098	1.42514	-3.46	0.000540169	0.00411912
CiPaw.06G097600	83.8359	-5.10907	0.989856	-5.16142	2.45083e-07	6.90043e-06
CiPaw.12G137100	1169.9	-5.14409	0.697461	-7.37545	1.63787e-13	2.60318e-11
CiPaw.08G141800	18.8079	-5.36157	2.10305	-2.54943	0.0107899	0.0434261
CiPaw.07G004900	6.00735	-5.3622	1.45372	-3.68861	0.000225478	0.00201393
CiPaw.14G085100	10.2836	-5.37706	1.68561	-3.18998	0.00142281	0.00891505
CiPaw.08G059800	23.3425	-5.72997	2.18621	-2.62096	0.00876819	0.0371291
