# Supplementary material for: Transcriptome analysis under pecan scab infection reveals the molecular mechanisms of the defense response in pecans
Source: PLoS One. 2024 Nov 21;19(11):e0313878. doi: 10.1371/journal.pone.0313878 (PMC11581225; doi:10.1371/journal.pone.0313878)
Supplement: S5 Table — (XLSX) [file pone.0313878.s008.xlsx]

## Sheet: Sheet1
S5 Table. Differentially expressed genes (|log2fold change|≥1.5 and P-adjusted<0.05) in resistant reaction at 96 hpi
Gene ID	baseMean	log2FoldChange	lfcSE	stat	pvalue	padj
CiPaw.06G169100	69.3457	36.6551	3.88092	9.44495	3.55566e-21	3.26372e-18
CiPaw.07G120900	11.6713	6.22388	1.54168	4.03707	5.41236e-05	0.00162878
CiPaw.08G094000	420.251	6.21392	0.602952	10.3058	6.63212e-25	1.358e-21
CiPaw.09G067900	5.9518	5.62394	1.38086	4.07278	4.64563e-05	0.00143293
CiPaw.04G190000	4.25368	5.39554	1.79754	3.00163	0.00268537	0.0354397
CiPaw.15G065700	10.9925	5.23571	1.51534	3.45513	0.00055002	0.0104132
CiPaw.13G088600	1752.64	5.2233	0.788563	6.62382	3.50035e-11	6.17059e-09
CiPaw.02G102200	77.0964	5.21628	0.867097	6.0158	1.79003e-09	2.03628e-07
CiPaw.14G052900	890.003	5.16867	0.7706	6.70734	1.98207e-11	3.68957e-09
CiPaw.10G155000	15.2636	5.12341	1.2605	4.06458	4.81194e-05	0.00147319
CiPaw.12G015200	10.7935	4.99264	1.29872	3.84427	0.000120911	0.00308212
CiPaw.05G148300	5.93354	4.90307	1.61519	3.03559	0.00240067	0.0326427
CiPaw.06G028500	872.741	4.78657	0.926288	5.16747	2.37281e-07	1.64057e-05
CiPaw.02G195700	5.1659	4.7528	1.41164	3.36686	0.000760282	0.0134115
CiPaw.15G063100	33.6998	4.68725	1.18918	3.94158	8.09456e-05	0.00224447
CiPaw.14G075900	25.7153	4.65321	1.14398	4.06757	4.75069e-05	0.00146026
CiPaw.04G058700	11.1953	4.58799	1.37969	3.32537	0.000883	0.0151058
CiPaw.03G084400	1617.81	4.58103	1.07365	4.26679	1.9831e-05	0.000695495
CiPaw.05G054600	67.9214	4.48356	1.39739	3.20851	0.00133424	0.021191
CiPaw.02G147100	17.55	4.40113	1.37948	3.19043	0.00142062	0.0221791
CiPaw.10G097400	91.6041	4.22379	1.12992	3.73812	0.000185398	0.00437898
CiPaw.05G022900	1671.63	4.15986	0.438208	9.49288	2.24739e-21	2.13654e-18
CiPaw.02G099300	178.48	4.12658	0.773851	5.33252	9.68604e-08	7.45181e-06
CiPaw.04G084000	970.369	4.09244	0.556234	7.35741	1.87507e-13	5.42528e-11
CiPaw.06G028000	873.38	4.08895	0.413519	9.88817	4.6852e-23	6.23577e-20
CiPaw.05G054300	37.205	4.08817	1.36094	3.00393	0.00266514	0.0352776
CiPaw.01G247700	21.6242	4.08392	1.33155	3.06705	0.00216182	0.0300813
CiPaw.13G066500	68.9898	4.05738	1.08476	3.74034	0.00018377	0.00434438
CiPaw.03G256500	769.933	4.01473	1.19615	3.35638	0.00078969	0.0137931
CiPaw.02G167400	40.3735	3.79466	0.610673	6.2139	5.1685e-10	6.9485e-08
CiPaw.05G063200	220.094	3.77328	0.550752	6.85115	7.32601e-12	1.51171e-09
CiPaw.03G115000	362.811	3.72854	0.503529	7.4048	1.31343e-13	3.84201e-11
CiPaw.05G050500	25102.1	3.56409	0.383126	9.30265	1.36992e-20	1.13956e-17
CiPaw.15G141500	90.9938	3.56329	0.684435	5.20618	1.92763e-07	1.37197e-05
CiPaw.11G155100	135.16	3.55538	1.13589	3.13003	0.00174788	0.0257766
CiPaw.01G079600	607.821	3.5449	0.573416	6.18206	6.32687e-10	8.39995e-08
CiPaw.08G129200	62.2284	3.53725	0.736747	4.80117	1.57738e-06	8.29807e-05
CiPaw.10G026100	628.449	3.53164	0.462951	7.62853	2.37447e-14	8.54135e-12
CiPaw.01G212900	41.7872	3.51072	0.899123	3.90461	9.43771e-05	0.00252905
CiPaw.05G050400	135.654	3.48634	0.737351	4.72819	2.26528e-06	0.000114011
CiPaw.01G141500	14166.3	3.47542	0.794885	4.37223	1.22986e-05	0.000475148
CiPaw.14G048300	154.126	3.46253	0.568845	6.08696	1.15076e-09	1.41162e-07
CiPaw.14G046900	16.2911	3.45715	1.03406	3.34329	0.000827911	0.0143478
CiPaw.05G069200	49.0002	3.44532	0.959925	3.58916	0.000331746	0.00692607
CiPaw.05G222100	64.9835	3.44011	0.717694	4.79328	1.64078e-06	8.56391e-05
CiPaw.07G229600	810.286	3.43563	0.45888	7.487	7.04662e-14	2.15602e-11
CiPaw.16G048400	134.799	3.41058	0.783926	4.35065	1.35737e-05	0.000515434
CiPaw.11G041400	1406.52	3.40644	0.40847	8.33951	7.4602e-17	4.41296e-14
CiPaw.15G147000	53.129	3.40602	0.620689	5.48749	4.07678e-08	3.40187e-06
CiPaw.02G101300	173.322	3.39536	0.59296	5.72611	1.02757e-08	9.91049e-07
CiPaw.03G214500	44.1709	3.27889	0.972599	3.37126	0.000748242	0.0132474
CiPaw.14G120100	303.815	3.24047	0.408707	7.92858	2.21659e-15	9.51668e-13
CiPaw.06G056000	62.6914	3.23904	0.750154	4.31783	1.57574e-05	0.000578545
CiPaw.08G081300	11.2136	3.2317	1.08564	2.97676	0.00291308	0.0376693
CiPaw.03G220800	2370.79	3.23167	0.695728	4.64502	3.40049e-06	0.000161226
CiPaw.05G069500	13.2633	3.16975	1.05735	2.99783	0.00271911	0.0357658
CiPaw.06G028100	5597.8	3.16545	0.457633	6.91701	4.61288e-12	9.75011e-10
CiPaw.15G067100	269.626	3.12647	0.5927	5.27496	1.32782e-07	9.76955e-06
CiPaw.01G280800	66.9218	3.11182	0.638541	4.87332	1.09736e-06	6.04776e-05
CiPaw.06G097500	84.5103	3.09188	0.733188	4.21704	2.47535e-05	0.000831963
CiPaw.06G140000	893.497	3.06863	0.315489	9.72658	2.32282e-22	2.68831e-19
CiPaw.03G242500	466.277	3.06751	0.988735	3.10246	0.00191919	0.0276893
CiPaw.01G066200	378.535	3.04765	0.712635	4.27659	1.89776e-05	0.000672655
CiPaw.04G077600	671.751	3.01009	0.377627	7.97106	1.57317e-15	6.86497e-13
CiPaw.10G011900	99.9234	3.00138	0.816393	3.67639	0.000236557	0.00530936
CiPaw.02G183400	407.419	2.97448	0.548981	5.41819	6.02041e-08	4.7838e-06
CiPaw.08G069200	672.961	2.96379	0.369803	8.01452	1.10569e-15	4.98851e-13
CiPaw.04G101600	167.534	2.92421	0.487886	5.99364	2.052e-09	2.29505e-07
CiPaw.14G087100	661.74	2.92205	0.501761	5.82358	5.76015e-09	5.83002e-07
CiPaw.15G171800	22.5265	2.91454	0.983379	2.96381	0.00303859	0.0390414
CiPaw.07G111700	5.69942	2.90745	0.965389	3.01169	0.002598	0.0346822
CiPaw.02G008400	1143.18	2.89602	0.317176	9.13062	6.81092e-20	5.33235e-17
CiPaw.14G119900	17491	2.88373	0.287237	10.0395	1.02141e-23	1.72891e-20
CiPaw.01G145200	40.828	2.85167	0.610953	4.66757	3.04777e-06	0.000146972
CiPaw.03G136200	52.0974	2.82366	0.808842	3.491	0.000481221	0.00935009
CiPaw.15G133400	15.1536	2.81665	0.769227	3.66167	0.000250578	0.00553999
CiPaw.13G056800	167.75	2.73828	0.528206	5.18411	2.17052e-07	1.52446e-05
CiPaw.15G032000	112.531	2.73301	0.543173	5.03156	4.86505e-07	2.94995e-05
CiPaw.02G096400	1603.03	2.72307	0.362578	7.51031	5.89865e-14	1.86924e-11
CiPaw.07G132600	171.26	2.71674	0.515693	5.26814	1.37813e-07	1.00569e-05
CiPaw.14G087200	188.659	2.70051	0.709079	3.80848	0.000139825	0.00349156
CiPaw.05G231700	981.969	2.69111	0.763303	3.52561	0.00042251	0.00838062
CiPaw.01G070100	531.654	2.68611	0.514716	5.21863	1.80252e-07	1.28636e-05
CiPaw.11G197300	288.849	2.68058	0.436489	6.14124	8.18819e-10	1.05295e-07
CiPaw.01G026400	1183.97	2.67707	0.448479	5.96923	2.38383e-09	2.61132e-07
CiPaw.09G041700	1247.03	2.67613	0.376689	7.10434	1.20896e-12	3.06488e-10
CiPaw.03G123900	1953.91	2.67373	0.345812	7.73174	1.06085e-14	4.09256e-12
CiPaw.14G116100	8117.39	2.67355	0.426063	6.275	3.49634e-10	4.87272e-08
CiPaw.12G062900	423.778	2.65941	0.2902	9.16407	4.99776e-20	4.03137e-17
CiPaw.09G085100	197.59	2.65533	0.406734	6.52842	6.64659e-11	1.09892e-08
CiPaw.07G068100	4645.84	2.64605	0.412589	6.41329	1.4241e-10	2.21685e-08
CiPaw.06G097800	249.019	2.63298	0.511074	5.15186	2.57917e-07	1.75681e-05
CiPaw.11G148900	1285.11	2.6287	0.371566	7.07466	1.49811e-12	3.76209e-10
CiPaw.01G127700	1114.14	2.60957	0.277241	9.41262	4.83926e-21	4.29388e-18
CiPaw.01G150200	1170.28	2.59292	0.410371	6.31848	2.6415e-10	3.80077e-08
CiPaw.01G171800	912.81	2.58239	0.593917	4.34806	1.37345e-05	0.000518734
CiPaw.11G078600	941.646	2.56063	0.65543	3.9068	9.35273e-05	0.00251432
CiPaw.08G144300	132.038	2.56024	0.641354	3.99193	6.5537e-05	0.00190089
CiPaw.10G115300	21.6509	2.55778	0.769012	3.32606	0.000880825	0.015088
CiPaw.11G142300	213.46	2.54783	0.421182	6.04924	1.45527e-09	1.71407e-07
CiPaw.10G066400	448.259	2.52706	0.799098	3.16239	0.00156482	0.0238022
CiPaw.03G036400	28.6529	2.52668	0.64255	3.93227	8.41462e-05	0.00230916
CiPaw.03G099600	22.509	2.51547	0.806408	3.11935	0.00181251	0.0265532
CiPaw.04G113800	1052.93	2.51482	0.359901	6.98755	2.7973e-12	6.58949e-10
CiPaw.01G213100	515.739	2.50436	0.412847	6.06609	1.31065e-09	1.57154e-07
CiPaw.04G019000	78.8601	2.49148	0.665303	3.74488	0.00018048	0.00428181
CiPaw.11G139400	395.684	2.46979	0.466531	5.29396	1.19697e-07	8.90006e-06
CiPaw.04G191900	107.849	2.4668	0.403098	6.11961	9.38041e-10	1.17229e-07
CiPaw.03G007100	1394.04	2.45341	0.554549	4.42414	9.6825e-06	0.00039087
CiPaw.03G057700	204.387	2.43398	0.611936	3.97751	6.96401e-05	0.00198687
CiPaw.05G063100	90.0854	2.43207	0.537498	4.5248	6.04537e-06	0.000262944
CiPaw.11G155200	4777.47	2.43206	0.811286	2.99779	0.00271949	0.0357658
CiPaw.11G174200	58.7464	2.42304	0.56784	4.26712	1.98015e-05	0.000695378
CiPaw.13G064000	331.091	2.40732	0.599157	4.01784	5.87332e-05	0.00173713
CiPaw.10G007600	622.505	2.40454	0.308251	7.80058	6.16221e-15	2.52357e-12
CiPaw.06G109300	1716.95	2.39909	0.411664	5.82778	5.61693e-09	5.72863e-07
CiPaw.13G063900	20544.7	2.39065	0.338723	7.05783	1.69123e-12	4.17809e-10
CiPaw.07G150100	121.741	2.38684	0.696258	3.42809	0.000607837	0.0112205
CiPaw.06G110700	50.2589	2.37874	0.422571	5.62921	1.8104e-08	1.60637e-06
CiPaw.06G140100	23.9263	2.37163	0.594115	3.99187	6.55552e-05	0.00190089
CiPaw.02G132400	186.746	2.35789	0.336597	7.0051	2.46802e-12	5.91858e-10
CiPaw.15G146700	13.4163	2.35455	0.770381	3.05634	0.00224055	0.0308862
CiPaw.01G070000	845.919	2.34379	0.427642	5.48074	4.23555e-08	3.50144e-06
CiPaw.11G148800	2887.23	2.33795	0.275577	8.48381	2.17929e-17	1.3812e-14
CiPaw.09G225400	153.174	2.33668	0.519749	4.49579	6.93116e-06	0.000293323
CiPaw.09G134200	15790.2	2.32609	0.333076	6.98366	2.87577e-12	6.71493e-10
CiPaw.13G086300	14.5172	2.32397	0.545644	4.25913	2.05226e-05	0.00071786
CiPaw.02G060300	66.0643	2.31427	0.513418	4.50758	6.55726e-06	0.000279724
CiPaw.13G056700	63.9926	2.30894	0.622457	3.7094	0.000207755	0.00478807
CiPaw.03G120400	74.2332	2.30495	0.497246	4.63543	3.56193e-06	0.000168411
CiPaw.07G003000	119.552	2.2927	0.779248	2.94219	0.00325897	0.0410619
CiPaw.03G237800	37.6468	2.29248	0.550329	4.16564	3.10476e-05	0.00101281
CiPaw.03G000900	6461.51	2.28649	0.347469	6.58042	4.69132e-11	7.99643e-09
CiPaw.13G170800	42.6873	2.28329	0.68876	3.31507	0.000916205	0.0155837
CiPaw.04G085000	174.685	2.27656	0.406588	5.5992	2.15348e-08	1.88564e-06
CiPaw.02G168000	484.447	2.26493	0.35896	6.30971	2.79565e-10	4.00093e-08
CiPaw.03G202000	200.331	2.26104	0.624905	3.61821	0.000296644	0.00635779
CiPaw.10G163600	59.5028	2.25312	0.637256	3.53566	0.000406751	0.00812861
CiPaw.05G065300	69.4401	2.24902	0.56466	3.98296	6.80635e-05	0.00195446
CiPaw.15G079400	646.553	2.24828	0.314998	7.13743	9.50903e-13	2.45749e-10
CiPaw.11G137100	1398.48	2.24391	0.494778	4.53519	5.75521e-06	0.000253272
CiPaw.03G246200	245.524	2.22856	0.360512	6.18167	6.3428e-10	8.39995e-08
CiPaw.03G256700	4010.42	2.2277	0.355844	6.26032	3.84194e-10	5.32649e-08
CiPaw.12G032500	54.9406	2.22659	0.652114	3.41442	0.000639182	0.0116777
CiPaw.09G086100	383.451	2.22452	0.350921	6.33907	2.31153e-10	3.39948e-08
CiPaw.02G109800	77.7704	2.21462	0.42079	5.263	1.41727e-07	1.03078e-05
CiPaw.03G054000	20.2711	2.21355	0.476564	4.64481	3.40391e-06	0.000161226
CiPaw.13G166800	87.4637	2.19773	0.590681	3.72067	0.000198695	0.00463954
CiPaw.09G145100	73.1045	2.18562	0.707332	3.08995	0.00200192	0.0285427
CiPaw.15G172100	554.103	2.18	0.514446	4.23757	2.25956e-05	0.000771119
CiPaw.12G074900	225.339	2.17959	0.702732	3.10159	0.00192483	0.0277256
CiPaw.08G093800	3413.09	2.16579	0.286233	7.56652	3.83362e-14	1.3083e-11
CiPaw.09G085700	300.397	2.16422	0.384301	5.63158	1.7857e-08	1.58975e-06
CiPaw.02G005800	428.955	2.15871	0.58136	3.7132	0.000204655	0.00474539
CiPaw.03G107500	53.5697	2.15603	0.699722	3.08126	0.00206126	0.0290927
CiPaw.03G111400	45.1638	2.1543	0.535961	4.01951	5.83196e-05	0.00172874
CiPaw.07G033300	128.529	2.14932	0.422704	5.08469	3.68233e-07	2.36193e-05
CiPaw.05G192800	1057.95	2.12833	0.427682	4.97642	6.47706e-07	3.81445e-05
CiPaw.05G216900	133.417	2.12031	0.399528	5.30705	1.11417e-07	8.40169e-06
CiPaw.15G128800	708.789	2.10663	0.472744	4.45618	8.34319e-06	0.000343257
CiPaw.07G224900	349.729	2.10573	0.718038	2.93261	0.00336124	0.0420534
CiPaw.09G086200	674.538	2.10465	0.290095	7.25504	4.01537e-13	1.09067e-10
CiPaw.10G018100	120.592	2.10078	0.556319	3.77622	0.000159225	0.00387436
CiPaw.12G017600	146.433	2.09307	0.492243	4.2521	2.1178e-05	0.000734032
CiPaw.02G110000	20.2706	2.08747	0.60948	3.42501	0.000614781	0.011333
CiPaw.07G032100	162.55	2.08661	0.411165	5.07488	3.87744e-07	2.45747e-05
CiPaw.15G146600	33.8882	2.08064	0.483149	4.30642	1.65917e-05	0.000602529
CiPaw.09G084700	157.917	2.08052	0.36351	5.72343	1.04396e-08	1.00249e-06
CiPaw.15G118400	786.649	2.06907	0.69458	2.97888	0.00289303	0.0374925
CiPaw.13G169100	78.1331	2.06409	0.388246	5.31645	1.0581e-07	8.0244e-06
CiPaw.08G179900	1547.75	2.05876	0.354338	5.81016	6.24131e-09	6.29308e-07
CiPaw.15G146900	22.4381	2.04836	0.576703	3.55184	0.000382541	0.00781494
CiPaw.02G112400	300.727	2.0481	0.418218	4.89721	9.72062e-07	5.45893e-05
CiPaw.02G109900	38.0828	2.04703	0.519198	3.94268	8.05775e-05	0.00223659
CiPaw.11G078500	6932.2	2.04556	0.467433	4.37616	1.20787e-05	0.000468692
CiPaw.08G110400	115.855	2.02905	0.305485	6.64208	3.09277e-11	5.52526e-09
CiPaw.09G085900	481.806	2.02678	0.30477	6.65018	2.9274e-11	5.26517e-09
CiPaw.04G156100	2815.03	2.02667	0.307424	6.59243	4.32674e-11	7.43054e-09
CiPaw.02G031100	914.906	2.02509	0.444041	4.5606	5.10075e-06	0.000229353
CiPaw.11G059800	180.942	2.01477	0.307931	6.54291	6.03331e-11	1.00375e-08
CiPaw.06G071800	33.9382	2.0108	0.454179	4.42733	9.54077e-06	0.000386554
CiPaw.01G111400	258.034	2.00692	0.332614	6.03376	1.60185e-09	1.87016e-07
CiPaw.06G081500	126.946	2.00003	0.297678	6.71877	1.83267e-11	3.48455e-09
CiPaw.04G085100	194.751	1.99443	0.394925	5.05015	4.41463e-07	2.72312e-05
CiPaw.11G131200	223.37	1.98821	0.494446	4.02109	5.79307e-05	0.00171913
CiPaw.02G078200	3259.14	1.98369	0.320273	6.19375	5.87501e-10	7.85864e-08
CiPaw.06G139900	108.743	1.97971	0.423206	4.67789	2.89849e-06	0.000141347
CiPaw.06G028200	25294.5	1.97462	0.354029	5.57756	2.4391e-08	2.108e-06
CiPaw.15G020100	21982.9	1.97092	0.257767	7.64612	2.07142e-14	7.65823e-12
CiPaw.02G043400	52.3323	1.96275	0.611419	3.21016	0.00132663	0.0210953
CiPaw.15G146000	65.9195	1.9609	0.439596	4.46068	8.16994e-06	0.000338747
CiPaw.02G181400	121.347	1.95909	0.419809	4.66663	3.06177e-06	0.00014738
CiPaw.05G232500	124.832	1.95784	0.55781	3.50986	0.000448343	0.00881421
CiPaw.11G197200	149.439	1.95595	0.342823	5.70541	1.16064e-08	1.07649e-06
CiPaw.12G096500	461.847	1.94974	0.382847	5.09274	3.52932e-07	2.27475e-05
CiPaw.03G147100	80.2523	1.94893	0.457522	4.25974	2.0466e-05	0.000716823
CiPaw.07G012100	26.8186	1.94592	0.610984	3.18489	0.00144808	0.0224629
CiPaw.06G145500	630.201	1.94017	0.34061	5.69616	1.22537e-08	1.12477e-06
CiPaw.05G205800	3401.76	1.93582	0.410552	4.71516	2.41519e-06	0.00012082
CiPaw.15G032200	101.238	1.93163	0.389547	4.95865	7.09845e-07	4.15282e-05
CiPaw.04G074800	179.575	1.92663	0.379182	5.08103	3.75401e-07	2.39062e-05
CiPaw.05G022700	29595.1	1.92258	0.331078	5.80702	6.35946e-09	6.34016e-07
CiPaw.11G127100	892.328	1.91795	0.45344	4.22978	2.33924e-05	0.000793226
CiPaw.13G178100	178.598	1.91527	0.438176	4.371	1.2368e-05	0.000475934
CiPaw.06G122100	44.7566	1.91402	0.561096	3.41122	0.000646735	0.0117833
CiPaw.06G054500	389.895	1.91101	0.351131	5.44243	5.25583e-08	4.25243e-06
CiPaw.05G022300	1122.56	1.91048	0.342144	5.58385	2.35249e-08	2.03977e-06
CiPaw.07G065300	163.206	1.90887	0.362987	5.25878	1.45011e-07	1.05179e-05
CiPaw.15G020000	1513.07	1.90271	0.369256	5.15282	2.56597e-07	1.75591e-05
CiPaw.02G078000	5084.67	1.89838	0.295546	6.42329	1.3336e-10	2.08818e-08
CiPaw.12G055400	321.482	1.89791	0.425822	4.45706	8.30927e-06	0.000342922
CiPaw.11G155000	424.651	1.89429	0.65211	2.90486	0.00367418	0.044905
CiPaw.09G009000	654.006	1.89191	0.369636	5.1183	3.08302e-07	2.02725e-05
CiPaw.04G091700	441.87	1.89069	0.521257	3.62718	0.000286529	0.00620595
CiPaw.12G096300	1439.41	1.88165	0.370233	5.08235	3.72799e-07	2.37975e-05
CiPaw.03G119200	54170	1.87209	0.345204	5.42313	5.85641e-08	4.66742e-06
CiPaw.01G027600	49.4474	1.87039	0.516859	3.61877	0.000296009	0.00634928
CiPaw.12G131300	179.682	1.86393	0.324998	5.73519	9.74034e-09	9.42829e-07
CiPaw.04G161900	522.2	1.85923	0.358759	5.18239	2.19061e-07	1.53453e-05
CiPaw.15G019800	556.734	1.85805	0.365474	5.08396	3.69643e-07	2.36527e-05
CiPaw.01G126100	2014.79	1.85647	0.263049	7.05751	1.69516e-12	4.17809e-10
CiPaw.15G138700	309.334	1.8475	0.504268	3.66372	0.000248577	0.00551407
CiPaw.04G090900	6592.84	1.83413	0.316362	5.79756	6.72881e-09	6.65852e-07
CiPaw.13G178200	741.484	1.83366	0.357851	5.12409	2.98979e-07	1.99963e-05
CiPaw.03G189900	1965.23	1.82939	0.244156	7.49274	6.74518e-14	2.11235e-11
CiPaw.01G203600	168.907	1.82822	0.336495	5.43314	5.5371e-08	4.43952e-06
CiPaw.11G040700	46.401	1.82281	0.611758	2.97962	0.00288602	0.0374199
CiPaw.03G197200	527.688	1.82112	0.474801	3.83554	0.000125288	0.0031702
CiPaw.10G046100	400.856	1.81275	0.365804	4.95553	7.21339e-07	4.21081e-05
CiPaw.10G152200	5797.51	1.81043	0.26202	6.90952	4.86303e-12	1.01928e-09
CiPaw.07G119300	1153.89	1.80981	0.431884	4.19051	2.78327e-05	0.00092452
CiPaw.07G050500	108.805	1.8098	0.331323	5.46234	4.69889e-08	3.84861e-06
CiPaw.01G180500	1512.09	1.80929	0.319605	5.66102	1.50479e-08	1.36245e-06
CiPaw.05G080300	94.195	1.80696	0.368482	4.9038	9.39987e-07	5.32373e-05
CiPaw.08G073300	320.393	1.80545	0.332835	5.42446	5.8129e-08	4.64666e-06
CiPaw.12G076900	1372.43	1.79905	0.373991	4.81042	1.50611e-06	7.93884e-05
CiPaw.01G055800	853.672	1.79473	0.36624	4.90041	9.56359e-07	5.40495e-05
CiPaw.01G035700	6520.99	1.7875	0.213547	8.3705	5.73733e-17	3.47096e-14
CiPaw.01G247400	162.29	1.78476	0.332149	5.37336	7.7284e-08	6.06851e-06
CiPaw.05G063900	5746.75	1.78472	0.308849	5.77861	7.53222e-09	7.42593e-07
CiPaw.15G019700	227.769	1.78373	0.551262	3.23572	0.00121336	0.0196388
CiPaw.03G147000	104.829	1.77989	0.4213	4.22476	2.39197e-05	0.000809031
CiPaw.08G133200	2414.58	1.7771	0.256638	6.92455	4.37372e-12	9.52054e-10
CiPaw.02G099800	238.695	1.77534	0.26645	6.66294	2.68411e-11	4.86044e-09
CiPaw.08G141100	715.227	1.77515	0.361328	4.91285	8.97615e-07	5.1164e-05
CiPaw.01G057100	1260.9	1.77496	0.291219	6.09492	1.09493e-09	1.34935e-07
CiPaw.02G016700	479.025	1.76984	0.251227	7.04479	1.85741e-12	4.536e-10
CiPaw.11G150300	4647.21	1.76832	0.309016	5.72242	1.05018e-08	1.00249e-06
CiPaw.12G000700	55.5187	1.76683	0.345205	5.11822	3.08441e-07	2.02725e-05
CiPaw.12G075100	4619.57	1.76454	0.241191	7.31594	2.5558e-13	7.16135e-11
CiPaw.10G055900	50.3895	1.75521	0.59009	2.97447	0.00293494	0.0378513
CiPaw.10G102100	700.04	1.75363	0.342082	5.12636	2.95397e-07	1.98133e-05
CiPaw.05G028000	404.522	1.75247	0.484726	3.61539	0.00029989	0.00640215
CiPaw.05G211400	13702.7	1.75122	0.283997	6.16634	6.98908e-10	9.11972e-08
CiPaw.16G046300	6197.82	1.74898	0.328146	5.32988	9.82782e-08	7.50175e-06
CiPaw.14G033000	452.981	1.74766	0.345238	5.06218	4.14499e-07	2.60225e-05
CiPaw.05G012600	20565.7	1.74304	0.218165	7.98955	1.35437e-15	6.00866e-13
CiPaw.16G002200	92.8595	1.73965	0.483169	3.6005	0.000317609	0.00669472
CiPaw.02G157100	257.313	1.73778	0.382256	4.54611	5.46471e-06	0.000243047
CiPaw.16G031800	1148.96	1.73757	0.345489	5.02931	4.92238e-07	2.97793e-05
CiPaw.15G040900	444.054	1.73334	0.285304	6.07541	1.23674e-09	1.50323e-07
CiPaw.14G116200	8968.67	1.73242	0.355848	4.86843	1.12489e-06	6.17391e-05
CiPaw.09G212800	3082.58	1.72838	0.264886	6.52499	6.80063e-11	1.11744e-08
CiPaw.06G124600	4684.32	1.7261	0.29528	5.84564	5.04635e-09	5.24722e-07
CiPaw.09G111100	4561.36	1.72606	0.270929	6.3709	1.87922e-10	2.81028e-08
CiPaw.09G076100	338.363	1.72247	0.367738	4.68397	2.81368e-06	0.000138442
CiPaw.10G166000	229.062	1.71948	0.562299	3.05794	0.00222862	0.0307695
CiPaw.07G052400	117.294	1.71698	0.497974	3.44792	0.000564912	0.0106347
CiPaw.15G053400	25.2463	1.71288	0.460969	3.71582	0.000202548	0.00471296
CiPaw.10G101200	18.3963	1.7114	0.456481	3.74912	0.000177459	0.004229
CiPaw.09G039000	495.919	1.70983	0.341929	5.00053	5.71721e-07	3.41992e-05
CiPaw.12G096400	10680.3	1.70841	0.338303	5.04995	4.41935e-07	2.72312e-05
CiPaw.08G039700	5674.32	1.70792	0.456471	3.74156	0.000182879	0.00433101
CiPaw.04G157200	1551.95	1.70049	0.25059	6.78594	1.15329e-11	2.30823e-09
CiPaw.11G148500	693.594	1.69842	0.267636	6.34601	2.20968e-10	3.26775e-08
CiPaw.12G097000	732.327	1.6947	0.55311	3.06395	0.00218435	0.0303177
CiPaw.12G033000	7294.92	1.69416	0.354905	4.77355	1.81004e-06	9.28353e-05
CiPaw.04G165000	2198.22	1.69245	0.268893	6.29414	3.09115e-10	4.35362e-08
CiPaw.05G088000	381.724	1.69037	0.514394	3.28614	0.00101569	0.0168988
CiPaw.02G182000	108.699	1.68896	0.55923	3.02016	0.00252641	0.033895
CiPaw.05G192300	3064.18	1.68725	0.468741	3.59954	0.000318786	0.00671343
CiPaw.15G047200	1657.69	1.68362	0.294219	5.72233	1.05073e-08	1.00249e-06
CiPaw.01G143200	789.084	1.68138	0.254722	6.60086	4.08772e-11	7.11182e-09
CiPaw.02G028000	4206.46	1.68119	0.274509	6.12435	9.10531e-10	1.14869e-07
CiPaw.03G023200	7621.8	1.67802	0.279837	5.99641	2.01733e-09	2.2754e-07
CiPaw.06G042000	312.343	1.67211	0.383359	4.36172	1.29041e-05	0.000492819
CiPaw.06G162400	207.499	1.66777	0.472728	3.52798	0.000418749	0.00832462
CiPaw.10G019800	90.0364	1.66136	0.383084	4.33681	1.44563e-05	0.000536698
CiPaw.09G069700	694.165	1.66084	0.397097	4.18245	2.88382e-05	0.000950053
CiPaw.11G005300	256.798	1.6592	0.536377	3.09335	0.0019791	0.0283026
CiPaw.03G228500	313.128	1.65571	0.323295	5.12136	3.03334e-07	2.01861e-05
CiPaw.07G180600	30.7987	1.65548	0.381329	4.34135	1.41613e-05	0.000526478
CiPaw.12G062200	143.316	1.64919	0.359382	4.58897	4.45437e-06	0.00020373
CiPaw.07G070100	545.938	1.64726	0.302448	5.44641	5.13954e-08	4.18378e-06
CiPaw.01G247500	399.981	1.63825	0.472216	3.46928	0.000521855	0.00996504
CiPaw.06G033600	31.9078	1.63589	0.526119	3.10935	0.00187496	0.0272136
CiPaw.07G049600	1604.95	1.63486	0.242802	6.7333	1.65854e-11	3.22253e-09
CiPaw.07G196100	713.71	1.63092	0.458042	3.56063	0.000369969	0.00759306
CiPaw.05G057100	435.807	1.62344	0.333098	4.87377	1.09489e-06	6.04667e-05
CiPaw.01G164300	1165.76	1.62289	0.56433	2.87579	0.00403021	0.0481293
CiPaw.15G014100	3963.06	1.62073	0.330349	4.9061	9.29037e-07	5.27293e-05
CiPaw.04G149200	527.008	1.62061	0.381562	4.24731	2.16356e-05	0.000746009
CiPaw.02G109700	72.9544	1.6139	0.314441	5.13261	2.85754e-07	1.93058e-05
CiPaw.16G032000	532.96	1.6124	0.256048	6.29726	3.02953e-10	4.28952e-08
CiPaw.15G040800	368.623	1.61057	0.330076	4.87939	1.06413e-06	5.91358e-05
CiPaw.14G079300	436.752	1.60861	0.281415	5.71616	1.08958e-08	1.03215e-06
CiPaw.07G052300	74.6897	1.60588	0.456722	3.51611	0.000437922	0.00864125
CiPaw.03G021900	139.845	1.60582	0.448622	3.57944	0.000344326	0.00712169
CiPaw.14G087400	530.388	1.60525	0.46709	3.4367	0.000588852	0.010969
CiPaw.09G178300	61.2725	1.60084	0.330109	4.84942	1.23821e-06	6.71282e-05
CiPaw.01G184900	2507.08	1.5935	0.270263	5.8961	3.72195e-09	3.96809e-07
CiPaw.09G167700	1015.75	1.59077	0.342423	4.64564	3.39029e-06	0.000161154
CiPaw.12G019200	336.651	1.58555	0.27744	5.71492	1.09758e-08	1.03604e-06
CiPaw.07G050400	2314.41	1.57587	0.286575	5.499	3.81954e-08	3.21748e-06
CiPaw.05G118100	1843.22	1.57475	0.293796	5.36002	8.32143e-08	6.45796e-06
CiPaw.04G074000	495.915	1.5746	0.287404	5.47871	4.28439e-08	3.53084e-06
CiPaw.06G140600	83.3608	1.57437	0.463138	3.39935	0.000675472	0.0122232
CiPaw.06G028300	1451.96	1.57056	0.332646	4.72141	2.34216e-06	0.000117634
CiPaw.07G056600	476.207	1.56599	0.532446	2.94113	0.00327012	0.0411572
CiPaw.13G013300	664.832	1.56239	0.39295	3.97605	7.00681e-05	0.00199055
CiPaw.02G025800	7597.27	1.55665	0.321884	4.83607	1.32433e-06	7.11597e-05
CiPaw.10G062400	146.474	1.55484	0.402584	3.86214	0.000112398	0.00291325
CiPaw.03G248400	15083.8	1.55002	0.409573	3.78449	0.000154027	0.0037693
CiPaw.14G048400	850.886	1.54738	0.317216	4.87801	1.0716e-06	5.94268e-05
CiPaw.01G247300	1574.35	1.54583	0.339509	4.55314	5.28511e-06	0.000236842
CiPaw.16G112700	28.6802	1.54313	0.442666	3.486	0.000490301	0.00950744
CiPaw.15G026600	96.7383	1.54142	0.357102	4.31646	1.58553e-05	0.00058134
CiPaw.02G188700	212.386	1.54108	0.325195	4.73893	2.14847e-06	0.000109142
CiPaw.11G059900	334.695	1.53962	0.366526	4.20058	2.66235e-05	0.000888085
CiPaw.03G056200	1163.67	1.53788	0.399268	3.85176	0.000117274	0.00301616
CiPaw.06G036500	177.294	1.53727	0.317593	4.84037	1.29597e-06	6.99746e-05
CiPaw.15G056400	11612	1.53465	0.317586	4.83225	1.35e-06	7.23051e-05
CiPaw.09G214100	3748.84	1.53419	0.296359	5.17677	2.25757e-07	1.57315e-05
CiPaw.11G118000	1662.6	1.53331	0.29624	5.17589	2.26831e-07	1.57651e-05
CiPaw.05G033600	2988.31	1.53056	0.302646	5.05728	4.25284e-07	2.64501e-05
CiPaw.11G180800	457.94	1.52925	0.391201	3.90912	9.26334e-05	0.00249576
CiPaw.01G217700	2610	1.52801	0.336153	4.54558	5.47835e-06	0.000243047
CiPaw.11G164400	218.719	1.52775	0.326915	4.67323	2.96504e-06	0.000144026
CiPaw.15G143100	378.566	1.52725	0.526564	2.9004	0.00372683	0.045361
CiPaw.09G029900	237.503	1.52631	0.335007	4.55606	5.21211e-06	0.000233965
CiPaw.04G096500	3499.9	1.52465	0.252802	6.03101	1.62934e-09	1.89394e-07
CiPaw.03G184200	3632.25	1.51721	0.217996	6.95983	3.40674e-12	7.75076e-10
CiPaw.08G050400	146.277	1.51475	0.265211	5.71147	1.12002e-08	1.04978e-06
CiPaw.04G113900	2218.87	1.51393	0.337672	4.48343	7.34511e-06	0.000307421
CiPaw.16G096900	2412.85	-1.50594	0.217717	-6.91694	4.61518e-12	9.75011e-10
CiPaw.14G102100	2918.7	-1.50652	0.453504	-3.32196	0.000893876	0.0152722
CiPaw.09G177400	322.328	-1.50822	0.499159	-3.02151	0.00251514	0.0337622
CiPaw.01G047000	10881.6	-1.5092	0.273521	-5.51768	3.43496e-08	2.9027e-06
CiPaw.12G004500	31.2084	-1.5094	0.345353	-4.3706	1.23905e-05	0.000475934
CiPaw.11G123000	3723.19	-1.51103	0.392812	-3.8467	0.000119721	0.00306427
CiPaw.06G086400	63.9302	-1.51237	0.341861	-4.42395	9.69136e-06	0.00039087
CiPaw.03G065400	135.475	-1.51304	0.458973	-3.29657	0.000978724	0.0164266
CiPaw.14G005800	78.214	-1.51404	0.407155	-3.71859	0.000200338	0.0046697
CiPaw.10G065600	22.4563	-1.5143	0.465565	-3.2526	0.00114355	0.0186749
CiPaw.09G206800	277.515	-1.51633	0.484853	-3.1274	0.00176361	0.0259942
CiPaw.12G141300	976.028	-1.51667	0.346993	-4.37089	1.23742e-05	0.000475934
CiPaw.08G046600	920.801	-1.51945	0.48657	-3.12277	0.00179158	0.0262755
CiPaw.06G037600	2900.56	-1.52035	0.45811	-3.31874	0.000904233	0.0153997
CiPaw.03G195800	194.845	-1.52059	0.446167	-3.40812	0.000654112	0.0118933
CiPaw.11G075500	1429.33	-1.52142	0.317009	-4.79929	1.59225e-06	8.3598e-05
CiPaw.13G088000	108.751	-1.52204	0.334707	-4.54738	5.43171e-06	0.000242595
CiPaw.10G073200	157.635	-1.52281	0.448379	-3.39626	0.000683123	0.0122776
CiPaw.15G007700	22175.9	-1.52917	0.404899	-3.77666	0.000158948	0.00387436
CiPaw.06G107800	3764.52	-1.52962	0.3451	-4.43238	9.31984e-06	0.000378755
CiPaw.09G195000	328.391	-1.53632	0.508712	-3.02002	0.00252758	0.033895
CiPaw.02G006000	2814.88	-1.53807	0.197844	-7.77417	7.59457e-15	3.01731e-12
CiPaw.07G233500	44.0507	-1.53831	0.480182	-3.2036	0.00135721	0.0214917
CiPaw.04G169500	249.357	-1.53864	0.41739	-3.68633	0.00022751	0.0051673
CiPaw.04G061100	1433.79	-1.54385	0.496186	-3.11143	0.00186185	0.0270675
CiPaw.04G075000	22.7873	-1.54717	0.496258	-3.11768	0.00182283	0.0266465
CiPaw.12G133100	51.6236	-1.54772	0.476773	-3.24625	0.00116936	0.0190496
CiPaw.14G014900	123.361	-1.55078	0.497334	-3.11818	0.00181972	0.0266296
CiPaw.09G159600	276.826	-1.55206	0.255782	-6.06791	1.29584e-09	1.56081e-07
CiPaw.01G217600	19537	-1.55645	0.405426	-3.83905	0.000123512	0.00313719
CiPaw.07G051800	34.6495	-1.56178	0.430267	-3.62978	0.00028366	0.00615383
CiPaw.06G158900	200.381	-1.56402	0.259665	-6.02322	1.70979e-09	1.96254e-07
CiPaw.14G119200	24.7178	-1.56658	0.516214	-3.03475	0.00240739	0.0326784
CiPaw.09G038700	1150.83	-1.56947	0.314352	-4.99271	5.95371e-07	3.5534e-05
CiPaw.14G072600	206.269	-1.58074	0.249643	-6.33198	2.42038e-10	3.52066e-08
CiPaw.07G184800	5014.99	-1.58107	0.261061	-6.05632	1.3927e-09	1.65501e-07
CiPaw.14G008700	6059.57	-1.5825	0.320596	-4.93612	7.96919e-07	4.58168e-05
CiPaw.04G020800	74.6902	-1.58938	0.391821	-4.0564	4.98356e-05	0.00151956
CiPaw.01G089800	93.9559	-1.59076	0.470429	-3.38151	0.000720873	0.0128421
CiPaw.10G161600	9625.08	-1.59982	0.407656	-3.92443	8.69355e-05	0.00237347
CiPaw.04G133700	316.943	-1.60007	0.291824	-5.483	4.18167e-08	3.46766e-06
CiPaw.13G004700	73.4712	-1.60657	0.444885	-3.61121	0.000304777	0.00648349
CiPaw.06G113700	17800	-1.6083	0.375178	-4.28675	1.81304e-05	0.000648672
CiPaw.14G068500	1322.23	-1.61729	0.404415	-3.99907	6.35918e-05	0.00185812
CiPaw.07G226900	1658.65	-1.62015	0.316518	-5.11865	3.07731e-07	2.02725e-05
CiPaw.10G127700	3097.39	-1.62384	0.274635	-5.91272	3.36506e-09	3.6561e-07
CiPaw.03G051200	29.1609	-1.62697	0.505399	-3.21918	0.00128558	0.0205901
CiPaw.11G172200	4000.6	-1.62702	0.312621	-5.20445	1.94573e-07	1.3808e-05
CiPaw.11G124500	127.934	-1.62947	0.387427	-4.20587	2.60079e-05	0.000870822
CiPaw.09G206600	377.879	-1.63021	0.461633	-3.53139	0.000413375	0.00823625
CiPaw.11G013900	467.18	-1.63255	0.335621	-4.86426	1.14887e-06	6.29254e-05
CiPaw.09G159700	29.9942	-1.63645	0.461002	-3.54976	0.000385587	0.00783506
CiPaw.11G047700	90.0416	-1.63897	0.349364	-4.69129	2.71486e-06	0.000133919
CiPaw.06G155900	354.246	-1.64198	0.460533	-3.5654	0.000363306	0.00749141
CiPaw.03G038400	146.633	-1.64438	0.382483	-4.29923	1.71391e-05	0.000619873
CiPaw.15G128300	522.577	-1.64907	0.570968	-2.88819	0.0038746	0.0466477
CiPaw.05G017300	216.426	-1.65041	0.271958	-6.06859	1.29035e-09	1.56081e-07
CiPaw.14G029100	1171.54	-1.65221	0.315967	-5.22905	1.70386e-07	1.22727e-05
CiPaw.11G158400	480.197	-1.65829	0.387499	-4.27946	1.87348e-05	0.000667604
CiPaw.08G019800	35.6837	-1.66011	0.378149	-4.3901	1.13299e-05	0.000444823
CiPaw.15G063900	1876.45	-1.662	0.314694	-5.28132	1.28257e-07	9.48353e-06
CiPaw.03G165900	2796.64	-1.66468	0.283096	-5.88025	4.09644e-09	4.31e-07
CiPaw.09G203900	176.603	-1.67294	0.510751	-3.27545	0.00105495	0.017442
CiPaw.13G115500	65.09	-1.68693	0.552113	-3.05541	0.00224752	0.0309663
CiPaw.08G129800	3084.01	-1.68955	0.334708	-5.04784	4.46828e-07	2.74058e-05
CiPaw.10G005700	17.5114	-1.69033	0.539657	-3.13223	0.00173485	0.0256555
CiPaw.03G211500	10.44	-1.69397	0.532082	-3.18367	0.00145421	0.0225449
CiPaw.06G023100	125.785	-1.69459	0.477811	-3.54656	0.000390289	0.0079125
CiPaw.13G075000	3269.77	-1.69661	0.321913	-5.27041	1.36118e-07	9.98161e-06
CiPaw.04G148100	1545.02	-1.69835	0.410926	-4.13297	3.58101e-05	0.00114847
CiPaw.12G105600	52.5251	-1.70547	0.505601	-3.37315	0.000743138	0.0131877
CiPaw.15G157600	13.3352	-1.7097	0.570379	-2.99747	0.0027223	0.0357852
CiPaw.09G069400	22.1708	-1.7109	0.425709	-4.01894	5.84601e-05	0.00173098
CiPaw.14G054900	29.3934	-1.71409	0.545518	-3.14214	0.00167721	0.0250255
CiPaw.13G030700	11.2768	-1.71711	0.556947	-3.08308	0.00204872	0.0289771
CiPaw.09G214200	52.0471	-1.71908	0.451575	-3.80686	0.000140744	0.00350677
CiPaw.11G049100	108.455	-1.72911	0.539025	-3.20784	0.00133734	0.0212276
CiPaw.06G075900	819.419	-1.72971	0.382025	-4.52775	5.96157e-06	0.000259724
CiPaw.08G139200	589.815	-1.73611	0.383286	-4.52953	5.91144e-06	0.000258463
CiPaw.08G131700	20.1258	-1.74209	0.606593	-2.87193	0.00407976	0.0486556
CiPaw.06G097900	130.709	-1.74429	0.554977	-3.143	0.00167228	0.0249801
CiPaw.13G073000	354.892	-1.74467	0.362573	-4.81192	1.49489e-06	7.89536e-05
CiPaw.11G006700	20.5759	-1.74542	0.5821	-2.9985	0.00271316	0.0357179
CiPaw.03G179500	32.3421	-1.74737	0.497707	-3.51084	0.000446686	0.00878812
CiPaw.15G128000	800.571	-1.75371	0.50079	-3.50188	0.000461981	0.00903561
CiPaw.13G081400	305.587	-1.75452	0.26143	-6.71123	1.92989e-11	3.64338e-09
CiPaw.05G013000	70.8467	-1.75538	0.468535	-3.74653	0.000179297	0.00425754
CiPaw.12G083900	148.385	-1.75773	0.460717	-3.81521	0.000136068	0.00341053
CiPaw.16G003200	7913.48	-1.76064	0.243999	-7.21576	5.36319e-13	1.41349e-10
CiPaw.12G117000	30.8885	-1.76108	0.452801	-3.88931	0.000100531	0.00266536
CiPaw.01G299700	34513	-1.76136	0.348715	-5.05101	4.39479e-07	2.72058e-05
CiPaw.01G294000	75.4611	-1.76221	0.513788	-3.42983	0.000603952	0.0111721
CiPaw.11G148000	1224.97	-1.76549	0.363644	-4.85499	1.2039e-06	6.58043e-05
CiPaw.08G068100	736.315	-1.76614	0.373537	-4.72815	2.26575e-06	0.000114011
CiPaw.06G112900	2454.16	-1.77269	0.319483	-5.54863	2.87921e-08	2.44862e-06
CiPaw.14G097000	308.591	-1.77322	0.506893	-3.4982	0.000468402	0.00914204
CiPaw.15G081100	28.7636	-1.78464	0.591008	-3.01966	0.00253061	0.0339186
CiPaw.10G018200	298.329	-1.78493	0.460728	-3.87415	0.000106996	0.00280978
CiPaw.10G119900	136.176	-1.78707	0.270715	-6.6013	4.07558e-11	7.11182e-09
CiPaw.10G154400	248.495	-1.7899	0.397167	-4.50666	6.58547e-06	0.000280478
CiPaw.04G065800	97.1923	-1.79245	0.286989	-6.24572	4.21854e-10	5.75863e-08
CiPaw.04G127400	1104.29	-1.79605	0.432333	-4.15431	3.26272e-05	0.00105401
CiPaw.07G127300	469.132	-1.80474	0.365243	-4.9412	7.76447e-07	4.48335e-05
CiPaw.07G156500	39.2965	-1.80542	0.475207	-3.79924	0.000145141	0.00359731
CiPaw.10G147700	305.27	-1.8135	0.317478	-5.7122	1.11525e-08	1.049e-06
CiPaw.14G044000	212.411	-1.81548	0.440766	-4.11892	3.80659e-05	0.0012135
CiPaw.06G117200	102.393	-1.81887	0.48018	-3.7879	0.000151926	0.00373074
CiPaw.07G039000	20037.3	-1.82202	0.309199	-5.8927	3.79926e-09	4.02919e-07
CiPaw.14G053100	80.4573	-1.82636	0.49515	-3.68851	0.000225574	0.00513648
CiPaw.09G063600	116.165	-1.82866	0.263325	-6.94449	3.79817e-12	8.49608e-10
CiPaw.13G035100	12.4027	-1.83863	0.591088	-3.11058	0.00186718	0.0271209
CiPaw.15G020300	80.8333	-1.84154	0.453022	-4.06502	4.80282e-05	0.00147288
CiPaw.13G007300	423.407	-1.85048	0.307171	-6.02426	1.69887e-09	1.96254e-07
CiPaw.03G263500	5101.94	-1.86328	0.194698	-9.57008	1.06822e-21	1.13739e-18
CiPaw.03G223600	30.3494	-1.87574	0.595803	-3.14826	0.00164248	0.0246455
CiPaw.01G061000	10.6854	-1.8775	0.530942	-3.53616	0.000405987	0.00812046
CiPaw.01G050700	153.063	-1.87898	0.415478	-4.52245	6.1128e-06	0.000265443
CiPaw.10G061300	974.516	-1.88333	0.214985	-8.76028	1.9477e-18	1.32938e-15
CiPaw.06G028700	34.5596	-1.89112	0.599044	-3.1569	0.00159456	0.0241193
CiPaw.09G171200	24.2104	-1.89272	0.384548	-4.92193	8.56963e-07	4.89898e-05
CiPaw.03G011900	461.957	-1.90026	0.416564	-4.56174	5.07313e-06	0.000228664
CiPaw.02G041400	507.653	-1.90094	0.419791	-4.52831	5.94575e-06	0.000259459
CiPaw.14G073600	103.743	-1.91148	0.456741	-4.18505	2.85098e-05	0.000942415
CiPaw.16G050600	4244.79	-1.91255	0.617163	-3.09893	0.0019422	0.0279004
CiPaw.01G281800	98.6209	-1.91671	0.60454	-3.17053	0.00152163	0.0232918
CiPaw.08G162900	952.666	-1.91843	0.318642	-6.02067	1.73701e-09	1.98444e-07
CiPaw.01G064400	2827.71	-1.91987	0.305741	-6.27942	3.39844e-10	4.76122e-08
CiPaw.10G091100	15.9815	-1.92031	0.505904	-3.79579	0.000147174	0.00363417
CiPaw.11G130100	1361.57	-1.92067	0.459858	-4.17667	2.95809e-05	0.000972115
CiPaw.04G195400	34.8976	-1.92084	0.496763	-3.8667	0.000110316	0.00287049
CiPaw.09G072400	118.695	-1.92617	0.269751	-7.14055	9.29555e-13	2.42587e-10
CiPaw.10G054400	62.0324	-1.93325	0.339353	-5.69687	1.22025e-08	1.12394e-06
CiPaw.05G246800	27.3387	-1.93559	0.441762	-4.38153	1.17848e-05	0.000459296
CiPaw.01G081600	76.7183	-1.93615	0.54655	-3.54249	0.000396365	0.00798096
CiPaw.07G079700	419.503	-1.94002	0.304013	-6.38137	1.75506e-10	2.6696e-08
CiPaw.11G084200	5111.5	-1.94731	0.338937	-5.74534	9.17382e-09	8.91233e-07
CiPaw.12G046100	374.501	-1.9573	0.320088	-6.11487	9.66374e-10	1.20205e-07
CiPaw.07G220200	7.38711	-1.95847	0.662854	-2.9546	0.00313077	0.0398695
CiPaw.01G118800	122.326	-1.96091	0.426596	-4.59665	4.29346e-06	0.00019773
CiPaw.11G021000	583.887	-1.97556	0.26636	-7.41687	1.19916e-13	3.54673e-11
CiPaw.05G040500	62.2747	-1.98838	0.467907	-4.24952	2.14227e-05	0.000740586
CiPaw.10G080800	339.671	-1.99023	0.388852	-5.11822	3.08432e-07	2.02725e-05
CiPaw.04G120100	169.768	-1.9951	0.540524	-3.69105	0.000223333	0.00509418
CiPaw.01G088700	4190.84	-2.00554	0.288389	-6.95428	3.54367e-12	7.99398e-10
CiPaw.11G093600	17315.3	-2.01228	0.291518	-6.90278	5.09947e-12	1.06049e-09
CiPaw.05G173700	21.9531	-2.01728	0.490051	-4.11647	3.84714e-05	0.0012235
CiPaw.04G103600	2914.72	-2.02019	0.276246	-7.31302	2.61198e-13	7.24254e-11
CiPaw.08G041800	28207.5	-2.02563	0.292295	-6.93008	4.20598e-12	9.32991e-10
CiPaw.04G061300	191.312	-2.03649	0.628147	-3.24206	0.00118669	0.0192731
CiPaw.04G034200	11.0068	-2.03889	0.563655	-3.61726	0.000297734	0.00637032
CiPaw.06G015900	25.1158	-2.05342	0.642208	-3.19744	0.00138655	0.0217666
CiPaw.12G137100	1169.9	-2.05444	0.635686	-3.23185	0.00122991	0.0198363
CiPaw.02G073800	44.2055	-2.06069	0.532076	-3.87293	0.000107535	0.00281461
CiPaw.12G077000	94.7644	-2.06492	0.586415	-3.52127	0.000429487	0.0085
CiPaw.14G063800	40.7589	-2.06751	0.372309	-5.55322	2.80452e-08	2.39274e-06
CiPaw.12G048200	2316.99	-2.0702	0.266367	-7.77196	7.72812e-15	3.02522e-12
CiPaw.03G082700	3860.36	-2.07456	0.467739	-4.4353	9.19456e-06	0.000374808
CiPaw.06G014100	3850.44	-2.07473	0.339854	-6.10476	1.02953e-09	1.27465e-07
CiPaw.03G180400	10662.6	-2.077	0.271347	-7.65441	1.94204e-14	7.28101e-12
CiPaw.14G080800	1827.91	-2.07894	0.262834	-7.9097	2.58009e-15	1.09015e-12
CiPaw.06G071400	24.2698	-2.09195	0.473278	-4.42012	9.86461e-06	0.000396057
CiPaw.10G034400	95.0508	-2.0923	0.503903	-4.15219	3.29314e-05	0.00106126
CiPaw.03G178400	671.993	-2.0972	0.715471	-2.93122	0.00337635	0.0421949
CiPaw.09G020000	1478.68	-2.10127	0.330138	-6.36481	1.9553e-10	2.90771e-08
CiPaw.03G241500	161.618	-2.10296	0.438478	-4.79604	1.61831e-06	8.46321e-05
CiPaw.12G102800	26.0097	-2.10845	0.58619	-3.59687	0.00032207	0.00676653
CiPaw.11G193800	9.37255	-2.11372	0.725752	-2.91245	0.00358602	0.0441314
CiPaw.04G046800	771.171	-2.11553	0.386866	-5.46838	4.54174e-08	3.73138e-06
CiPaw.02G162100	13209.3	-2.1252	0.282517	-7.52238	5.37865e-14	1.72499e-11
CiPaw.16G032700	175.158	-2.13053	0.625823	-3.40437	0.000663173	0.0120334
CiPaw.04G078400	4726.26	-2.13475	0.380228	-5.61439	1.97255e-08	1.73865e-06
CiPaw.05G070000	462.204	-2.14835	0.348827	-6.1588	7.32983e-10	9.5177e-08
CiPaw.11G068100	35.4829	-2.1485	0.367738	-5.84248	5.14286e-09	5.32303e-07
CiPaw.02G076400	224.845	-2.15021	0.308688	-6.96563	3.26929e-12	7.56742e-10
CiPaw.03G182700	3565.69	-2.15471	0.282604	-7.62449	2.45006e-14	8.69574e-12
CiPaw.05G120800	44.0123	-2.15496	0.567309	-3.79857	0.000145534	0.00360369
CiPaw.07G197800	5177.86	-2.16178	0.502754	-4.29988	1.70893e-05	0.000618913
CiPaw.07G024900	3421.5	-2.16374	0.330444	-6.54798	5.83196e-11	9.76358e-09
CiPaw.10G154600	1312.55	-2.16406	0.504159	-4.29243	1.7673e-05	0.000634013
CiPaw.13G050800	2688.41	-2.16585	0.74135	-2.9215	0.00348356	0.0430896
CiPaw.03G106800	13.6829	-2.1722	0.531967	-4.08333	4.43951e-05	0.00137894
CiPaw.14G003600	631.205	-2.17862	0.279389	-7.7978	6.29979e-15	2.54082e-12
CiPaw.10G051900	5000.53	-2.18613	0.270424	-8.08408	6.26345e-16	2.92503e-13
CiPaw.13G090600	4687.77	-2.18734	0.288274	-7.58771	3.25615e-14	1.12565e-11
CiPaw.06G107000	27.0848	-2.18789	0.515993	-4.24015	2.2337e-05	0.000764559
CiPaw.06G029000	138.11	-2.18877	0.365918	-5.98159	2.20975e-09	2.45089e-07
CiPaw.11G006600	42.7024	-2.1909	0.37566	-5.83212	5.47273e-09	5.60303e-07
CiPaw.05G258800	304.861	-2.21563	0.517696	-4.27979	1.87068e-05	0.000667502
CiPaw.10G130900	99.3614	-2.22698	0.675286	-3.29783	0.00097434	0.0163737
CiPaw.09G062700	1797.13	-2.23838	0.294866	-7.59118	3.17013e-14	1.11034e-11
CiPaw.14G098600	1114.04	-2.24103	0.346976	-6.45874	1.0558e-10	1.67287e-08
CiPaw.10G090800	1414.57	-2.24732	0.413358	-5.43674	5.42645e-08	4.36395e-06
CiPaw.09G019900	940.091	-2.25057	0.396393	-5.67762	1.36585e-08	1.24512e-06
CiPaw.13G161300	43.5025	-2.25291	0.637113	-3.53613	0.000406038	0.00812046
CiPaw.15G146300	935.896	-2.26183	0.269368	-8.39681	4.58765e-17	2.83997e-14
CiPaw.05G150000	3123.38	-2.26742	0.257077	-8.81999	1.14474e-18	8.23563e-16
CiPaw.07G015000	3820.67	-2.28087	0.2914	-7.82729	4.98512e-15	2.07342e-12
CiPaw.03G186400	350.199	-2.2911	0.464052	-4.93716	7.92697e-07	4.56727e-05
CiPaw.04G048700	119.681	-2.2963	0.521069	-4.40691	1.04854e-05	0.000416582
CiPaw.05G016600	2558.18	-2.3022	0.276876	-8.3149	9.1827e-17	5.20073e-14
CiPaw.03G025200	20.2171	-2.30816	0.765759	-3.01421	0.00257646	0.0344463
CiPaw.07G226400	1563.64	-2.33941	0.556875	-4.20096	2.65782e-05	0.000887685
CiPaw.01G145500	4052.22	-2.3476	0.366175	-6.41115	1.44426e-10	2.23515e-08
CiPaw.12G077900	748.67	-2.34901	0.698957	-3.36073	0.000777354	0.0136314
CiPaw.08G100900	102.33	-2.35376	0.625999	-3.76001	0.000169907	0.00408191
CiPaw.03G074900	2106.62	-2.36024	0.439435	-5.37107	7.82689e-08	6.11254e-06
CiPaw.03G016700	99.2575	-2.36155	0.799063	-2.9554	0.00312264	0.0398474
CiPaw.15G181700	1749.81	-2.36494	0.321974	-7.34513	2.05553e-13	5.88346e-11
CiPaw.10G043400	92.6864	-2.37478	0.578711	-4.10357	4.06817e-05	0.00128306
CiPaw.05G181100	244.895	-2.3766	0.278161	-8.544	1.29658e-17	8.41795e-15
CiPaw.09G019800	1680.21	-2.3931	0.40964	-5.84195	5.15926e-09	5.32303e-07
CiPaw.10G137800	199.351	-2.39652	0.606191	-3.95341	7.70445e-05	0.00215285
CiPaw.02G088800	12402.8	-2.41208	0.251324	-9.59753	8.18852e-22	9.08209e-19
CiPaw.01G050200	1151.74	-2.41302	0.436739	-5.52509	3.29322e-08	2.79179e-06
CiPaw.01G191400	15296.2	-2.4223	0.507334	-4.77458	1.80084e-06	9.27207e-05
CiPaw.03G193400	440.066	-2.42392	0.411721	-5.88729	3.92588e-09	4.14695e-07
CiPaw.03G179100	134.749	-2.42427	0.530828	-4.56695	4.94868e-06	0.000224029
CiPaw.13G065100	20.6429	-2.43583	0.586465	-4.15341	3.27559e-05	0.00105688
CiPaw.07G237300	4729.14	-2.43776	0.400878	-6.08105	1.194e-09	1.45793e-07
CiPaw.16G118000	33.3136	-2.43927	0.538177	-4.53248	5.82958e-06	0.000255902
CiPaw.05G188000	720.607	-2.44094	0.521373	-4.68176	2.84426e-06	0.000139568
CiPaw.01G055500	1066.49	-2.44286	0.461074	-5.2982	1.16952e-07	8.72032e-06
CiPaw.07G167100	655.4	-2.46446	0.401884	-6.13226	8.66366e-10	1.10344e-07
CiPaw.02G195900	11.4234	-2.49807	0.746368	-3.34697	0.000817013	0.0142201
CiPaw.02G010900	44.176	-2.51553	0.67707	-3.71532	0.00020295	0.00471819
CiPaw.02G080100	3292.73	-2.51976	0.333573	-7.55385	4.22586e-14	1.38874e-11
CiPaw.16G034000	51.4704	-2.52837	0.825204	-3.06393	0.00218451	0.0303177
CiPaw.06G076100	380.029	-2.54328	0.375402	-6.77481	1.2457e-11	2.45624e-09
CiPaw.05G059100	331.175	-2.54719	0.412636	-6.17297	6.70174e-10	8.78787e-08
CiPaw.12G082600	633.893	-2.5488	0.350003	-7.28221	3.28384e-13	9.01159e-11
CiPaw.07G116400	67.9001	-2.54896	0.391362	-6.51305	7.364e-11	1.19526e-08
CiPaw.07G176300	21.8138	-2.57314	0.669578	-3.84292	0.000121577	0.00309395
CiPaw.16G086000	18.5486	-2.5848	0.496735	-5.20358	1.95483e-07	1.3808e-05
CiPaw.08G087700	32.6988	-2.58518	0.839807	-3.0783	0.00208187	0.02927
CiPaw.14G091400	2609.99	-2.59102	0.439041	-5.90154	3.60126e-09	3.86541e-07
CiPaw.02G192900	38707	-2.59142	0.386221	-6.70968	1.95052e-11	3.6564e-09
CiPaw.05G255400	8.40983	-2.61633	0.824699	-3.17247	0.00151147	0.0231495
CiPaw.05G008900	2177.87	-2.62654	0.324731	-8.08836	6.04733e-16	2.87453e-13
CiPaw.13G031800	21.3123	-2.63704	0.547609	-4.81555	1.46792e-06	7.76829e-05
CiPaw.03G051700	6.51872	-2.63821	0.675191	-3.90736	9.33113e-05	0.00251148
CiPaw.02G043900	203.084	-2.65555	0.326343	-8.13729	4.04222e-16	2.06923e-13
CiPaw.03G165400	264.344	-2.65888	0.351696	-7.56018	4.0252e-14	1.34342e-11
CiPaw.08G047700	7420.37	-2.66801	0.442958	-6.02316	1.71047e-09	1.96254e-07
CiPaw.02G021200	3821.63	-2.68903	0.454983	-5.91018	3.4174e-09	3.6829e-07
CiPaw.05G031000	1493.38	-2.72692	0.486695	-5.60293	2.10762e-08	1.85158e-06
CiPaw.11G026700	11342.4	-2.75072	0.700297	-3.92793	8.56808e-05	0.00234403
CiPaw.05G151600	3977.34	-2.7667	0.275627	-10.0378	1.0392e-23	1.72891e-20
CiPaw.05G191300	59.6846	-2.76891	0.583257	-4.74733	2.06118e-06	0.000104907
CiPaw.07G029700	23.0034	-2.77679	0.950044	-2.9228	0.00346902	0.0430097
CiPaw.05G226300	4.69345	-2.78232	0.932618	-2.98334	0.00285117	0.0371308
CiPaw.01G296700	21560.1	-2.78967	0.335417	-8.31702	9.02062e-17	5.20073e-14
CiPaw.03G013600	6.6268	-2.80574	0.813317	-3.44975	0.000561115	0.0105781
CiPaw.07G176200	26646.3	-2.80926	0.299073	-9.39325	5.81762e-21	4.99545e-18
CiPaw.11G128600	23.7608	-2.8139	0.730026	-3.85452	0.000115958	0.00298808
CiPaw.02G007800	762.381	-2.8356	0.343854	-8.24653	1.63065e-16	8.8584e-14
CiPaw.13G132100	4704.29	-2.85763	0.298729	-9.56596	1.11162e-21	1.13808e-18
CiPaw.01G305700	962.629	-2.86338	0.452483	-6.32815	2.48113e-10	3.58941e-08
CiPaw.06G076000	756.632	-2.86575	0.380593	-7.5297	5.0857e-14	1.65093e-11
CiPaw.09G200700	695.344	-2.8679	0.481709	-5.9536	2.62304e-09	2.86159e-07
CiPaw.03G038800	4996.45	-2.87063	0.383316	-7.48893	6.94348e-14	2.14917e-11
CiPaw.13G034000	2040.67	-2.88868	0.296274	-9.75002	1.8444e-22	2.23163e-19
CiPaw.06G076200	103.939	-2.89817	0.512973	-5.64974	1.60686e-08	1.44017e-06
CiPaw.03G254900	345.756	-2.91862	0.579842	-5.03347	4.81668e-07	2.93399e-05
CiPaw.03G062100	54.8279	-2.94047	0.461355	-6.37354	1.84711e-10	2.77787e-08
CiPaw.12G048800	531.846	-2.94227	0.332099	-8.85964	8.02748e-19	5.93565e-16
CiPaw.06G049200	202.487	-2.95152	0.402358	-7.33556	2.20804e-13	6.25276e-11
CiPaw.02G161200	8.66629	-2.98657	0.962388	-3.10329	0.0019138	0.0276266
CiPaw.11G088700	7.80133	-3.01305	0.811672	-3.71216	0.000205502	0.00474848
CiPaw.02G069700	27.7042	-3.02266	0.973745	-3.10416	0.00190818	0.0275604
CiPaw.11G088800	5.24145	-3.02468	0.94452	-3.20234	0.00136315	0.0215371
CiPaw.13G036900	713.948	-3.04808	0.453457	-6.72188	1.79397e-11	3.43552e-09
CiPaw.06G049300	107.19	-3.05166	0.376937	-8.09596	5.68129e-16	2.74964e-13
CiPaw.06G076300	23.3623	-3.05354	0.677283	-4.50851	6.52831e-06	0.000279384
CiPaw.12G048900	664.124	-3.05629	0.312044	-9.79445	1.18944e-22	1.5077e-19
CiPaw.04G117400	80.1192	-3.05843	0.42981	-7.11577	1.1129e-12	2.8485e-10
CiPaw.09G118800	156.979	-3.07014	0.643096	-4.774	1.80605e-06	9.28093e-05
CiPaw.03G102100	505.875	-3.11174	0.73389	-4.24006	2.2346e-05	0.000764559
CiPaw.09G194900	974.555	-3.12506	0.543558	-5.74927	8.96305e-09	8.73946e-07
CiPaw.13G166600	5937.28	-3.1416	1.01168	-3.10533	0.00190069	0.027497
CiPaw.12G125800	1465.11	-3.1974	0.659331	-4.84946	1.23798e-06	6.71282e-05
CiPaw.02G160200	158.565	-3.21009	0.685744	-4.68118	2.85229e-06	0.000139568
CiPaw.01G018600	183.227	-3.22703	0.633155	-5.09674	3.45551e-07	2.23801e-05
CiPaw.04G010500	261.332	-3.23491	0.85277	-3.79342	0.000148589	0.0036657
CiPaw.08G003500	2630.25	-3.2676	0.469242	-6.96358	3.31735e-12	7.61245e-10
CiPaw.03G167400	314.536	-3.26829	0.580212	-5.63292	1.77179e-08	1.58266e-06
CiPaw.07G190700	2181.81	-3.27704	0.564309	-5.80717	6.35391e-09	6.34016e-07
CiPaw.02G053700	7.79296	-3.29983	0.970697	-3.39944	0.00067523	0.0122232
CiPaw.03G062000	96.9091	-3.30228	0.402957	-8.19513	2.50331e-16	1.33271e-13
CiPaw.16G035300	153.262	-3.30262	0.730806	-4.51915	6.20898e-06	0.000268307
CiPaw.07G190300	107.794	-3.31586	0.656314	-5.05225	4.36644e-07	2.70933e-05
CiPaw.14G096200	9432.54	-3.34297	0.351321	-9.5154	1.81008e-21	1.78454e-18
CiPaw.02G004100	5.09595	-3.37198	0.829185	-4.06662	4.77002e-05	0.00146451
CiPaw.04G093700	236.295	-3.3897	0.745075	-4.54948	5.37788e-06	0.000240595
CiPaw.11G184200	1312.16	-3.43927	0.660951	-5.20351	1.9556e-07	1.3808e-05
CiPaw.11G083800	1989.23	-3.46144	0.423818	-8.16728	3.15419e-16	1.6463e-13
CiPaw.13G151900	226.612	-3.47509	0.467196	-7.43818	1.02082e-13	3.05316e-11
CiPaw.02G159900	34.1432	-3.48856	0.793762	-4.39498	1.10785e-05	0.000436242
CiPaw.08G047600	949.833	-3.52766	0.700055	-5.03912	4.67669e-07	2.86181e-05
CiPaw.14G096600	7027.08	-3.53877	0.332395	-10.6463	1.81519e-26	4.39259e-23
CiPaw.11G074300	11257.6	-3.57481	0.439596	-8.13204	4.22134e-16	2.08089e-13
CiPaw.03G233000	7703.12	-3.61935	0.354294	-10.2157	1.68717e-24	3.20792e-21
CiPaw.01G298800	4007.37	-3.65481	0.522945	-6.9889	2.77057e-12	6.58481e-10
CiPaw.01G190600	622.707	-3.68952	0.682144	-5.40871	6.34792e-08	5.02902e-06
CiPaw.04G067900	305.778	-3.69251	0.541274	-6.82189	8.98521e-12	1.81195e-09
CiPaw.11G084000	2286.77	-3.70724	0.353061	-10.5003	8.61404e-26	1.91081e-22
CiPaw.07G178400	4150.15	-3.74961	0.465849	-8.04899	8.34812e-16	3.83135e-13
CiPaw.09G218000	87.078	-3.77091	1.11013	-3.39681	0.000681765	0.0122621
CiPaw.11G057600	1482.92	-3.81008	0.384661	-9.90504	3.95827e-23	5.67334e-20
CiPaw.10G149500	92.5499	-3.81668	0.695502	-5.48766	4.07297e-08	3.40187e-06
CiPaw.13G174500	183.607	-3.89023	0.573718	-6.78074	1.19559e-11	2.37503e-09
CiPaw.05G025800	3161.64	-3.90898	0.50721	-7.70683	1.28985e-14	4.90491e-12
CiPaw.14G085100	10.2836	-3.91753	1.22551	-3.19665	0.00139034	0.0218088
CiPaw.14G020900	28.2976	-3.92575	1.31667	-2.98157	0.00286779	0.0372379
CiPaw.07G129800	251.795	-3.95193	0.561813	-7.03424	2.00352e-12	4.84834e-10
CiPaw.04G009900	10.7829	-3.97021	1.1234	-3.53411	0.000409153	0.00816436
CiPaw.07G114900	40.4499	-3.98735	0.629363	-6.33553	2.36528e-10	3.45942e-08
CiPaw.11G110000	3921.5	-4.02113	0.30577	-13.1509	1.68272e-39	8.95846e-36
CiPaw.11G179500	3047.89	-4.09438	0.410442	-9.97556	1.95006e-23	3.05345e-20
CiPaw.09G188000	696.076	-4.16084	0.473136	-8.79418	1.44098e-18	1.00941e-15
CiPaw.15G039700	6.97791	-4.35258	1.03904	-4.18903	2.8015e-05	0.000927525
CiPaw.11G069900	160.556	-4.40291	0.406524	-10.8306	2.46454e-27	7.2893e-24
CiPaw.09G037900	1941.85	-4.42869	0.27436	-16.1419	1.29519e-58	1.72383e-54
CiPaw.04G021900	1066.83	-4.43192	0.679769	-6.51974	7.04283e-11	1.15014e-08
CiPaw.01G251300	35.6153	-4.45534	1.25941	-3.53764	0.000403716	0.00809225
CiPaw.08G079300	2024.52	-4.48416	0.371237	-12.079	1.36413e-33	5.18741e-30
CiPaw.04G171500	2.61294	-4.53277	1.5277	-2.96706	0.00300666	0.0386639
CiPaw.11G111800	44.7667	-4.56006	1.46519	-3.11226	0.00185663	0.0270211
CiPaw.03G033000	179.109	-4.56445	0.858327	-5.31784	1.05005e-07	7.98607e-06
CiPaw.05G260900	5.78586	-4.60773	1.4991	-3.07366	0.00211449	0.0295773
CiPaw.09G021400	3286.2	-4.65184	0.290351	-16.0214	9.0558e-58	8.03521e-54
CiPaw.12G098600	755.383	-4.65783	0.672735	-6.92372	4.39921e-12	9.52054e-10
CiPaw.09G122300	1468.7	-4.66408	0.544928	-8.55909	1.13764e-17	7.57068e-15
CiPaw.15G069100	9.06818	-4.67609	1.51247	-3.0917	0.00199015	0.0284053
CiPaw.03G154100	30.286	-4.67823	1.01476	-4.61019	4.02292e-06	0.000188193
CiPaw.13G100900	1831.09	-4.76653	0.660138	-7.2205	5.17961e-13	1.37876e-10
CiPaw.07G129200	3.15227	-4.89601	1.66649	-2.93792	0.00330418	0.0414486
CiPaw.11G141300	16.7548	-4.98383	1.31433	-3.79193	0.000149484	0.00367868
CiPaw.11G141400	215.796	-5.0568	0.75849	-6.66693	2.61214e-11	4.79535e-09
CiPaw.08G091700	451.506	-5.09235	0.613686	-8.29798	1.05897e-16	5.87263e-14
CiPaw.15G135600	77.7308	-5.0998	1.23827	-4.1185	3.81354e-05	0.00121427
CiPaw.08G047500	349.243	-5.10147	0.627247	-8.1331	4.18446e-16	2.08089e-13
CiPaw.01G159700	6.01069	-5.36633	1.42348	-3.76986	0.000163339	0.00395265
CiPaw.03G102000	2944.98	-5.38018	0.543301	-9.90276	4.0495e-23	5.67334e-20
CiPaw.04G048200	3425.93	-5.49962	0.364163	-15.1021	1.56929e-51	1.04432e-47
CiPaw.12G041800	8.84204	-5.62382	1.41642	-3.97044	7.17408e-05	0.00202725
CiPaw.05G006600	7.13074	-5.90584	1.61053	-3.66702	0.000245393	0.00546039
CiPaw.04G068000	430.003	-6.09898	0.51788	-11.7768	5.13933e-32	1.71005e-28
CiPaw.04G068100	549.204	-6.75168	0.558622	-12.0863	1.24756e-33	5.18741e-30
CiPaw.06G172500	699.133	-7.83122	0.724635	-10.8071	3.18493e-27	8.47796e-24
CiPaw.03G203100	1791.73	-7.95754	0.382861	-20.7844	5.99207e-96	1.59503e-91
