# Supplementary material for: Transcriptome analysis under pecan scab infection reveals the molecular mechanisms of the defense response in pecans
Source: PLoS One. 2024 Nov 21;19(11):e0313878. doi: 10.1371/journal.pone.0313878 (PMC11581225; doi:10.1371/journal.pone.0313878)
Supplement: S6 Table — (XLSX) [file pone.0313878.s009.xlsx]

## Sheet: Sheet1
S6 Table. Differentially expressed genes (|log2fold change|≥1.5 and P-adjusted<0.05) in susceptible reaction at 24 hpi
Gene ID	baseMean	log2FoldChange	lfcSE	stat	pvalue	padj
CiPaw.07G093000	320.703	4.22276	1.35802	3.1095	0.00187402	0.0182432
CiPaw.03G144600	152.12	3.35705	1.21862	2.75478	0.00587309	0.0413597
CiPaw.05G232500	124.832	3.30768	0.934757	3.53854	0.000402347	0.00605206
CiPaw.05G050400	135.654	3.2946	0.981325	3.3573	0.000787084	0.00978928
CiPaw.16G090200	39.948	3.26312	0.974156	3.34969	0.000809023	0.0099771
CiPaw.03G203100	1791.73	3.06428	0.348744	8.78661	1.5414e-18	1.63563e-15
CiPaw.11G076500	41.2175	3.04193	0.841702	3.61402	0.000301485	0.00488422
CiPaw.11G069900	160.556	3.00573	0.412156	7.29271	3.03789e-13	1.31332e-10
CiPaw.13G036900	713.948	2.99568	0.440331	6.80323	1.02296e-11	3.31516e-09
CiPaw.10G007800	122.544	2.96148	1.04963	2.82147	0.00478048	0.036006
CiPaw.08G141700	100.108	2.95644	0.622324	4.75064	2.02774e-06	0.000107831
CiPaw.14G097500	97.099	2.94358	0.774771	3.79929	0.000145113	0.00288251
CiPaw.07G051900	218.487	2.73256	0.529647	5.15922	2.47981e-07	2.01011e-05
CiPaw.07G164200	61.5731	2.69371	0.848597	3.17431	0.00150193	0.0156529
CiPaw.06G097500	84.5103	2.6914	0.643545	4.18215	2.8877e-05	0.000854287
CiPaw.01G267300	170.801	2.6434	0.443633	5.95852	2.54528e-09	4.21416e-07
CiPaw.06G133000	88.5372	2.62515	0.881922	2.97662	0.00291442	0.0253586
CiPaw.03G234000	3003.89	2.53913	0.500993	5.06819	4.01626e-07	2.94841e-05
CiPaw.04G021900	1066.83	2.52933	0.673337	3.75641	0.000172368	0.00322293
CiPaw.01G159000	52.9211	2.5115	0.794428	3.1614	0.00157015	0.0161192
CiPaw.08G144300	132.038	2.44885	0.480232	5.09932	3.40881e-07	2.5881e-05
CiPaw.14G052900	890.003	2.35308	0.796875	2.95289	0.00314817	0.0267493
CiPaw.11G180900	63.4228	2.31751	0.773194	2.99732	0.00272361	0.0240661
CiPaw.10G163600	59.5028	2.31021	0.646627	3.57271	0.000353303	0.00549491
CiPaw.04G073700	138.686	2.30383	0.535053	4.3058	1.66384e-05	0.000566215
CiPaw.01G055700	183.47	2.30193	0.440723	5.22307	1.75977e-07	1.50483e-05
CiPaw.12G082600	633.893	2.29915	0.356957	6.44099	1.187e-10	2.94792e-08
CiPaw.03G256700	4010.42	2.2957	0.349441	6.56964	5.0437e-11	1.47181e-08
CiPaw.04G075600	38.8802	2.27754	0.706462	3.22386	0.00126474	0.0137574
CiPaw.07G150100	121.741	2.26043	0.721904	3.1312	0.00174093	0.0173166
CiPaw.09G037900	1941.85	2.24199	0.268091	8.36281	6.1241e-17	5.49874e-14
CiPaw.05G245000	45.5209	2.22967	0.536079	4.15922	3.19329e-05	0.000926055
CiPaw.03G256500	769.933	2.22036	0.582566	3.81134	0.000138216	0.00278484
CiPaw.11G148700	70.5343	2.19165	0.526701	4.1611	3.1672e-05	0.000920209
CiPaw.15G147800	748.77	2.19043	0.413108	5.30232	1.14341e-07	1.04719e-05
CiPaw.11G174200	58.7464	2.16893	0.614649	3.52873	0.000417554	0.00620879
CiPaw.07G229600	810.286	2.13168	0.464262	4.59154	4.39988e-06	0.000199447
CiPaw.04G169700	165.901	2.12363	0.41746	5.08702	3.63731e-07	2.70424e-05
CiPaw.07G164500	80.7658	2.12296	0.586494	3.61974	0.000294897	0.00481088
CiPaw.15G032000	112.531	2.11103	0.387032	5.45441	4.91351e-08	5.09804e-06
CiPaw.08G045300	82.1682	2.111	0.626203	3.37112	0.000748631	0.00945714
CiPaw.11G062800	69.5419	2.09687	0.751496	2.79026	0.00526655	0.0384091
CiPaw.01G264900	75.6226	2.09381	0.498646	4.19899	2.68114e-05	0.000808671
CiPaw.07G032100	162.55	2.07522	0.483972	4.28789	1.80379e-05	0.000601563
CiPaw.01G055500	1066.49	2.03586	0.449877	4.52537	6.02886e-06	0.000252229
CiPaw.14G029100	1171.54	2.03313	0.310091	6.55658	5.50557e-11	1.58676e-08
CiPaw.06G139900	108.743	2.02978	0.400773	5.06466	4.09138e-07	2.97837e-05
CiPaw.11G197300	288.849	2.02866	0.304163	6.66964	2.56426e-11	7.87665e-09
CiPaw.03G057700	204.387	2.01826	0.541699	3.7258	0.000194697	0.00352889
CiPaw.05G028000	404.522	2.00565	0.440217	4.55605	5.21257e-06	0.000226185
CiPaw.15G050500	140.902	1.99025	0.479836	4.14778	3.3572e-05	0.000961642
CiPaw.08G094000	420.251	1.98375	0.466163	4.25548	2.086e-05	0.000666671
CiPaw.11G148800	2887.23	1.97589	0.25331	7.80025	6.17839e-15	3.79564e-12
CiPaw.12G132000	43.9051	1.9571	0.698623	2.80136	0.0050887	0.0374395
CiPaw.15G014100	3963.06	1.9536	0.332637	5.87308	4.27761e-09	6.65739e-07
CiPaw.05G056300	124.077	1.92733	0.505838	3.81017	0.000138873	0.00279
CiPaw.07G191500	175.555	1.91831	0.47649	4.02593	5.67512e-05	0.00141092
CiPaw.11G110000	3921.5	1.91302	0.298907	6.40005	1.55329e-10	3.73831e-08
CiPaw.03G125100	357.753	1.91173	0.654067	2.92283	0.00346863	0.0286638
CiPaw.02G010900	44.176	1.90054	0.600947	3.16257	0.00156384	0.0160757
CiPaw.04G085100	194.751	1.89748	0.432327	4.38899	1.13877e-05	0.000426127
CiPaw.13G151900	226.612	1.8909	0.461533	4.09701	4.18525e-05	0.00112953
CiPaw.09G188000	696.076	1.88696	0.452697	4.16826	3.06934e-05	0.00089899
CiPaw.07G040100	120.522	1.86106	0.430341	4.32462	1.52794e-05	0.000530011
CiPaw.09G144800	53.2811	1.86066	0.658299	2.82646	0.00470652	0.0355463
CiPaw.07G052300	74.6897	1.86028	0.511481	3.63704	0.000275794	0.00458738
CiPaw.14G096600	7027.08	1.85676	0.331416	5.6025	2.11277e-08	2.45386e-06
CiPaw.01G026400	1183.97	1.85281	0.460867	4.02027	5.8132e-05	0.00143153
CiPaw.06G166400	1123.69	1.85208	0.311421	5.9472	2.72773e-09	4.48442e-07
CiPaw.14G096200	9432.54	1.85019	0.350511	5.27857	1.30196e-07	1.1513e-05
CiPaw.11G179500	3047.89	1.84897	0.407183	4.54089	5.60178e-06	0.000239951
CiPaw.14G068100	163.653	1.84214	0.586539	3.1407	0.00168545	0.0169672
CiPaw.06G122100	44.7566	1.83847	0.649623	2.83005	0.00465402	0.0352639
CiPaw.07G015000	3820.67	1.83503	0.291377	6.29776	3.01973e-10	6.91133e-08
CiPaw.09G118800	156.979	1.82742	0.551322	3.31461	0.000917712	0.010925
CiPaw.04G068000	430.003	1.81065	0.43578	4.15497	3.25328e-05	0.000937627
CiPaw.02G114200	77.2295	1.79868	0.522743	3.44084	0.000579902	0.00780736
CiPaw.06G076200	103.939	1.79194	0.468847	3.82202	0.000132366	0.00269572
CiPaw.11G057600	1482.92	1.79043	0.38349	4.66877	3.03005e-06	0.000148295
CiPaw.11G118000	1662.6	1.7902	0.305263	5.86444	4.50661e-09	6.9215e-07
CiPaw.10G151800	1110.73	1.78313	0.272522	6.54307	6.02675e-11	1.65523e-08
CiPaw.01G114200	1907.85	1.77484	0.34663	5.12026	3.05107e-07	2.42269e-05
CiPaw.13G056800	167.75	1.76975	0.580846	3.04684	0.00231257	0.0212883
CiPaw.06G097900	130.709	1.76459	0.52796	3.34228	0.000830932	0.0101667
CiPaw.11G137100	1398.48	1.73687	0.468738	3.70543	0.000211034	0.00374077
CiPaw.04G098000	760.189	1.73401	0.302827	5.72607	1.02786e-08	1.37116e-06
CiPaw.09G134200	15790.2	1.73133	0.33345	5.19217	2.07852e-07	1.7268e-05
CiPaw.07G052400	117.294	1.72687	0.528396	3.26813	0.0010826	0.0123165
CiPaw.04G193600	76.5719	1.72367	0.439575	3.92122	8.81007e-05	0.0019667
CiPaw.11G148900	1285.11	1.72125	0.354049	4.86162	1.16427e-06	6.84634e-05
CiPaw.02G112400	300.727	1.712	0.3534	4.84436	1.27021e-06	7.28574e-05
CiPaw.05G016600	2558.18	1.71075	0.276789	6.18071	6.38121e-10	1.33008e-07
CiPaw.04G113800	1052.93	1.71001	0.372358	4.59239	4.382e-06	0.000199023
CiPaw.01G296700	21560.1	1.70903	0.335219	5.09826	3.42793e-07	2.58981e-05
CiPaw.10G056200	53.6615	1.69359	0.462414	3.66249	0.000249772	0.00426861
CiPaw.05G022900	1671.63	1.68993	0.434453	3.8898	0.000100328	0.00218894
CiPaw.14G128600	48.5835	1.68872	0.576306	2.93025	0.00338686	0.0282235
CiPaw.04G113900	2218.87	1.66522	0.342333	4.86433	1.14843e-06	6.78736e-05
CiPaw.03G000900	6461.51	1.65671	0.338317	4.89693	9.73438e-07	6.0123e-05
CiPaw.04G096500	3499.9	1.64806	0.255603	6.44774	1.13527e-10	2.90265e-08
CiPaw.15G146300	935.896	1.6395	0.272391	6.01891	1.75591e-09	3.10543e-07
CiPaw.01G150200	1170.28	1.62722	0.425336	3.82574	0.000130381	0.00266528
CiPaw.05G017500	1093.71	1.62316	0.423353	3.83406	0.000126046	0.00259349
CiPaw.01G031500	1781.78	1.62281	0.319848	5.0737	3.90145e-07	2.87925e-05
CiPaw.01G184900	2507.08	1.62035	0.260629	6.21707	5.06511e-10	1.09486e-07
CiPaw.15G145900	36.8321	1.61832	0.583495	2.7735	0.00554566	0.0397569
CiPaw.10G151300	538.653	1.61324	0.31584	5.10777	3.25977e-07	2.51153e-05
CiPaw.07G119300	1153.89	1.60352	0.433398	3.69989	0.000215697	0.00379461
CiPaw.06G028000	873.38	1.59429	0.423511	3.76445	0.000166915	0.00317057
CiPaw.02G001200	610.742	1.59209	0.547537	2.90773	0.00364058	0.0296751
CiPaw.09G134100	1088.23	1.58805	0.471371	3.36901	0.000754398	0.00949914
CiPaw.10G026100	628.449	1.58664	0.460786	3.44332	0.000574614	0.00777645
CiPaw.13G169100	78.1331	1.58052	0.420725	3.75666	0.000172195	0.00322293
CiPaw.05G240200	1098.29	1.57398	0.260317	6.04637	1.48143e-09	2.8117e-07
CiPaw.04G157600	150.384	1.57079	0.487086	3.22487	0.0012603	0.0137228
CiPaw.15G046100	767.302	1.5701	0.388899	4.03731	5.40682e-05	0.00135723
CiPaw.12G061500	153.978	1.56225	0.419235	3.72642	0.000194218	0.00352294
CiPaw.11G084000	2286.77	1.56059	0.351739	4.43679	9.13099e-06	0.000352336
CiPaw.11G083800	1989.23	1.56036	0.41969	3.71789	0.000200892	0.00361869
CiPaw.16G002800	92.4687	1.55882	0.35324	4.41292	1.01984e-05	0.000384623
CiPaw.06G067100	1375.31	1.55852	0.319694	4.87503	1.08791e-06	6.53277e-05
CiPaw.13G036800	1773.58	1.55637	0.250272	6.21873	5.01192e-10	1.09349e-07
CiPaw.11G053400	494.772	1.55229	0.477592	3.25024	0.00115309	0.0128676
CiPaw.02G063000	583.711	1.5478	0.380162	4.07142	4.67284e-05	0.00121343
CiPaw.11G123000	3723.19	1.53997	0.391838	3.93012	8.49034e-05	0.00191238
CiPaw.03G256600	114.003	1.53981	0.304273	5.06063	4.17865e-07	2.9903e-05
CiPaw.14G048400	850.886	1.53679	0.317909	4.83407	1.33767e-06	7.56124e-05
CiPaw.07G045100	407.255	1.53512	0.447922	3.4272	0.000609851	0.00807542
CiPaw.04G193500	115.587	1.53481	0.45394	3.3811	0.000721971	0.00920503
CiPaw.02G043400	52.3323	1.53286	0.465046	3.29615	0.00098018	0.0115044
CiPaw.06G076000	756.632	1.51544	0.370355	4.09185	4.27951e-05	0.0011457
CiPaw.12G115500	66.303	1.50852	0.374481	4.02829	5.61846e-05	0.00140126
CiPaw.01G180500	1512.09	1.50813	0.320744	4.70197	2.57661e-06	0.000130479
CiPaw.12G006800	2996.93	1.50202	0.307078	4.89133	1.00158e-06	6.13696e-05
CiPaw.13G176000	7522.25	1.50179	0.379823	3.95393	7.68782e-05	0.00178757
CiPaw.12G121100	996.79	-1.50113	0.356155	-4.21483	2.49966e-05	0.000768836
CiPaw.01G050200	1151.74	-1.50263	0.43825	-3.42871	0.000606468	0.00804431
CiPaw.10G020100	1364.83	-1.50403	0.487432	-3.08562	0.00203132	0.0193713
CiPaw.11G207400	634.781	-1.50524	0.537036	-2.80286	0.00506519	0.0373726
CiPaw.08G085000	642.53	-1.51214	0.379107	-3.98869	6.64404e-05	0.00158919
CiPaw.01G127200	94.0702	-1.51216	0.294162	-5.14057	2.73911e-07	2.20499e-05
CiPaw.04G135900	224.181	-1.51408	0.408991	-3.702	0.00021391	0.00377863
CiPaw.02G173600	3454.08	-1.51712	0.343552	-4.41597	1.00557e-05	0.000379888
CiPaw.02G093500	2427.07	-1.51733	0.213129	-7.11929	1.08486e-12	4.15181e-10
CiPaw.13G003700	188.425	-1.51809	0.3288	-4.61705	3.89226e-06	0.000182094
CiPaw.01G114900	1037.2	-1.51852	0.37528	-4.04636	5.20204e-05	0.0013143
CiPaw.01G073800	12381	-1.51927	0.2527	-6.01214	1.83086e-09	3.18966e-07
CiPaw.02G186000	28665.5	-1.5194	0.366389	-4.14695	3.36939e-05	0.00096395
CiPaw.05G046900	626.453	-1.52215	0.524986	-2.89941	0.00373867	0.0302843
CiPaw.06G064900	101.515	-1.52312	0.422867	-3.60189	0.000315908	0.00503061
CiPaw.11G199100	18149.9	-1.52627	0.186586	-8.18	2.83834e-16	2.2087e-13
CiPaw.12G133100	51.6236	-1.52739	0.503632	-3.03275	0.00242336	0.0219958
CiPaw.08G142400	1924.34	-1.52812	0.438717	-3.48316	0.000495535	0.00698593
CiPaw.07G229500	2263.55	-1.5313	0.323033	-4.74039	2.13309e-06	0.000112595
CiPaw.14G042900	182.789	-1.53456	0.418434	-3.66738	0.000245049	0.00421062
CiPaw.15G012200	6011.64	-1.53491	0.242446	-6.33092	2.43703e-10	5.68925e-08
CiPaw.15G085400	45504.5	-1.53541	0.244109	-6.28988	3.1771e-10	7.20091e-08
CiPaw.13G114700	610.875	-1.53617	0.374064	-4.10669	4.01364e-05	0.00109609
CiPaw.10G146100	659.063	-1.53957	0.45666	-3.37136	0.00074797	0.00945714
CiPaw.08G012300	949.085	-1.53961	0.168703	-9.12614	7.09872e-20	1.03575e-16
CiPaw.04G175900	447.898	-1.53977	0.283354	-5.43409	5.50771e-08	5.56613e-06
CiPaw.03G073100	311.263	-1.53984	0.414888	-3.71147	0.00020606	0.00368155
CiPaw.04G081900	6724.85	-1.5423	0.313852	-4.91409	8.91954e-07	5.61258e-05
CiPaw.14G014900	123.361	-1.54865	0.506757	-3.056	0.00224311	0.0208464
CiPaw.09G188100	67.0276	-1.54909	0.381906	-4.0562	4.9878e-05	0.00127816
CiPaw.08G143800	325.009	-1.5505	0.485356	-3.19455	0.00140047	0.0148004
CiPaw.11G202800	1280.82	-1.55912	0.46615	-3.34467	0.000823798	0.0101059
CiPaw.14G038900	4335.53	-1.5621	0.204706	-7.63094	2.3304e-14	1.23644e-11
CiPaw.05G136800	1189.77	-1.56247	0.312142	-5.00563	5.56808e-07	3.78971e-05
CiPaw.07G101700	104.791	-1.56284	0.495904	-3.1515	0.00162433	0.016444
CiPaw.14G043500	5303.85	-1.56627	0.515442	-3.03869	0.00237611	0.0216959
CiPaw.15G068900	3714.97	-1.56708	0.259251	-6.04464	1.49741e-09	2.81912e-07
CiPaw.11G183000	70.8443	-1.56946	0.531808	-2.95118	0.00316561	0.0268244
CiPaw.04G150700	172.39	-1.56997	0.342878	-4.5788	4.67641e-06	0.000208514
CiPaw.06G154900	3144.27	-1.57167	0.341958	-4.5961	4.30472e-06	0.000195894
CiPaw.14G000900	643.821	-1.57209	0.511126	-3.07574	0.00209982	0.0198463
CiPaw.04G141100	765.164	-1.57434	0.311101	-5.06054	4.18078e-07	2.9903e-05
CiPaw.09G067700	765.002	-1.57584	0.528697	-2.9806	0.00287682	0.0250876
CiPaw.12G122900	14005.9	-1.57626	0.496084	-3.1774	0.00148602	0.0155426
CiPaw.15G070000	139.687	-1.57798	0.441579	-3.57349	0.00035226	0.00548966
CiPaw.03G263500	5101.94	-1.57799	0.192858	-8.18214	2.78856e-16	2.2087e-13
CiPaw.10G052400	1166.29	-1.58572	0.522705	-3.03368	0.00241594	0.021949
CiPaw.02G188000	12336.7	-1.58941	0.50154	-3.16905	0.00152938	0.0158541
CiPaw.09G210000	2256.76	-1.58944	0.438597	-3.62392	0.00029017	0.0047738
CiPaw.11G013700	378.532	-1.59136	0.346822	-4.58841	4.46644e-06	0.000201681
CiPaw.03G054900	209.273	-1.59612	0.43209	-3.69395	0.000220796	0.00386809
CiPaw.08G024900	11482.3	-1.59761	0.430365	-3.71222	0.000205446	0.00368085
CiPaw.12G099400	8963.63	-1.6012	0.459517	-3.48453	0.000493009	0.00696688
CiPaw.02G068400	3287.7	-1.60883	0.599543	-2.68342	0.0072873	0.0482889
CiPaw.09G133600	2150.37	-1.60916	0.183343	-8.77675	1.68271e-18	1.70796e-15
CiPaw.03G254900	345.756	-1.61067	0.58049	-2.77467	0.00552579	0.0396608
CiPaw.13G150600	1127.27	-1.61429	0.20966	-7.69954	1.36561e-14	7.5905e-12
CiPaw.13G131100	360.352	-1.61585	0.562968	-2.87023	0.00410176	0.0322626
CiPaw.10G012100	910.223	-1.61985	0.374164	-4.32924	1.49622e-05	0.000522895
CiPaw.10G153300	427.56	-1.63005	0.458036	-3.55878	0.000372583	0.00571857
CiPaw.01G069900	101.442	-1.64683	0.356238	-4.62283	3.78548e-06	0.000177811
CiPaw.11G091400	80.0182	-1.64903	0.473562	-3.48217	0.000497361	0.00699452
CiPaw.04G190500	5008.24	-1.6511	0.300454	-5.49533	3.89979e-08	4.21098e-06
CiPaw.03G186800	222.315	-1.65444	0.59452	-2.78282	0.00538881	0.0389238
CiPaw.01G229700	15584.8	-1.65995	0.435804	-3.80893	0.000139567	0.00280154
CiPaw.03G070000	1727.58	-1.66542	0.218813	-7.61113	2.71712e-14	1.40958e-11
CiPaw.03G155700	65.9943	-1.66569	0.545621	-3.05284	0.00226688	0.0209776
CiPaw.06G142700	975.907	-1.66686	0.420132	-3.96748	7.26381e-05	0.00170597
CiPaw.08G075900	553.06	-1.667	0.394141	-4.22944	2.34275e-05	0.000729221
CiPaw.07G143100	1008.64	-1.6679	0.543658	-3.06792	0.00215554	0.0202826
CiPaw.03G102200	665.054	-1.67487	0.22713	-7.37409	1.65472e-13	7.42873e-11
CiPaw.15G007700	22175.9	-1.67563	0.405033	-4.13702	3.51845e-05	0.000998612
CiPaw.09G072400	118.695	-1.68018	0.260856	-6.44104	1.1866e-10	2.94792e-08
CiPaw.03G193400	440.066	-1.68065	0.409528	-4.10387	4.06304e-05	0.00110547
CiPaw.05G229300	124.483	-1.68548	0.427905	-3.93892	8.18503e-05	0.00185514
CiPaw.02G117300	2101.78	-1.68943	0.486937	-3.46951	0.000521412	0.00724977
CiPaw.05G087500	1822.57	-1.6896	0.45288	-3.73079	0.000190881	0.00347863
CiPaw.01G236500	117.315	-1.69135	0.586739	-2.88264	0.00394362	0.0314328
CiPaw.15G022700	817.869	-1.69438	0.498963	-3.3958	0.000684285	0.00884532
CiPaw.01G031900	306.002	-1.69549	0.371771	-4.56059	5.10111e-06	0.000223006
CiPaw.01G083600	1332.98	-1.70022	0.391345	-4.34456	1.39553e-05	0.000493617
CiPaw.01G045600	431.496	-1.71201	0.235055	-7.28344	3.2542e-13	1.38126e-10
CiPaw.14G129700	298.538	-1.71263	0.362285	-4.7273	2.27529e-06	0.000117586
CiPaw.02G119000	112.182	-1.72268	0.386504	-4.45708	8.30832e-06	0.00032598
CiPaw.07G062100	133.86	-1.72693	0.580211	-2.97638	0.00291671	0.025369
CiPaw.02G090300	1358.32	-1.72797	0.505751	-3.41663	0.000634008	0.00835078
CiPaw.16G027400	2597.31	-1.72858	0.18565	-9.31097	1.26669e-20	2.11221e-17
CiPaw.13G128200	574.098	-1.72873	0.525274	-3.2911	0.000997957	0.0116603
CiPaw.09G111900	331.572	-1.73338	0.368605	-4.70255	2.56937e-06	0.000130395
CiPaw.10G155300	1524.12	-1.73499	0.550255	-3.15307	0.00161563	0.0163844
CiPaw.07G126000	234.013	-1.73779	0.34333	-5.06159	4.15772e-07	2.9903e-05
CiPaw.12G084800	2389.1	-1.74517	0.199912	-8.72969	2.55381e-18	2.48411e-15
CiPaw.04G061300	191.312	-1.74722	0.627241	-2.78556	0.00534357	0.0387168
CiPaw.05G221300	2325.09	-1.7495	0.376936	-4.64136	3.46116e-06	0.000163955
CiPaw.08G068100	736.315	-1.75186	0.375824	-4.66139	3.14084e-06	0.000153075
CiPaw.02G014900	142.099	-1.75783	0.283944	-6.19077	5.98692e-10	1.27059e-07
CiPaw.03G244500	387.428	-1.75883	0.55703	-3.15751	0.00159123	0.0162499
CiPaw.05G088200	83.9757	-1.75965	0.408757	-4.30489	1.67072e-05	0.000566904
CiPaw.04G025300	6312.22	-1.76422	0.654582	-2.69518	0.00703496	0.0469254
CiPaw.09G210200	38.6221	-1.76933	0.436954	-4.04923	5.13873e-05	0.00130917
CiPaw.02G123900	185.775	-1.77147	0.442411	-4.00413	6.2247e-05	0.00150742
CiPaw.15G128000	800.571	-1.77939	0.502282	-3.54262	0.000396176	0.00598623
CiPaw.01G248100	204.978	-1.78152	0.424544	-4.19632	2.71292e-05	0.000817202
CiPaw.16G118000	33.3136	-1.78507	0.588581	-3.03284	0.00242265	0.0219958
CiPaw.15G085500	7682.06	-1.79835	0.422612	-4.25532	2.08754e-05	0.000666671
CiPaw.04G110100	59.0687	-1.79924	0.540431	-3.32927	0.00087074	0.0105487
CiPaw.05G198100	435.07	-1.80286	0.328594	-5.48659	4.09772e-08	4.34824e-06
CiPaw.03G004300	1129.9	-1.80872	0.248704	-7.27257	3.52714e-13	1.47038e-10
CiPaw.02G041400	507.653	-1.81311	0.423639	-4.27986	1.87015e-05	0.000618394
CiPaw.13G036500	2946.25	-1.81368	0.354374	-5.11799	3.08817e-07	2.42738e-05
CiPaw.02G173500	37.0147	-1.81403	0.571409	-3.17466	0.00150011	0.0156409
CiPaw.01G002700	206.501	-1.81565	0.437643	-4.14871	3.3436e-05	0.000958924
CiPaw.11G037800	82.812	-1.81585	0.581392	-3.12328	0.00178845	0.0176539
CiPaw.02G071600	215.348	-1.81783	0.641036	-2.83576	0.00457161	0.0348772
CiPaw.14G044000	212.411	-1.82457	0.4392	-4.15429	3.26295e-05	0.000939254
CiPaw.02G066100	5065.72	-1.82535	0.259607	-7.03119	2.04774e-12	7.46946e-10
CiPaw.14G125000	1243.05	-1.8264	0.553472	-3.29989	0.000967241	0.0113869
CiPaw.10G163800	55.5598	-1.839	0.611401	-3.00785	0.00263104	0.0234344
CiPaw.08G006100	768.56	-1.84395	0.265489	-6.94548	3.77183e-12	1.2949e-09
CiPaw.10G073900	2246.84	-1.86738	0.314721	-5.93345	2.96638e-09	4.80904e-07
CiPaw.07G043200	3761.42	-1.8817	0.418183	-4.4997	6.80483e-06	0.000274842
CiPaw.04G022800	342.203	-1.88901	0.34726	-5.43977	5.33493e-08	5.41496e-06
CiPaw.04G131500	399.035	-1.89025	0.405912	-4.6568	3.21157e-06	0.000156196
CiPaw.15G143000	1952.36	-1.89568	0.191914	-9.87774	5.19903e-23	1.73388e-19
CiPaw.12G074800	404.424	-1.89748	0.467008	-4.06306	4.8434e-05	0.00124663
CiPaw.12G054600	31.2402	-1.90865	0.471497	-4.04806	5.16441e-05	0.00130917
CiPaw.02G133900	3890.19	-1.90967	0.275453	-6.93286	4.12415e-12	1.39534e-09
CiPaw.14G053100	80.4573	-1.91093	0.525422	-3.63694	0.000275891	0.00458738
CiPaw.10G156900	166.174	-1.91549	0.667554	-2.86941	0.00411235	0.0323242
CiPaw.02G143200	2431.81	-1.93763	0.318468	-6.08422	1.1706e-09	2.29644e-07
CiPaw.11G109800	2783.55	-1.94297	0.171049	-11.3591	6.68355e-30	3.12055e-26
CiPaw.07G202300	910.07	-1.94549	0.250722	-7.75957	8.52209e-15	5.10124e-12
CiPaw.03G194100	362.085	-1.94727	0.352421	-5.52542	3.28691e-08	3.63663e-06
CiPaw.14G039200	36.266	-1.94833	0.538019	-3.6213	0.000293122	0.00479197
CiPaw.01G005200	4494.73	-1.94896	0.270014	-7.21799	5.27617e-13	2.16092e-10
CiPaw.03G121400	1094.04	-1.9524	0.553564	-3.52697	0.000420348	0.00624057
CiPaw.06G162100	342.051	-1.9555	0.557825	-3.50559	0.000455604	0.00658581
CiPaw.05G149900	151.589	-1.95628	0.695848	-2.81137	0.00493318	0.0367555
CiPaw.09G125100	466.953	-1.95805	0.429432	-4.55963	5.1244e-06	0.000223606
CiPaw.01G248300	525.976	-1.96044	0.521181	-3.76153	0.000168878	0.00319228
CiPaw.01G191400	15296.2	-1.9657	0.507792	-3.87108	0.000108355	0.00232014
CiPaw.05G075100	80.2541	-1.96632	0.540395	-3.63868	0.000274043	0.0045762
CiPaw.11G021800	157.779	-1.97712	0.385599	-5.12739	2.93785e-07	2.34075e-05
CiPaw.12G061600	784.91	-1.98176	0.539031	-3.67653	0.000236426	0.00408237
CiPaw.11G112300	116.152	-1.98462	0.389831	-5.09098	3.56218e-07	2.65684e-05
CiPaw.10G154600	1312.55	-1.98493	0.413781	-4.79704	1.61025e-06	8.78302e-05
CiPaw.02G184000	5199.49	-1.99048	0.268302	-7.4188	1.18186e-13	5.40992e-11
CiPaw.06G097200	619.268	-1.99451	0.476941	-4.18189	2.89093e-05	0.000854287
CiPaw.08G100900	102.33	-1.99469	0.471275	-4.23254	2.3107e-05	0.000723407
CiPaw.01G211500	339.468	-1.9953	0.577733	-3.45367	0.000553023	0.00758093
CiPaw.01G216300	10365	-1.99977	0.332124	-6.02113	1.73199e-09	3.08651e-07
CiPaw.01G036700	246.106	-2.00681	0.669151	-2.99904	0.00270833	0.0239401
CiPaw.14G019300	128.51	-2.00716	0.596397	-3.36548	0.000764115	0.00958016
CiPaw.15G128300	522.577	-2.00743	0.572164	-3.50848	0.000450669	0.00655098
CiPaw.09G207500	6363.62	-2.01824	0.576636	-3.50002	0.000465221	0.00670739
CiPaw.02G116600	1087.28	-2.02169	0.34514	-5.8576	4.69591e-09	7.11857e-07
CiPaw.07G025100	855.134	-2.0298	0.383455	-5.29345	1.20031e-07	1.0861e-05
CiPaw.09G084100	222.661	-2.03401	0.265737	-7.65421	1.945e-14	1.05595e-11
CiPaw.14G036400	39057.9	-2.03526	0.444572	-4.57802	4.69388e-06	0.000208721
CiPaw.06G162300	503.419	-2.03662	0.582579	-3.49587	0.00047252	0.00677995
CiPaw.14G082800	288.174	-2.04911	0.647446	-3.16492	0.00155127	0.0159827
CiPaw.14G052600	6706.96	-2.05563	0.619994	-3.31557	0.000914574	0.010901
CiPaw.08G065000	42.9596	-2.05972	0.703062	-2.92964	0.00339359	0.0282235
CiPaw.11G158400	480.197	-2.08348	0.388837	-5.35824	8.40374e-08	8.20859e-06
CiPaw.06G107800	3764.52	-2.08752	0.345488	-6.04223	1.51997e-09	2.83869e-07
CiPaw.02G053500	128.041	-2.09302	0.637294	-3.28423	0.00102262	0.0118654
CiPaw.02G137600	41.662	-2.13201	0.709463	-3.0051	0.00265492	0.0235751
CiPaw.11G175000	1532.24	-2.13312	0.48781	-4.37285	1.22636e-05	0.000448036
CiPaw.04G061100	1433.79	-2.13372	0.498163	-4.28317	1.84249e-05	0.000613594
CiPaw.01G107900	80.2727	-2.13511	0.434542	-4.91347	8.94801e-07	5.61536e-05
CiPaw.04G136200	320.17	-2.1733	0.443819	-4.89682	9.74008e-07	6.0123e-05
CiPaw.05G075400	41.4032	-2.18113	0.658121	-3.31417	0.000919153	0.0109366
CiPaw.05G060000	755.352	-2.1983	0.523509	-4.19916	2.67902e-05	0.000808671
CiPaw.04G109900	370.38	-2.20235	0.399042	-5.51908	3.40771e-08	3.73488e-06
CiPaw.03G009600	273.093	-2.2166	0.36037	-6.15091	7.70379e-10	1.57759e-07
CiPaw.04G192500	1571.95	-2.22197	0.674486	-3.29432	0.000986616	0.0115567
CiPaw.10G133900	685.25	-2.22319	0.336016	-6.61632	3.68241e-11	1.08818e-08
CiPaw.01G025600	572.465	-2.22908	0.620916	-3.58998	0.000330697	0.00521983
CiPaw.04G127400	1104.29	-2.23369	0.389613	-5.7331	9.86116e-09	1.32304e-06
CiPaw.13G049300	152.759	-2.24011	0.462407	-4.84446	1.26957e-06	7.28574e-05
CiPaw.16G050600	4244.79	-2.24249	0.619003	-3.62274	0.000291498	0.00477908
CiPaw.04G016900	3648.48	-2.2518	0.524603	-4.29239	1.76758e-05	0.000592026
CiPaw.03G131300	173.075	-2.25587	0.440701	-5.11881	3.07463e-07	2.42497e-05
CiPaw.02G117500	2225.9	-2.26471	0.237383	-9.54031	1.42409e-21	3.02231e-18
CiPaw.01G017300	242.764	-2.28661	0.402619	-5.67934	1.35213e-08	1.69707e-06
CiPaw.03G089400	40.5583	-2.31393	0.839571	-2.75608	0.00584986	0.0412794
CiPaw.10G115400	40.4462	-2.31641	0.709434	-3.26515	0.00109404	0.0124043
CiPaw.09G210400	12541.9	-2.32431	0.288366	-8.06028	7.61186e-16	5.73222e-13
CiPaw.06G126600	66.1045	-2.32509	0.566597	-4.1036	4.06768e-05	0.00110547
CiPaw.09G122600	260.732	-2.32909	0.440621	-5.28592	1.25072e-07	1.11678e-05
CiPaw.05G092700	6516.13	-2.33615	0.297878	-7.84262	4.41244e-15	2.84776e-12
CiPaw.09G034500	375.954	-2.34476	0.405392	-5.78392	7.2978e-09	1.02058e-06
CiPaw.05G088400	36.0912	-2.35863	0.617568	-3.81922	0.000133874	0.00271528
CiPaw.03G094300	1296.25	-2.36543	0.305776	-7.73582	1.02741e-14	5.9962e-12
CiPaw.03G187200	76.231	-2.36651	0.658532	-3.59361	0.000326125	0.00516162
CiPaw.03G059400	3949.14	-2.37665	0.252155	-9.42537	4.28575e-21	8.33758e-18
CiPaw.05G074900	111.283	-2.39239	0.446886	-5.35348	8.6279e-08	8.39243e-06
CiPaw.05G191300	59.6846	-2.41117	0.617136	-3.90703	9.3438e-05	0.00206759
CiPaw.15G089400	1319.52	-2.4145	0.271976	-8.87764	6.82968e-19	7.97194e-16
CiPaw.01G108200	1353.38	-2.43591	0.658329	-3.70013	0.000215486	0.00379376
CiPaw.03G223400	41.5067	-2.47221	0.902003	-2.7408	0.00612892	0.0424568
CiPaw.14G097000	308.591	-2.49791	0.513411	-4.86532	1.14272e-06	6.77077e-05
CiPaw.03G009500	225.65	-2.50067	0.383656	-6.51801	7.12439e-11	1.88999e-08
CiPaw.03G102100	505.875	-2.50427	0.588015	-4.25885	2.05484e-05	0.000662139
CiPaw.06G173400	881.59	-2.50468	0.459453	-5.45144	4.99637e-08	5.13834e-06
CiPaw.09G210300	267.14	-2.50938	0.692049	-3.62602	0.000287825	0.00474191
CiPaw.06G023300	67.7756	-2.51697	0.827135	-3.043	0.00234229	0.0215109
CiPaw.01G190600	622.707	-2.53754	0.5271	-4.81414	1.47832e-06	8.21698e-05
CiPaw.05G075500	73.4565	-2.54837	0.453195	-5.62311	1.87545e-08	2.25683e-06
CiPaw.13G091300	76.1581	-2.55445	0.600531	-4.25366	2.10306e-05	0.000669794
CiPaw.14G076000	495.889	-2.55756	0.203419	-12.5729	2.97782e-36	3.47586e-32
CiPaw.09G111500	625.553	-2.57118	0.378041	-6.80132	1.03665e-11	3.31516e-09
CiPaw.13G174500	183.607	-2.57272	0.427065	-6.0242	1.69944e-09	3.07547e-07
CiPaw.13G011600	4139.34	-2.57413	0.755917	-3.40531	0.000660894	0.00860683
CiPaw.05G040500	62.2747	-2.58749	0.564958	-4.57998	4.65031e-06	0.000207972
CiPaw.12G137100	1169.9	-2.59319	0.648167	-4.00081	6.3126e-05	0.00152485
CiPaw.16G018600	431.909	-2.5933	0.488945	-5.30387	1.13375e-07	1.04615e-05
CiPaw.13G011400	389.234	-2.61135	0.64883	-4.0247	5.70481e-05	0.00141562
CiPaw.08G047000	118.7	-2.63377	0.719888	-3.65858	0.000253621	0.00431858
CiPaw.08G037700	442.301	-2.65074	0.77588	-3.41642	0.000634495	0.00835078
CiPaw.03G035400	281.809	-2.67599	0.539785	-4.95752	7.13999e-07	4.65595e-05
CiPaw.06G117100	45.6098	-2.76602	0.591091	-4.67951	2.87557e-06	0.00014283
CiPaw.03G273900	343.394	-2.7814	0.936767	-2.96915	0.00298623	0.025839
CiPaw.09G200700	695.344	-2.83018	0.484784	-5.83803	5.28201e-09	7.75526e-07
CiPaw.06G126500	62.6916	-2.83373	0.618192	-4.58391	4.56368e-06	0.000204883
CiPaw.06G056000	62.6914	-2.83413	0.499966	-5.66864	1.43937e-08	1.77789e-06
CiPaw.16G067400	398.118	-2.85829	0.315506	-9.05938	1.3119e-19	1.70146e-16
CiPaw.07G197800	5177.86	-2.88611	0.499927	-5.77305	7.78472e-09	1.07535e-06
CiPaw.03G009300	52.3168	-2.90058	0.457094	-6.3457	2.21422e-10	5.22132e-08
CiPaw.12G098600	755.383	-2.96942	0.52104	-5.69902	1.20498e-08	1.54562e-06
CiPaw.11G190600	1538.3	-2.98467	0.339422	-8.79339	1.45108e-18	1.61312e-15
CiPaw.03G038800	4996.45	-3.00868	0.383772	-7.83978	4.51347e-15	2.84776e-12
CiPaw.03G186400	350.199	-3.01231	0.485943	-6.19891	5.68572e-10	1.21773e-07
CiPaw.13G167000	14180	-3.02381	1.01295	-2.98514	0.00283445	0.0247921
CiPaw.05G023200	297.712	-3.04147	0.91336	-3.32998	0.000868521	0.0105273
CiPaw.11G108900	459.541	-3.04996	0.741164	-4.1151	3.87018e-05	0.001068
CiPaw.05G075000	34.7888	-3.05289	0.570552	-5.35077	8.75815e-08	8.44872e-06
CiPaw.16G009600	104.783	-3.16581	0.563731	-5.61582	1.95632e-08	2.33011e-06
CiPaw.08G012200	43.7989	-3.23145	0.501223	-6.44714	1.13978e-10	2.90265e-08
CiPaw.01G228100	4054.51	-3.27241	0.234475	-13.9563	2.87861e-44	6.72012e-40
CiPaw.12G098500	42.2376	-3.34565	0.606656	-5.5149	3.48987e-08	3.80706e-06
CiPaw.11G155100	135.16	-3.41886	1.11874	-3.056	0.00224315	0.0208464
CiPaw.04G187000	979.093	-3.42563	0.784128	-4.36871	1.24984e-05	0.000453908
CiPaw.09G076200	77.5567	-3.43671	0.654434	-5.25143	1.50924e-07	1.3196e-05
CiPaw.04G129800	244.867	-3.55142	1.02013	-3.48134	0.000498909	0.00701206
CiPaw.12G083900	148.385	-3.58359	0.540938	-6.62477	3.47794e-11	1.05445e-08
CiPaw.11G108800	331.964	-3.66392	0.440222	-8.32289	8.58458e-17	7.15739e-14
CiPaw.06G125100	19510	-3.67936	1.30984	-2.80901	0.00496934	0.0369456
CiPaw.10G090800	1414.57	-3.77182	0.389264	-9.68961	3.33806e-22	9.74088e-19
CiPaw.10G113300	211.676	-3.89284	0.97519	-3.99188	6.55526e-05	0.00157118
CiPaw.04G010500	261.332	-3.91695	0.555818	-7.04718	1.82574e-12	6.76538e-10
CiPaw.03G107700	82.5019	-4.07318	0.433639	-9.39301	5.83107e-21	1.04713e-17
CiPaw.04G093700	236.295	-4.18248	0.750201	-5.57515	2.47323e-08	2.81646e-06
CiPaw.13G050800	2688.41	-4.2393	0.742159	-5.71212	1.11577e-08	1.45517e-06
CiPaw.14G102100	2918.7	-4.27599	0.442872	-9.65512	4.67611e-22	1.21293e-18
CiPaw.11G008500	138.911	-4.34945	0.917607	-4.73999	2.13733e-06	0.000112595
CiPaw.06G057400	678.122	-4.38191	0.359541	-12.1875	3.62367e-34	2.81982e-30
CiPaw.06G037600	2900.56	-4.61777	0.455168	-10.1452	3.48084e-24	1.35434e-20
CiPaw.03G016700	99.2575	-4.63187	0.514029	-9.01091	2.04361e-19	2.51095e-16
CiPaw.13G016100	31.4651	-4.65449	1.38573	-3.35888	0.000782602	0.00975432
CiPaw.12G125800	1465.11	-4.88662	0.658062	-7.42577	1.12125e-13	5.2351e-11
CiPaw.06G097600	83.8359	-5.26965	1.02947	-5.11881	3.07471e-07	2.42497e-05
CiPaw.06G037500	123.199	-5.55118	0.961967	-5.77066	7.89632e-09	1.08435e-06
CiPaw.09G088500	684.98	-5.6147	0.985077	-5.69976	1.19973e-08	1.54562e-06
CiPaw.09G152900	1417.28	-5.71052	1.01632	-5.61883	1.92252e-08	2.3016e-06
