# Supplementary material for: Transcriptome analysis under pecan scab infection reveals the molecular mechanisms of the defense response in pecans
Source: PLoS One. 2024 Nov 21;19(11):e0313878. doi: 10.1371/journal.pone.0313878 (PMC11581225; doi:10.1371/journal.pone.0313878)
Supplement: S7 Table — (XLSX) [file pone.0313878.s010.xlsx]

## Sheet: Sheet1
S7 Table. Differentially expressed genes (|log2fold change|≥1.5 and P-adjusted<0.05) in susceptible reaction at 48 hpi
Gene ID	baseMean	log2FoldChange	lfcSE	stat	pvalue	padj
CiPaw.06G169100	69.3457	33.2626	3.88624	8.55906	1.13788e-17	2.79876e-15
CiPaw.01G303900	42.7486	18.2495	3.17844	5.74165	9.37562e-09	4.88882e-07
CiPaw.16G048500	7.03325	7.7932	2.14581	3.63182	0.000281425	0.00290357
CiPaw.13G005600	35.9548	7.18954	1.98537	3.62127	0.000293165	0.00300212
CiPaw.09G145700	12.7439	6.59537	1.57088	4.19852	2.68665e-05	0.000427372
CiPaw.15G065700	10.9925	6.44328	1.49921	4.29779	1.7251e-05	0.000296877
CiPaw.04G165100	59.2698	6.40921	1.37562	4.65914	3.17529e-06	7.23654e-05
CiPaw.07G043800	50.2523	6.14195	1.1646	5.27389	1.33562e-07	4.8839e-06
CiPaw.07G111700	5.69942	5.83799	1.42421	4.0991	4.14751e-05	0.000611964
CiPaw.15G062700	4.65556	5.56783	1.82991	3.04269	0.00234477	0.0148923
CiPaw.11G077700	4.90625	5.41081	2.00543	2.69809	0.00697396	0.0336526
CiPaw.06G027800	6.69388	5.30067	1.41251	3.75266	0.000174971	0.00199556
CiPaw.03G144600	152.12	5.09395	1.22366	4.16287	3.14276e-05	0.000483981
CiPaw.11G154900	127.022	5.0319	1.38703	3.62783	0.000285818	0.00293959
CiPaw.16G048800	4.09034	4.98909	1.65229	3.01951	0.00253188	0.0157582
CiPaw.11G155100	135.16	4.60598	1.12559	4.09206	4.27557e-05	0.000626955
CiPaw.11G035400	4.54725	4.53102	1.4077	3.21873	0.00128759	0.00934837
CiPaw.13G066500	68.9898	4.49525	1.02171	4.39974	1.08379e-05	0.000200686
CiPaw.07G093000	320.703	4.45104	1.3542	3.28684	0.00101318	0.00778529
CiPaw.12G122300	51.69	4.42374	1.22712	3.60498	0.000312176	0.00315835
CiPaw.09G067900	5.9518	4.41824	1.42577	3.09884	0.00194282	0.0128766
CiPaw.05G054600	67.9214	4.32822	1.21734	3.55548	0.000377284	0.00365128
CiPaw.14G075900	25.7153	4.32704	1.01803	4.25038	2.13403e-05	0.000353721
CiPaw.11G035500	85.8748	4.22499	1.24707	3.38793	0.00070422	0.0058977
CiPaw.02G195700	5.1659	4.16055	1.44848	2.87236	0.00407424	0.0225815
CiPaw.09G146900	7.58759	3.73822	1.23104	3.03664	0.00239231	0.0151205
CiPaw.08G037400	12.3732	3.72314	1.07556	3.46157	0.000537038	0.00483315
CiPaw.03G260700	26.782	3.70716	1.42213	2.60676	0.00914023	0.0410021
CiPaw.02G124200	21.1233	3.6759	1.15191	3.19114	0.00141711	0.0100783
CiPaw.12G112900	4.61032	3.63639	1.11378	3.2649	0.00109503	0.00827526
CiPaw.02G088900	8.56296	3.63022	1.21305	2.99265	0.00276565	0.0168118
CiPaw.08G117900	6.41492	3.59087	1.18064	3.04145	0.00235441	0.014938
CiPaw.05G251100	10.9336	3.57715	0.866634	4.12764	3.66508e-05	0.000552028
CiPaw.03G259300	25.9596	3.55473	1.36291	2.60818	0.00910246	0.0408819
CiPaw.03G115000	362.811	3.52753	0.498743	7.07285	1.51786e-12	1.72117e-10
CiPaw.13G088600	1752.64	3.5014	0.784325	4.46422	8.03626e-06	0.000156476
CiPaw.13G056800	167.75	3.4998	0.533017	6.56601	5.16814e-11	4.38905e-09
CiPaw.09G053800	20.8682	3.48387	1.157	3.01111	0.00260295	0.0160662
CiPaw.10G102900	42.6954	3.47522	1.33108	2.61082	0.00903251	0.0406447
CiPaw.04G086300	15.3112	3.40293	1.17557	2.89471	0.0037951	0.0214477
CiPaw.03G099600	22.509	3.39768	0.850823	3.99341	6.51307e-05	0.000885805
CiPaw.16G048400	134.799	3.39498	0.764848	4.43876	9.04778e-06	0.000172816
CiPaw.10G066300	9.99569	3.36812	0.973323	3.46044	0.000539297	0.00484846
CiPaw.05G231700	981.969	3.35375	0.760512	4.40987	1.03435e-05	0.000193039
CiPaw.08G008800	66.7429	3.31441	1.02338	3.23867	0.00120087	0.00886188
CiPaw.14G048300	154.126	3.30713	0.459216	7.20169	5.94715e-13	7.36831e-11
CiPaw.05G050400	135.654	3.29867	0.734754	4.48948	7.13969e-06	0.000142096
CiPaw.13G056700	63.9926	3.19378	0.598205	5.33895	9.34873e-08	3.65083e-06
CiPaw.14G052900	890.003	3.15917	0.76356	4.13742	3.51231e-05	0.000530549
CiPaw.07G044200	132.877	3.12959	0.770612	4.06118	4.88256e-05	0.000698672
CiPaw.10G026100	628.449	3.11693	0.447853	6.9597	3.40998e-12	3.58487e-10
CiPaw.05G069000	4.16521	3.08582	1.22747	2.51397	0.011938	0.0498634
CiPaw.10G066400	448.259	3.08061	0.790745	3.89583	9.78633e-05	0.00123979
CiPaw.06G124500	7.75897	3.0528	0.979533	3.11659	0.00182959	0.0122909
CiPaw.11G015600	11.9226	3.05099	0.996202	3.06262	0.0021941	0.0141525
CiPaw.06G028500	872.741	3.00476	0.912699	3.29217	0.00099418	0.00767098
CiPaw.07G229600	810.286	2.99042	0.441833	6.76823	1.30371e-11	1.24419e-09
CiPaw.04G084000	970.369	2.97941	0.526756	5.65613	1.5482e-08	7.51669e-07
CiPaw.15G171800	22.5265	2.96525	0.921702	3.21714	0.00129473	0.00938289
CiPaw.02G001200	610.742	2.94109	0.536947	5.47743	4.31544e-08	1.85053e-06
CiPaw.02G003500	3.76353	2.87773	1.09463	2.62895	0.00856484	0.0391759
CiPaw.05G075700	53.1648	2.86127	0.462714	6.18368	6.26236e-10	4.37038e-08
CiPaw.01G150200	1170.28	2.84981	0.409747	6.95505	3.52449e-12	3.67562e-10
CiPaw.09G074200	132.349	2.83387	0.667307	4.24672	2.1692e-05	0.000358626
CiPaw.05G222100	64.9835	2.83075	0.613267	4.61586	3.91467e-06	8.64942e-05
CiPaw.01G172700	5.00665	2.8101	1.04446	2.69048	0.00713484	0.0342156
CiPaw.09G021300	19.7423	2.80441	0.646686	4.33659	1.44711e-05	0.000255963
CiPaw.12G132000	43.9051	2.7963	0.664715	4.20676	2.59053e-05	0.000415122
CiPaw.12G097000	732.327	2.76936	0.549915	5.03598	4.75422e-07	1.45313e-05
CiPaw.01G212900	41.7872	2.76927	0.591147	4.68456	2.80556e-06	6.55435e-05
CiPaw.14G073800	72.2145	2.74896	0.911457	3.016	0.00256131	0.0158943
CiPaw.05G069200	49.0002	2.72727	0.772869	3.52876	0.000417517	0.00395548
CiPaw.09G145100	73.1045	2.72716	0.634587	4.29753	1.72711e-05	0.000297026
CiPaw.02G005800	428.955	2.7269	0.538942	5.05973	4.19845e-07	1.31092e-05
CiPaw.05G069500	13.2633	2.67763	0.740719	3.61491	0.000300448	0.00305695
CiPaw.04G077600	671.751	2.66751	0.363639	7.33561	2.20719e-13	2.89176e-11
CiPaw.04G100100	16.3364	2.66691	0.981264	2.71783	0.00657112	0.0321853
CiPaw.02G183400	407.419	2.65346	0.535048	4.95929	7.07508e-07	2.05185e-05
CiPaw.05G068500	18.5668	2.64227	0.739332	3.57386	0.000351754	0.00345031
CiPaw.09G147100	13.7216	2.62423	0.976323	2.68787	0.00719092	0.034394
CiPaw.11G076500	41.2175	2.61221	0.647507	4.03426	5.47743e-05	0.000769023
CiPaw.15G166200	4.86445	2.6023	0.896848	2.9016	0.00371261	0.0211021
CiPaw.02G135000	20.556	2.60049	0.624403	4.16476	3.11674e-05	0.000481111
CiPaw.02G045700	17.8824	2.56989	0.953392	2.69552	0.00702789	0.0338406
CiPaw.16G031300	26.281	2.55854	0.749378	3.41422	0.000639649	0.00549066
CiPaw.04G085100	194.751	2.54131	0.400302	6.34848	2.17454e-10	1.6616e-08
CiPaw.05G063200	220.094	2.53551	0.571937	4.4332	9.28465e-06	0.000176307
CiPaw.08G085200	690.883	2.53252	0.391318	6.47177	9.68635e-11	7.84294e-09
CiPaw.01G009200	12.0665	2.52545	0.842091	2.99903	0.00270842	0.016545
CiPaw.10G056000	93.6813	2.52029	0.467998	5.38525	7.23455e-08	2.95179e-06
CiPaw.10G115300	21.6509	2.5099	0.682471	3.67767	0.000235375	0.00253164
CiPaw.07G164500	80.7658	2.50815	0.513034	4.88886	1.01421e-06	2.77757e-05
CiPaw.15G146900	22.4381	2.50761	0.530377	4.72798	2.26766e-06	5.44404e-05
CiPaw.05G022900	1671.63	2.50622	0.429872	5.83015	5.53787e-09	3.09836e-07
CiPaw.13G170800	42.6873	2.4717	0.520924	4.74483	2.08686e-06	5.08018e-05
CiPaw.05G134600	20.9736	2.47004	0.843528	2.92823	0.00340899	0.0197378
CiPaw.03G136200	52.0974	2.44869	0.650291	3.76553	0.000166199	0.00191902
CiPaw.04G019000	78.8601	2.44692	0.551372	4.43788	9.08504e-06	0.000173274
CiPaw.14G022700	111.41	2.43832	0.758322	3.21541	0.00130258	0.00941789
CiPaw.04G113800	1052.93	2.43004	0.360881	6.73364	1.65472e-11	1.53376e-09
CiPaw.09G161600	12.0727	2.42942	0.850355	2.85694	0.0042774	0.0234434
CiPaw.01G026400	1183.97	2.41965	0.446579	5.41821	6.01997e-08	2.48736e-06
CiPaw.03G090000	29.9408	2.41301	0.790931	3.05085	0.00228192	0.0145855
CiPaw.16G048100	123.598	2.40729	0.402944	5.97425	2.31149e-09	1.41468e-07
CiPaw.07G164200	61.5731	2.40224	0.80684	2.97735	0.00290756	0.0174731
CiPaw.05G232500	124.832	2.4009	0.566639	4.23708	2.26444e-05	0.000371545
CiPaw.12G012400	16.4329	2.3945	0.797664	3.00189	0.00268305	0.0164246
CiPaw.09G084600	7.50977	2.38714	0.847435	2.8169	0.004849	0.0256701
CiPaw.15G118400	786.649	2.38615	0.694582	3.43537	0.000591743	0.00519808
CiPaw.02G128700	8.4834	2.37763	0.673098	3.53237	0.000411858	0.00390898
CiPaw.14G119900	17491	2.37358	0.287092	8.26766	1.36619e-16	3.07063e-14
CiPaw.12G074900	225.339	2.37305	0.693141	3.42361	0.000617944	0.00535829
CiPaw.06G140000	893.497	2.36923	0.315157	7.51762	5.57836e-14	7.69518e-12
CiPaw.07G224900	349.729	2.36396	0.705691	3.34986	0.000808535	0.00654053
CiPaw.08G133200	2414.58	2.3525	0.25564	9.20237	3.50141e-20	1.18557e-17
CiPaw.11G185800	17.1928	2.34608	0.820176	2.86045	0.00423036	0.0232247
CiPaw.07G127800	54.3492	2.343	0.680958	3.44073	0.000580143	0.00512381
CiPaw.14G048400	850.886	2.3429	0.305197	7.6767	1.63241e-14	2.47443e-12
CiPaw.16G066300	68.2307	2.34229	0.469106	4.99309	5.94203e-07	1.76246e-05
CiPaw.12G015200	10.7935	2.32239	0.753195	3.08338	0.00204662	0.0134069
CiPaw.02G109900	38.0828	2.31591	0.585676	3.95425	7.67761e-05	0.00101558
CiPaw.11G178200	38.4177	2.31098	0.642636	3.59609	0.000323036	0.00323806
CiPaw.15G147000	53.129	2.30812	0.489111	4.71901	2.36994e-06	5.65833e-05
CiPaw.06G133000	88.5372	2.30175	0.841646	2.73482	0.00624144	0.0310303
CiPaw.07G033300	128.529	2.29152	0.420514	5.44934	5.05583e-08	2.11243e-06
CiPaw.09G069700	694.165	2.28294	0.397416	5.74444	9.22236e-09	4.83793e-07
CiPaw.05G088000	381.724	2.27422	0.521815	4.35829	1.31082e-05	0.000234723
CiPaw.06G140600	83.3608	2.27241	0.43926	5.17326	2.30041e-07	7.82981e-06
CiPaw.02G102200	77.0964	2.27202	0.751239	3.02436	0.0024916	0.0155691
CiPaw.12G021000	21.5573	2.25211	0.690782	3.26024	0.00111319	0.00837552
CiPaw.06G139900	108.743	2.2519	0.35966	6.2612	3.82023e-10	2.82156e-08
CiPaw.03G234000	3003.89	2.2244	0.496763	4.47778	7.54235e-06	0.00014886
CiPaw.01G145200	40.828	2.21694	0.644417	3.44023	0.000581223	0.00512751
CiPaw.09G085100	197.59	2.21191	0.37933	5.8311	5.50616e-09	3.08724e-07
CiPaw.07G140400	23.1164	2.20556	0.856454	2.57522	0.0100176	0.0439095
CiPaw.10G018100	120.592	2.20442	0.411958	5.35108	8.74295e-08	3.45373e-06
CiPaw.13G025500	58.0188	2.20215	0.596163	3.69388	0.000220861	0.00240329
CiPaw.07G052300	74.6897	2.19807	0.447509	4.91178	9.02522e-07	2.53289e-05
CiPaw.06G009700	39.6387	2.184	0.558059	3.91357	9.09424e-05	0.00116628
CiPaw.07G052800	57.5981	2.18242	0.376528	5.79618	6.78432e-09	3.66973e-07
CiPaw.07G051900	218.487	2.17382	0.501747	4.3325	1.47423e-05	0.000260232
CiPaw.15G173000	87.5918	2.15398	0.709553	3.03569	0.00239987	0.01515
CiPaw.11G142300	213.46	2.15272	0.410525	5.24381	1.57291e-07	5.60996e-06
CiPaw.04G175500	1351.94	2.15038	0.307446	6.99436	2.6648e-12	2.88285e-10
CiPaw.06G097500	84.5103	2.1471	0.527309	4.07181	4.66493e-05	0.000673444
CiPaw.14G097500	97.099	2.14693	0.72552	2.95916	0.00308479	0.0182663
CiPaw.09G147900	16.9743	2.1413	0.612169	3.49789	0.000468948	0.00433327
CiPaw.03G084400	1617.81	2.13781	0.798521	2.67721	0.00742381	0.0352044
CiPaw.03G256700	4010.42	2.11507	0.346668	6.10115	1.05306e-09	6.9684e-08
CiPaw.09G145900	12.8208	2.1099	0.618475	3.41145	0.000646188	0.00553281
CiPaw.02G115300	625.876	2.10398	0.455963	4.61436	3.9431e-06	8.6975e-05
CiPaw.11G148900	1285.11	2.10057	0.348977	6.01921	1.75273e-09	1.11185e-07
CiPaw.11G035300	464.036	2.09923	0.684067	3.06874	0.00214962	0.0139311
CiPaw.04G098000	760.189	2.09838	0.301467	6.96057	3.38909e-12	3.57734e-10
CiPaw.03G125500	87.3048	2.09719	0.724913	2.89303	0.00381544	0.0215304
CiPaw.07G052400	117.294	2.09594	0.489194	4.28449	1.83163e-05	0.000310697
CiPaw.09G202000	46.7631	2.08718	0.441892	4.72328	2.32067e-06	5.55087e-05
CiPaw.08G094000	420.251	2.08642	0.44749	4.6625	3.12396e-06	7.14455e-05
CiPaw.13G019600	11203.8	2.08398	0.198019	10.5241	6.68676e-26	4.05435e-23
CiPaw.03G136300	87.1889	2.07385	0.660021	3.14209	0.00167746	0.0114971
CiPaw.02G167400	40.3735	2.07296	0.512643	4.04366	5.26221e-05	0.000746038
CiPaw.01G066200	378.535	2.06792	0.611392	3.38232	0.000718774	0.00598909
CiPaw.06G028000	873.38	2.06579	0.411191	5.02392	5.06273e-07	1.5295e-05
CiPaw.02G101300	173.322	2.06303	0.574768	3.58934	0.000331522	0.00329776
CiPaw.02G109800	77.7704	2.06172	0.439437	4.69172	2.70911e-06	6.37473e-05
CiPaw.09G007000	3758.02	2.0589	0.663534	3.10293	0.00191614	0.0127443
CiPaw.13G170900	112.153	2.04558	0.328978	6.21796	5.03645e-10	3.61736e-08
CiPaw.03G008100	250.315	2.04329	0.728151	2.80613	0.00501397	0.0263983
CiPaw.13G169100	78.1331	2.0364	0.379663	5.3637	8.15363e-08	3.25546e-06
CiPaw.10G151300	538.653	2.03071	0.312588	6.49645	8.224e-11	6.74265e-09
CiPaw.01G296000	195.283	2.02844	0.328979	6.16586	7.01001e-10	4.84788e-08
CiPaw.01G159000	52.9211	2.00908	0.721696	2.78383	0.00537208	0.0278673
CiPaw.08G144300	132.038	2.00569	0.441625	4.54161	5.58251e-06	0.000115514
CiPaw.02G096400	1603.03	2.00079	0.361651	5.53239	3.15906e-08	1.41761e-06
CiPaw.03G147100	80.2523	1.99724	0.417473	4.78412	1.71736e-06	4.30944e-05
CiPaw.03G060900	93.6752	1.99265	0.48701	4.09159	4.28423e-05	0.000627871
CiPaw.07G055200	11.4678	1.99229	0.628351	3.17067	0.00152089	0.0106765
CiPaw.11G041400	1406.52	1.99144	0.406501	4.89897	9.63386e-07	2.66959e-05
CiPaw.04G085000	174.685	1.98403	0.403032	4.92276	8.53306e-07	2.41034e-05
CiPaw.05G050500	25102.1	1.98332	0.382041	5.19137	2.08753e-07	7.17089e-06
CiPaw.15G014100	3963.06	1.98227	0.33044	5.99887	1.98697e-09	1.24231e-07
CiPaw.04G096500	3499.9	1.97113	0.251387	7.84103	4.4685e-15	7.51631e-13
CiPaw.13G166800	87.4637	1.97062	0.579173	3.40247	0.000667796	0.00566477
CiPaw.10G101200	18.3963	1.95331	0.491214	3.97649	6.9941e-05	0.000938981
CiPaw.04G166200	130.277	1.95149	0.578924	3.37089	0.000749263	0.00618777
CiPaw.11G174200	58.7464	1.93753	0.548198	3.53436	0.000408764	0.00388806
CiPaw.06G109300	1716.95	1.93666	0.410921	4.71298	2.44115e-06	5.8124e-05
CiPaw.01G280800	66.9218	1.93089	0.567002	3.40543	0.000660598	0.00561745
CiPaw.07G032100	162.55	1.92829	0.393805	4.89655	9.7532e-07	2.68801e-05
CiPaw.08G109300	127.638	1.92658	0.443018	4.34877	1.36903e-05	0.000243716
CiPaw.14G116100	8117.39	1.92302	0.425481	4.51964	6.19459e-06	0.000125881
CiPaw.11G139400	395.684	1.91843	0.465956	4.11719	3.83527e-05	0.000572371
CiPaw.05G174000	52.8381	1.91715	0.474209	4.04283	5.28099e-05	0.000748294
CiPaw.03G111400	45.1638	1.90641	0.389012	4.90065	9.55202e-07	2.65219e-05
CiPaw.11G155000	424.651	1.90505	0.64635	2.9474	0.00320463	0.0188263
CiPaw.05G017500	1093.71	1.90209	0.423216	4.49437	6.97762e-06	0.000139403
CiPaw.13G064000	331.091	1.88887	0.599436	3.15108	0.00162667	0.0112554
CiPaw.10G151800	1110.73	1.88852	0.269679	7.00283	2.50843e-12	2.73639e-10
CiPaw.06G028100	5597.8	1.88766	0.456196	4.13783	3.50609e-05	0.000529917
CiPaw.08G129200	62.2284	1.88371	0.55816	3.37485	0.000738548	0.0061245
CiPaw.15G146600	33.8882	1.88324	0.448665	4.19743	2.69962e-05	0.000429173
CiPaw.09G084700	157.917	1.87054	0.361507	5.1743	2.28762e-07	7.79646e-06
CiPaw.13G036900	713.948	1.86868	0.436628	4.2798	1.87065e-05	0.000316494
CiPaw.09G009000	654.006	1.86865	0.370158	5.04827	4.45836e-07	1.37778e-05
CiPaw.11G148700	70.5343	1.86704	0.421992	4.42436	9.67287e-06	0.000182747
CiPaw.04G156100	2815.03	1.86436	0.305631	6.10002	1.06054e-09	7.00009e-08
CiPaw.05G056300	124.077	1.86291	0.481776	3.86675	0.000110296	0.00136804
CiPaw.02G008000	71.2137	1.85768	0.445537	4.16952	3.05239e-05	0.000473138
CiPaw.12G056400	1161.41	1.85644	0.268156	6.923	4.42191e-12	4.55684e-10
CiPaw.15G072800	104.366	1.84488	0.415893	4.43594	9.16698e-06	0.000174581
CiPaw.14G077600	19.6218	1.84008	0.512633	3.58947	0.000331347	0.00329728
CiPaw.15G067100	269.626	1.83768	0.597341	3.07643	0.00209497	0.0136721
CiPaw.15G050500	140.902	1.83417	0.467534	3.92308	8.74228e-05	0.00113285
CiPaw.02G181400	121.347	1.83366	0.418868	4.37766	1.19959e-05	0.000218101
CiPaw.12G076900	1372.43	1.83271	0.370942	4.94069	7.78463e-07	2.22789e-05
CiPaw.02G168000	484.447	1.83136	0.348415	5.25626	1.47013e-07	5.30143e-06
CiPaw.05G063900	5746.75	1.82156	0.308445	5.90561	3.51336e-09	2.04923e-07
CiPaw.04G160200	232.582	1.82148	0.268516	6.78349	1.17311e-11	1.137e-09
CiPaw.09G134200	15790.2	1.82139	0.332889	5.47145	4.46371e-08	1.89674e-06
CiPaw.01G171800	912.81	1.81983	0.583146	3.1207	0.00180421	0.0121486
CiPaw.09G186500	156.426	1.81895	0.417983	4.35173	1.3507e-05	0.000241036
CiPaw.11G057600	1482.92	1.8183	0.382351	4.75558	1.9788e-06	4.85336e-05
CiPaw.02G008400	1143.18	1.8164	0.314181	5.78137	7.40967e-09	3.96684e-07
CiPaw.07G033600	937.35	1.81248	0.370671	4.88973	1.00972e-06	2.7682e-05
CiPaw.03G051900	347.934	1.81007	0.590085	3.06747	0.00215879	0.0139767
CiPaw.02G141100	511.304	1.80801	0.430282	4.20192	2.64666e-05	0.000422817
CiPaw.03G246200	245.524	1.80665	0.353334	5.11315	3.16823e-07	1.03902e-05
CiPaw.05G058900	360.348	1.80203	0.685158	2.63009	0.00853618	0.0390954
CiPaw.05G056200	85.323	1.80133	0.416027	4.32985	1.49213e-05	0.00026268
CiPaw.11G138500	67.0614	1.79641	0.357249	5.02844	4.94478e-07	1.50257e-05
CiPaw.02G112400	300.727	1.79479	0.346261	5.18335	2.17933e-07	7.43709e-06
CiPaw.05G192800	1057.95	1.79221	0.415271	4.31577	1.59049e-05	0.000277188
CiPaw.11G127100	892.328	1.78639	0.449401	3.97505	7.03639e-05	0.000943687
CiPaw.09G086200	674.538	1.78305	0.289328	6.16274	7.14965e-10	4.91835e-08
CiPaw.16G103400	2753.59	1.78219	0.620161	2.87375	0.00405633	0.0225158
CiPaw.11G148500	693.594	1.78201	0.265298	6.71702	1.85476e-11	1.69674e-09
CiPaw.09G183400	66.2822	1.77621	0.310568	5.71922	1.07017e-08	5.47419e-07
CiPaw.01G213100	515.739	1.77275	0.390061	4.54481	5.49858e-06	0.000114049
CiPaw.04G073700	138.686	1.77232	0.493549	3.59096	0.000329464	0.0032823
CiPaw.11G021600	266.804	1.77039	0.369738	4.78822	1.6827e-06	4.23877e-05
CiPaw.12G017600	146.433	1.76769	0.464972	3.80172	0.000143697	0.00170527
CiPaw.05G028000	404.522	1.76649	0.426872	4.13821	3.50019e-05	0.000529333
CiPaw.13G036800	1773.58	1.76565	0.248153	7.11517	1.11774e-12	1.30681e-10
CiPaw.14G029300	66.2744	1.76192	0.605728	2.90876	0.0036286	0.0207117
CiPaw.02G109600	18.9252	1.7613	0.541428	3.25307	0.00114165	0.00852626
CiPaw.08G045300	82.1682	1.75918	0.520009	3.38297	0.000717057	0.0059767
CiPaw.10G058100	35.182	1.75865	0.478675	3.67399	0.000238789	0.00255991
CiPaw.03G169100	354.615	1.75578	0.643485	2.72855	0.00636131	0.0314531
CiPaw.09G146100	74.1186	1.75465	0.573795	3.05798	0.00222837	0.0143204
CiPaw.05G063100	90.0854	1.74144	0.55976	3.11104	0.0018643	0.0124631
CiPaw.02G109700	72.9544	1.73628	0.345035	5.0322	4.84891e-07	1.4786e-05
CiPaw.01G111400	258.034	1.73585	0.326313	5.31959	1.04e-07	3.95694e-06
CiPaw.16G016400	22.7701	1.7352	0.457194	3.79533	0.000147448	0.00174134
CiPaw.13G009500	710.239	1.73462	0.28581	6.06913	1.28602e-09	8.34057e-08
CiPaw.06G102300	37.2362	1.73116	0.665385	2.60174	0.00927526	0.0414512
CiPaw.02G078200	3259.14	1.73007	0.317874	5.44261	5.25044e-08	2.18673e-06
CiPaw.11G177700	198.663	1.70821	0.62762	2.72173	0.00649403	0.0319156
CiPaw.11G180800	457.94	1.70758	0.336753	5.07071	3.96336e-07	1.24497e-05
CiPaw.09G007500	539.852	1.70623	0.313737	5.4384	5.37599e-08	2.23545e-06
CiPaw.04G023300	602.743	1.70425	0.323596	5.26659	1.3898e-07	5.03961e-06
CiPaw.02G144000	76.1287	1.69982	0.47555	3.57442	0.000351001	0.00344423
CiPaw.04G193600	76.5719	1.69979	0.361864	4.69732	2.63596e-06	6.22506e-05
CiPaw.04G189100	139.24	1.69935	0.311598	5.45367	4.93397e-08	2.06814e-06
CiPaw.09G054800	962.06	1.69451	0.499328	3.39358	0.000689864	0.00581323
CiPaw.15G146700	13.4163	1.69273	0.595402	2.843	0.00446912	0.0242445
CiPaw.15G021900	10796	1.69219	0.282629	5.9873	2.13352e-09	1.31813e-07
CiPaw.12G062900	423.778	1.69035	0.273884	6.17179	6.75219e-10	4.69448e-08
CiPaw.13G075300	18.7876	1.68923	0.51749	3.26428	0.00109744	0.00828623
CiPaw.09G039000	495.919	1.68628	0.339489	4.96712	6.79539e-07	1.98398e-05
CiPaw.16G076100	21.083	1.68474	0.481011	3.5025	0.000460911	0.00427647
CiPaw.11G040700	46.401	1.68268	0.619513	2.71613	0.00660502	0.0323088
CiPaw.03G078200	850.468	1.68175	0.462962	3.63259	0.000280594	0.00289614
CiPaw.03G256500	769.933	1.68078	0.566466	2.96713	0.00300592	0.0179337
CiPaw.11G118000	1662.6	1.67352	0.295361	5.66601	1.46159e-08	7.12275e-07
CiPaw.05G184200	66.1147	1.67184	0.658515	2.5388	0.0111233	0.0473849
CiPaw.02G182000	108.699	1.6718	0.529916	3.15485	0.00160581	0.0111466
CiPaw.05G055800	155.643	1.66953	0.395661	4.21961	2.44726e-05	0.00039729
CiPaw.02G001600	65.7417	1.66794	0.526936	3.16535	0.00154898	0.01083
CiPaw.08G039700	5674.32	1.66565	0.456315	3.65023	0.000262006	0.0027489
CiPaw.03G189900	1965.23	1.66241	0.24347	6.82801	8.61002e-12	8.43912e-10
CiPaw.03G203100	1791.73	1.66151	0.344965	4.81647	1.4612e-06	3.80963e-05
CiPaw.03G236100	977.236	1.66079	0.413202	4.01932	5.83664e-05	0.000810293
CiPaw.01G213000	52.8886	1.6589	0.594641	2.78976	0.00527477	0.0274663
CiPaw.10G056200	53.6615	1.65813	0.510351	3.24899	0.00115814	0.00862222
CiPaw.01G114200	1907.85	1.65746	0.34417	4.81582	1.466e-06	3.81453e-05
CiPaw.03G197200	527.688	1.64974	0.453933	3.63432	0.000278713	0.00288243
CiPaw.14G033000	452.981	1.64751	0.343983	4.78952	1.67182e-06	4.21952e-05
CiPaw.14G120100	303.815	1.64525	0.406256	4.04978	5.12648e-05	0.000729175
CiPaw.08G069200	672.961	1.64405	0.313947	5.23673	1.63446e-07	5.7742e-06
CiPaw.12G082600	633.893	1.64351	0.3486	4.71461	2.42171e-06	5.77138e-05
CiPaw.16G076200	33.2294	1.64204	0.493819	3.32518	0.000883614	0.00700444
CiPaw.06G140100	23.9263	1.64091	0.552628	2.96928	0.00298502	0.0178294
CiPaw.08G124900	74.1591	1.6362	0.418539	3.9093	9.25629e-05	0.00118473
CiPaw.06G054500	389.895	1.63432	0.329676	4.95737	7.14528e-07	2.06991e-05
CiPaw.03G123900	1953.91	1.63255	0.333538	4.89463	9.8489e-07	2.70865e-05
CiPaw.03G239300	140.689	1.63082	0.363655	4.48453	7.30742e-06	0.000144882
CiPaw.13G013300	664.832	1.6308	0.393882	4.14031	3.46831e-05	0.00052512
CiPaw.14G097700	3163.47	1.62967	0.219356	7.42934	1.09138e-13	1.46673e-11
CiPaw.09G160800	46.423	1.62547	0.64403	2.5239	0.0116062	0.0488452
CiPaw.02G141600	35.7991	1.62526	0.525039	3.09551	0.00196473	0.0129781
CiPaw.09G167700	1015.75	1.62208	0.342302	4.73874	2.15053e-06	5.20117e-05
CiPaw.12G006200	16.1982	1.62037	0.607079	2.66912	0.00760495	0.0358702
CiPaw.01G267300	170.801	1.61965	0.351685	4.60541	4.11662e-06	8.97395e-05
CiPaw.16G053100	31.251	1.61618	0.564212	2.86449	0.00417677	0.0229934
CiPaw.05G027900	107.302	1.61543	0.391953	4.12148	3.76443e-05	0.000564383
CiPaw.05G194900	152.161	1.61393	0.307909	5.24156	1.59226e-07	5.64809e-06
CiPaw.01G003500	750.182	1.6087	0.333906	4.81782	1.45135e-06	3.79156e-05
CiPaw.01G247400	162.29	1.60618	0.281418	5.70746	1.14677e-08	5.80556e-07
CiPaw.07G166600	1739.91	1.6055	0.214581	7.48201	7.31934e-14	9.99109e-12
CiPaw.04G193500	115.587	1.59774	0.359362	4.44604	8.74666e-06	0.000168049
CiPaw.03G123100	25.2694	1.58031	0.54497	2.89981	0.00373385	0.021197
CiPaw.04G192100	12.3318	1.57674	0.549139	2.87129	0.00408804	0.0226292
CiPaw.14G068100	163.653	1.57602	0.478341	3.29477	0.00098503	0.00761165
CiPaw.01G163700	199.46	1.57578	0.43556	3.61783	0.000297081	0.0030315
CiPaw.05G205800	3401.76	1.57323	0.410763	3.83001	0.00012814	0.00155028
CiPaw.08G141700	100.108	1.56506	0.574778	2.7229	0.00647112	0.031833
CiPaw.02G108500	1403.27	1.56481	0.203578	7.68651	1.512e-14	2.31887e-12
CiPaw.07G068100	4645.84	1.56187	0.411559	3.795	0.000147646	0.00174261
CiPaw.12G045600	481.783	1.55906	0.590164	2.64175	0.008248	0.0381618
CiPaw.02G114200	77.2295	1.55558	0.493316	3.15331	0.00161433	0.0111853
CiPaw.15G043400	185.402	1.55534	0.435074	3.57488	0.000350385	0.00344336
CiPaw.15G020000	1513.07	1.55266	0.351596	4.41604	1.00524e-05	0.000188416
CiPaw.06G039600	108.253	1.55248	0.567489	2.7357	0.00622475	0.0309953
CiPaw.09G086100	383.451	1.55011	0.331213	4.68009	2.8675e-06	6.67513e-05
CiPaw.02G025800	7597.27	1.54793	0.320422	4.83091	1.35912e-06	3.59745e-05
CiPaw.01G229300	136.542	1.54598	0.515836	2.99704	0.00272619	0.016634
CiPaw.11G063300	760.972	1.54283	0.266494	5.78935	7.06586e-09	3.80622e-07
CiPaw.01G146400	6658.3	1.5391	0.195304	7.88056	3.25921e-15	5.5904e-13
CiPaw.03G031600	14.5876	1.53863	0.561805	2.73873	0.00616762	0.030805
CiPaw.09G169400	398.029	1.53636	0.269404	5.70279	1.17863e-08	5.93227e-07
CiPaw.15G113300	1169.81	1.53555	0.287619	5.33885	9.35392e-08	3.65083e-06
CiPaw.03G169300	3617.73	1.53449	0.474763	3.23213	0.00122873	0.00900378
CiPaw.10G046100	400.856	1.53445	0.358424	4.2811	1.85976e-05	0.000315011
CiPaw.09G185100	19.141	1.53401	0.563526	2.72215	0.00648578	0.0318871
CiPaw.15G073700	166.8	1.53389	0.359648	4.26499	1.99915e-05	0.000334758
CiPaw.04G113900	2218.87	1.53136	0.337588	4.53618	5.72824e-06	0.000117755
CiPaw.15G141500	90.9938	1.53109	0.533793	2.86833	0.00412641	0.022798
CiPaw.12G055400	321.482	1.53018	0.426088	3.59123	0.00032912	0.00328013
CiPaw.05G187600	102.424	1.52854	0.299496	5.10371	3.3306e-07	1.0787e-05
CiPaw.12G008900	19.77	1.52663	0.549172	2.77988	0.00543793	0.0280804
CiPaw.15G130500	2192.95	1.52457	0.314976	4.84029	1.29649e-06	3.44919e-05
CiPaw.03G120700	1526.48	1.52289	0.328093	4.64166	3.45622e-06	7.76816e-05
CiPaw.03G168600	2043.12	1.52241	0.604752	2.51741	0.0118221	0.0494902
CiPaw.10G163600	59.5028	1.52147	0.570032	2.6691	0.00760549	0.0358702
CiPaw.07G136900	84.6432	1.51973	0.398655	3.81216	0.00013776	0.00164605
CiPaw.04G161900	522.2	1.50739	0.341852	4.40948	1.03618e-05	0.000193243
CiPaw.08G178200	202.322	1.50685	0.470645	3.20167	0.00136632	0.0097757
CiPaw.05G085800	379.932	-1.50176	0.330762	-4.54029	5.61759e-06	0.000115872
CiPaw.09G206700	705.148	-1.50224	0.389305	-3.85878	0.000113954	0.0014034
CiPaw.08G068100	736.315	-1.50294	0.377189	-3.98457	6.76026e-05	0.000912286
CiPaw.14G030200	79.5013	-1.50345	0.55273	-2.72004	0.00652734	0.032037
CiPaw.14G018700	2282.4	-1.50351	0.326528	-4.60455	4.1335e-06	9.00322e-05
CiPaw.15G024800	514.246	-1.5041	0.332645	-4.52163	6.13644e-06	0.000124992
CiPaw.03G165900	2796.64	-1.50481	0.280023	-5.37389	7.70573e-08	3.10811e-06
CiPaw.05G122600	52.1494	-1.50689	0.448113	-3.36275	0.000771709	0.00632704
CiPaw.06G056000	62.6914	-1.50766	0.457158	-3.29789	0.000974127	0.00754528
CiPaw.01G248100	204.978	-1.50768	0.422113	-3.57176	0.000354595	0.00346904
CiPaw.14G133300	64.8903	-1.50778	0.371443	-4.05924	4.9233e-05	0.000703344
CiPaw.09G215700	809.311	-1.50915	0.359223	-4.20115	2.65564e-05	0.000423733
CiPaw.02G076400	224.845	-1.50941	0.314569	-4.79835	1.59978e-06	4.08116e-05
CiPaw.08G012300	949.085	-1.50996	0.16704	-9.0395	1.57388e-19	4.61058e-17
CiPaw.08G150000	169.007	-1.5103	0.491198	-3.07472	0.002107	0.0137403
CiPaw.02G186000	28665.5	-1.5108	0.366924	-4.11747	3.83059e-05	0.000571999
CiPaw.03G064800	202.521	-1.51256	0.30015	-5.03934	4.67132e-07	1.42947e-05
CiPaw.10G146200	12557.7	-1.51272	0.195168	-7.75085	9.12772e-15	1.45999e-12
CiPaw.05G235900	1343.2	-1.51343	0.441055	-3.43138	0.000600514	0.00525933
CiPaw.14G082300	342.772	-1.51503	0.404896	-3.74178	0.000182725	0.00206413
CiPaw.08G126100	650.851	-1.51523	0.155531	-9.74225	1.99087e-22	8.65101e-20
CiPaw.16G042000	6996.17	-1.51575	0.38201	-3.96783	7.25299e-05	0.000968254
CiPaw.08G123900	1863.76	-1.51662	0.380835	-3.98235	6.82361e-05	0.000918457
CiPaw.03G117100	1288.38	-1.51697	0.497542	-3.04892	0.00229663	0.0146544
CiPaw.08G079600	3913.64	-1.51837	0.35882	-4.23157	2.32064e-05	0.000379811
CiPaw.10G067700	56.6296	-1.51877	0.482592	-3.1471	0.00164897	0.0113735
CiPaw.01G142800	991.863	-1.52003	0.286977	-5.2967	1.17916e-07	4.37313e-06
CiPaw.03G003100	119.925	-1.52047	0.580353	-2.61991	0.0087952	0.0399214
CiPaw.13G104700	263.504	-1.52059	0.335267	-4.53546	5.74787e-06	0.000117999
CiPaw.05G097500	2748.4	-1.52176	0.323658	-4.70177	2.57921e-06	6.10765e-05
CiPaw.01G280300	571.962	-1.52178	0.22474	-6.77128	1.27648e-11	1.22806e-09
CiPaw.05G028500	56.8647	-1.52186	0.442512	-3.43914	0.000583557	0.00514003
CiPaw.08G020900	432.69	-1.52362	0.530606	-2.87146	0.00408579	0.0226292
CiPaw.11G174700	39.3175	-1.52471	0.602821	-2.52929	0.0114293	0.0483122
CiPaw.09G114700	7231.33	-1.52496	0.2608	-5.84726	4.99741e-09	2.82019e-07
CiPaw.01G212400	490.461	-1.52607	0.573108	-2.66279	0.0077495	0.0364045
CiPaw.02G076300	1211.03	-1.52682	0.407212	-3.74944	0.00017723	0.00201515
CiPaw.11G194200	41.6675	-1.52707	0.365501	-4.17803	2.94044e-05	0.000460441
CiPaw.03G111100	138.667	-1.52759	0.434166	-3.51844	0.000434091	0.00406962
CiPaw.06G109800	173.549	-1.52774	0.449027	-3.40234	0.000668117	0.00566477
CiPaw.03G279000	50500.8	-1.52941	0.336142	-4.5499	5.36709e-06	0.000111855
CiPaw.08G014500	52.2148	-1.52952	0.42092	-3.63377	0.000279312	0.00288519
CiPaw.05G005800	49.2238	-1.5302	0.524475	-2.91759	0.00352748	0.0203021
CiPaw.12G083700	672.813	-1.53038	0.398727	-3.83815	0.000123963	0.00150745
CiPaw.03G248100	137.595	-1.53116	0.35306	-4.33683	1.44551e-05	0.000255855
CiPaw.02G114800	197.138	-1.53168	0.313672	-4.88306	1.04452e-06	2.85159e-05
CiPaw.10G028300	574.995	-1.53169	0.573907	-2.66888	0.00761038	0.0358867
CiPaw.05G032300	964.135	-1.53227	0.603138	-2.5405	0.0110696	0.0471952
CiPaw.04G119700	206.512	-1.53287	0.356493	-4.29985	1.70913e-05	0.000294323
CiPaw.16G061100	22.1425	-1.53347	0.573826	-2.67235	0.00753215	0.0356016
CiPaw.07G061500	657.451	-1.53348	0.473479	-3.23875	0.00120053	0.00886188
CiPaw.09G114600	4578.61	-1.53398	0.292059	-5.25228	1.50226e-07	5.40232e-06
CiPaw.12G010300	949.162	-1.53408	0.415161	-3.69514	0.000219765	0.00239332
CiPaw.16G038600	520.736	-1.53416	0.447959	-3.42477	0.000615309	0.00534807
CiPaw.14G108900	1194.47	-1.53435	0.43603	-3.51892	0.000433315	0.00406673
CiPaw.01G157900	3032.55	-1.53514	0.344865	-4.45143	8.53012e-06	0.000164495
CiPaw.12G125900	139.531	-1.53636	0.597469	-2.57145	0.0101275	0.0442433
CiPaw.03G110800	6459.75	-1.53776	0.210763	-7.29615	2.96116e-13	3.74774e-11
CiPaw.03G106800	13.6829	-1.53805	0.595279	-2.58375	0.00977322	0.0430709
CiPaw.01G288700	205.267	-1.5383	0.502071	-3.06392	0.00218459	0.0141076
CiPaw.12G122900	14005.9	-1.53883	0.496102	-3.10185	0.00192318	0.0127846
CiPaw.08G006900	342.416	-1.54176	0.490114	-3.14573	0.00165675	0.0114061
CiPaw.13G027800	36.766	-1.54251	0.514899	-2.99575	0.00273773	0.0166812
CiPaw.04G116300	60.1972	-1.54552	0.59821	-2.58356	0.00977852	0.043087
CiPaw.12G053600	157.21	-1.54585	0.536577	-2.88094	0.00396485	0.0221546
CiPaw.06G162300	503.419	-1.54699	0.578004	-2.67644	0.00744096	0.0352601
CiPaw.07G213100	792.118	-1.5476	0.42901	-3.60737	0.000309313	0.00313425
CiPaw.11G150200	1424.34	-1.54847	0.490909	-3.15428	0.00160894	0.0111624
CiPaw.11G052600	1335.86	-1.54869	0.211707	-7.31524	2.56923e-13	3.29975e-11
CiPaw.01G237700	121.535	-1.55045	0.384901	-4.02819	5.6208e-05	0.000784926
CiPaw.04G190200	51.9888	-1.5508	0.596817	-2.59845	0.00936459	0.0417357
CiPaw.01G091600	1166.55	-1.55191	0.220298	-7.04461	1.85987e-12	2.08113e-10
CiPaw.15G085400	45504.5	-1.55275	0.244171	-6.35928	2.027e-10	1.56819e-08
CiPaw.12G123600	835.657	-1.5542	0.242611	-6.40613	1.49261e-10	1.17569e-08
CiPaw.06G005800	95.0665	-1.55583	0.509529	-3.05346	0.0022622	0.0144737
CiPaw.15G045500	690.132	-1.55632	0.475691	-3.2717	0.00106902	0.00811578
CiPaw.16G096800	1071.5	-1.55636	0.53531	-2.9074	0.00364449	0.0207919
CiPaw.07G200200	131.328	-1.55804	0.469183	-3.32076	0.000897716	0.00707963
CiPaw.11G183300	155.385	-1.55814	0.356245	-4.3738	1.22101e-05	0.000221532
CiPaw.13G125500	64.8434	-1.55821	0.506043	-3.07921	0.00207548	0.0135653
CiPaw.10G084500	2016.52	-1.55855	0.202846	-7.6834	1.54924e-14	2.36209e-12
CiPaw.05G111000	129.571	-1.55977	0.391348	-3.98564	6.72995e-05	0.000908665
CiPaw.03G017100	108.561	-1.56265	0.594762	-2.62735	0.00860539	0.0393131
CiPaw.05G015000	2282.11	-1.56265	0.309295	-5.05228	4.36565e-07	1.35825e-05
CiPaw.14G109500	21.3411	-1.56469	0.453667	-3.44898	0.000562711	0.00500716
CiPaw.09G072000	166.567	-1.56795	0.57282	-2.73725	0.00619559	0.0308974
CiPaw.09G124700	324.7	-1.56861	0.577643	-2.71554	0.00661681	0.0323362
CiPaw.05G212500	236.389	-1.56966	0.512101	-3.06513	0.00217579	0.0140687
CiPaw.03G279600	67.27	-1.56991	0.423245	-3.70923	0.000207893	0.00229864
CiPaw.03G278200	227.214	-1.57098	0.467197	-3.36256	0.00077224	0.00632827
CiPaw.10G154400	248.495	-1.57195	0.40165	-3.91374	9.08774e-05	0.00116602
CiPaw.01G065000	552.317	-1.57221	0.618761	-2.5409	0.0110567	0.0471493
CiPaw.15G069800	162.015	-1.57221	0.500286	-3.14263	0.00167437	0.0114849
CiPaw.09G177100	14746	-1.57648	0.582132	-2.70811	0.00676672	0.0329391
CiPaw.15G158700	280.614	-1.57665	0.37896	-4.16047	3.17593e-05	0.000488225
CiPaw.03G096000	1586.98	-1.57744	0.46511	-3.39154	0.000695007	0.00584335
CiPaw.09G114400	741.536	-1.58087	0.250895	-6.30094	2.9585e-10	2.21014e-08
CiPaw.07G126000	234.013	-1.58226	0.356869	-4.43374	9.26115e-06	0.000175989
CiPaw.05G177600	170.112	-1.58248	0.364419	-4.34246	1.40898e-05	0.000249898
CiPaw.04G018800	1162.87	-1.58354	0.437997	-3.61541	0.000299877	0.00305406
CiPaw.06G127000	1334.71	-1.58441	0.302011	-5.2462	1.55272e-07	5.5608e-06
CiPaw.05G013100	700.479	-1.58652	0.42106	-3.76792	0.000164611	0.00190381
CiPaw.10G139800	628.061	-1.58745	0.413358	-3.84037	0.000122849	0.0014967
CiPaw.10G102200	269.151	-1.58776	0.364491	-4.35612	1.3239e-05	0.00023674
CiPaw.09G119100	16951.8	-1.59066	0.187354	-8.49012	2.06426e-17	4.93755e-15
CiPaw.02G191900	64.3594	-1.59103	0.538642	-2.95378	0.00313904	0.0185035
CiPaw.15G156700	47.7245	-1.59161	0.486349	-3.27256	0.00106577	0.00809871
CiPaw.03G225300	250.603	-1.59189	0.507838	-3.13464	0.00172064	0.0117282
CiPaw.06G110200	456.945	-1.59271	0.440212	-3.61805	0.000296826	0.00303009
CiPaw.05G095300	5248.51	-1.59315	0.408829	-3.89687	9.74447e-05	0.00123569
CiPaw.13G077800	195.617	-1.5934	0.4499	-3.54169	0.000397579	0.00380252
CiPaw.15G165300	38.9981	-1.59411	0.460163	-3.46422	0.000531762	0.00480558
CiPaw.02G094000	181.17	-1.59518	0.418698	-3.80987	0.000139041	0.00166059
CiPaw.14G018800	124.622	-1.59547	0.563687	-2.83041	0.00464883	0.0249084
CiPaw.01G007700	12713.6	-1.59749	0.357993	-4.46235	8.10675e-06	0.000157613
CiPaw.03G266100	315.756	-1.59765	0.491295	-3.25191	0.00114634	0.00855392
CiPaw.16G077800	45.0815	-1.60018	0.587978	-2.7215	0.00649861	0.0319277
CiPaw.05G047000	1380.59	-1.60034	0.32649	-4.90163	9.50424e-07	2.64173e-05
CiPaw.10G052800	34.5478	-1.60425	0.384329	-4.17415	2.99105e-05	0.000465846
CiPaw.13G177300	7232.24	-1.60429	0.483809	-3.31596	0.000913298	0.0071808
CiPaw.16G118600	131.24	-1.60475	0.355052	-4.51978	6.19053e-06	0.000125881
CiPaw.15G156800	1991.85	-1.60566	0.226016	-7.10417	1.21044e-12	1.40887e-10
CiPaw.12G122100	413.62	-1.60776	0.234299	-6.86203	6.78879e-12	6.75562e-10
CiPaw.01G252400	151.899	-1.60895	0.418591	-3.84372	0.000121183	0.00148124
CiPaw.05G141800	993.923	-1.60907	0.441196	-3.64705	0.000265265	0.0027775
CiPaw.13G056200	212.578	-1.60911	0.351314	-4.58026	4.64397e-06	9.91626e-05
CiPaw.14G132100	417.156	-1.60929	0.293756	-5.47832	4.29386e-08	1.84431e-06
CiPaw.06G022600	136.034	-1.60965	0.494491	-3.25516	0.00113329	0.00848815
CiPaw.06G094000	59.2236	-1.60972	0.564928	-2.84942	0.00437983	0.0238644
CiPaw.03G028700	583.556	-1.60987	0.170822	-9.42424	4.33232e-21	1.661e-18
CiPaw.02G130100	2392.64	-1.61087	0.445225	-3.61811	0.000296764	0.00303009
CiPaw.04G174700	104.279	-1.61126	0.301621	-5.342	9.19265e-08	3.59866e-06
CiPaw.11G111100	561.262	-1.61189	0.563667	-2.85965	0.00424112	0.0232739
CiPaw.07G085300	1283.66	-1.6126	0.300297	-5.37001	7.87306e-08	3.16281e-06
CiPaw.01G061700	123.24	-1.6126	0.576412	-2.79765	0.00514756	0.0269384
CiPaw.01G024000	1455.11	-1.6126	0.241563	-6.67572	2.4603e-11	2.20429e-09
CiPaw.06G011100	3360.64	-1.6131	0.399271	-4.04011	5.3426e-05	0.000755791
CiPaw.03G073000	183.063	-1.61458	0.629087	-2.56655	0.0102715	0.0447076
CiPaw.01G192200	1212.32	-1.6147	0.29371	-5.4976	3.84992e-08	1.68132e-06
CiPaw.01G148700	1241.36	-1.61497	0.190277	-8.48748	2.11174e-17	5.0052e-15
CiPaw.13G110600	565.678	-1.61567	0.592606	-2.72638	0.00640336	0.031601
CiPaw.02G039300	100.885	-1.6164	0.426933	-3.78609	0.000153037	0.00179164
CiPaw.15G070400	896.112	-1.61772	0.374975	-4.31421	1.60177e-05	0.000277931
CiPaw.05G122300	47.8139	-1.61912	0.404789	-3.99991	6.33661e-05	0.000864963
CiPaw.11G093900	2084.27	-1.61917	0.451257	-3.58812	0.000333065	0.00330987
CiPaw.04G013300	571.505	-1.6193	0.457336	-3.54072	0.000399038	0.00381228
CiPaw.06G128300	19892.1	-1.62382	0.27926	-5.81472	6.0734e-09	3.34063e-07
CiPaw.14G111800	32.1789	-1.62392	0.613522	-2.64688	0.00812393	0.0377015
CiPaw.11G131800	65.4738	-1.62607	0.565284	-2.87655	0.00402045	0.0223547
CiPaw.16G045400	45.1947	-1.62633	0.385767	-4.21583	2.48859e-05	0.000401998
CiPaw.14G075800	2369.28	-1.62649	0.283387	-5.73947	9.4972e-09	4.94233e-07
CiPaw.05G046700	1009.98	-1.62652	0.555091	-2.93019	0.00338752	0.019644
CiPaw.03G223500	198.733	-1.62796	0.439556	-3.70364	0.000212528	0.00233405
CiPaw.05G148000	271.102	-1.62799	0.291658	-5.58186	2.37963e-08	1.10395e-06
CiPaw.16G086700	39.2643	-1.62814	0.527083	-3.08896	0.00200855	0.0132107
CiPaw.12G081800	261.97	-1.63173	0.401584	-4.06323	4.83979e-05	0.000693694
CiPaw.03G010400	14939.9	-1.63303	0.342739	-4.76466	1.8917e-06	4.67048e-05
CiPaw.06G063400	295.19	-1.63468	0.249021	-6.56441	5.22383e-11	4.42194e-09
CiPaw.05G097400	4353.61	-1.63472	0.320354	-5.10285	3.34572e-07	1.07957e-05
CiPaw.14G031900	1595.68	-1.63546	0.473908	-3.451	0.000558516	0.00497999
CiPaw.03G075900	186.196	-1.6356	0.581019	-2.81506	0.00487687	0.0257858
CiPaw.16G086300	20.0935	-1.63853	0.564205	-2.90414	0.00368261	0.0209819
CiPaw.09G191000	118.545	-1.63892	0.389284	-4.21009	2.55272e-05	0.000410071
CiPaw.15G087600	1086.38	-1.63921	0.30681	-5.34275	9.15458e-08	3.58915e-06
CiPaw.13G084100	25.4295	-1.63976	0.489078	-3.35275	0.000800137	0.00649072
CiPaw.04G163700	78.9421	-1.64064	0.380953	-4.30668	1.65727e-05	0.000286337
CiPaw.03G106300	32.9753	-1.64075	0.518432	-3.16483	0.00155174	0.0108435
CiPaw.03G186800	222.315	-1.6408	0.60951	-2.69199	0.00710261	0.0341092
CiPaw.16G064800	1669.36	-1.64132	0.305161	-5.37855	7.50863e-08	3.03512e-06
CiPaw.03G179400	737.486	-1.64378	0.337017	-4.87744	1.07472e-06	2.92791e-05
CiPaw.01G107800	477.083	-1.64442	0.354175	-4.64297	3.43438e-06	7.73239e-05
CiPaw.15G004600	4085.29	-1.64478	0.615526	-2.67215	0.00753674	0.0356051
CiPaw.05G091100	4879.99	-1.64573	0.34696	-4.74328	2.1028e-06	5.10944e-05
CiPaw.11G158500	98.9858	-1.64577	0.458965	-3.58583	0.000336009	0.0033332
CiPaw.11G073600	158.526	-1.64865	0.65071	-2.53362	0.0112893	0.0478725
CiPaw.04G113000	5226.76	-1.6497	0.24924	-6.61893	3.61796e-11	3.15218e-09
CiPaw.07G056500	2491.77	-1.65056	0.333406	-4.9506	7.39861e-07	2.13381e-05
CiPaw.15G181400	193.19	-1.65118	0.462568	-3.56959	0.000357536	0.00349127
CiPaw.03G116700	2370.55	-1.65175	0.511515	-3.22912	0.0012417	0.00908099
CiPaw.06G100900	315.937	-1.65317	0.283826	-5.82457	5.72612e-09	3.16295e-07
CiPaw.08G044600	658.418	-1.65341	0.295011	-5.60458	2.08756e-08	9.85995e-07
CiPaw.08G091800	33.2436	-1.65421	0.547222	-3.02292	0.00250346	0.0156186
CiPaw.05G080700	3139.92	-1.65438	0.208242	-7.94453	1.94934e-15	3.63024e-13
CiPaw.05G009000	376.081	-1.65486	0.640396	-2.58412	0.00976272	0.0430392
CiPaw.14G132000	320.219	-1.6561	0.322987	-5.12747	2.93661e-07	9.74087e-06
CiPaw.03G236500	1372.39	-1.65616	0.428011	-3.86944	0.000109086	0.00135433
CiPaw.14G132400	131.872	-1.65655	0.317187	-5.22263	1.76396e-07	6.16489e-06
CiPaw.05G136800	1189.77	-1.65856	0.311897	-5.31766	1.05112e-07	3.97749e-06
CiPaw.03G098700	3474.22	-1.65899	0.583056	-2.84533	0.00443656	0.0240929
CiPaw.16G061400	2432.48	-1.66151	0.332926	-4.99064	6.01803e-07	1.78298e-05
CiPaw.14G116000	2243.41	-1.66405	0.327	-5.08885	3.60243e-07	1.1454e-05
CiPaw.15G023100	333.509	-1.66447	0.61396	-2.71105	0.00670706	0.0326953
CiPaw.07G088800	31.3851	-1.66583	0.481777	-3.45768	0.000544848	0.00488719
CiPaw.13G172900	60.9185	-1.66745	0.366876	-4.545	5.49351e-06	0.000114034
CiPaw.01G250200	504.843	-1.66888	0.555013	-3.00692	0.00263909	0.0162203
CiPaw.04G040300	5622.66	-1.67086	0.210273	-7.94616	1.92387e-15	3.60857e-13
CiPaw.01G061600	1179.89	-1.67101	0.228842	-7.30203	2.83465e-13	3.60512e-11
CiPaw.01G070700	6177.47	-1.67425	0.345219	-4.84983	1.23569e-06	3.31449e-05
CiPaw.06G005400	61.9318	-1.67478	0.541226	-3.09442	0.00197199	0.0130227
CiPaw.03G131300	173.075	-1.6754	0.443291	-3.77946	0.000157172	0.00182937
CiPaw.07G169300	2709.39	-1.67725	0.236958	-7.07823	1.46003e-12	1.66956e-10
CiPaw.09G133600	2150.37	-1.6808	0.182548	-9.20748	3.33858e-20	1.14531e-17
CiPaw.04G120900	197.003	-1.68091	0.359697	-4.67312	2.96655e-06	6.87501e-05
CiPaw.09G210200	38.6221	-1.68115	0.41866	-4.01554	5.931e-05	0.0008199
CiPaw.10G070800	20972.9	-1.68163	0.522941	-3.21571	0.0013012	0.00941789
CiPaw.11G024100	104.519	-1.68176	0.625912	-2.6869	0.00721195	0.0344567
CiPaw.08G135000	152.299	-1.68433	0.471462	-3.57256	0.000353502	0.00346355
CiPaw.05G007400	624.725	-1.68459	0.250587	-6.72259	1.78523e-11	1.63889e-09
CiPaw.03G102200	665.054	-1.68465	0.221916	-7.59138	3.16523e-14	4.48499e-12
CiPaw.16G051200	22.7701	-1.68486	0.615931	-2.73548	0.00622903	0.0310031
CiPaw.08G085300	29.8704	-1.68574	0.503363	-3.34895	0.000811177	0.00655783
CiPaw.09G122900	67.158	-1.6859	0.622727	-2.70729	0.00678352	0.0329875
CiPaw.08G025200	101.939	-1.68651	0.539003	-3.12895	0.00175435	0.0119129
CiPaw.09G204200	742.156	-1.68663	0.366674	-4.5998	4.22893e-06	9.17278e-05
CiPaw.09G215900	5026.17	-1.68668	0.18914	-8.91764	4.7635e-19	1.29369e-16
CiPaw.14G054900	29.3934	-1.68706	0.606791	-2.78029	0.00543097	0.0280667
CiPaw.03G053200	808.471	-1.68767	0.525241	-3.21313	0.00131295	0.00947187
CiPaw.13G156300	628.246	-1.69048	0.362375	-4.665	3.08622e-06	7.07686e-05
CiPaw.01G073800	12381	-1.69061	0.25279	-6.6878	2.26545e-11	2.03671e-09
CiPaw.02G045900	33.8055	-1.69096	0.479952	-3.52318	0.000426404	0.00401488
CiPaw.04G118200	91.9505	-1.69134	0.616039	-2.74551	0.00604169	0.0303388
CiPaw.10G067900	529.764	-1.69174	0.361037	-4.68578	2.78896e-06	6.52727e-05
CiPaw.04G067400	429.375	-1.69253	0.403305	-4.19664	2.709e-05	0.00043014
CiPaw.15G183500	108.471	-1.69282	0.41102	-4.1186	3.81186e-05	0.000569529
CiPaw.12G084300	6687.6	-1.69323	0.3945	-4.29208	1.77008e-05	0.000302262
CiPaw.01G017400	1103.38	-1.69401	0.56923	-2.97596	0.00292073	0.0175217
CiPaw.05G198100	435.07	-1.69439	0.326325	-5.19236	2.0765e-07	7.15173e-06
CiPaw.11G099200	380.009	-1.69468	0.242948	-6.97549	3.04809e-12	3.23048e-10
CiPaw.05G178500	65.1091	-1.69583	0.519217	-3.26612	0.0010903	0.00824372
CiPaw.03G044400	1029.59	-1.69605	0.25722	-6.59376	4.28838e-11	3.68999e-09
CiPaw.10G041800	85.553	-1.69693	0.439736	-3.85899	0.000113858	0.00140289
CiPaw.09G115500	459.236	-1.698	0.579333	-2.93095	0.00337927	0.0196005
CiPaw.09G222600	8415.53	-1.69858	0.218897	-7.75972	8.51153e-15	1.37834e-12
CiPaw.09G023400	2379.03	-1.70089	0.280419	-6.06553	1.31523e-09	8.50887e-08
CiPaw.05G088400	36.0912	-1.70187	0.605298	-2.81162	0.00492927	0.0260312
CiPaw.11G037800	82.812	-1.70197	0.587426	-2.89733	0.00376348	0.0213307
CiPaw.03G098200	669.758	-1.70199	0.260235	-6.54019	6.1442e-11	5.16747e-09
CiPaw.12G121100	996.79	-1.70284	0.356709	-4.77375	1.80831e-06	4.50115e-05
CiPaw.16G032700	175.158	-1.70329	0.634886	-2.68283	0.0073002	0.0347693
CiPaw.10G066800	69.6794	-1.70434	0.543899	-3.13355	0.00172706	0.0117658
CiPaw.10G020300	1211.96	-1.70756	0.374018	-4.56545	4.98427e-06	0.000104968
CiPaw.11G096300	2063.63	-1.70804	0.327284	-5.21885	1.80042e-07	6.26709e-06
CiPaw.12G024200	613.783	-1.70867	0.524724	-3.25632	0.00112865	0.00846308
CiPaw.03G281700	21.7507	-1.71098	0.546829	-3.12891	0.00175458	0.0119129
CiPaw.03G054100	111.677	-1.71105	0.519338	-3.29467	0.000985362	0.00761196
CiPaw.08G100900	102.33	-1.71138	0.466658	-3.66731	0.000245115	0.00260417
CiPaw.13G113100	246.584	-1.71506	0.584822	-2.93262	0.00336119	0.0195348
CiPaw.05G133700	23.3176	-1.71601	0.676501	-2.5366	0.0111934	0.0475997
CiPaw.02G119400	19.8469	-1.71628	0.562763	-3.04974	0.00229036	0.0146251
CiPaw.06G106400	3487.25	-1.71765	0.160589	-10.6959	1.06349e-26	6.76278e-24
CiPaw.12G098800	30.2938	-1.71979	0.665877	-2.58274	0.00980194	0.043161
CiPaw.06G127400	1471.76	-1.7198	0.190917	-9.00814	2.09585e-19	6.07145e-17
CiPaw.13G140300	1533.29	-1.72241	0.683582	-2.51968	0.0117462	0.0493071
CiPaw.09G036300	7595.06	-1.7227	0.189984	-9.06758	1.21692e-19	3.73266e-17
CiPaw.10G125500	402.305	-1.72316	0.358074	-4.81229	1.49211e-06	3.87088e-05
CiPaw.11G193300	165129	-1.72332	0.240696	-7.15971	8.0847e-13	9.66901e-11
CiPaw.12G067200	230.011	-1.72464	0.437022	-3.94634	7.93537e-05	0.00104332
CiPaw.11G131000	1012.56	-1.72524	0.415734	-4.14988	3.32655e-05	0.000506895
CiPaw.05G160400	846.503	-1.72675	0.300453	-5.74715	9.07628e-09	4.7709e-07
CiPaw.09G049800	921.801	-1.72822	0.434182	-3.9804	6.87996e-05	0.000925087
CiPaw.16G085000	2332.8	-1.72999	0.531845	-3.2528	0.00114272	0.00853182
CiPaw.16G027500	12897.2	-1.73101	0.271914	-6.366	1.94016e-10	1.50997e-08
CiPaw.01G048100	1255.99	-1.73118	0.272764	-6.34682	2.19814e-10	1.67084e-08
CiPaw.14G090100	182.134	-1.73404	0.476243	-3.64108	0.000271501	0.00282917
CiPaw.06G173400	881.59	-1.73672	0.45905	-3.78329	0.000154768	0.00180865
CiPaw.08G137100	480.133	-1.73915	0.650847	-2.67214	0.007537	0.0356051
CiPaw.02G036800	232.837	-1.74016	0.52324	-3.32574	0.000881827	0.00699239
CiPaw.15G070600	726.491	-1.74062	0.408989	-4.25591	2.08202e-05	0.000346188
CiPaw.03G194100	362.085	-1.7417	0.357169	-4.8764	1.08038e-06	2.9372e-05
CiPaw.03G061200	8430.97	-1.74186	0.376636	-4.62479	3.74972e-06	8.34153e-05
CiPaw.14G064700	84.1884	-1.74277	0.463017	-3.76394	0.00016726	0.00192956
CiPaw.10G161600	9625.08	-1.74282	0.406286	-4.28964	1.78966e-05	0.000304967
CiPaw.02G160500	112.411	-1.74423	0.298054	-5.85205	4.85564e-09	2.75209e-07
CiPaw.08G085000	642.53	-1.74466	0.377664	-4.6196	3.84475e-06	8.53837e-05
CiPaw.04G121700	74.872	-1.7459	0.425868	-4.09964	4.13798e-05	0.000611249
CiPaw.10G091400	96.7546	-1.74606	0.476647	-3.66322	0.000249068	0.00263971
CiPaw.11G182600	20.5352	-1.74656	0.56263	-3.10428	0.00190741	0.0127106
CiPaw.15G072500	47.4479	-1.74779	0.515887	-3.38793	0.000704225	0.0058977
CiPaw.15G049600	90.8292	-1.7493	0.52489	-3.3327	0.000860069	0.00685741
CiPaw.11G135700	457.825	-1.74985	0.571555	-3.06156	0.00220187	0.0141921
CiPaw.05G059000	3147.76	-1.75261	0.18347	-9.55258	1.26504e-21	4.9973e-19
CiPaw.16G111600	773.629	-1.75354	0.296013	-5.92388	3.14441e-09	1.85478e-07
CiPaw.02G199000	35.645	-1.7542	0.437563	-4.00903	6.09685e-05	0.000838382
CiPaw.10G145200	80.2564	-1.75444	0.412786	-4.25024	2.13546e-05	0.000353721
CiPaw.02G147200	110.169	-1.75543	0.4471	-3.92627	8.62743e-05	0.00111908
CiPaw.11G023100	576.426	-1.75851	0.545368	-3.22446	0.00126211	0.00919414
CiPaw.03G009500	225.65	-1.75878	0.376603	-4.67013	3.01005e-06	6.93882e-05
CiPaw.01G082200	198.907	-1.76342	0.57733	-3.05443	0.00225485	0.0144444
CiPaw.05G008900	2177.87	-1.76346	0.32231	-5.47132	4.46685e-08	1.89674e-06
CiPaw.06G034000	23.5172	-1.76354	0.51984	-3.39246	0.000692681	0.00582683
CiPaw.06G166600	266.703	-1.76385	0.458544	-3.84664	0.000119749	0.00146508
CiPaw.16G032800	564.54	-1.76449	0.639127	-2.76078	0.00576639	0.0293256
CiPaw.11G124600	979.092	-1.76469	0.687	-2.56869	0.0102083	0.0444994
CiPaw.14G075000	1227.91	-1.76476	0.401925	-4.39078	1.12947e-05	0.000207231
CiPaw.04G175900	447.898	-1.76593	0.283149	-6.23675	4.46769e-10	3.26279e-08
CiPaw.10G118700	32.7264	-1.76692	0.502771	-3.51436	0.000440813	0.00411784
CiPaw.01G126500	386.308	-1.76811	0.680891	-2.59676	0.00941073	0.04188
CiPaw.16G114600	3395.04	-1.76878	0.454261	-3.89375	9.87046e-05	0.00124802
CiPaw.13G150600	1127.27	-1.77086	0.209412	-8.45634	2.75899e-17	6.4804e-15
CiPaw.02G064600	3917.28	-1.77189	0.333516	-5.31276	1.07979e-07	4.06826e-06
CiPaw.11G122500	782.98	-1.77301	0.591023	-2.99991	0.00270062	0.016512
CiPaw.09G038700	1150.83	-1.77332	0.317132	-5.59173	2.24815e-08	1.05042e-06
CiPaw.01G241000	583.574	-1.77348	0.186729	-9.49764	2.14704e-21	8.35487e-19
CiPaw.07G129800	251.795	-1.77535	0.51514	-3.44635	0.000568211	0.00504406
CiPaw.04G163300	123.962	-1.7758	0.312232	-5.68744	1.2896e-08	6.37999e-07
CiPaw.07G071800	88.5304	-1.77603	0.479619	-3.703	0.000213069	0.00233801
CiPaw.05G137600	83.7487	-1.77651	0.698924	-2.54178	0.0110291	0.0470392
CiPaw.14G080400	216.303	-1.77685	0.519002	-3.42359	0.000617996	0.00535829
CiPaw.10G040600	252.838	-1.77793	0.518958	-3.42595	0.000612647	0.00533676
CiPaw.16G033200	237.832	-1.77797	0.500224	-3.55435	0.000378917	0.00366029
CiPaw.15G070500	772.859	-1.77915	0.417967	-4.25667	2.07491e-05	0.000345448
CiPaw.14G043500	5303.85	-1.78044	0.515605	-3.45312	0.000554151	0.00495297
CiPaw.02G192200	116.968	-1.78164	0.580535	-3.06895	0.00214809	0.0139311
CiPaw.15G091300	545.138	-1.78583	0.603361	-2.9598	0.00307834	0.0182364
CiPaw.07G156800	403.723	-1.78649	0.379114	-4.71227	2.44969e-06	5.8274e-05
CiPaw.10G094200	418.045	-1.7869	0.563358	-3.17187	0.00151462	0.0106466
CiPaw.15G070700	185.595	-1.7869	0.532568	-3.35525	0.000792922	0.00645025
CiPaw.01G088600	12.8958	-1.78819	0.702839	-2.54424	0.0109517	0.0467704
CiPaw.03G278900	78.5784	-1.78874	0.622476	-2.87358	0.00405844	0.0225188
CiPaw.02G123900	185.775	-1.78914	0.446049	-4.01109	6.04403e-05	0.000832435
CiPaw.08G065100	353.865	-1.78994	0.388502	-4.60728	4.0797e-06	8.90836e-05
CiPaw.04G190500	5008.24	-1.79176	0.300433	-5.96393	2.46239e-09	1.49301e-07
CiPaw.11G004300	522.065	-1.79302	0.333855	-5.37066	7.84478e-08	3.15631e-06
CiPaw.02G183900	29.9288	-1.79378	0.427716	-4.19384	2.74266e-05	0.000434654
CiPaw.05G221300	2325.09	-1.79506	0.378381	-4.74406	2.09479e-06	5.09472e-05
CiPaw.10G099000	3194.32	-1.79611	0.155813	-11.5273	9.61101e-31	1.00231e-27
CiPaw.14G029500	78.1025	-1.79613	0.444316	-4.04247	5.28903e-05	0.000749025
CiPaw.02G016200	234.606	-1.79718	0.368812	-4.8729	1.09972e-06	2.98667e-05
CiPaw.06G071400	24.2698	-1.79756	0.59611	-3.01549	0.00256563	0.0159075
CiPaw.16G053400	97.7196	-1.79761	0.451725	-3.97942	6.90829e-05	0.000928418
CiPaw.15G052300	631.187	-1.79903	0.488754	-3.68085	0.000232454	0.00250643
CiPaw.07G111300	836.159	-1.79904	0.71434	-2.51846	0.0117868	0.0493958
CiPaw.03G073100	311.263	-1.8009	0.414571	-4.34402	1.39901e-05	0.000248298
CiPaw.02G188200	1137.13	-1.80186	0.228187	-7.89644	2.86983e-15	5.05555e-13
CiPaw.02G118300	3842.36	-1.80219	0.226216	-7.96665	1.63028e-15	3.08005e-13
CiPaw.12G085900	455.953	-1.80307	0.68083	-2.64835	0.00808864	0.0375666
CiPaw.03G240000	71.6839	-1.80396	0.633008	-2.84982	0.00437444	0.0238424
CiPaw.16G045500	378.763	-1.80491	0.386352	-4.67166	2.98778e-06	6.89968e-05
CiPaw.05G007800	245.139	-1.80849	0.543941	-3.32479	0.000884839	0.00700775
CiPaw.11G171300	67.78	-1.80922	0.551464	-3.28076	0.00103528	0.00791784
CiPaw.01G025500	1473.02	-1.80922	0.258887	-6.98848	2.7789e-12	2.96932e-10
CiPaw.01G164200	76.3134	-1.81012	0.5374	-3.3683	0.000756324	0.00622636
CiPaw.14G130900	416.528	-1.81101	0.301211	-6.01245	1.82744e-09	1.15085e-07
CiPaw.09G067700	765.002	-1.81199	0.528065	-3.43137	0.000600531	0.00525933
CiPaw.13G045700	62175.7	-1.81207	0.473976	-3.82312	0.000131774	0.00158762
CiPaw.04G194100	449.979	-1.81257	0.531207	-3.41218	0.000644455	0.00552342
CiPaw.02G044300	411.184	-1.81276	0.368394	-4.92071	8.62287e-07	2.43044e-05
CiPaw.10G037100	60.3029	-1.81285	0.64896	-2.79346	0.00521471	0.0272134
CiPaw.06G111700	1241.56	-1.81377	0.532088	-3.40879	0.00065252	0.00557422
CiPaw.05G059100	331.175	-1.8141	0.397487	-4.56392	5.02078e-06	0.000105566
CiPaw.07G129400	10633.7	-1.81438	0.445665	-4.07117	4.67778e-05	0.000674926
CiPaw.13G031800	21.3123	-1.81458	0.604769	-3.00045	0.00269577	0.0164909
CiPaw.01G191100	1949.94	-1.81491	0.353401	-5.13555	2.8132e-07	9.39126e-06
CiPaw.01G198900	336.697	-1.8162	0.601839	-3.01775	0.00254659	0.0158271
CiPaw.01G193900	168.96	-1.81755	0.287455	-6.32288	2.56737e-10	1.94019e-08
CiPaw.10G082900	26.7812	-1.81774	0.531043	-3.42297	0.000619418	0.00536752
CiPaw.01G006700	671.168	-1.82047	0.308105	-5.90858	3.45066e-09	2.01716e-07
CiPaw.13G061300	33.5232	-1.82116	0.575086	-3.16676	0.00154147	0.0107862
CiPaw.11G191300	128.86	-1.82204	0.312346	-5.83342	5.4304e-09	3.05132e-07
CiPaw.07G183500	45.6082	-1.82214	0.574968	-3.16911	0.00152905	0.0107251
CiPaw.06G107000	27.0848	-1.82221	0.54156	-3.36474	0.000766145	0.00629243
CiPaw.02G144600	506.274	-1.82307	0.5848	-3.11743	0.00182438	0.0122654
CiPaw.01G293500	215.41	-1.82435	0.695791	-2.62197	0.0087422	0.0397469
CiPaw.12G102700	104.626	-1.82505	0.543756	-3.35637	0.000789723	0.00643225
CiPaw.12G040800	11280.2	-1.8267	0.380032	-4.80671	1.53437e-06	3.95688e-05
CiPaw.08G093200	178.958	-1.82685	0.586473	-3.11497	0.00183964	0.012333
CiPaw.07G227700	97.5533	-1.82859	0.520614	-3.51237	0.000444128	0.00414287
CiPaw.15G038600	245.541	-1.82885	0.466843	-3.91749	8.94753e-05	0.00115428
CiPaw.11G091900	400.489	-1.83036	0.595942	-3.07138	0.00213075	0.0138605
CiPaw.14G130600	109.797	-1.83308	0.37033	-4.94986	7.42653e-07	2.1395e-05
CiPaw.13G007000	2839.88	-1.83368	0.650376	-2.81942	0.00481099	0.0255417
CiPaw.11G182100	13770.8	-1.83379	0.256463	-7.1503	8.65889e-13	1.02616e-10
CiPaw.03G248800	10806.5	-1.83473	0.645447	-2.84257	0.00447513	0.024267
CiPaw.08G024900	11482.3	-1.83878	0.430421	-4.27206	1.93678e-05	0.000325785
CiPaw.14G131500	1171.59	-1.83925	0.251374	-7.31677	2.54004e-13	3.27841e-11
CiPaw.14G088400	154.445	-1.83927	0.277883	-6.61888	3.61941e-11	3.15218e-09
CiPaw.12G008300	91.9047	-1.8394	0.59258	-3.10405	0.00190894	0.0127126
CiPaw.05G103800	90.6989	-1.8398	0.334958	-5.49263	3.95998e-08	1.72361e-06
CiPaw.07G039000	20037.3	-1.84107	0.309334	-5.95172	2.65342e-09	1.59769e-07
CiPaw.14G130300	103.191	-1.84147	0.366229	-5.0282	4.9511e-07	1.50274e-05
CiPaw.15G054900	1644.49	-1.84217	0.240198	-7.66939	1.7282e-14	2.58951e-12
CiPaw.07G178400	4150.15	-1.84336	0.465218	-3.96236	7.42131e-05	0.000988699
CiPaw.15G071700	98.403	-1.84391	0.432731	-4.26109	2.03429e-05	0.000339118
CiPaw.14G131800	2228.38	-1.84499	0.263812	-6.99361	2.67907e-12	2.88631e-10
CiPaw.05G012400	3501.58	-1.84585	0.344838	-5.35281	8.65976e-08	3.42606e-06
CiPaw.11G183000	70.8443	-1.84658	0.551634	-3.34747	0.000815524	0.00658685
CiPaw.08G050500	8.02241	-1.84755	0.731092	-2.52711	0.0115005	0.0485326
CiPaw.03G013000	51.2464	-1.84807	0.593651	-3.11307	0.00185154	0.0123969
CiPaw.04G182100	41.0347	-1.8489	0.513347	-3.60167	0.000316185	0.00319145
CiPaw.15G029400	103.694	-1.84941	0.726538	-2.5455	0.010912	0.0466161
CiPaw.05G188000	720.607	-1.84976	0.45268	-4.08623	4.38435e-05	0.000639205
CiPaw.05G075100	80.2541	-1.85049	0.546376	-3.38685	0.000706996	0.00591461
CiPaw.09G122600	260.732	-1.85138	0.417458	-4.43489	9.21176e-06	0.000175178
CiPaw.04G098700	1293.79	-1.8525	0.392108	-4.72445	2.30735e-06	5.52916e-05
CiPaw.09G126200	753.134	-1.85319	0.314201	-5.8981	3.67717e-09	2.12575e-07
CiPaw.05G050300	951.748	-1.8535	0.347853	-5.3284	9.90797e-08	3.79883e-06
CiPaw.04G197200	1952.61	-1.85592	0.49265	-3.76722	0.000165076	0.00190774
CiPaw.15G068600	155.033	-1.85633	0.415184	-4.47109	7.78206e-06	0.000152562
CiPaw.05G172200	3342.24	-1.85664	0.172331	-10.7737	4.58363e-27	3.06422e-24
CiPaw.03G006600	3492.34	-1.85675	0.310055	-5.98845	2.11846e-09	1.31194e-07
CiPaw.14G074600	272.372	-1.85749	0.533995	-3.47848	0.000504273	0.004597
CiPaw.04G018200	257.471	-1.8589	0.667971	-2.78291	0.00538738	0.0279244
CiPaw.02G080500	33.9077	-1.85958	0.384115	-4.8412	1.29057e-06	3.44047e-05
CiPaw.05G065700	22.9136	-1.86372	0.541428	-3.44223	0.000576946	0.00509903
CiPaw.01G190200	697.213	-1.86465	0.488656	-3.81588	0.000135697	0.00162512
CiPaw.07G086100	1048.01	-1.86684	0.492746	-3.78864	0.000151474	0.00177813
CiPaw.07G029900	1874.96	-1.86764	0.399877	-4.67055	3.00397e-06	6.93092e-05
CiPaw.07G030300	84.4848	-1.86952	0.499393	-3.74358	0.000181418	0.00205471
CiPaw.06G138800	1684.6	-1.87106	0.481199	-3.88832	0.000100941	0.00127148
CiPaw.01G238900	233.552	-1.87151	0.323973	-5.77676	7.61515e-09	4.05188e-07
CiPaw.10G163400	49.4917	-1.87565	0.715614	-2.62103	0.0087664	0.0398392
CiPaw.03G009300	52.3168	-1.87677	0.418247	-4.48722	7.2158e-06	0.000143392
CiPaw.11G138400	196.253	-1.8768	0.539222	-3.48058	0.000500332	0.00457066
CiPaw.03G062600	109.336	-1.87715	0.644538	-2.91239	0.00358676	0.0205255
CiPaw.01G115700	267.411	-1.87767	0.448628	-4.18535	2.84724e-05	0.000448011
CiPaw.06G062000	297.644	-1.87867	0.499361	-3.76216	0.000168454	0.0019399
CiPaw.07G098800	527.424	-1.87942	0.5655	-3.32347	0.000889045	0.00703252
CiPaw.11G146900	18.9665	-1.87984	0.620635	-3.0289	0.00245443	0.0154123
CiPaw.13G035900	45.5826	-1.87992	0.60515	-3.10653	0.00189298	0.0126257
CiPaw.14G129700	298.538	-1.88074	0.361966	-5.19589	2.03746e-07	7.03585e-06
CiPaw.09G073500	67.5714	-1.88091	0.439853	-4.27622	1.90095e-05	0.000321064
CiPaw.14G131900	6889.82	-1.88516	0.30641	-6.15242	7.63098e-10	5.207e-08
CiPaw.12G044100	437.283	-1.88653	0.472435	-3.9932	6.5187e-05	0.000886108
CiPaw.01G024700	44.1939	-1.88785	0.611566	-3.08691	0.00202248	0.0132822
CiPaw.03G226800	75.6403	-1.88965	0.738087	-2.5602	0.0104611	0.045276
CiPaw.07G237300	4729.14	-1.8898	0.399382	-4.7318	2.22537e-06	5.35733e-05
CiPaw.02G130900	5037.81	-1.89029	0.583072	-3.24195	0.00118715	0.00878671
CiPaw.12G071700	2927.68	-1.89086	0.318948	-5.92842	3.05872e-09	1.81243e-07
CiPaw.05G185400	3385.7	-1.89475	0.745902	-2.54021	0.0110784	0.0472187
CiPaw.14G031700	114.596	-1.89574	0.657662	-2.88254	0.00394479	0.02208
CiPaw.03G273800	478.308	-1.89628	0.496186	-3.82171	0.000132531	0.00159447
CiPaw.15G021400	388.659	-1.89725	0.362489	-5.23396	1.65919e-07	5.84574e-06
CiPaw.03G122400	47.0966	-1.89914	0.55501	-3.42182	0.000622032	0.00538082
CiPaw.07G171100	3504.63	-1.89933	0.349447	-5.43526	5.47162e-08	2.27159e-06
CiPaw.10G016400	308.936	-1.90194	0.328977	-5.78137	7.40964e-09	3.96684e-07
CiPaw.01G210300	21.3546	-1.90282	0.746005	-2.55067	0.0107515	0.0461726
CiPaw.08G065400	1285.45	-1.90439	0.547217	-3.48014	0.00050116	0.00457502
CiPaw.07G178600	79.7433	-1.90445	0.681159	-2.7959	0.00517562	0.0270581
CiPaw.06G170700	15273.5	-1.90528	0.587379	-3.2437	0.00117989	0.00874919
CiPaw.01G248700	12.858	-1.90679	0.748327	-2.54807	0.0108321	0.0463886
CiPaw.10G117400	86.6643	-1.91064	0.40041	-4.77171	1.82671e-06	4.53676e-05
CiPaw.01G290400	629.004	-1.91087	0.276367	-6.91425	4.70334e-12	4.81375e-10
CiPaw.12G123800	43.9168	-1.91104	0.711395	-2.68633	0.00722413	0.0344959
CiPaw.04G121500	2034.84	-1.91119	0.256035	-7.46455	8.35847e-14	1.13501e-11
CiPaw.02G094400	73.6449	-1.91211	0.360912	-5.298	1.17077e-07	4.3482e-06
CiPaw.08G066700	429.862	-1.91538	0.678472	-2.82308	0.00475651	0.025324
CiPaw.06G115900	560.084	-1.91723	0.425953	-4.50104	6.76233e-06	0.000136145
CiPaw.12G075500	84.7683	-1.91824	0.695798	-2.75689	0.00583548	0.0295595
CiPaw.11G029700	113.971	-1.9189	0.432031	-4.44158	8.93018e-06	0.000170945
CiPaw.05G100900	467.274	-1.92007	0.402136	-4.77469	1.79986e-06	4.49053e-05
CiPaw.05G032500	5568.75	-1.92469	0.209547	-9.18501	4.11503e-20	1.34109e-17
CiPaw.11G097200	331.318	-1.92496	0.55466	-3.47052	0.000519461	0.0047042
CiPaw.04G143600	6414.1	-1.92568	0.671212	-2.86895	0.00411831	0.0227629
CiPaw.10G039000	384.044	-1.92667	0.436029	-4.41867	9.9308e-06	0.000186943
CiPaw.03G226300	488.361	-1.92668	0.350011	-5.50464	3.69924e-08	1.62642e-06
CiPaw.03G144900	130.79	-1.9274	0.704781	-2.73475	0.00624275	0.0310303
CiPaw.01G077000	3562.29	-1.92742	0.210814	-9.14276	6.08784e-20	1.91231e-17
CiPaw.08G000900	28.8122	-1.92894	0.595634	-3.23848	0.00120171	0.00886492
CiPaw.01G144000	33.403	-1.92966	0.523185	-3.6883	0.000225755	0.00245246
CiPaw.15G176800	5815.54	-1.93318	0.155772	-12.4103	2.29702e-35	3.99254e-32
CiPaw.12G028200	327.551	-1.93438	0.499147	-3.87537	0.000106465	0.00132747
CiPaw.14G015000	141.451	-1.93606	0.498446	-3.88419	0.000102671	0.00128881
CiPaw.15G069900	155.698	-1.93772	0.441104	-4.39289	1.11856e-05	0.000205809
CiPaw.13G090900	165.888	-1.93815	0.616214	-3.14525	0.00165945	0.0114216
CiPaw.01G232000	16.0861	-1.94014	0.650833	-2.98101	0.00287301	0.0173071
CiPaw.04G110400	112.424	-1.94061	0.727917	-2.66598	0.00767646	0.036127
CiPaw.03G162400	1892.05	-1.94078	0.53261	-3.64391	0.000268532	0.00280496
CiPaw.01G079700	49.6183	-1.94111	0.513233	-3.78212	0.000155497	0.00181594
CiPaw.04G065800	97.1923	-1.94164	0.291841	-6.65306	2.87065e-11	2.55439e-09
CiPaw.14G031500	165.403	-1.94177	0.691785	-2.8069	0.00500212	0.0263465
CiPaw.10G139400	668.345	-1.94179	0.484984	-4.00382	6.23269e-05	0.000853908
CiPaw.13G024700	264.37	-1.9427	0.461026	-4.21386	2.51039e-05	0.000404768
CiPaw.13G161300	43.5025	-1.94566	0.676123	-2.87767	0.00400629	0.0223174
CiPaw.02G006900	30.2088	-1.94596	0.590302	-3.29655	0.0009788	0.00757248
CiPaw.09G024000	404.155	-1.94849	0.499419	-3.90151	9.55933e-05	0.00121814
CiPaw.15G142300	5108.89	-1.94967	0.24708	-7.89085	3.00134e-15	5.25173e-13
CiPaw.13G141100	454.556	-1.94988	0.513886	-3.79438	0.000148013	0.00174379
CiPaw.14G118400	7602.83	-1.95041	0.148603	-13.125	2.36783e-39	6.85935e-36
CiPaw.02G184100	1586.29	-1.95196	0.192487	-10.1407	3.64422e-24	2.02154e-21
CiPaw.09G034100	86.6511	-1.9528	0.660705	-2.95563	0.00312035	0.0184293
CiPaw.11G173000	142.647	-1.95307	0.523851	-3.72829	0.00019278	0.00215993
CiPaw.06G126700	29.8228	-1.96013	0.609566	-3.21562	0.00130163	0.00941789
CiPaw.11G155900	40.4269	-1.96077	0.64388	-3.04524	0.00232494	0.014796
CiPaw.15G016300	30.7259	-1.96212	0.706927	-2.77557	0.00551053	0.0283593
CiPaw.01G191200	8743.27	-1.96268	0.600237	-3.26984	0.00107609	0.00816051
CiPaw.01G233500	90.6086	-1.96353	0.40004	-4.90833	9.18566e-07	2.56412e-05
CiPaw.03G172400	1019.74	-1.9638	0.319305	-6.15025	7.7362e-10	5.25256e-08
CiPaw.14G098600	1114.04	-1.96383	0.329855	-5.95362	2.62278e-09	1.5829e-07
CiPaw.13G001600	1406.4	-1.96615	0.226243	-8.69046	3.60991e-18	9.50682e-16
CiPaw.13G114700	610.875	-1.9675	0.375262	-5.243	1.57984e-07	5.62272e-06
CiPaw.01G196600	31.6129	-1.96767	0.624334	-3.15163	0.00162364	0.0112375
CiPaw.11G007300	803.189	-1.9686	0.405654	-4.85291	1.21663e-06	3.27348e-05
CiPaw.04G090800	83.7515	-1.97085	0.412147	-4.78191	1.73633e-06	4.34867e-05
CiPaw.04G141300	16314	-1.97135	0.240985	-8.18036	2.82993e-16	6.20017e-14
CiPaw.01G236700	844.246	-1.97168	0.467878	-4.2141	2.50776e-05	0.000404593
CiPaw.09G073200	41.2426	-1.97388	0.45742	-4.31525	1.59419e-05	0.00027734
CiPaw.02G153700	1128.23	-1.97442	0.639179	-3.089	0.00200833	0.0132107
CiPaw.12G041100	21.9289	-1.97629	0.567186	-3.48437	0.000493292	0.0045198
CiPaw.13G174200	524.645	-1.97959	0.544692	-3.63434	0.000278698	0.00288243
CiPaw.07G115500	45.8473	-1.98369	0.470169	-4.21911	2.45273e-05	0.000397437
CiPaw.14G096000	60.9766	-1.98454	0.506849	-3.91544	9.02381e-05	0.00116067
CiPaw.11G182400	374.095	-1.98742	0.499149	-3.98162	6.84458e-05	0.000920805
CiPaw.07G119900	957.301	-1.98848	0.376381	-5.28314	1.26986e-07	4.66964e-06
CiPaw.02G014900	142.099	-1.98865	0.289667	-6.8653	6.63509e-12	6.64492e-10
CiPaw.13G119300	1315.3	-1.98986	0.203641	-9.77143	1.49334e-22	6.71283e-20
CiPaw.05G148600	60.0797	-1.98993	0.45603	-4.3636	1.27938e-05	0.0002302
CiPaw.12G057200	654.733	-1.99102	0.299238	-6.65365	2.8592e-11	2.55291e-09
CiPaw.10G024000	17.8687	-1.99167	0.670511	-2.97037	0.00297438	0.017774
CiPaw.03G059300	419.599	-1.99326	0.500342	-3.9838	6.78219e-05	0.000914298
CiPaw.01G081600	76.7183	-1.99436	0.572741	-3.48214	0.000497423	0.00454886
CiPaw.07G059800	1591.05	-1.99783	0.468182	-4.26721	1.9793e-05	0.000332283
CiPaw.10G036900	17376.2	-1.99939	0.244879	-8.16483	3.21894e-16	6.87903e-14
CiPaw.01G240900	23.784	-2.0007	0.786494	-2.54381	0.0109649	0.0468191
CiPaw.04G016900	3648.48	-2.00375	0.523753	-3.82576	0.000130371	0.00157435
CiPaw.07G190600	320.475	-2.00523	0.399037	-5.02519	5.02946e-07	1.52121e-05
CiPaw.03G009600	273.093	-2.00558	0.355104	-5.64787	1.62445e-08	7.8389e-07
CiPaw.08G132400	123.216	-2.00695	0.386021	-5.19906	2.00297e-07	6.93512e-06
CiPaw.02G090300	1358.32	-2.0128	0.508368	-3.95933	7.51594e-05	0.000998246
CiPaw.02G026600	913.908	-2.0133	0.258379	-7.79206	6.59258e-15	1.09479e-12
CiPaw.14G005900	19.1419	-2.01937	0.751872	-2.68579	0.00723593	0.0345459
CiPaw.14G068600	220.161	-2.02004	0.366726	-5.5083	3.62308e-08	1.60103e-06
CiPaw.05G229300	124.483	-2.02044	0.418901	-4.82319	1.41283e-06	3.72074e-05
CiPaw.07G040200	4886.37	-2.02134	0.723185	-2.79505	0.0051891	0.0271177
CiPaw.08G127100	10.2556	-2.0218	0.76886	-2.6296	0.00854843	0.0391341
CiPaw.14G130400	1571.18	-2.0221	0.27858	-7.2586	3.91109e-13	4.92608e-11
CiPaw.06G021400	1649.37	-2.02266	0.393848	-5.13564	2.8118e-07	9.39126e-06
CiPaw.16G059000	8163.48	-2.0234	0.196183	-10.3139	6.09987e-25	3.53413e-22
CiPaw.10G077400	23.2462	-2.02366	0.771215	-2.624	0.00869049	0.039577
CiPaw.10G090700	8743.4	-2.02374	0.247762	-8.16807	3.13355e-16	6.7519e-14
CiPaw.08G065000	42.9596	-2.02628	0.72308	-2.80229	0.00507419	0.0266293
CiPaw.06G098600	132.244	-2.02663	0.576158	-3.5175	0.000435631	0.004082
CiPaw.03G034700	615.332	-2.0275	0.420484	-4.82182	1.42251e-06	3.73492e-05
CiPaw.12G000500	136.846	-2.03163	0.630126	-3.22416	0.00126341	0.00919844
CiPaw.01G050700	153.063	-2.03502	0.423314	-4.80735	1.52942e-06	3.94801e-05
CiPaw.07G130600	251.407	-2.03534	0.640241	-3.17902	0.00147776	0.0104322
CiPaw.10G118800	56.7315	-2.03655	0.549764	-3.70441	0.000211886	0.00233289
CiPaw.14G082800	288.174	-2.03765	0.647742	-3.14578	0.00165647	0.0114061
CiPaw.04G038800	160.091	-2.03784	0.60506	-3.368	0.000757157	0.00623125
CiPaw.14G132600	1308.96	-2.03871	0.283331	-7.1955	6.22305e-13	7.61725e-11
CiPaw.14G044000	212.411	-2.0388	0.443857	-4.59338	4.36123e-06	9.41274e-05
CiPaw.15G045000	7595.52	-2.03897	0.2949	-6.91411	4.70814e-12	4.81375e-10
CiPaw.01G091200	125.707	-2.03942	0.466747	-4.36943	1.2457e-05	0.000225072
CiPaw.01G286900	916.113	-2.03983	0.390751	-5.22027	1.78658e-07	6.22725e-06
CiPaw.01G079500	69.9366	-2.04006	0.588111	-3.46883	0.000522722	0.00473209
CiPaw.02G149400	552.676	-2.04026	0.554832	-3.67727	0.000235746	0.00253459
CiPaw.14G014900	123.361	-2.04034	0.515005	-3.9618	7.43879e-05	0.000990521
CiPaw.13G176900	2065.75	-2.04139	0.297768	-6.85566	7.09845e-12	7.03692e-10
CiPaw.11G203900	914.22	-2.0458	0.692857	-2.95271	0.00315001	0.0185556
CiPaw.07G223400	1039.61	-2.05619	0.413861	-4.9683	6.75425e-07	1.97418e-05
CiPaw.15G177500	837.481	-2.05767	0.292451	-7.03597	1.97886e-12	2.19543e-10
CiPaw.06G168800	13.9478	-2.0595	0.738269	-2.78964	0.00527674	0.0274711
CiPaw.01G214100	323.133	-2.06206	0.624723	-3.30077	0.00096421	0.00749073
CiPaw.02G081000	530.891	-2.06262	0.421708	-4.89111	1.00271e-06	2.75185e-05
CiPaw.07G132900	1167.62	-2.06382	0.495629	-4.16405	3.12654e-05	0.000482338
CiPaw.10G153300	427.56	-2.06405	0.45918	-4.49508	6.95452e-06	0.000139154
CiPaw.06G052900	20.9344	-2.06469	0.821045	-2.51471	0.0119131	0.0497992
CiPaw.02G163600	91.909	-2.06874	0.566319	-3.65296	0.000259232	0.00272528
CiPaw.04G013900	306.244	-2.06898	0.753723	-2.74501	0.00605091	0.0303676
CiPaw.07G222500	50.5538	-2.06907	0.765275	-2.7037	0.00685724	0.0332494
CiPaw.15G070800	243.38	-2.06917	0.56419	-3.66751	0.000244926	0.00260323
CiPaw.12G076600	253.98	-2.06932	0.422463	-4.89821	9.67119e-07	2.67389e-05
CiPaw.03G193400	440.066	-2.07021	0.416804	-4.96688	6.8039e-07	1.98424e-05
CiPaw.09G204700	2367.4	-2.07335	0.271237	-7.64407	2.10455e-14	3.08257e-12
CiPaw.11G178900	8.97734	-2.07405	0.798392	-2.59778	0.00938288	0.0417957
CiPaw.03G256100	250.209	-2.07554	0.797119	-2.60381	0.00921947	0.0412865
CiPaw.11G202800	1280.82	-2.0769	0.469139	-4.42704	9.55358e-06	0.000180624
CiPaw.15G012200	6011.64	-2.07876	0.242394	-8.57596	9.82657e-18	2.43998e-15
CiPaw.02G119300	22.0356	-2.07933	0.679023	-3.06224	0.00219687	0.0141669
CiPaw.13G103700	157.02	-2.08101	0.798019	-2.60772	0.00911468	0.0409227
CiPaw.06G162100	342.051	-2.08151	0.555968	-3.74394	0.000181159	0.00205445
CiPaw.14G024100	27.8092	-2.08154	0.6864	-3.03254	0.00242505	0.0152719
CiPaw.03G269400	795.207	-2.08656	0.369337	-5.64946	1.60955e-08	7.78556e-07
CiPaw.15G170900	246.764	-2.0902	0.400378	-5.22057	1.78375e-07	6.22569e-06
CiPaw.14G007800	20.0752	-2.09565	0.831897	-2.51912	0.011765	0.0493463
CiPaw.01G069900	101.442	-2.09639	0.35776	-5.85976	4.63536e-09	2.63297e-07
CiPaw.12G097400	1465.48	-2.09801	0.194993	-10.7594	5.35217e-27	3.48855e-24
CiPaw.11G120900	240.318	-2.09859	0.38055	-5.51462	3.49541e-08	1.54987e-06
CiPaw.02G129000	99.1736	-2.09883	0.669142	-3.1366	0.00170921	0.0116748
CiPaw.09G111400	132.168	-2.09924	0.364833	-5.75397	8.7174e-09	4.60081e-07
CiPaw.06G026400	1319.37	-2.09945	0.41607	-5.0459	4.51387e-07	1.38944e-05
CiPaw.10G005300	489.989	-2.09959	0.209411	-10.0262	1.16938e-23	5.64593e-21
CiPaw.07G122200	12.896	-2.10021	0.727926	-2.88519	0.00391174	0.0219374
CiPaw.09G030100	129.043	-2.10261	0.613306	-3.42832	0.000607321	0.00530633
CiPaw.09G101900	134.853	-2.10441	0.674107	-3.12178	0.00179763	0.0121172
CiPaw.13G120600	595.49	-2.10513	0.449143	-4.68699	2.77247e-06	6.49452e-05
CiPaw.05G147800	145.795	-2.10531	0.740448	-2.84329	0.00446505	0.0242325
CiPaw.04G040400	127.161	-2.10789	0.735024	-2.86778	0.00413367	0.0228285
CiPaw.02G058000	12.5332	-2.10838	0.679193	-3.10424	0.00190767	0.0127106
CiPaw.02G053500	128.041	-2.11031	0.642811	-3.28294	0.00102731	0.00786837
CiPaw.09G195000	328.391	-2.11032	0.515431	-4.09429	4.23468e-05	0.000622711
CiPaw.16G006300	56.2322	-2.11386	0.78567	-2.69052	0.0071341	0.0342156
CiPaw.01G168600	21.0833	-2.11743	0.653778	-3.23877	0.00120048	0.00886188
CiPaw.05G075000	34.7888	-2.1179	0.606375	-3.49271	0.000478141	0.00440186
CiPaw.03G102000	2944.98	-2.11814	0.523457	-4.04644	5.2002e-05	0.000738854
CiPaw.15G005300	26.7527	-2.11976	0.684288	-3.09776	0.00194993	0.0129163
CiPaw.02G058800	9.43411	-2.12165	0.810299	-2.61835	0.00883561	0.0399934
CiPaw.15G045100	6011.11	-2.12225	0.258559	-8.20798	2.24948e-16	4.97021e-14
CiPaw.03G121400	1094.04	-2.12475	0.555077	-3.82785	0.000129266	0.00156173
CiPaw.08G128300	50.8623	-2.12545	0.508537	-4.17955	2.92086e-05	0.000458269
CiPaw.07G116100	2466.29	-2.12602	0.414666	-5.12708	2.94274e-07	9.74881e-06
CiPaw.05G037500	13369	-2.12646	0.734446	-2.89532	0.00378771	0.0214355
CiPaw.11G092300	261.298	-2.13056	0.263255	-8.09316	5.81374e-16	1.21261e-13
CiPaw.09G054400	289.588	-2.13431	0.477879	-4.46622	7.96143e-06	0.000155241
CiPaw.01G084600	140.664	-2.13473	0.406175	-5.25568	1.4748e-07	5.31092e-06
CiPaw.01G256800	86.8423	-2.14029	0.527136	-4.06021	4.9028e-05	0.000700928
CiPaw.09G137100	47.1511	-2.14123	0.618831	-3.46012	0.000539932	0.0048525
CiPaw.05G091500	1605.51	-2.14178	0.375125	-5.70952	1.13297e-08	5.74683e-07
CiPaw.01G204000	305.537	-2.14446	0.69309	-3.09406	0.00197441	0.0130277
CiPaw.01G023300	18.1401	-2.14761	0.574699	-3.73694	0.000186275	0.00209696
CiPaw.02G195900	11.4234	-2.14841	0.808075	-2.65868	0.00784471	0.036726
CiPaw.01G085000	32.8051	-2.14962	0.499478	-4.30372	1.67952e-05	0.000289607
CiPaw.15G044200	18.9405	-2.14989	0.65825	-3.26606	0.00109054	0.00824372
CiPaw.10G108000	869.751	-2.15044	0.425783	-5.05056	4.4051e-07	1.36889e-05
CiPaw.03G205100	36.7462	-2.15372	0.738465	-2.91648	0.00354002	0.0203428
CiPaw.15G063800	410.802	-2.15648	0.336419	-6.41009	1.45432e-10	1.149e-08
CiPaw.15G070000	139.687	-2.15756	0.432832	-4.98476	6.20404e-07	1.82765e-05
CiPaw.06G036200	996.756	-2.15793	0.371231	-5.8129	6.14009e-09	3.3702e-07
CiPaw.11G177800	17.3746	-2.15871	0.592398	-3.64403	0.000268406	0.00280476
CiPaw.02G044600	154.49	-2.15877	0.423031	-5.10311	3.34121e-07	1.07945e-05
CiPaw.13G131100	360.352	-2.16146	0.566282	-3.81694	0.00013512	0.00162083
CiPaw.03G130600	4929.52	-2.16263	0.213651	-10.1222	4.40218e-24	2.39112e-21
CiPaw.09G023200	4372.3	-2.16325	0.293913	-7.36017	1.83677e-13	2.4186e-11
CiPaw.12G098300	1271.5	-2.16475	0.406251	-5.3286	9.89738e-08	3.79883e-06
CiPaw.15G040200	602.42	-2.16825	0.531994	-4.07569	4.58778e-05	0.000664515
CiPaw.15G002500	138.927	-2.1689	0.508905	-4.2619	2.02697e-05	0.000338114
CiPaw.13G151000	644.976	-2.16981	0.556605	-3.8983	9.68722e-05	0.00123082
CiPaw.01G017300	242.764	-2.17226	0.403564	-5.38269	7.33797e-08	2.97999e-06
CiPaw.04G099600	100.027	-2.17666	0.733667	-2.96683	0.00300892	0.0179393
CiPaw.02G166200	2227.73	-2.17955	0.670645	-3.24992	0.00115436	0.00859899
CiPaw.03G279900	95.4933	-2.1808	0.423763	-5.14626	2.65728e-07	8.9279e-06
CiPaw.03G005900	565.981	-2.18348	0.240195	-9.09047	9.8616e-20	3.06085e-17
CiPaw.08G100300	106.306	-2.18484	0.700083	-3.12083	0.00180342	0.0121464
CiPaw.01G143600	298.469	-2.1862	0.758786	-2.88118	0.00396187	0.0221471
CiPaw.15G143000	1952.36	-2.18947	0.191595	-11.4275	3.04587e-30	2.94119e-27
CiPaw.07G100300	21.3752	-2.18964	0.651213	-3.3624	0.000772677	0.00632827
CiPaw.11G121900	2221.15	-2.1917	0.490744	-4.46607	7.96689e-06	0.000155241
CiPaw.06G162800	3571.67	-2.19269	0.275152	-7.96903	1.59929e-15	3.04355e-13
CiPaw.10G052400	1166.29	-2.19924	0.522876	-4.20604	2.59882e-05	0.000415939
CiPaw.01G236500	117.315	-2.20295	0.595472	-3.6995	0.000216028	0.00236429
CiPaw.02G173700	391.781	-2.20467	0.385492	-5.71911	1.07082e-08	5.47419e-07
CiPaw.02G152600	214.06	-2.20565	0.27888	-7.90894	2.5958e-15	4.66743e-13
CiPaw.01G221600	184.87	-2.20986	0.432539	-5.10905	3.23789e-07	1.05655e-05
CiPaw.04G150100	10.8447	-2.21044	0.659258	-3.35292	0.000799638	0.00649071
CiPaw.12G083900	148.385	-2.21093	0.465526	-4.74932	2.04103e-06	4.9919e-05
CiPaw.03G025100	1069.65	-2.21111	0.83828	-2.63767	0.00834769	0.0385069
CiPaw.04G095600	40.7337	-2.21133	0.61475	-3.59711	0.000321768	0.00323097
CiPaw.15G085500	7682.06	-2.21331	0.423309	-5.22858	1.70814e-07	5.99389e-06
CiPaw.04G104800	30.9344	-2.21339	0.622858	-3.5536	0.000379992	0.00366534
CiPaw.12G119600	23.5482	-2.21862	0.823395	-2.69448	0.00704985	0.0339059
CiPaw.07G191600	166.509	-2.21895	0.479093	-4.63157	3.62911e-06	8.09393e-05
CiPaw.13G100900	1831.09	-2.21999	0.650945	-3.41041	0.000648646	0.00555021
CiPaw.15G108400	261.414	-2.22045	0.410865	-5.40432	6.50531e-08	2.66258e-06
CiPaw.03G082700	3860.36	-2.22145	0.468133	-4.74535	2.08151e-06	5.07663e-05
CiPaw.05G014300	2045.23	-2.22285	0.528335	-4.20727	2.58478e-05	0.000414454
CiPaw.02G093500	2427.07	-2.22342	0.213616	-10.4085	2.26781e-25	1.34378e-22
CiPaw.06G117300	845.648	-2.22355	0.25463	-8.73248	2.49156e-18	6.6969e-16
CiPaw.07G058700	11274.5	-2.22371	0.172428	-12.8965	4.71152e-38	1.17161e-34
CiPaw.03G263500	5101.94	-2.22452	0.192937	-11.5298	9.34136e-31	1.00231e-27
CiPaw.05G227000	94.0674	-2.2247	0.678958	-3.27664	0.00105051	0.00801316
CiPaw.11G199100	18149.9	-2.22907	0.186587	-11.9465	6.76992e-33	9.28976e-30
CiPaw.14G136700	300.057	-2.23206	0.64473	-3.46201	0.000536165	0.00482863
CiPaw.04G150700	172.39	-2.23284	0.347156	-6.43182	1.26082e-10	1.00527e-08
CiPaw.09G087700	1107.06	-2.23514	0.305287	-7.32142	2.45356e-13	3.18255e-11
CiPaw.08G058800	60.2263	-2.23612	0.70992	-3.14982	0.00163373	0.0112893
CiPaw.10G120100	158.83	-2.23813	0.363134	-6.16338	7.12079e-10	4.91146e-08
CiPaw.05G093800	862.959	-2.23849	0.390757	-5.72858	1.01275e-08	5.23898e-07
CiPaw.09G156700	289.401	-2.24345	0.616364	-3.63982	0.000272833	0.00283945
CiPaw.12G099400	8963.63	-2.24385	0.459507	-4.88315	1.04402e-06	2.85159e-05
CiPaw.09G088700	8698.3	-2.24877	0.426671	-5.2705	1.36053e-07	4.96107e-06
CiPaw.14G076000	495.889	-2.24938	0.200763	-11.2041	3.89097e-29	3.17017e-26
CiPaw.08G143900	117.403	-2.25511	0.658961	-3.42222	0.00062111	0.00537814
CiPaw.14G122800	1106.55	-2.25586	0.859062	-2.62596	0.00864062	0.039435
CiPaw.11G207400	634.781	-2.25842	0.539037	-4.18973	2.79282e-05	0.000441032
CiPaw.16G118000	33.3136	-2.2606	0.631696	-3.57862	0.000345419	0.00340869
CiPaw.01G304400	35.5084	-2.26134	0.719159	-3.14442	0.00166417	0.011442
CiPaw.02G117300	2101.78	-2.26299	0.487276	-4.64417	3.41451e-06	7.70096e-05
CiPaw.01G195700	108.369	-2.26317	0.748048	-3.02543	0.0024828	0.0155343
CiPaw.11G012900	752.02	-2.26424	0.547083	-4.13876	3.49189e-05	0.000528384
CiPaw.02G143200	2431.81	-2.26443	0.318827	-7.1024	1.22609e-12	1.42074e-10
CiPaw.13G076300	100.431	-2.26488	0.811833	-2.78984	0.00527347	0.027465
CiPaw.10G156900	166.174	-2.26586	0.658059	-3.44325	0.000574775	0.00508847
CiPaw.13G036500	2946.25	-2.26766	0.354567	-6.39557	1.59948e-10	1.25607e-08
CiPaw.05G215600	407.946	-2.26819	0.295889	-7.66568	1.77881e-14	2.65013e-12
CiPaw.11G199000	1432.35	-2.26872	0.40994	-5.53428	3.12512e-08	1.4048e-06
CiPaw.08G107000	24.7139	-2.27401	0.739986	-3.07305	0.00211881	0.013803
CiPaw.05G241500	8.86831	-2.27428	0.874503	-2.60065	0.00930463	0.0415232
CiPaw.11G158400	480.197	-2.27487	0.394252	-5.7701	7.92264e-09	4.19836e-07
CiPaw.02G188000	12336.7	-2.27549	0.501568	-4.53675	5.71272e-06	0.000117648
CiPaw.09G117900	228.872	-2.27888	0.563391	-4.04494	5.23374e-05	0.000742405
CiPaw.01G106200	72.8181	-2.28248	0.813623	-2.80533	0.00502658	0.0264445
CiPaw.13G083400	819.503	-2.28249	0.482563	-4.72993	2.24598e-06	5.40195e-05
CiPaw.05G075400	41.4032	-2.284	0.679925	-3.35919	0.00078172	0.00638303
CiPaw.07G062100	133.86	-2.2841	0.588537	-3.88097	0.000104039	0.00130284
CiPaw.07G147100	1405.96	-2.28743	0.418009	-5.47221	4.4446e-08	1.89346e-06
CiPaw.14G030900	16.4559	-2.29198	0.840615	-2.72655	0.00640003	0.0315906
CiPaw.02G071600	215.348	-2.2922	0.646925	-3.54323	0.000395259	0.0037845
CiPaw.08G047000	118.7	-2.29516	0.716069	-3.20522	0.00134961	0.00969339
CiPaw.03G258300	1058.72	-2.29798	0.486271	-4.72573	2.29287e-06	5.49951e-05
CiPaw.06G047800	71.9379	-2.29857	0.620812	-3.70252	0.000213471	0.00234046
CiPaw.01G200000	712.891	-2.29902	0.501621	-4.58317	4.5798e-06	9.80332e-05
CiPaw.05G025800	3161.64	-2.30424	0.492912	-4.67474	2.94321e-06	6.83308e-05
CiPaw.02G173500	37.0147	-2.30591	0.572477	-4.02795	5.62642e-05	0.00078529
CiPaw.09G072400	118.695	-2.30611	0.256911	-8.97629	2.80041e-19	8.02334e-17
CiPaw.01G024200	743.507	-2.30643	0.237629	-9.70602	2.84218e-22	1.17621e-19
CiPaw.07G144800	1387.96	-2.30718	0.493633	-4.67387	2.95576e-06	6.85609e-05
CiPaw.14G038900	4335.53	-2.31186	0.204988	-11.278	1.68553e-29	1.46484e-26
CiPaw.03G028500	38.8391	-2.31225	0.889724	-2.59884	0.00935389	0.0417022
CiPaw.16G090300	14.5972	-2.31397	0.63062	-3.66936	0.000243155	0.0025918
CiPaw.01G229700	15584.8	-2.31449	0.435873	-5.31002	1.09615e-07	4.11799e-06
CiPaw.09G125100	466.953	-2.31506	0.431611	-5.36376	8.15083e-08	3.25546e-06
CiPaw.06G073000	657.681	-2.3187	0.712708	-3.25336	0.00114047	0.00852234
CiPaw.03G201900	381.408	-2.31935	0.614824	-3.77238	0.000161699	0.00187466
CiPaw.05G145700	2363.79	-2.32021	0.270293	-8.58407	9.15717e-18	2.29563e-15
CiPaw.04G114000	291.313	-2.32061	0.40595	-5.71651	1.08737e-08	5.52628e-07
CiPaw.02G077500	545.188	-2.3209	0.775593	-2.99242	0.00276778	0.016817
CiPaw.01G272100	2290.48	-2.32481	0.231798	-10.0295	1.13124e-23	5.56482e-21
CiPaw.03G052900	81.6939	-2.32773	0.722778	-3.22054	0.00127951	0.0093042
CiPaw.14G036400	39057.9	-2.33072	0.444648	-5.24173	1.59078e-07	5.64809e-06
CiPaw.01G195900	1109.19	-2.33686	0.503559	-4.64068	3.4726e-06	7.79825e-05
CiPaw.09G027700	168.022	-2.34004	0.740524	-3.15998	0.00157778	0.010993
CiPaw.01G099700	276.024	-2.34091	0.441531	-5.30181	1.14659e-07	4.28895e-06
CiPaw.11G109800	2783.55	-2.34125	0.170377	-13.7416	5.71895e-43	2.13006e-39
CiPaw.01G191000	11671.1	-2.34246	0.507924	-4.61183	3.99145e-06	8.75969e-05
CiPaw.06G158900	200.381	-2.3437	0.290774	-8.0602	7.6171e-16	1.52764e-13
CiPaw.14G130800	98.5489	-2.34462	0.298499	-7.8547	4.00734e-15	6.82871e-13
CiPaw.09G098500	159.671	-2.35297	0.852509	-2.76005	0.00577932	0.0293525
CiPaw.04G110500	686.442	-2.35545	0.899677	-2.6181	0.00884201	0.0400154
CiPaw.01G114900	1037.2	-2.35567	0.375725	-6.26968	3.618e-10	2.67979e-08
CiPaw.07G025100	855.134	-2.35634	0.383018	-6.15204	7.64913e-10	5.207e-08
CiPaw.07G110000	16.6007	-2.3588	0.860433	-2.74141	0.00611767	0.0306142
CiPaw.01G018600	183.227	-2.35982	0.491325	-4.80297	1.56327e-06	4.00764e-05
CiPaw.01G009100	77.6609	-2.36328	0.895528	-2.63897	0.00831573	0.0384089
CiPaw.11G133700	602.399	-2.36436	0.411648	-5.74365	9.26564e-09	4.84116e-07
CiPaw.06G107800	3764.52	-2.37002	0.344791	-6.87379	6.25188e-12	6.34238e-10
CiPaw.01G251300	35.6153	-2.37296	0.865838	-2.74065	0.00613184	0.0306616
CiPaw.14G068900	13.4986	-2.38382	0.736955	-3.23469	0.00121776	0.00894734
CiPaw.05G129400	32.7876	-2.39157	0.676136	-3.53712	0.000404523	0.0038548
CiPaw.01G058400	960.217	-2.3938	0.246591	-9.70759	2.79882e-22	1.17621e-19
CiPaw.07G143100	1008.64	-2.39515	0.545271	-4.39258	1.12013e-05	0.000205952
CiPaw.10G004100	179.845	-2.39679	0.718654	-3.33511	0.000852655	0.00681497
CiPaw.04G182900	21.3141	-2.39825	0.642264	-3.73406	0.000188418	0.0021197
CiPaw.11G049100	108.455	-2.40155	0.56162	-4.27611	1.90186e-05	0.000321064
CiPaw.01G004800	265.418	-2.40215	0.554643	-4.33099	1.48444e-05	0.000261678
CiPaw.03G276100	173.232	-2.40473	0.881778	-2.72714	0.00638867	0.0315427
CiPaw.13G066800	12.8455	-2.40489	0.833416	-2.88558	0.00390697	0.02192
CiPaw.09G056500	242.245	-2.4067	0.571057	-4.21446	2.50379e-05	0.000404204
CiPaw.06G007700	1761.6	-2.41525	0.31017	-7.78684	6.87055e-15	1.13373e-12
CiPaw.10G029200	138.644	-2.41566	0.796244	-3.03382	0.00241481	0.0152258
CiPaw.04G114400	25.7913	-2.41586	0.58941	-4.09878	4.15325e-05	0.000612464
CiPaw.07G043200	3761.42	-2.42409	0.41957	-5.77757	7.57893e-09	4.04086e-07
CiPaw.02G066100	5065.72	-2.42467	0.259574	-9.34096	9.54649e-21	3.45689e-18
CiPaw.03G004300	1129.9	-2.42735	0.24985	-9.7152	2.59745e-22	1.11017e-19
CiPaw.05G074900	111.283	-2.4286	0.461464	-5.26282	1.41862e-07	5.12986e-06
CiPaw.05G191500	3237.46	-2.43282	0.942356	-2.58164	0.00983329	0.0432541
CiPaw.15G042100	6349.42	-2.43327	0.263083	-9.24904	2.26508e-20	7.98043e-18
CiPaw.04G166400	782.963	-2.4352	0.722089	-3.37243	0.000745072	0.00616837
CiPaw.12G107700	105.343	-2.43939	0.697275	-3.49847	0.000467942	0.0043263
CiPaw.07G168000	16.8193	-2.43966	0.876814	-2.78241	0.00539566	0.0279526
CiPaw.06G126500	62.6916	-2.44184	0.620238	-3.93694	8.25278e-05	0.00107961
CiPaw.12G115600	185.631	-2.445	0.610494	-4.00496	6.20285e-05	0.000850713
CiPaw.05G189500	586.162	-2.44801	0.226981	-10.7851	4.04968e-27	2.7785e-24
CiPaw.06G142800	23.2796	-2.45053	0.906387	-2.70362	0.00685881	0.0332508
CiPaw.16G050600	4244.79	-2.45279	0.61771	-3.97077	7.16405e-05	0.000958835
CiPaw.06G142600	101.061	-2.4529	0.975676	-2.51405	0.0119352	0.0498597
CiPaw.12G125500	148.55	-2.45297	0.738456	-3.32176	0.000894512	0.00706632
CiPaw.11G105800	80.2494	-2.46324	0.794988	-3.09847	0.00194524	0.0128885
CiPaw.14G023400	41.0946	-2.46628	0.707058	-3.48809	0.000486488	0.00446295
CiPaw.09G013100	32.8422	-2.47657	0.72058	-3.43691	0.000588387	0.00517209
CiPaw.12G035400	123.047	-2.48109	0.639853	-3.87759	0.000105497	0.00131786
CiPaw.02G068400	3287.7	-2.48442	0.599604	-4.14343	3.42149e-05	0.00051954
CiPaw.03G244500	387.428	-2.48474	0.552549	-4.49687	6.896e-06	0.000138302
CiPaw.05G103600	4481.92	-2.48813	0.321821	-7.7314	1.06372e-14	1.69105e-12
CiPaw.09G084100	222.661	-2.49128	0.264712	-9.41127	4.90182e-21	1.82572e-18
CiPaw.02G133900	3890.19	-2.49196	0.275514	-9.04474	1.50022e-19	4.44473e-17
CiPaw.15G022700	817.869	-2.49205	0.512816	-4.85953	1.17663e-06	3.18501e-05
CiPaw.03G234200	4452.26	-2.49323	0.403206	-6.18351	6.26926e-10	4.37038e-08
CiPaw.13G003700	188.425	-2.49864	0.335359	-7.45065	9.28843e-14	1.25476e-11
CiPaw.03G155300	2207.91	-2.50695	0.912887	-2.74618	0.00602942	0.0303089
CiPaw.03G070000	1727.58	-2.50814	0.21898	-11.4538	2.25131e-30	2.25755e-27
CiPaw.09G092500	60.3412	-2.50904	0.711242	-3.52769	0.0004192	0.00396962
CiPaw.05G151100	1327.8	-2.50915	0.704775	-3.56022	0.000370548	0.00360079
CiPaw.08G142400	1924.34	-2.50988	0.438738	-5.72068	1.06098e-08	5.44522e-07
CiPaw.01G107900	80.2727	-2.51121	0.394038	-6.37302	1.85346e-10	1.44681e-08
CiPaw.06G142700	975.907	-2.51496	0.419672	-5.99269	2.06399e-09	1.28125e-07
CiPaw.10G018200	298.329	-2.51678	0.416831	-6.03789	1.56145e-09	1.00025e-07
CiPaw.06G172500	699.133	-2.5186	0.579332	-4.34742	1.37747e-05	0.000244975
CiPaw.02G003000	29.6429	-2.51911	0.623875	-4.03784	5.39449e-05	0.000760244
CiPaw.08G012200	43.7989	-2.51946	0.538735	-4.67662	2.91646e-06	6.77701e-05
CiPaw.12G061600	784.91	-2.528	0.542233	-4.66221	3.12837e-06	7.14836e-05
CiPaw.07G101800	16.9152	-2.52894	0.786844	-3.21403	0.00130888	0.00945291
CiPaw.04G093700	236.295	-2.5334	0.738624	-3.42989	0.000603831	0.00528114
CiPaw.05G046900	626.453	-2.54355	0.523861	-4.85539	1.20147e-06	3.23604e-05
CiPaw.04G061100	1433.79	-2.54485	0.499057	-5.09932	3.40881e-07	1.09048e-05
CiPaw.02G193200	1855.6	-2.5541	0.320032	-7.98076	1.45431e-15	2.78799e-13
CiPaw.12G084800	2389.1	-2.55583	0.199999	-12.7792	2.14251e-37	4.65497e-34
CiPaw.03G251100	203.739	-2.5564	0.338816	-7.54509	4.51986e-14	6.3017e-12
CiPaw.09G114300	33.3626	-2.55715	0.454496	-5.62635	1.84063e-08	8.77311e-07
CiPaw.01G216300	10365	-2.5601	0.332229	-7.70585	1.2998e-14	2.02924e-12
CiPaw.06G156500	132.486	-2.56108	0.543516	-4.71206	2.45229e-06	5.82827e-05
CiPaw.01G144300	554.066	-2.56299	0.254721	-10.0619	8.13902e-24	4.16079e-21
CiPaw.01G083600	1332.98	-2.5642	0.394275	-6.50359	7.84265e-11	6.49122e-09
CiPaw.10G163800	55.5598	-2.56601	0.584635	-4.38908	1.1383e-05	0.000208118
CiPaw.08G006100	768.56	-2.58006	0.26427	-9.76295	1.62357e-22	7.17451e-20
CiPaw.13G004300	52.9748	-2.58132	0.453725	-5.68918	1.27649e-08	6.33916e-07
CiPaw.14G016200	128.195	-2.58157	0.88748	-2.90887	0.00362737	0.0207117
CiPaw.01G031900	306.002	-2.5826	0.373884	-6.90749	4.93298e-12	5.02393e-10
CiPaw.14G097000	308.591	-2.58379	0.509315	-5.07307	3.91452e-07	1.23111e-05
CiPaw.02G013200	1896.96	-2.58491	0.212422	-12.1688	4.55872e-34	6.99147e-31
CiPaw.03G090400	22188.4	-2.58681	0.301187	-8.58871	8.79497e-18	2.24806e-15
CiPaw.11G047500	5.69025	-2.58901	0.931487	-2.77943	0.00544537	0.0281021
CiPaw.09G220700	397.547	-2.59067	0.839203	-3.08706	0.0020215	0.013279
CiPaw.14G001200	13.7932	-2.59213	0.738273	-3.51107	0.000446309	0.0041607
CiPaw.13G170200	207.666	-2.5935	0.803725	-3.22685	0.00125161	0.00913536
CiPaw.09G200700	695.344	-2.5981	0.486012	-5.34575	9.0041e-08	3.5408e-06
CiPaw.08G044100	31.6245	-2.59836	0.712675	-3.64592	0.000266435	0.00278752
CiPaw.04G133800	52.531	-2.60057	0.464269	-5.60142	2.12598e-08	9.98047e-07
CiPaw.02G165700	29.5259	-2.603	0.78821	-3.30242	0.000958532	0.0074555
CiPaw.09G007800	559.13	-2.60662	0.89497	-2.91252	0.00358521	0.0205211
CiPaw.05G263600	1545.89	-2.61153	0.629962	-4.14553	3.3903e-05	0.000515404
CiPaw.02G173600	3454.08	-2.61227	0.344109	-7.5914	3.16471e-14	4.48499e-12
CiPaw.01G191400	15296.2	-2.61397	0.507562	-5.15006	2.60401e-07	8.77155e-06
CiPaw.10G012100	910.223	-2.61662	0.374255	-6.99154	2.71891e-12	2.91718e-10
CiPaw.01G248300	525.976	-2.61731	0.5226	-5.00824	5.49298e-07	1.63859e-05
CiPaw.11G130500	63.7561	-2.61847	0.767627	-3.41112	0.000646968	0.00553767
CiPaw.08G172400	19.9001	-2.62109	0.834615	-3.14048	0.0016867	0.0115452
CiPaw.10G133900	685.25	-2.62855	0.335112	-7.84381	4.37077e-15	7.39965e-13
CiPaw.10G130900	99.3614	-2.62912	0.704325	-3.73282	0.000189351	0.00212791
CiPaw.01G075000	16.5618	-2.63172	0.897435	-2.93249	0.00336259	0.0195385
CiPaw.03G054900	209.273	-2.63417	0.428685	-6.14477	8.00782e-10	5.39483e-08
CiPaw.01G050200	1151.74	-2.63703	0.440705	-5.98367	2.1817e-09	1.34471e-07
CiPaw.06G031000	330.528	-2.64132	0.827095	-3.19349	0.00140564	0.0100131
CiPaw.11G113800	108.978	-2.64341	0.478301	-5.52668	3.26351e-08	1.45447e-06
CiPaw.05G088200	83.9757	-2.64395	0.450893	-5.86381	4.52361e-09	2.5751e-07
CiPaw.12G108600	48.1201	-2.64485	1.006	-2.62909	0.00856137	0.0391669
CiPaw.01G191300	10050.8	-2.6477	0.764998	-3.46105	0.000538074	0.00483914
CiPaw.11G025900	6.53585	-2.6487	1.05062	-2.52109	0.011699	0.0491408
CiPaw.01G230300	683.528	-2.65639	0.875829	-3.03301	0.00242131	0.0152558
CiPaw.05G073200	95.9109	-2.66278	0.595556	-4.47109	7.78234e-06	0.000152562
CiPaw.03G186400	350.199	-2.68116	0.482016	-5.56239	2.66108e-08	1.22147e-06
CiPaw.13G128200	574.098	-2.6862	0.528671	-5.08104	3.75368e-07	1.18914e-05
CiPaw.05G075300	27.827	-2.68859	0.575997	-4.66771	3.0457e-06	7.0086e-05
CiPaw.11G144900	178.052	-2.68912	0.841714	-3.19482	0.00139918	0.00998072
CiPaw.08G052900	3939.15	-2.68991	0.370738	-7.25554	4.00051e-13	5.01448e-11
CiPaw.14G086700	33.6263	-2.69144	0.747593	-3.60014	0.000318043	0.00320402
CiPaw.14G039200	36.266	-2.69534	0.543956	-4.95507	7.23047e-07	2.08763e-05
CiPaw.01G045100	106.311	-2.69733	0.350837	-7.68826	1.49145e-14	2.30089e-12
CiPaw.08G125000	212.668	-2.70521	1.06638	-2.5368	0.0111869	0.0475956
CiPaw.03G207400	25204.5	-2.72929	0.666854	-4.09278	4.2623e-05	0.000625361
CiPaw.14G000900	643.821	-2.73652	0.513245	-5.3318	9.72453e-08	3.75056e-06
CiPaw.15G007700	22175.9	-2.74115	0.405028	-6.7678	1.30756e-11	1.24419e-09
CiPaw.06G151900	33.9417	-2.7422	1.07032	-2.56205	0.0104056	0.0450956
CiPaw.12G092000	514.965	-2.74698	0.625925	-4.38868	1.14042e-05	0.00020836
CiPaw.13G021500	603.844	-2.74796	0.793438	-3.46335	0.000533487	0.0048145
CiPaw.07G210900	1021.05	-2.74944	0.766307	-3.58792	0.000333332	0.00331072
CiPaw.02G021200	3821.63	-2.7512	0.437506	-6.28837	3.20808e-10	2.38974e-08
CiPaw.04G022800	342.203	-2.76307	0.350277	-7.88825	3.06448e-15	5.32648e-13
CiPaw.14G095400	76.5579	-2.76396	0.385291	-7.17369	7.30029e-13	8.81172e-11
CiPaw.10G020100	1364.83	-2.77513	0.489101	-5.67394	1.39549e-08	6.83895e-07
CiPaw.03G075800	59.7753	-2.77719	0.925045	-3.00222	0.0026802	0.0164187
CiPaw.05G172600	8.41308	-2.78085	0.900695	-3.08745	0.00201881	0.0132647
CiPaw.05G075500	73.4565	-2.78346	0.46256	-6.01751	1.77115e-09	1.11854e-07
CiPaw.05G181100	244.895	-2.78867	0.300565	-9.27809	1.72548e-20	6.16258e-18
CiPaw.04G109900	370.38	-2.81442	0.400858	-7.021	2.20285e-12	2.43359e-10
CiPaw.06G176600	20.5702	-2.81559	0.909953	-3.09422	0.00197332	0.0130277
CiPaw.10G073900	2246.84	-2.81676	0.31526	-8.93474	4.08133e-19	1.14418e-16
CiPaw.03G280400	26.991	-2.81885	1.05649	-2.66812	0.00762771	0.0359555
CiPaw.06G126600	66.1045	-2.82255	0.595681	-4.73835	2.15463e-06	5.20625e-05
CiPaw.03G243000	7.85632	-2.82688	0.948627	-2.97996	0.00288281	0.0173501
CiPaw.05G076200	107.539	-2.82761	0.566868	-4.98813	6.09678e-07	1.80426e-05
CiPaw.02G080300	14.8131	-2.82999	0.95154	-2.97412	0.00293831	0.0176008
CiPaw.16G027400	2597.31	-2.83514	0.186544	-15.1982	3.63197e-52	2.36732e-48
CiPaw.03G059400	3949.14	-2.83557	0.252277	-11.2399	2.59692e-29	2.1841e-26
CiPaw.09G164300	96.4576	-2.83671	0.883144	-3.21205	0.00131789	0.00950224
CiPaw.06G126000	82.557	-2.85071	0.768233	-3.71074	0.000206653	0.00228784
CiPaw.16G018600	431.909	-2.85146	0.513347	-5.55465	2.78175e-08	1.26793e-06
CiPaw.03G192400	27.5146	-2.86145	1.09542	-2.6122	0.00899613	0.040558
CiPaw.15G069100	9.06818	-2.86229	1.0773	-2.65691	0.00788596	0.0368596
CiPaw.03G048300	25.3612	-2.8638	1.06794	-2.68162	0.00732664	0.0348663
CiPaw.09G122300	1468.7	-2.86381	0.500814	-5.71832	1.0758e-08	5.48892e-07
CiPaw.13G112700	50.1681	-2.86598	0.596897	-4.80147	1.57505e-06	4.02594e-05
CiPaw.07G181100	34.6063	-2.87822	0.603324	-4.7706	1.83679e-06	4.55217e-05
CiPaw.04G127400	1104.29	-2.8831	0.389775	-7.39685	1.39455e-13	1.85504e-11
CiPaw.04G159700	100.071	-2.88513	0.654949	-4.40513	1.05723e-05	0.000196745
CiPaw.15G080900	33.7485	-2.88711	1.11017	-2.60061	0.00930578	0.0415232
CiPaw.11G019400	34.9556	-2.89885	1.09244	-2.65354	0.00796512	0.0371364
CiPaw.10G155300	1524.12	-2.90086	0.550371	-5.27073	1.35883e-07	4.96107e-06
CiPaw.03G143000	5.83101	-2.90688	1.02503	-2.83591	0.0045696	0.0246154
CiPaw.13G046700	416.785	-2.90692	0.872295	-3.3325	0.000860699	0.00686033
CiPaw.01G045600	431.496	-2.90868	0.239231	-12.1585	5.17155e-34	7.49071e-31
CiPaw.15G148200	67.7428	-2.91323	0.911101	-3.19749	0.00138629	0.00990256
CiPaw.12G052200	11.8962	-2.91371	0.912956	-3.19152	0.00141527	0.0100679
CiPaw.06G070800	50.6669	-2.91435	0.98914	-2.94634	0.00321555	0.0188734
CiPaw.08G047500	349.243	-2.91539	0.568471	-5.12847	2.92106e-07	9.71401e-06
CiPaw.07G166900	5322.31	-2.91683	0.998559	-2.92103	0.00348872	0.0201279
CiPaw.03G016300	9.58182	-2.91859	0.96832	-3.01408	0.00257762	0.0159629
CiPaw.02G148000	19.3334	-2.93088	0.937926	-3.12485	0.00177898	0.0120263
CiPaw.02G184000	5199.49	-2.93892	0.268667	-10.9389	7.5113e-28	5.29282e-25
CiPaw.02G014600	141.36	-2.9396	0.685462	-4.2885	1.79885e-05	0.000306333
CiPaw.01G241900	56.302	-2.95166	0.786279	-3.75396	0.000174063	0.00198781
CiPaw.14G019300	128.51	-2.95862	0.613928	-4.81917	1.44159e-06	3.7736e-05
CiPaw.01G217600	19537	-2.95983	0.405203	-7.30456	2.78182e-13	3.55528e-11
CiPaw.02G044100	400.825	-2.96488	0.622518	-4.76272	1.91e-06	4.71121e-05
CiPaw.04G136200	320.17	-2.96505	0.439435	-6.74741	1.50508e-11	1.40647e-09
CiPaw.03G167400	314.536	-2.96649	0.579623	-5.11796	3.08856e-07	1.01673e-05
CiPaw.15G056700	8.81188	-2.96708	0.885662	-3.35013	0.000807734	0.00653707
CiPaw.07G075000	1366.24	-2.96781	0.921309	-3.22129	0.00127613	0.00928328
CiPaw.14G008200	1605.58	-2.96865	1.11832	-2.65455	0.00794146	0.0370592
CiPaw.07G227800	19.7936	-2.97334	1.0235	-2.90507	0.0036717	0.0209334
CiPaw.12G122200	1491.04	-2.97351	0.324236	-9.17084	4.69331e-20	1.51067e-17
CiPaw.09G194900	974.555	-2.98353	0.523013	-5.7045	1.16688e-08	5.8845e-07
CiPaw.07G204500	45.0047	-2.98397	1.04505	-2.85535	0.00429897	0.023527
CiPaw.08G026300	67.8231	-2.99229	1.17228	-2.55253	0.0106945	0.0460034
CiPaw.05G087500	1822.57	-3.00244	0.453224	-6.62463	3.48121e-11	3.05597e-09
CiPaw.16G019700	195.104	-3.01058	0.85694	-3.51318	0.000442784	0.0041318
CiPaw.04G025300	6312.22	-3.01336	0.65574	-4.59536	4.31993e-06	9.34682e-05
CiPaw.14G104000	840.948	-3.01931	0.948004	-3.18491	0.00144798	0.0102617
CiPaw.13G101100	17.2069	-3.02694	1.11135	-2.72367	0.00645603	0.0317888
CiPaw.04G109800	339.855	-3.0439	0.37699	-8.07422	6.79098e-16	1.39413e-13
CiPaw.15G008800	5927.44	-3.05648	0.973082	-3.14103	0.00168357	0.0115298
CiPaw.12G064800	150.072	-3.05944	1.21274	-2.52276	0.0116438	0.048972
CiPaw.05G160600	304.817	-3.05982	0.548743	-5.57606	2.46027e-08	1.13731e-06
CiPaw.09G188100	67.0276	-3.06217	0.432464	-7.08076	1.43369e-12	1.64792e-10
CiPaw.05G190500	7.74031	-3.08285	1.09063	-2.82668	0.00470339	0.0251182
CiPaw.01G066900	9.45368	-3.089	0.97505	-3.16804	0.0015347	0.0107561
CiPaw.10G036100	31.9478	-3.09839	1.07243	-2.88912	0.00386321	0.0217132
CiPaw.01G118200	22.4394	-3.10261	1.16807	-2.65618	0.0079031	0.0369265
CiPaw.14G125000	1243.05	-3.10462	0.552953	-5.61462	1.96994e-08	9.33821e-07
CiPaw.07G039100	32.1711	-3.12087	1.14516	-2.72527	0.00642498	0.0316778
CiPaw.02G043300	536.803	-3.12447	0.840459	-3.71758	0.00020114	0.00223951
CiPaw.08G047400	3377.58	-3.13104	0.765787	-4.08865	4.33889e-05	0.000634101
CiPaw.14G053100	80.4573	-3.13342	0.546352	-5.73517	9.74148e-09	5.05936e-07
CiPaw.09G117100	199.994	-3.13369	0.967909	-3.23759	0.00120545	0.00888567
CiPaw.01G036700	246.106	-3.14037	0.687225	-4.56964	4.8857e-06	0.000103309
CiPaw.04G059800	71.1737	-3.14131	0.778143	-4.03693	5.41547e-05	0.000762788
CiPaw.04G192500	1571.95	-3.15585	0.675346	-4.67293	2.96929e-06	6.87525e-05
CiPaw.13G161700	204.203	-3.15598	1.2496	-2.52559	0.0115505	0.0486629
CiPaw.04G129800	244.867	-3.15984	1.01145	-3.12406	0.00178374	0.0120512
CiPaw.01G211500	339.468	-3.17607	0.593114	-5.35491	8.55974e-08	3.3968e-06
CiPaw.02G117500	2225.9	-3.17632	0.238059	-13.3426	1.30832e-40	4.26382e-37
CiPaw.16G067400	398.118	-3.17896	0.314843	-10.097	5.69644e-24	3.03097e-21
CiPaw.01G025600	572.465	-3.18424	0.62395	-5.10337	3.33665e-07	1.07932e-05
CiPaw.04G120100	169.768	-3.18442	0.547036	-5.82122	5.84202e-09	3.22015e-07
CiPaw.13G167000	14180	-3.19329	1.01314	-3.15189	0.0016222	0.0112305
CiPaw.02G027800	44.9906	-3.19783	1.05664	-3.02641	0.00247477	0.015499
CiPaw.06G117100	45.6098	-3.20033	0.641837	-4.98621	6.15756e-07	1.81812e-05
CiPaw.04G131500	399.035	-3.20923	0.405516	-7.91395	2.49349e-15	4.5146e-13
CiPaw.10G057800	310.184	-3.22813	0.961561	-3.35717	0.000787447	0.00641773
CiPaw.06G097600	83.8359	-3.2284	0.960973	-3.35951	0.000780798	0.0063795
CiPaw.01G242000	28.9439	-3.22994	0.888866	-3.63378	0.000279303	0.00288519
CiPaw.04G121400	16.7029	-3.23652	1.26524	-2.55804	0.0105265	0.0454757
CiPaw.15G128300	522.577	-3.23848	0.579917	-5.58438	2.34537e-08	1.09194e-06
CiPaw.14G045600	14.6635	-3.2411	0.967997	-3.34825	0.00081324	0.00657247
CiPaw.03G051700	6.51872	-3.24747	0.914359	-3.55164	0.000382838	0.00368588
CiPaw.03G175300	399.949	-3.24908	0.965773	-3.36423	0.000767584	0.00629719
CiPaw.13G055000	66.7222	-3.25222	0.549977	-5.91339	3.35147e-09	1.96809e-07
CiPaw.02G119000	112.182	-3.25797	0.404191	-8.06047	7.59986e-16	1.52764e-13
CiPaw.01G191800	590.399	-3.26657	0.934835	-3.49427	0.00047536	0.00438245
CiPaw.13G049300	152.759	-3.28225	0.458137	-7.16435	7.81591e-13	9.39062e-11
CiPaw.08G119400	34.6474	-3.29213	1.14279	-2.88078	0.00396687	0.022156
CiPaw.15G154800	608.349	-3.30413	1.2356	-2.6741	0.00749295	0.0354549
CiPaw.09G053700	10.5363	-3.3042	1.14863	-2.87663	0.00401941	0.0223537
CiPaw.13G085000	9.27566	-3.3042	0.935158	-3.5333	0.000410403	0.00389659
CiPaw.15G089300	1842.19	-3.3116	0.459741	-7.20317	5.88273e-13	7.33849e-11
CiPaw.03G038800	4996.45	-3.31552	0.388363	-8.53716	1.37562e-17	3.35189e-15
CiPaw.11G074300	11257.6	-3.32595	0.431913	-7.70051	1.35526e-14	2.10324e-12
CiPaw.14G052600	6706.96	-3.32892	0.620164	-5.36781	7.96977e-08	3.19182e-06
CiPaw.07G099500	1125.36	-3.33906	1.03884	-3.21423	0.00130796	0.0094502
CiPaw.05G185500	358.86	-3.35761	1.02719	-3.26871	0.00108037	0.0081906
CiPaw.03G094300	1296.25	-3.36725	0.306894	-10.972	5.20973e-28	3.773e-25
CiPaw.07G065600	27.0958	-3.37476	0.933004	-3.61709	0.000297934	0.00303783
CiPaw.08G091700	451.506	-3.41873	0.542126	-6.30615	2.86061e-10	2.14933e-08
CiPaw.01G005200	4494.73	-3.42167	0.270546	-12.6472	1.15863e-36	2.15771e-33
CiPaw.03G059700	56.9993	-3.4231	0.864997	-3.95736	7.57825e-05	0.00100396
CiPaw.05G038300	55.1657	-3.42466	1.03455	-3.3103	0.000931957	0.0072967
CiPaw.04G110100	59.0687	-3.43545	0.568373	-6.04436	1.50002e-09	9.65644e-08
CiPaw.04G009900	10.7829	-3.437	0.996804	-3.44801	0.000564725	0.00502166
CiPaw.16G035300	153.262	-3.44508	0.628827	-5.47858	4.28751e-08	1.84431e-06
CiPaw.09G014700	185.919	-3.44538	0.853726	-4.03569	5.44411e-05	0.000766409
CiPaw.02G137600	41.662	-3.45633	0.744564	-4.64209	3.44904e-06	7.75871e-05
CiPaw.03G106700	13.0271	-3.47253	1.33378	-2.60353	0.00922683	0.0413053
CiPaw.02G053700	7.79296	-3.50123	1.35291	-2.58793	0.00965535	0.0426813
CiPaw.03G089400	40.5583	-3.51462	0.898601	-3.91121	9.18338e-05	0.00117713
CiPaw.08G010400	10519.8	-3.52129	1.00903	-3.48979	0.000483393	0.00444057
CiPaw.09G207500	6363.62	-3.52811	0.577014	-6.11442	9.6908e-10	6.47842e-08
CiPaw.05G149900	151.589	-3.53254	0.73815	-4.78566	1.70425e-06	4.28066e-05
CiPaw.06G142900	10.068	-3.53907	1.28442	-2.75538	0.00586242	0.0296614
CiPaw.07G078700	304.517	-3.54109	0.96381	-3.67405	0.000238732	0.00255991
CiPaw.02G123400	139.745	-3.54463	0.988109	-3.58729	0.000334132	0.00331613
CiPaw.12G076800	34.795	-3.56239	1.36711	-2.60579	0.00916629	0.0410978
CiPaw.11G190600	1538.3	-3.58014	0.339321	-10.5509	5.03226e-26	3.12384e-23
CiPaw.04G144300	17.8529	-3.5842	1.32956	-2.69577	0.00702259	0.0338309
CiPaw.11G154300	8.80091	-3.60891	1.235	-2.92221	0.00347561	0.0200789
CiPaw.09G152900	1417.28	-3.61023	1.01202	-3.56734	0.000360626	0.00351617
CiPaw.08G047700	7420.37	-3.61142	0.441817	-8.17402	2.98289e-16	6.48084e-14
CiPaw.05G195900	23.0438	-3.61619	0.968947	-3.73209	0.000189901	0.00213317
CiPaw.08G039000	13.8508	-3.63015	1.20427	-3.01439	0.00257496	0.0159523
CiPaw.01G077100	25.1147	-3.6312	1.28226	-2.83187	0.0046277	0.0248411
CiPaw.04G143800	7737.01	-3.64189	0.917543	-3.96917	7.21224e-05	0.00096479
CiPaw.02G108700	932.685	-3.64223	1.05796	-3.44268	0.000575981	0.00509514
CiPaw.09G076200	77.5567	-3.651	0.647714	-5.63675	1.73289e-08	8.28989e-07
CiPaw.09G210400	12541.9	-3.65927	0.288716	-12.6743	8.21021e-37	1.64659e-33
CiPaw.13G011400	389.234	-3.67814	0.663289	-5.5453	2.93446e-08	1.32595e-06
CiPaw.04G075000	22.7873	-3.67945	0.704096	-5.22578	1.73423e-07	6.06909e-06
CiPaw.06G076500	71.868	-3.68106	0.568092	-6.47968	9.1915e-11	7.51225e-09
CiPaw.09G111500	625.553	-3.68415	0.383348	-9.61046	7.22273e-22	2.94236e-19
CiPaw.13G091300	76.1581	-3.69491	0.606286	-6.09433	1.099e-09	7.19928e-08
CiPaw.07G114100	886.082	-3.6975	1.21899	-3.03326	0.0024193	0.0152468
CiPaw.12G076700	36.2424	-3.70035	0.842106	-4.39416	1.112e-05	0.000204892
CiPaw.05G098500	18.8964	-3.71197	0.920021	-4.03466	5.46808e-05	0.000768123
CiPaw.02G179200	79.7616	-3.72205	1.44226	-2.58071	0.00985967	0.043342
CiPaw.07G190700	2181.81	-3.7239	0.550079	-6.76976	1.29e-11	1.23651e-09
CiPaw.06G096300	6.67343	-3.74177	1.25175	-2.98924	0.0027967	0.0169335
CiPaw.08G037700	442.301	-3.76904	0.79052	-4.76779	1.86254e-06	4.60722e-05
CiPaw.01G228100	4054.51	-3.77962	0.234199	-16.1385	1.3686e-58	1.78411e-54
CiPaw.04G061300	191.312	-3.78103	0.640959	-5.89901	3.65681e-09	2.11867e-07
CiPaw.10G056600	9.81767	-3.79209	1.09005	-3.47882	0.000503627	0.00459431
CiPaw.05G031400	8.32699	-3.79399	1.37388	-2.76151	0.00575356	0.0292982
CiPaw.01G194400	504.312	-3.79608	0.515676	-7.36137	1.82034e-13	2.40913e-11
CiPaw.05G122100	50.9033	-3.79732	1.20899	-3.1409	0.00168431	0.0115319
CiPaw.04G049900	139.066	-3.81048	1.42849	-2.66749	0.00764213	0.0360169
CiPaw.13G011600	4139.34	-3.84208	0.757166	-5.0743	3.88931e-07	1.22466e-05
CiPaw.16G034300	26.3092	-3.86523	0.781891	-4.94343	7.67589e-07	2.2016e-05
CiPaw.11G165200	179.052	-3.86988	1.17312	-3.2988	0.000971003	0.00752556
CiPaw.03G186300	17.6982	-3.88038	1.50915	-2.57124	0.0101335	0.0442588
CiPaw.06G169000	3839.39	-3.88421	1.30641	-2.9732	0.0029471	0.017642
CiPaw.03G187200	76.231	-3.88872	0.682569	-5.69718	1.21808e-08	6.09553e-07
CiPaw.05G022000	1698.39	-3.89368	0.245925	-15.8328	1.84771e-56	1.60578e-52
CiPaw.13G026000	13.9423	-3.90155	1.12517	-3.46751	0.000525298	0.00475046
CiPaw.08G047600	949.833	-3.90255	0.691986	-5.63964	1.7041e-08	8.18218e-07
CiPaw.05G032200	5.73007	-3.91625	1.40362	-2.79011	0.00526895	0.027447
CiPaw.02G139400	46.6408	-3.91796	1.14996	-3.40705	0.000656683	0.00559146
CiPaw.15G057200	5.04446	-3.9288	1.50443	-2.61149	0.00901484	0.0405932
CiPaw.09G034500	375.954	-3.95973	0.422773	-9.36609	7.52722e-21	2.76408e-18
CiPaw.16G034000	51.4704	-3.9918	0.800447	-4.98696	6.13369e-07	1.81313e-05
CiPaw.16G052900	375.562	-4.00573	1.47856	-2.70921	0.00674446	0.0328369
CiPaw.15G128100	1113.55	-4.01541	1.22111	-3.28832	0.00100787	0.00775823
CiPaw.05G023200	297.712	-4.01698	0.905694	-4.43525	9.19654e-06	0.000175016
CiPaw.01G276800	231.777	-4.0575	0.691869	-5.86455	4.50341e-09	2.56921e-07
CiPaw.11G175000	1532.24	-4.09985	0.490996	-8.35007	6.82206e-17	1.57402e-14
CiPaw.04G016100	410.243	-4.1266	1.00532	-4.10478	4.04708e-05	0.000599519
CiPaw.13G022200	22.9667	-4.14768	1.14422	-3.62488	0.000289095	0.00296744
CiPaw.03G107700	82.5019	-4.15296	0.465138	-8.92844	4.32047e-19	1.19637e-16
CiPaw.04G187000	979.093	-4.15761	0.782204	-5.31524	1.06514e-07	4.02244e-06
CiPaw.07G076500	5888.26	-4.16816	1.38121	-3.01776	0.00254654	0.0158271
CiPaw.02G116600	1087.28	-4.18682	0.353886	-11.831	2.6993e-32	3.28361e-29
CiPaw.13G166600	5937.28	-4.20354	1.01284	-4.15024	3.32131e-05	0.000506392
CiPaw.10G140100	72.7677	-4.20982	0.946333	-4.44856	8.64489e-06	0.000166462
CiPaw.05G092700	6516.13	-4.23907	0.299242	-14.1661	1.48624e-45	6.45821e-42
CiPaw.02G067100	9.96535	-4.25516	1.59239	-2.67218	0.00753603	0.0356051
CiPaw.03G223400	41.5067	-4.25877	1.0474	-4.06603	4.78212e-05	0.000686561
CiPaw.04G108500	4.16511	-4.2589	1.40401	-3.03339	0.00241826	0.0152439
CiPaw.09G043300	160.087	-4.26046	1.13784	-3.74433	0.000180873	0.00205233
CiPaw.07G040800	19.0191	-4.27041	0.709671	-6.01745	1.77185e-09	1.11854e-07
CiPaw.05G082700	5.34624	-4.27301	1.34842	-3.1689	0.00153019	0.0107273
CiPaw.01G085100	5.36855	-4.2807	1.62018	-2.64212	0.00823895	0.0381403
CiPaw.13G166500	210.243	-4.28368	1.64692	-2.60102	0.00929484	0.0415022
CiPaw.14G020900	28.2976	-4.29399	0.598278	-7.17725	7.11276e-13	8.66561e-11
CiPaw.10G090800	1414.57	-4.31745	0.390199	-11.0647	1.85993e-28	1.38549e-25
CiPaw.04G067900	305.778	-4.32207	0.516829	-8.36267	6.1315e-17	1.42732e-14
CiPaw.06G132900	15.5385	-4.35213	1.18719	-3.66591	0.000246465	0.00261425
CiPaw.09G210300	267.14	-4.36564	0.708982	-6.15761	7.38508e-10	5.05364e-08
CiPaw.11G141300	16.7548	-4.41548	0.816526	-5.40764	6.38592e-08	2.62608e-06
CiPaw.09G185000	7.81706	-4.42098	1.60883	-2.74794	0.00599701	0.0301725
CiPaw.06G087600	155.071	-4.43613	1.51971	-2.91907	0.00351076	0.0202371
CiPaw.13G174500	183.607	-4.51477	0.459551	-9.82432	8.84688e-23	4.11886e-20
CiPaw.11G108900	459.541	-4.5151	0.759544	-5.94449	2.77326e-09	1.65836e-07
CiPaw.07G197800	5177.86	-4.53126	0.500477	-9.05389	1.37958e-19	4.16614e-17
CiPaw.02G076800	12.4007	-4.53301	1.60812	-2.81882	0.00481999	0.0255788
CiPaw.04G142400	5.86429	-4.53848	1.25625	-3.61273	0.000302992	0.00308096
CiPaw.09G133300	939.232	-4.54065	0.852908	-5.32373	1.01661e-07	3.88637e-06
CiPaw.12G016400	7.95779	-4.59282	1.6007	-2.86926	0.00411436	0.0227507
CiPaw.06G164400	262.409	-4.59519	1.62718	-2.82402	0.00474248	0.02527
CiPaw.06G057400	678.122	-4.64827	0.360533	-12.8928	4.94314e-38	1.17161e-34
CiPaw.09G088500	684.98	-4.65054	0.973361	-4.77782	1.77207e-06	4.42543e-05
CiPaw.01G303700	37.3919	-4.66416	1.29697	-3.59618	0.000322921	0.00323806
CiPaw.07G193300	1289.12	-4.67158	1.6151	-2.89244	0.00382266	0.0215537
CiPaw.10G154600	1312.55	-4.69954	0.422048	-11.1351	8.46661e-29	6.68914e-26
CiPaw.12G137100	1169.9	-4.72005	0.678424	-6.95737	3.46689e-12	3.63007e-10
CiPaw.08G018600	53.7974	-4.74342	1.18251	-4.01132	6.03794e-05	0.000832035
CiPaw.09G155500	18.5171	-4.80815	1.19421	-4.02621	5.66837e-05	0.000790298
CiPaw.09G218000	87.078	-4.80922	1.16593	-4.12478	3.71085e-05	0.000557311
CiPaw.14G111300	15.9654	-4.82738	1.91706	-2.51811	0.0117986	0.0494078
CiPaw.03G273900	343.394	-4.8609	0.948822	-5.12309	3.00574e-07	9.93227e-06
CiPaw.01G190600	622.707	-4.87454	0.538441	-9.05306	1.3902e-19	4.16614e-17
CiPaw.13G050800	2688.41	-4.90141	0.743204	-6.59497	4.25329e-11	3.67191e-09
CiPaw.11G027200	77.9462	-4.90159	1.79649	-2.72842	0.00636377	0.0314551
CiPaw.15G089400	1319.52	-4.93149	0.287837	-17.1329	8.43575e-66	2.19937e-61
CiPaw.01G078100	15.2741	-5.04067	1.81676	-2.77454	0.00552798	0.0283879
CiPaw.06G164700	1031.62	-5.06458	1.49368	-3.39068	0.000697206	0.00585806
CiPaw.09G042800	4.49254	-5.0897	1.45413	-3.50016	0.000464974	0.00430313
CiPaw.12G013400	114.748	-5.09107	1.40226	-3.63062	0.000282743	0.00291256
CiPaw.07G032500	11.1742	-5.1045	1.90325	-2.68199	0.00731855	0.0348383
CiPaw.03G035400	281.809	-5.14145	0.562256	-9.14432	6.00042e-20	1.90784e-17
CiPaw.12G034100	15.125	-5.17047	1.55187	-3.33177	0.000862966	0.0068742
CiPaw.11G184200	1312.16	-5.18642	0.65761	-7.88678	3.10092e-15	5.35412e-13
CiPaw.06G164300	641.591	-5.19148	1.70397	-3.0467	0.0023137	0.0147416
CiPaw.08G157900	8.68623	-5.20959	1.68841	-3.0855	0.00203212	0.0133327
CiPaw.03G102100	505.875	-5.2427	0.601649	-8.71388	2.93649e-18	7.81225e-16
CiPaw.08G147300	28.1027	-5.24575	1.22176	-4.29359	1.75808e-05	0.000300963
CiPaw.12G125800	1465.11	-5.3428	0.65794	-8.12051	4.64242e-16	9.76106e-14
CiPaw.12G098500	42.2376	-5.34297	0.839964	-6.36095	2.00506e-10	1.55583e-08
CiPaw.02G024700	259.833	-5.3741	0.967462	-5.55484	2.77859e-08	1.26793e-06
CiPaw.06G037600	2900.56	-5.41707	0.457956	-11.8288	2.77077e-32	3.28361e-29
CiPaw.02G161200	8.66629	-5.46034	1.33378	-4.09389	4.24191e-05	0.000623324
CiPaw.03G173700	127.485	-5.46717	1.74331	-3.13609	0.00171219	0.0116859
CiPaw.08G170500	13.0512	-5.47852	1.13651	-4.8205	1.432e-06	3.75605e-05
CiPaw.12G135800	13.9049	-5.52826	1.83314	-3.01573	0.00256365	0.015899
CiPaw.14G085100	10.2836	-5.53524	1.68561	-3.28383	0.00102407	0.00785746
CiPaw.05G142100	1310.11	-5.58897	2.16498	-2.58154	0.00983611	0.0432541
CiPaw.10G113300	211.676	-5.61533	0.966677	-5.8089	6.28837e-09	3.42993e-07
CiPaw.09G095000	12.0748	-5.63625	1.53462	-3.67274	0.000239965	0.00256725
CiPaw.07G190300	107.794	-5.63724	0.58878	-9.57443	1.02417e-21	4.10803e-19
CiPaw.08G135300	15.7234	-5.6928	2.23106	-2.55161	0.0107227	0.0460714
CiPaw.11G108800	331.964	-5.70326	0.49356	-11.5554	6.93626e-31	7.8627e-28
CiPaw.15G009300	2636.77	-5.73317	1.67662	-3.41949	0.000627391	0.00541992
CiPaw.16G118400	13.0029	-5.74058	1.72425	-3.32931	0.000870608	0.00691816
CiPaw.07G220100	12.3228	-5.78561	1.59163	-3.63503	0.000277948	0.0028768
CiPaw.11G018100	822.23	-5.81084	1.69315	-3.43196	0.000599233	0.00525326
CiPaw.06G125100	19510	-5.87816	1.31019	-4.48648	7.24081e-06	0.000143779
CiPaw.08G018300	91.8039	-5.87959	1.58341	-3.71325	0.000204612	0.00227145
CiPaw.06G037500	123.199	-5.88502	0.948403	-6.20519	5.463e-10	3.90223e-08
CiPaw.09G141800	250.396	-5.96119	1.72121	-3.46336	0.000533464	0.0048145
CiPaw.13G016100	31.4651	-5.97361	1.36488	-4.37664	1.2052e-05	0.000218969
CiPaw.12G098600	755.383	-6.00452	0.5409	-11.101	1.24097e-28	9.51602e-26
CiPaw.12G111100	11.1683	-6.06885	2.10364	-2.88492	0.00391508	0.0219467
CiPaw.15G011300	1057.4	-6.13535	1.71641	-3.57452	0.000350873	0.00344423
CiPaw.04G010500	261.332	-6.17751	0.617871	-9.99805	1.55421e-23	7.3675e-21
CiPaw.04G062200	27.8679	-6.2381	2.01764	-3.09179	0.00198956	0.0131122
CiPaw.13G129700	13.2809	-6.25784	1.3806	-4.53271	5.82308e-06	0.000119261
CiPaw.15G009100	362.127	-6.31644	1.95489	-3.2311	0.00123316	0.00903231
CiPaw.16G028600	9.52417	-6.31654	1.55702	-4.0568	4.97486e-05	0.000709544
CiPaw.03G016700	99.2575	-6.34228	0.690375	-9.18673	4.04977e-20	1.33653e-17
CiPaw.09G018500	28.3831	-6.40176	1.65473	-3.86876	0.00010939	0.00135746
CiPaw.03G208600	94.8492	-6.40802	2.34054	-2.73784	0.00618439	0.0308533
CiPaw.14G102100	2918.7	-6.4518	0.452045	-14.2725	3.24935e-46	1.69434e-42
CiPaw.11G181000	17.9064	-6.51646	2.19033	-2.9751	0.00292892	0.0175587
CiPaw.15G008900	554.934	-6.65013	1.86478	-3.56617	0.000362235	0.0035279
CiPaw.09G009500	7.65592	-6.76901	1.45452	-4.65376	3.25929e-06	7.40459e-05
CiPaw.08G059800	23.3425	-6.84995	2.18621	-3.13326	0.00172879	0.0117736
CiPaw.16G104800	15.7915	-6.89479	2.0042	-3.44017	0.000581349	0.00512751
CiPaw.06G037100	12.3231	-6.92207	1.54788	-4.47198	7.74999e-06	0.000152267
CiPaw.08G018400	72.5567	-7.56482	2.07666	-3.64277	0.000269715	0.0028128
CiPaw.12G016200	494.929	-8.0519	2.85566	-2.81963	0.00480793	0.0255404
