# Supplementary material for: Transcriptome analysis under pecan scab infection reveals the molecular mechanisms of the defense response in pecans
Source: PLoS One. 2024 Nov 21;19(11):e0313878. doi: 10.1371/journal.pone.0313878 (PMC11581225; doi:10.1371/journal.pone.0313878)
Supplement: S8 Table — (XLSX) [file pone.0313878.s011.xlsx]

## Sheet: Sheet1
S8 Table. Differentially expressed genes (|log2fold change|≥1.5 and P-adjusted<0.05) in susceptible reaction at 96 hpi
Gene ID	baseMean	log2FoldChange	lfcSE	stat	pvalue	padj
CiPaw.06G169100	69.3457	38.8167	3.88044	10.0032	1.47592e-23	1.0203e-21
CiPaw.07G093000	320.703	9.50762	1.68037	5.65804	1.53109e-08	1.32305e-07
CiPaw.15G065700	10.9925	8.61229	1.48588	5.7961	6.78749e-09	6.27827e-08
CiPaw.05G054600	67.9214	8.58484	1.3866	6.19129	5.9674e-10	6.72707e-09
CiPaw.05G054500	10.4521	8.41897	1.6738	5.02985	4.90854e-07	3.12527e-06
CiPaw.15G064500	132.343	8.29418	1.07848	7.69061	1.46431e-14	3.46536e-13
CiPaw.16G090000	12.39	8.19066	1.82945	4.4771	7.56624e-06	3.66416e-05
CiPaw.03G256500	769.933	8.07414	1.17083	6.8961	5.34481e-12	8.57188e-11
CiPaw.07G120900	11.6713	8.06371	1.5302	5.26972	1.36634e-07	9.8437e-07
CiPaw.06G028500	872.741	8.02959	0.925691	8.67417	4.1659e-18	1.58514e-16
CiPaw.01G066200	378.535	7.85431	0.701326	11.1992	4.11301e-29	4.90098e-27
CiPaw.02G102200	77.0964	7.80311	0.863091	9.04089	1.55399e-19	7.02475e-18
CiPaw.05G148300	5.93354	7.59597	1.5828	4.79907	1.59407e-06	9.06018e-06
CiPaw.08G094000	420.251	7.58463	0.601842	12.6024	2.04939e-36	4.84155e-34
CiPaw.05G066000	4.5193	7.56244	1.74187	4.34156	1.41473e-05	6.42194e-05
CiPaw.05G054400	3.68602	7.50374	1.82972	4.10103	4.11312e-05	0.000166065
CiPaw.13G088600	1752.64	7.32782	0.788438	9.2941	1.48456e-20	7.38692e-19
CiPaw.04G084000	970.369	7.29308	0.554523	13.152	1.65766e-39	5.17649e-37
CiPaw.03G084400	1617.81	7.28876	1.06546	6.84096	7.86625e-12	1.2254e-10
CiPaw.10G106600	6.23556	7.23918	1.55872	4.6443	3.41226e-06	1.791e-05
CiPaw.05G231700	981.969	7.23811	0.761621	9.50356	2.02843e-21	1.10882e-19
CiPaw.05G054300	37.205	7.17611	1.34712	5.327	9.98464e-08	7.39337e-07
CiPaw.14G052900	890.003	7.03532	0.770398	9.13206	6.72106e-20	3.1646e-18
CiPaw.08G052300	8.15034	7.03038	1.36273	5.15904	2.48221e-07	1.69184e-06
CiPaw.15G118600	20.4274	6.98416	2.09833	3.32844	0.000873323	0.0025346
CiPaw.13G115700	103.591	6.97748	1.14235	6.10802	1.00876e-09	1.09275e-08
CiPaw.02G099300	178.48	6.96546	0.760675	9.15695	5.33848e-20	2.53117e-18
CiPaw.11G077700	4.90625	6.95034	1.98793	3.49627	0.000471808	0.00147267
CiPaw.14G075900	25.7153	6.89348	1.13704	6.06266	1.33886e-09	1.42198e-08
CiPaw.12G015200	10.7935	6.88362	1.2828	5.36609	8.04599e-08	6.06698e-07
CiPaw.02G147100	17.55	6.86733	1.33041	5.1618	2.44587e-07	1.66958e-06
CiPaw.10G155000	15.2636	6.83916	1.25265	5.45976	4.76769e-08	3.7596e-07
CiPaw.09G067900	5.9518	6.82485	1.36669	4.99372	5.92276e-07	3.706e-06
CiPaw.14G046900	16.2911	6.7674	1.00771	6.71566	1.8722e-11	2.75985e-10
CiPaw.01G212900	41.7872	6.76623	0.877062	7.71466	1.21309e-14	2.91141e-13
CiPaw.16G097700	30.1681	6.73965	1.28352	5.25091	1.51347e-07	1.07893e-06
CiPaw.15G117300	4.0844	6.70808	1.76526	3.80005	0.000144666	0.000510958
CiPaw.14G048300	154.126	6.68962	0.559179	11.9633	5.53293e-33	9.454e-31
CiPaw.04G058700	11.1953	6.66068	1.33983	4.97127	6.65153e-07	4.12295e-06
CiPaw.09G095900	3.1051	6.61828	2.54525	2.60024	0.00931576	0.0204303
CiPaw.01G176200	3.01833	6.54099	1.93858	3.37411	0.000740537	0.00219591
CiPaw.09G084900	6.07488	6.53343	1.56516	4.17429	2.98916e-05	0.000125111
CiPaw.02G183400	407.419	6.51748	0.545457	11.9487	6.59795e-33	1.12033e-30
CiPaw.09G146900	7.58759	6.51207	1.46081	4.45785	8.27859e-06	3.96951e-05
CiPaw.06G097500	84.5103	6.44919	0.713934	9.03331	1.66557e-19	7.51665e-18
CiPaw.10G007800	122.544	6.43935	1.12534	5.72214	1.05191e-08	9.3699e-08
CiPaw.15G062700	4.65556	6.43726	1.82983	3.51796	0.000434874	0.00136791
CiPaw.05G050500	25102.1	6.41428	0.383043	16.7456	6.10085e-63	1.27498e-59
CiPaw.10G081600	5.67544	6.37667	1.33701	4.76934	1.84831e-06	1.036e-05
CiPaw.10G026100	628.449	6.36355	0.461185	13.7982	2.61145e-43	1.2275e-40
CiPaw.05G069200	49.0002	6.32551	0.945789	6.68808	2.26113e-11	3.28505e-10
CiPaw.07G229600	810.286	6.32071	0.457168	13.8258	1.78146e-43	8.79978e-41
CiPaw.02G005800	428.955	6.31339	0.571161	11.0536	2.10585e-28	2.34474e-26
CiPaw.08G143500	48.8458	6.29287	1.26508	4.97429	6.54884e-07	4.063e-06
CiPaw.11G148700	70.5343	6.2733	0.753122	8.32972	8.10324e-17	2.57484e-15
CiPaw.13G005600	35.9548	6.27066	1.64326	3.81598	0.000135645	0.000482673
CiPaw.01G171800	912.81	6.26938	0.592308	10.5847	3.50994e-26	3.11628e-24
CiPaw.03G202000	200.331	6.25901	0.614936	10.1783	2.47804e-24	1.83944e-22
CiPaw.09G053800	20.8682	6.25076	1.41235	4.42577	9.6098e-06	4.53971e-05
CiPaw.03G144600	152.12	6.23234	1.25569	4.9633	6.93062e-07	4.27352e-06
CiPaw.04G019000	78.8601	6.22152	0.645762	9.63439	5.72306e-22	3.27335e-20
CiPaw.08G129200	62.2284	6.2204	0.72519	8.57762	9.68548e-18	3.51315e-16
CiPaw.10G066300	9.99569	6.21564	1.30462	4.76432	1.89495e-06	1.05908e-05
CiPaw.03G036400	28.6529	6.1092	0.614539	9.94111	2.75744e-23	1.84517e-21
CiPaw.02G195700	5.1659	6.10242	1.38471	4.40702	1.04804e-05	4.9083e-05
CiPaw.12G122300	51.69	6.07989	1.2492	4.86704	1.13281e-06	6.64139e-06
CiPaw.03G136200	52.0974	6.06775	0.78991	7.68157	1.57155e-14	3.70302e-13
CiPaw.16G048400	134.799	6.06632	0.780969	7.76768	7.99338e-15	1.96437e-13
CiPaw.09G004000	2.39054	6.06497	2.56037	2.36879	0.0178465	0.0359764
CiPaw.08G144300	132.038	6.06454	0.6162	9.84183	7.43453e-23	4.67549e-21
CiPaw.10G011900	99.9234	6.0639	0.793001	7.64678	2.06077e-14	4.77297e-13
CiPaw.02G101300	173.322	6.06076	0.589997	10.2725	9.37163e-25	7.2332e-23
CiPaw.01G280800	66.9218	6.04863	0.627647	9.63699	5.58021e-22	3.20514e-20
CiPaw.11G197300	288.849	6.00814	0.419483	14.3227	1.57823e-46	1.07193e-43
CiPaw.13G066500	68.9898	5.99796	1.07908	5.55839	2.72279e-08	2.24636e-07
CiPaw.09G021300	19.7423	5.98662	1.26148	4.74572	2.07765e-06	1.14984e-05
CiPaw.11G087300	19.8527	5.98259	0.790243	7.57057	3.71592e-14	8.30898e-13
CiPaw.05G037400	206.519	5.96695	1.47287	4.05124	5.09469e-05	0.000200918
CiPaw.03G000900	6461.51	5.95307	0.345822	17.2143	2.07501e-66	5.1249e-63
CiPaw.03G135900	2.56056	5.95174	1.76791	3.36654	0.000761175	0.002249
CiPaw.06G028100	5597.8	5.94826	0.45744	13.0034	1.1709e-38	3.42053e-36
CiPaw.01G079600	607.821	5.94336	0.572714	10.3775	3.13768e-25	2.55091e-23
CiPaw.11G154900	127.022	5.93625	1.38429	4.28829	1.80057e-05	7.96707e-05
CiPaw.03G263900	347.814	5.92576	0.488687	12.1259	7.70126e-34	1.42332e-31
CiPaw.03G115000	362.811	5.90775	0.501809	11.7729	5.38435e-32	8.26452e-30
CiPaw.05G222100	64.9835	5.89729	0.708694	8.32135	8.69641e-17	2.75687e-15
CiPaw.03G126200	3.81594	5.89613	1.91212	3.08356	0.00204538	0.00541028
CiPaw.08G168900	7.35578	5.89542	1.88212	3.13233	0.00173424	0.00466956
CiPaw.07G226300	7.55423	5.88753	1.41783	4.15248	3.28886e-05	0.000136041
CiPaw.04G186100	17.0037	5.84684	1.22902	4.75732	1.96178e-06	1.09232e-05
CiPaw.07G003000	119.552	5.84259	0.732584	7.97533	1.5198e-15	4.04407e-14
CiPaw.08G141700	100.108	5.82074	0.823444	7.06877	1.56313e-12	2.72226e-11
CiPaw.03G256700	4010.42	5.8185	0.354207	16.4268	1.22936e-60	2.22662e-57
CiPaw.12G112900	4.61032	5.80329	1.44355	4.02014	5.81631e-05	0.000226516
CiPaw.15G141500	90.9938	5.79236	0.675144	8.57945	9.53258e-18	3.46695e-16
CiPaw.04G155800	4.61787	5.78039	1.62068	3.56665	0.00036158	0.00116061
CiPaw.14G087200	188.659	5.77883	0.676708	8.53963	1.34656e-17	4.7759e-16
CiPaw.10G066400	448.259	5.76794	0.797508	7.23246	4.74323e-13	8.86273e-12
CiPaw.14G120100	303.815	5.76711	0.406903	14.1732	1.34297e-45	8.48505e-43
CiPaw.02G118900	2.82157	5.76678	1.61329	3.57455	0.000350831	0.00112998
CiPaw.01G172700	5.00665	5.76079	1.38428	4.1616	3.16032e-05	0.000131164
CiPaw.05G022900	1671.63	5.75244	0.437871	13.1373	2.01284e-39	6.14437e-37
CiPaw.14G012500	12.0224	5.72952	1.30057	4.40541	1.05584e-05	4.9406e-05
CiPaw.15G118400	786.649	5.72849	0.693649	8.25848	1.4754e-16	4.55496e-15
CiPaw.11G035300	464.036	5.71112	0.684638	8.3418	7.31668e-17	2.33584e-15
CiPaw.04G170000	37.6397	5.70589	2.24711	2.53921	0.0111103	0.0238291
CiPaw.01G101800	11.5777	5.69995	1.37476	4.14614	3.38133e-05	0.000139484
CiPaw.05G030400	7.44398	5.67643	1.36466	4.15959	3.18813e-05	0.000132237
CiPaw.05G104200	6.02789	5.64328	1.54749	3.64674	0.000265589	0.000879341
CiPaw.11G148900	1285.11	5.6351	0.36863	15.2866	9.39072e-53	1.06303e-49
CiPaw.12G074900	225.339	5.63451	0.69752	8.07792	6.58826e-16	1.8606e-14
CiPaw.08G179900	1547.75	5.62915	0.344011	16.3633	3.49683e-60	5.93762e-57
CiPaw.05G117900	15.4515	5.62811	1.38752	4.05623	4.98708e-05	0.000197362
CiPaw.07G132500	3.41935	5.61914	2.09581	2.68114	0.00733729	0.0166185
CiPaw.10G056200	53.6615	5.60483	1.2454	4.50044	6.78143e-06	3.32259e-05
CiPaw.01G247700	21.6242	5.60306	1.28632	4.35589	1.32529e-05	6.05237e-05
CiPaw.05G068600	2.68444	5.58688	1.56323	3.57394	0.000351643	0.00113193
CiPaw.11G157100	4.44468	5.58456	2.37619	2.35022	0.0187625	0.0375387
CiPaw.04G151400	2394.08	5.56531	0.851319	6.53728	6.26487e-11	8.36795e-10
CiPaw.03G057700	204.387	5.56072	0.599238	9.27965	1.7003e-20	8.41416e-19
CiPaw.01G213100	515.739	5.53509	0.409274	13.5242	1.12624e-41	4.56683e-39
CiPaw.11G155200	4777.47	5.51322	0.811167	6.79664	1.07085e-11	1.63904e-10
CiPaw.08G008800	66.7429	5.51271	1.06973	5.15339	2.55817e-07	1.73882e-06
CiPaw.15G147000	53.129	5.51182	0.60896	9.0512	1.414e-19	6.43478e-18
CiPaw.15G023400	18.1639	5.50481	1.44588	3.80725	0.000140521	0.000498066
CiPaw.15G171800	22.5265	5.50318	0.963638	5.71084	1.12419e-08	9.95825e-08
CiPaw.03G111400	45.1638	5.47244	0.506393	10.8067	3.19981e-27	3.13836e-25
CiPaw.11G148800	2887.23	5.47	0.271715	20.1314	3.91533e-90	1.06372e-85
CiPaw.06G084600	5.33041	5.46568	1.36904	3.99234	6.54253e-05	0.000252088
CiPaw.05G211400	13702.7	5.45689	0.281847	19.3612	1.64008e-83	1.48525e-79
CiPaw.10G097400	91.6041	5.4538	1.12045	4.86752	1.13005e-06	6.62804e-06
CiPaw.11G073200	36.2457	5.45372	1.25998	4.3284	1.50195e-05	6.78276e-05
CiPaw.09G225400	153.174	5.44253	0.497106	10.9484	6.76149e-28	7.06523e-26
CiPaw.04G077600	671.751	5.41138	0.375871	14.3969	5.41284e-47	3.77067e-44
CiPaw.03G123900	1953.91	5.36112	0.344279	15.572	1.12769e-54	1.38215e-51
CiPaw.12G127500	32.2607	5.35586	0.855268	6.2622	3.79583e-10	4.44314e-09
CiPaw.16G068900	120.298	5.34405	0.986633	5.41645	6.07931e-08	4.69479e-07
CiPaw.14G083500	1.70264	5.32782	2.35468	2.26265	0.0236571	0.0459575
CiPaw.15G132700	13.0396	5.32509	1.30645	4.076	4.58171e-05	0.000182811
CiPaw.03G031400	7.37181	5.32187	1.27714	4.16702	3.08604e-05	0.000128434
CiPaw.08G069200	672.961	5.30658	0.364761	14.5481	6.00567e-48	4.53228e-45
CiPaw.12G017600	146.433	5.30457	0.483772	10.965	5.62815e-28	5.94963e-26
CiPaw.05G192800	1057.95	5.27347	0.425199	12.4023	2.53795e-35	5.33335e-33
CiPaw.11G180800	457.94	5.27032	0.377304	13.9684	2.43119e-44	1.32101e-41
CiPaw.07G044200	132.877	5.25059	0.771004	6.81007	9.75498e-12	1.50155e-10
CiPaw.03G135400	4.59598	5.25033	1.46062	3.59459	0.000324904	0.00105473
CiPaw.14G087100	661.74	5.2445	0.500621	10.476	1.11358e-25	9.36652e-24
CiPaw.05G205500	1.40609	5.22139	2.24717	2.32354	0.0201502	0.039962
CiPaw.05G069500	13.2633	5.19622	1.03126	5.03872	4.6866e-07	2.99378e-06
CiPaw.07G224900	349.729	5.19475	0.715411	7.2612	3.83672e-13	7.27905e-12
CiPaw.03G242500	466.277	5.18967	0.988123	5.25204	1.5042e-07	1.07289e-06
CiPaw.04G012000	18.6543	5.1838	1.2672	4.09077	4.29947e-05	0.000172767
CiPaw.11G180900	63.4228	5.1836	0.802419	6.45997	1.04726e-10	1.34908e-09
CiPaw.02G167400	40.3735	5.14395	0.604165	8.51414	1.67833e-17	5.84942e-16
CiPaw.11G035400	4.54725	5.13408	1.23732	4.14937	3.33392e-05	0.000137737
CiPaw.14G086000	6.2267	5.12999	1.40664	3.64698	0.000265342	0.000878802
CiPaw.02G128700	8.4834	5.11443	0.977177	5.23389	1.65983e-07	1.1728e-06
CiPaw.10G102900	42.6954	5.10629	1.32539	3.85268	0.000116832	0.000421917
CiPaw.04G184300	12.8331	5.10157	0.840377	6.07057	1.27458e-09	1.35902e-08
CiPaw.01G247300	1574.35	5.08892	0.334243	15.2252	2.40565e-52	2.61427e-49
CiPaw.03G158600	13.6401	5.08506	1.41783	3.58652	0.000335118	0.0010849
CiPaw.15G020000	1513.07	5.07076	0.365619	13.869	9.76818e-44	5.00721e-41
CiPaw.14G087400	530.388	5.05826	0.443065	11.4165	3.45841e-30	4.53903e-28
CiPaw.14G084300	48.4156	5.05781	0.482024	10.4929	9.3158e-26	7.93391e-24
CiPaw.13G056700	63.9926	5.04831	0.613002	8.23539	1.78976e-16	5.46238e-15
CiPaw.03G279700	1.84368	5.04308	1.97188	2.55749	0.0105429	0.0227599
CiPaw.06G056000	62.6914	5.02208	0.733592	6.84587	7.6013e-12	1.18658e-10
CiPaw.11G155100	135.16	5.01117	1.13432	4.41776	9.97273e-06	4.69242e-05
CiPaw.14G116100	8117.39	4.99738	0.425969	11.7318	8.75846e-32	1.32194e-29
CiPaw.09G085100	197.59	4.99724	0.401458	12.4477	1.439e-35	3.12757e-33
CiPaw.10G115300	21.6509	4.99576	0.750382	6.65763	2.78286e-11	3.96043e-10
CiPaw.03G147100	80.2523	4.99543	0.441003	11.3274	9.59615e-30	1.2126e-27
CiPaw.12G032000	3.01815	4.96733	1.62939	3.04859	0.00229919	0.00600561
CiPaw.08G172500	9.99059	4.95851	1.35761	3.65239	0.000259807	0.000862891
CiPaw.16G103400	2753.59	4.95372	0.638142	7.76272	8.31282e-15	2.03645e-13
CiPaw.12G097000	732.327	4.93815	0.550483	8.97058	2.94968e-19	1.28425e-17
CiPaw.06G028000	873.38	4.93541	0.413327	11.9407	7.26198e-33	1.22542e-30
CiPaw.05G068500	18.5668	4.93159	0.926388	5.32346	1.0181e-07	7.53054e-07
CiPaw.12G085500	1.38706	4.93004	1.90919	2.58227	0.0098152	0.0213772
CiPaw.04G156100	2815.03	4.92528	0.306755	16.0561	5.18431e-58	7.04237e-55
CiPaw.01G150200	1170.28	4.9244	0.409904	12.0135	3.01665e-33	5.22014e-31
CiPaw.01G123300	1.98961	4.91874	1.57479	3.12343	0.00178753	0.00479831
CiPaw.07G012100	26.8186	4.91643	0.585754	8.39334	4.72511e-17	1.53923e-15
CiPaw.15G032000	112.531	4.88566	0.525193	9.3026	1.37054e-20	6.83209e-19
CiPaw.15G020100	21982.9	4.88487	0.257448	18.9742	2.78568e-80	1.89203e-76
CiPaw.15G064600	7.64168	4.87415	1.28871	3.78219	0.000155454	0.0005446
CiPaw.05G025000	3487.92	4.87324	0.286688	16.9984	8.43902e-65	1.91059e-61
CiPaw.10G053000	44.2065	4.86384	0.717026	6.78336	1.17415e-11	1.78607e-10
CiPaw.02G182000	108.699	4.85437	0.54999	8.82629	1.08209e-18	4.40092e-17
CiPaw.01G184900	2507.08	4.8534	0.267466	18.1459	1.38383e-73	7.51916e-70
CiPaw.02G112400	300.727	4.83651	0.405406	11.93	8.25363e-33	1.38416e-30
CiPaw.03G090000	29.9408	4.83063	0.815799	5.92135	3.19305e-09	3.14878e-08
CiPaw.05G050400	135.654	4.82852	0.736173	6.55895	5.41892e-11	7.33539e-10
CiPaw.07G070200	27.351	4.81958	0.675239	7.13758	9.49871e-13	1.71241e-11
CiPaw.10G018100	120.592	4.7922	0.532648	8.99694	2.32097e-19	1.03033e-17
CiPaw.11G127100	892.328	4.791	0.451966	10.6004	2.9683e-26	2.68044e-24
CiPaw.10G062400	146.474	4.78341	0.388696	12.3063	8.37892e-35	1.68621e-32
CiPaw.07G068100	4645.84	4.78259	0.412418	11.5965	4.29477e-31	6.0771e-29
CiPaw.06G092800	9.13732	4.76978	1.42011	3.35873	0.000783023	0.00230648
CiPaw.11G197000	12.9466	4.76877	0.939366	5.07659	3.84277e-07	2.50963e-06
CiPaw.01G070100	531.654	4.76241	0.513932	9.26662	1.92145e-20	9.47405e-19
CiPaw.04G071300	8.03993	4.73075	1.18158	4.00376	6.23425e-05	0.000241302
CiPaw.14G048400	850.886	4.72931	0.313111	15.1042	1.51845e-51	1.58666e-48
CiPaw.13G064000	331.091	4.72847	0.598061	7.90632	2.65107e-15	6.87256e-14
CiPaw.01G055800	853.672	4.71761	0.364061	12.9583	2.10883e-38	5.90646e-36
CiPaw.04G145900	288.525	4.70294	0.453345	10.3739	3.26038e-25	2.63625e-23
CiPaw.05G234800	2.33939	4.69866	2.08645	2.25198	0.0243232	0.0470765
CiPaw.02G031300	41.6002	4.69194	0.768405	6.10607	1.02112e-09	1.10525e-08
CiPaw.12G015300	1.75174	4.66422	1.65754	2.81395	0.00489372	0.0116837
CiPaw.04G161900	522.2	4.66318	0.354465	13.1555	1.58141e-39	4.99579e-37
CiPaw.16G033000	41.4137	4.66267	0.945893	4.92939	8.24877e-07	5.01012e-06
CiPaw.07G056600	476.207	4.65662	0.530844	8.7721	1.75369e-18	6.93511e-17
CiPaw.05G028000	404.522	4.6555	0.472128	9.86066	6.16438e-23	3.90382e-21
CiPaw.09G147100	13.7216	4.64346	1.08188	4.29202	1.77055e-05	7.85987e-05
CiPaw.07G032100	162.55	4.63642	0.403553	11.489	1.49834e-30	2.03534e-28
CiPaw.01G141500	14166.3	4.63625	0.794875	5.83268	5.45457e-09	5.15264e-08
CiPaw.05G205700	6.69566	4.62673	1.4008	3.30291	0.000956861	0.0027477
CiPaw.07G070100	545.938	4.6207	0.283873	16.2774	1.42914e-59	2.28393e-56
CiPaw.07G043800	50.2523	4.62027	1.10813	4.16941	3.05386e-05	0.000127367
CiPaw.12G089500	5.18357	4.61694	1.19634	3.85921	0.000113752	0.000412276
CiPaw.09G145200	12.2646	4.60797	0.959571	4.80211	1.57003e-06	8.94412e-06
CiPaw.15G132500	15.4886	4.60116	1.28676	3.57577	0.000349197	0.00112525
CiPaw.07G033300	128.529	4.60086	0.417415	11.0223	2.98456e-28	3.24338e-26
CiPaw.01G145200	40.828	4.59445	0.605043	7.59358	3.11181e-14	7.0569e-13
CiPaw.08G093800	3413.09	4.58721	0.285337	16.0765	3.72975e-58	5.62943e-55
CiPaw.04G085000	174.685	4.57993	0.401788	11.3989	4.23521e-30	5.45319e-28
CiPaw.15G136500	14.8964	4.57448	0.805265	5.68072	1.34132e-08	1.17362e-07
CiPaw.05G069000	4.16521	4.5659	1.48912	3.06616	0.00216825	0.00569755
CiPaw.12G021100	12.4327	4.56395	1.38001	3.30718	0.00094241	0.0027139
CiPaw.01G127700	1114.14	4.54658	0.276473	16.445	9.11456e-61	1.76875e-57
CiPaw.16G090200	39.948	4.54435	0.991569	4.58299	4.58379e-06	2.34788e-05
CiPaw.14G022500	6.1941	4.54172	1.34459	3.37777	0.000730761	0.00217071
CiPaw.05G216900	133.417	4.52602	0.38651	11.71	1.13314e-31	1.68225e-29
CiPaw.01G247500	399.981	4.51576	0.444535	10.1584	3.04098e-24	2.22688e-22
CiPaw.01G283700	12.5633	4.51107	0.916713	4.92092	8.61372e-07	5.20618e-06
CiPaw.02G031100	914.906	4.50054	0.432906	10.3961	2.58233e-25	2.11954e-23
CiPaw.07G055200	11.4678	4.49948	0.988575	4.55148	5.32705e-06	2.67762e-05
CiPaw.01G038600	1.54355	4.49829	1.67013	2.69337	0.00707328	0.0160971
CiPaw.16G052600	148.792	4.49433	0.36239	12.4019	2.55203e-35	5.33335e-33
CiPaw.15G133400	15.1536	4.48899	0.745378	6.02243	1.71819e-09	1.78508e-08
CiPaw.10G062300	98.5893	4.48808	0.478851	9.37261	7.07628e-21	3.62733e-19
CiPaw.04G157200	1551.95	4.48738	0.249059	18.0174	1.42338e-72	6.44508e-69
CiPaw.09G145100	73.1045	4.48365	0.693743	6.46299	1.02655e-10	1.32483e-09
CiPaw.04G085100	194.751	4.48103	0.389724	11.498	1.35084e-30	1.8442e-28
CiPaw.09G097800	4.17349	4.48103	1.41171	3.17419	0.00150254	0.00410674
CiPaw.09G086100	383.451	4.47133	0.34677	12.8942	4.84989e-38	1.29178e-35
CiPaw.01G085600	4.03359	4.46742	1.46222	3.05523	0.00224886	0.00588716
CiPaw.09G041700	1247.03	4.45731	0.376335	11.844	2.31147e-32	3.71585e-30
CiPaw.11G137100	1398.48	4.45064	0.49109	9.06277	1.27174e-19	5.80684e-18
CiPaw.02G096400	1603.03	4.44977	0.362264	12.2832	1.1147e-34	2.16315e-32
CiPaw.01G247600	3.30164	4.44262	1.46189	3.03895	0.00237406	0.0061792
CiPaw.03G220800	2370.79	4.4426	0.695599	6.38673	1.69467e-10	2.10136e-09
CiPaw.01G194100	11.543	4.44135	1.16739	3.8045	0.000142092	0.00050265
CiPaw.10G007600	622.505	4.43821	0.303048	14.6452	1.44492e-48	1.20105e-45
CiPaw.04G130800	3.61672	4.42948	1.59621	2.775	0.0055201	0.0129721
CiPaw.04G191900	107.849	4.4291	0.397162	11.1519	7.01175e-29	8.211e-27
CiPaw.15G146700	13.4163	4.42899	0.738791	5.99492	2.0359e-09	2.07859e-08
CiPaw.05G192500	7.63487	4.42838	1.50519	2.94207	0.00326031	0.00817952
CiPaw.01G243400	3532.79	4.42411	0.7097	6.23378	4.55318e-10	5.24156e-09
CiPaw.15G146900	22.4381	4.42373	0.546408	8.09602	5.67878e-16	1.6206e-14
CiPaw.11G150600	167.825	4.42274	0.877533	5.03997	4.6561e-07	2.9764e-06
CiPaw.05G192300	3064.18	4.4146	0.46797	9.43351	3.9659e-21	2.11266e-19
CiPaw.01G143300	410.908	4.41377	0.42444	10.399	2.50441e-25	2.06182e-23
CiPaw.15G019700	227.769	4.41131	0.523428	8.42774	3.52406e-17	1.16332e-15
CiPaw.15G172100	554.103	4.40138	0.513793	8.56645	1.06726e-17	3.84045e-16
CiPaw.10G151600	16.4014	4.39685	0.966139	4.55095	5.3405e-06	2.68289e-05
CiPaw.11G035500	85.8748	4.38193	1.30397	3.36046	0.000778134	0.00229487
CiPaw.11G005300	256.798	4.38156	0.532626	8.22634	1.93026e-16	5.86591e-15
CiPaw.12G113800	6760.71	4.3803	0.482761	9.07344	1.1532e-19	5.31018e-18
CiPaw.12G087400	41.9488	4.37578	0.787084	5.55948	2.70583e-08	2.23577e-07
CiPaw.10G166000	229.062	4.37512	0.560023	7.8124	5.61085e-15	1.41014e-13
CiPaw.09G085700	300.397	4.37166	0.38192	11.4466	2.44679e-30	3.25855e-28
CiPaw.06G033600	31.9078	4.36724	0.491893	8.87844	6.7807e-19	2.84287e-17
CiPaw.02G168000	484.447	4.36226	0.356661	12.2308	2.12797e-34	4.07131e-32
CiPaw.01G247400	162.29	4.36017	0.318317	13.6976	1.04998e-42	4.52791e-40
CiPaw.08G178200	202.322	4.35369	0.54303	8.01739	1.08016e-15	2.93569e-14
CiPaw.04G165100	59.2698	4.34772	1.3455	3.2313	0.0012323	0.00343729
CiPaw.08G169400	1.8686	4.34753	1.74672	2.48896	0.0128117	0.0269882
CiPaw.10G102100	700.04	4.34166	0.340075	12.7668	2.51365e-37	6.44255e-35
CiPaw.14G098500	424.406	4.33689	0.419147	10.3469	4.32072e-25	3.44238e-23
CiPaw.11G041400	1406.52	4.33521	0.408319	10.6172	2.47861e-26	2.2673e-24
CiPaw.03G133500	2261.2	4.33299	0.327779	13.2193	6.79198e-40	2.22319e-37
CiPaw.04G074800	179.575	4.33199	0.366879	11.8077	3.56158e-32	5.65854e-30
CiPaw.08G172700	2.67594	4.32908	1.44425	2.99745	0.00272245	0.00697111
CiPaw.06G097800	249.019	4.32736	0.509734	8.48945	2.07617e-17	7.07723e-16
CiPaw.06G093900	1.63434	4.32445	1.87787	2.30285	0.0212871	0.0419109
CiPaw.08G109300	127.638	4.32129	0.429429	10.0629	8.06122e-24	5.6885e-22
CiPaw.15G079400	646.553	4.29916	0.313907	13.6956	1.07829e-42	4.57736e-40
CiPaw.03G107500	53.5697	4.2982	0.695137	6.18325	6.27969e-10	7.05861e-09
CiPaw.11G128800	14.8924	4.29787	0.716067	6.00205	1.9484e-09	1.99676e-08
CiPaw.14G023300	116.379	4.29271	0.45318	9.47242	2.73445e-21	1.47693e-19
CiPaw.06G158700	26.2788	4.29238	0.925827	4.63627	3.54755e-06	1.85417e-05
CiPaw.09G145500	12.6106	4.28932	0.762425	5.62589	1.84554e-08	1.57424e-07
CiPaw.01G213000	52.8886	4.28393	0.638236	6.71215	1.91776e-11	2.82088e-10
CiPaw.05G097800	587.858	4.27055	0.329659	12.9544	2.21804e-38	6.14895e-36
CiPaw.01G026400	1183.97	4.26257	0.448138	9.51173	1.87525e-21	1.02716e-19
CiPaw.11G000700	1.35878	4.2528	1.73491	2.45131	0.0142337	0.0295778
CiPaw.10G054600	3.08551	4.22423	1.24327	3.39767	0.000679619	0.00203751
CiPaw.11G062800	69.5419	4.22025	0.826871	5.10387	3.32771e-07	2.20452e-06
CiPaw.09G041300	13.7724	4.21561	1.35593	3.10901	0.00187717	0.00501267
CiPaw.08G109500	6.42139	4.21229	1.00392	4.19583	2.71875e-05	0.000115052
CiPaw.01G164300	1165.76	4.21195	0.561336	7.50345	6.21611e-14	1.33819e-12
CiPaw.06G012300	14.0644	4.20397	1.03626	4.05687	4.97352e-05	0.000196918
CiPaw.03G147800	3.1484	4.19522	1.43973	2.9139	0.00356945	0.00885291
CiPaw.02G157100	257.313	4.19178	0.377048	11.1174	1.03292e-28	1.18407e-26
CiPaw.01G111400	258.034	4.18684	0.328947	12.728	4.13204e-37	1.03944e-34
CiPaw.14G119900	17491	4.18549	0.287206	14.5731	4.16515e-48	3.3282e-45
CiPaw.02G102600	418.853	4.18059	0.38528	10.8508	1.97722e-27	1.98218e-25
CiPaw.13G178200	741.484	4.17618	0.356537	11.7132	1.0914e-31	1.62918e-29
CiPaw.05G205800	3401.76	4.16781	0.410382	10.1559	3.11794e-24	2.2771e-22
CiPaw.11G178200	38.4177	4.16272	0.660208	6.30517	2.87883e-10	3.44243e-09
CiPaw.09G105200	25.0153	4.16151	0.700289	5.94257	2.80587e-09	2.7964e-08
CiPaw.01G126100	2014.79	4.16021	0.260784	15.9527	2.72946e-57	3.53115e-54
CiPaw.02G132300	7.12541	4.15631	1.09435	3.79797	0.000145889	0.000514607
CiPaw.13G178100	178.598	4.15544	0.433921	9.57647	1.00416e-21	5.60185e-20
CiPaw.15G172500	10.103	4.15065	0.930661	4.45989	8.20009e-06	3.93604e-05
CiPaw.13G056800	167.75	4.13775	0.526794	7.85459	4.01084e-15	1.02124e-13
CiPaw.11G073500	5.07956	4.1367	1.43312	2.88649	0.00389565	0.0095607
CiPaw.09G145900	12.8208	4.13653	0.779826	5.30443	1.13024e-07	8.26993e-07
CiPaw.14G083900	2.08524	4.12266	1.79949	2.29101	0.0219626	0.043094
CiPaw.08G039700	5674.32	4.12182	0.456329	9.03256	1.67707e-19	7.55601e-18
CiPaw.02G008400	1143.18	4.11894	0.31678	13.0025	1.18377e-38	3.42134e-36
CiPaw.01G057100	1260.9	4.11343	0.288029	14.2813	2.86305e-46	1.89715e-43
CiPaw.06G054500	389.895	4.11251	0.346785	11.859	1.93341e-32	3.14533e-30
CiPaw.11G015600	11.9226	4.11164	0.766649	5.36313	8.1792e-08	6.15376e-07
CiPaw.15G128800	708.789	4.11161	0.472252	8.7064	3.13685e-18	1.21054e-16
CiPaw.01G070000	845.919	4.10991	0.427107	9.62266	6.41473e-22	3.63832e-20
CiPaw.01G172200	218.759	4.1019	0.562293	7.29496	2.98754e-13	5.78332e-12
CiPaw.16G076200	33.2294	4.08314	0.500558	8.15718	3.42935e-16	1.00506e-14
CiPaw.11G040700	46.401	4.07955	0.603854	6.75585	1.41996e-11	2.12901e-10
CiPaw.07G127900	1.3626	4.06981	1.65127	2.46465	0.0137146	0.0286217
CiPaw.05G088000	381.724	4.06904	0.512503	7.93955	2.02913e-15	5.31093e-14
CiPaw.08G085200	690.883	4.06825	0.387578	10.4966	8.95546e-26	7.67514e-24
CiPaw.15G146600	33.8882	4.04518	0.465607	8.68797	3.68972e-18	1.40592e-16
CiPaw.15G080000	11.9095	4.04204	0.665296	6.07555	1.2356e-09	1.32056e-08
CiPaw.15G009700	24.0413	4.03249	0.862367	4.67607	2.92421e-06	1.55561e-05
CiPaw.08G141100	715.227	4.02574	0.356115	11.3046	1.2452e-29	1.55182e-27
CiPaw.09G084600	7.50977	4.02001	0.879181	4.57245	4.8206e-06	2.45946e-05
CiPaw.04G012100	17.8066	4.01224	1.38656	2.89366	0.00380775	0.00937207
CiPaw.03G123400	61.4224	4.00137	0.877421	4.56038	5.10606e-06	2.58423e-05
CiPaw.15G019800	556.734	3.99733	0.356256	11.2204	3.2383e-29	3.91014e-27
CiPaw.10G056000	93.6813	3.99363	0.450012	8.87449	7.02545e-19	2.93642e-17
CiPaw.09G084700	157.917	3.98797	0.359866	11.0818	1.53705e-28	1.73994e-26
CiPaw.10G054500	692.496	3.98653	0.423918	9.40402	5.25182e-21	2.74387e-19
CiPaw.03G237800	37.6468	3.9821	0.537717	7.40558	1.30583e-13	2.67749e-12
CiPaw.09G160800	46.423	3.9809	0.673204	5.91336	3.35195e-09	3.29113e-08
CiPaw.15G067100	269.626	3.97031	0.592383	6.70226	2.05218e-11	2.99912e-10
CiPaw.09G086200	674.538	3.96182	0.289033	13.7071	9.20103e-43	4.03183e-40
CiPaw.05G065300	69.4401	3.96084	0.540184	7.33238	2.26093e-13	4.4803e-12
CiPaw.04G004800	5.04131	3.95909	1.44623	2.73751	0.00619054	0.0143404
CiPaw.03G136300	87.1889	3.95716	0.673069	5.87928	4.12053e-09	3.97691e-08
CiPaw.08G143200	103.409	3.9498	0.462477	8.54053	1.33608e-17	4.75115e-16
CiPaw.11G197200	149.439	3.9422	0.339627	11.6075	3.7766e-31	5.37187e-29
CiPaw.10G163600	59.5028	3.9319	0.627716	6.26383	3.75639e-10	4.40076e-09
CiPaw.04G096500	3499.9	3.9268	0.252208	15.5697	1.17011e-54	1.38215e-51
CiPaw.08G037400	12.3732	3.92544	0.763426	5.14188	2.72008e-07	1.8392e-06
CiPaw.05G183900	203.151	3.91961	1.06875	3.66747	0.000244964	0.000818696
CiPaw.04G189100	139.24	3.91368	0.314691	12.4366	1.65462e-35	3.56767e-33
CiPaw.01G172600	246.388	3.90566	0.481432	8.11258	4.95569e-16	1.42472e-14
CiPaw.06G028200	25294.5	3.904	0.354001	11.0282	2.79351e-28	3.09772e-26
CiPaw.05G193100	10.0331	3.89861	1.25203	3.11382	0.00184682	0.00493892
CiPaw.15G009900	14.1284	3.89797	1.25153	3.11458	0.00184209	0.00492868
CiPaw.05G194900	152.161	3.89384	0.436665	8.91721	4.7817e-19	2.03939e-17
CiPaw.11G150500	543.902	3.88325	0.852195	4.55677	5.19468e-06	2.62281e-05
CiPaw.11G040000	16.517	3.88078	0.951605	4.07814	4.53981e-05	0.000181354
CiPaw.16G031800	1148.96	3.87298	0.343684	11.269	1.86674e-29	2.29483e-27
CiPaw.08G045300	82.1682	3.87273	0.528153	7.33259	2.25754e-13	4.47686e-12
CiPaw.11G148500	693.594	3.87267	0.266025	14.5576	5.22953e-48	4.05931e-45
CiPaw.11G139400	395.684	3.86782	0.465789	8.3038	1.0083e-16	3.17055e-15
CiPaw.04G074000	495.915	3.86197	0.284162	13.5907	4.54442e-42	1.89943e-39
CiPaw.04G090900	6592.84	3.85897	0.316143	12.2064	2.87385e-34	5.45992e-32
CiPaw.04G071600	102.038	3.83286	0.940015	4.07744	4.55337e-05	0.000181814
CiPaw.02G001200	610.742	3.83227	0.533841	7.17868	7.03896e-13	1.29038e-11
CiPaw.02G132400	186.746	3.82839	0.331123	11.5618	6.43211e-31	9.0076e-29
CiPaw.10G112500	57.6346	3.82729	0.439733	8.70368	3.21304e-18	1.23643e-16
CiPaw.07G052400	117.294	3.8254	0.493095	7.75794	8.63194e-15	2.10703e-13
CiPaw.09G085900	481.806	3.81895	0.303421	12.5863	2.51076e-36	5.88037e-34
CiPaw.01G172500	149.209	3.81839	0.689371	5.53894	3.04305e-08	2.48568e-07
CiPaw.15G132400	4700.56	3.81603	0.272121	14.0233	1.12346e-44	6.35879e-42
CiPaw.09G204100	8622.35	3.81084	0.286062	13.3217	1.73047e-40	6.02735e-38
CiPaw.12G021000	21.5573	3.80417	0.802729	4.73905	2.14722e-06	1.18472e-05
CiPaw.01G077900	10.707	3.80308	0.91513	4.15578	3.24176e-05	0.000134236
CiPaw.03G099600	22.509	3.80235	0.800866	4.7478	2.05641e-06	1.13925e-05
CiPaw.15G138700	309.334	3.79939	0.503268	7.54942	4.37194e-14	9.64882e-13
CiPaw.15G146000	65.9195	3.79762	0.432353	8.78362	1.58294e-18	6.29654e-17
CiPaw.01G159000	52.9211	3.7974	0.724501	5.2414	1.59364e-07	1.13163e-06
CiPaw.01G200300	59.0989	3.79559	0.448563	8.46167	2.63581e-17	8.80807e-16
CiPaw.02G043400	52.3323	3.79151	0.582013	6.51447	7.29474e-11	9.62991e-10
CiPaw.15G132600	247.457	3.78992	0.282857	13.3987	6.15342e-41	2.25914e-38
CiPaw.03G008100	250.315	3.7867	0.732926	5.16656	2.38445e-07	1.63217e-06
CiPaw.15G025200	237.922	3.76628	0.38101	9.88499	4.8364e-23	3.12103e-21
CiPaw.03G256400	130.84	3.76436	0.378891	9.9352	2.92576e-23	1.94821e-21
CiPaw.09G054800	962.06	3.76267	0.500509	7.5177	5.57485e-14	1.2078e-12
CiPaw.12G101500	56.1944	3.76174	0.585319	6.42681	1.30308e-10	1.65117e-09
CiPaw.01G143200	789.084	3.76164	0.251703	14.9448	1.68466e-50	1.6346e-47
CiPaw.07G180600	30.7987	3.75237	0.362737	10.3446	4.42869e-25	3.51809e-23
CiPaw.14G089300	107.752	3.74468	0.476787	7.85398	4.03044e-15	1.02455e-13
CiPaw.09G074200	132.349	3.74388	0.718917	5.20767	1.91226e-07	1.33622e-06
CiPaw.05G063900	5746.75	3.74029	0.308664	12.1177	8.51323e-34	1.56275e-31
CiPaw.04G109700	198.76	3.73931	0.629963	5.93576	2.92484e-09	2.90644e-08
CiPaw.12G032500	54.9406	3.73417	0.632709	5.90188	3.5939e-09	3.50943e-08
CiPaw.04G146100	11563.5	3.72752	0.286625	13.0048	1.14841e-38	3.39131e-36
CiPaw.01G294700	7.53819	3.71909	1.4378	2.58666	0.00969121	0.0211513
CiPaw.15G073700	166.8	3.71759	0.382123	9.72878	2.2731e-22	1.36628e-20
CiPaw.14G116200	8968.67	3.71679	0.355763	10.4474	1.50632e-25	1.24767e-23
CiPaw.01G217700	2610	3.69853	0.335525	11.0231	2.95655e-28	3.22584e-26
CiPaw.15G026600	96.7383	3.69249	0.343718	10.7428	6.40778e-27	6.12981e-25
CiPaw.07G172100	80.9454	3.69017	0.382411	9.64974	4.9281e-22	2.8426e-20
CiPaw.02G092100	7.52448	3.68896	1.31161	2.81255	0.00491508	0.0117237
CiPaw.03G056200	1163.67	3.68587	0.398399	9.25169	2.20962e-20	1.08359e-18
CiPaw.02G109900	38.0828	3.68414	0.511153	7.20752	5.69813e-13	1.05311e-11
CiPaw.11G148600	238.777	3.6794	0.350875	10.4863	9.98186e-26	8.44819e-24
CiPaw.10G055900	50.3895	3.67901	0.557968	6.59359	4.29317e-11	5.92066e-10
CiPaw.03G078200	850.468	3.67535	0.460771	7.97651	1.50527e-15	4.0097e-14
CiPaw.08G152800	554.884	3.67478	0.418653	8.77762	1.66968e-18	6.62218e-17
CiPaw.05G113200	45.5895	3.67318	0.922994	3.97964	6.90205e-05	0.000264478
CiPaw.04G146000	4495.8	3.67232	0.36792	9.9813	1.84043e-23	1.25946e-21
CiPaw.08G110400	115.855	3.65996	0.293913	12.4525	1.35461e-35	2.9679e-33
CiPaw.02G124200	21.1233	3.65935	1.23458	2.96404	0.00303629	0.00768063
CiPaw.03G246200	245.524	3.65772	0.358676	10.1978	2.02747e-24	1.53006e-22
CiPaw.01G213200	45.8838	3.65721	0.552677	6.61727	3.65898e-11	5.10678e-10
CiPaw.07G127800	54.3492	3.65669	0.667951	5.47448	4.38786e-08	3.4826e-07
CiPaw.11G155000	424.651	3.63949	0.650803	5.5923	2.24082e-08	1.88013e-07
CiPaw.03G007100	1394.04	3.63906	0.554324	6.56486	5.20807e-11	7.08528e-10
CiPaw.07G050400	2314.41	3.63184	0.285886	12.7038	5.63382e-37	1.37891e-34
CiPaw.03G147000	104.829	3.62636	0.409006	8.86629	7.5625e-19	3.14156e-17
CiPaw.11G197700	91.9147	3.62281	0.444703	8.14659	3.74333e-16	1.09236e-14
CiPaw.08G134100	1305.57	3.6203	0.328726	11.0131	3.30447e-28	3.56254e-26
CiPaw.02G099800	238.695	3.61376	0.26285	13.7484	5.20843e-43	2.31971e-40
CiPaw.13G169100	78.1331	3.61168	0.382788	9.43519	3.90271e-21	2.08308e-19
CiPaw.13G013300	664.832	3.61002	0.392129	9.20619	3.37899e-20	1.63346e-18
CiPaw.04G156700	10379.2	3.60666	0.200746	17.9662	3.58162e-72	1.39008e-68
CiPaw.03G165800	11.4321	3.60608	0.995762	3.62143	0.000292982	0.000960508
CiPaw.05G033600	2988.31	3.60076	0.302204	11.915	9.88788e-33	1.62808e-30
CiPaw.02G109800	77.7704	3.59621	0.417172	8.62045	6.66914e-18	2.47862e-16
CiPaw.02G025800	7597.27	3.59255	0.321547	11.1727	5.5475e-29	6.5528e-27
CiPaw.04G189200	319.961	3.59212	0.203885	17.6184	1.78021e-69	6.04559e-66
CiPaw.04G032600	15.6655	3.58267	0.762099	4.70105	2.58823e-06	1.40213e-05
CiPaw.07G122000	148.729	3.57923	0.444162	8.05839	7.7304e-16	2.15626e-14
CiPaw.01G058900	5.36822	3.57769	1.30499	2.74154	0.00611517	0.0141925
CiPaw.05G192700	27.7152	3.5759	0.617886	5.78732	7.15177e-09	6.59088e-08
CiPaw.04G157300	3890.27	3.56752	0.256035	13.9337	3.95155e-44	2.06453e-41
CiPaw.12G033000	7294.92	3.56509	0.354735	10.05	9.18666e-24	6.44918e-22
CiPaw.16G032000	532.96	3.5634	0.253548	14.0542	7.26267e-45	4.19813e-42
CiPaw.02G078000	5084.67	3.56299	0.295105	12.0736	1.45574e-33	2.55158e-31
CiPaw.06G028300	1451.96	3.5546	0.332049	10.7051	9.63647e-27	9.09041e-25
CiPaw.12G062900	423.778	3.55025	0.288809	12.2927	9.90959e-35	1.9509e-32
CiPaw.03G239300	140.689	3.54527	0.365076	9.71106	2.70505e-22	1.6046e-20
CiPaw.16G024300	162.61	3.54297	0.643443	5.50627	3.66511e-08	2.95208e-07
CiPaw.02G078500	574.001	3.54217	0.344267	10.289	7.89742e-25	6.11273e-23
CiPaw.15G020200	13812.6	3.53969	0.266654	13.2745	3.25422e-40	1.11912e-37
CiPaw.07G111700	5.69942	3.53479	0.958725	3.68697	0.000226936	0.000764937
CiPaw.08G133200	2414.58	3.53346	0.256085	13.798	2.62054e-43	1.2275e-40
CiPaw.03G183800	5.94908	3.53135	1.43887	2.45425	0.0141181	0.029368
CiPaw.01G223900	17201	3.5254	0.201223	17.5199	1.01014e-68	3.04929e-65
CiPaw.07G218300	8.51777	3.52253	0.730042	4.8251	1.39931e-06	8.05092e-06
CiPaw.14G088500	896.259	3.52201	0.249305	14.1273	2.57707e-45	1.59122e-42
CiPaw.05G216800	140.398	3.51707	0.44374	7.92596	2.26393e-15	5.9084e-14
CiPaw.09G182100	3.95184	3.51515	1.2025	2.92319	0.00346467	0.00863639
CiPaw.15G173000	87.5918	3.51367	0.711713	4.93692	7.93649e-07	4.84072e-06
CiPaw.07G049600	1604.95	3.51128	0.241945	14.5127	1.0065e-47	7.39042e-45
CiPaw.05G163500	54.1473	3.51096	1.37954	2.54502	0.010927	0.0234731
CiPaw.04G186200	2601.72	3.50471	0.296366	11.8256	2.87827e-32	4.59981e-30
CiPaw.09G105000	34.3948	3.50274	0.503614	6.95521	3.52049e-12	5.8178e-11
CiPaw.04G075900	56.9726	3.50214	0.45899	7.63009	2.34586e-14	5.39646e-13
CiPaw.07G216900	3.57026	3.49701	1.51698	2.30524	0.0211533	0.0416806
CiPaw.02G110000	20.2706	3.48745	0.600286	5.80965	6.26028e-09	5.84064e-08
CiPaw.04G074700	634.632	3.48283	0.312058	11.1608	6.33963e-29	7.45606e-27
CiPaw.10G046100	400.856	3.48176	0.363965	9.5662	1.1091e-21	6.16197e-20
CiPaw.06G110700	50.2589	3.47912	0.416532	8.35259	6.67806e-17	2.1395e-15
CiPaw.05G072500	2043.91	3.47862	0.267752	12.992	1.359e-38	3.88646e-36
CiPaw.08G046500	159.252	3.46687	0.319573	10.8485	2.02835e-27	2.02597e-25
CiPaw.07G104000	5152.34	3.46365	0.311184	11.1306	8.90821e-29	1.02987e-26
CiPaw.06G124500	7.75897	3.46349	0.898264	3.85575	0.000115373	0.000417316
CiPaw.05G222000	3852.07	3.46164	0.236094	14.6621	1.12672e-48	9.8744e-46
CiPaw.04G110200	519.562	3.46131	0.477004	7.25635	3.97663e-13	7.51823e-12
CiPaw.03G279100	223.341	3.4608	0.478461	7.2332	4.71752e-13	8.82076e-12
CiPaw.15G068300	1.89495	3.46068	1.51394	2.28589	0.0222609	0.0436038
CiPaw.16G046300	6197.82	3.45062	0.327684	10.5303	6.26193e-26	5.40076e-24
CiPaw.11G058900	4804.89	3.44795	0.274812	12.5466	4.15081e-36	9.55671e-34
CiPaw.08G056400	35.9117	3.43755	0.473224	7.2641	3.75523e-13	7.1344e-12
CiPaw.13G063900	20544.7	3.43638	0.338706	10.1456	3.46611e-24	2.52459e-22
CiPaw.13G086300	14.5172	3.43154	0.537808	6.3806	1.76392e-10	2.17827e-09
CiPaw.04G110100	59.0687	3.42562	0.843808	4.05971	4.91335e-05	0.000194898
CiPaw.05G027900	107.302	3.42235	0.435687	7.85506	3.99566e-15	1.01833e-13
CiPaw.13G106500	794.97	3.42073	0.247828	13.8028	2.45018e-43	1.18869e-40
CiPaw.04G112400	7.36666	3.41813	1.0311	3.31503	0.000916332	0.00264671
CiPaw.07G052300	74.6897	3.41509	0.449649	7.595	3.07799e-14	6.99773e-13
CiPaw.13G025500	58.0188	3.40912	0.593119	5.74779	9.04185e-09	8.17739e-08
CiPaw.12G045600	481.783	3.40501	0.589863	5.77254	7.80862e-09	7.15014e-08
CiPaw.01G055600	689.692	3.40388	0.396949	8.57512	9.89795e-18	3.58066e-16
CiPaw.13G088700	8630.07	3.40362	0.261655	13.0081	1.10104e-38	3.28715e-36
CiPaw.01G012500	307.424	3.40181	0.358652	9.48498	2.42419e-21	1.31196e-19
CiPaw.15G009400	4897.87	3.40028	0.409343	8.3067	9.84039e-17	3.09784e-15
CiPaw.03G214200	868.156	3.39764	0.311852	10.8951	1.21693e-27	1.24292e-25
CiPaw.10G114600	257.787	3.39548	0.43601	7.78763	6.82775e-15	1.69558e-13
CiPaw.07G191500	175.555	3.39362	0.578684	5.86438	4.50807e-09	4.31907e-08
CiPaw.07G050500	108.805	3.39294	0.326958	10.3773	3.14545e-25	2.55091e-23
CiPaw.09G167700	1015.75	3.39241	0.341862	9.92335	3.29501e-23	2.16752e-21
CiPaw.12G096300	1439.41	3.39042	0.369985	9.16365	5.01704e-20	2.38292e-18
CiPaw.04G073400	1312.09	3.38956	0.280062	12.1029	1.01924e-33	1.84605e-31
CiPaw.07G012200	17.0703	3.38728	0.750922	4.51082	6.45776e-06	3.17719e-05
CiPaw.16G049200	109.857	3.38432	0.270472	12.5126	6.36735e-36	1.41794e-33
CiPaw.11G083600	5364.96	3.37673	0.230578	14.6446	1.45887e-48	1.20105e-45
CiPaw.03G259300	25.9596	3.37638	1.3527	2.49603	0.0125592	0.026518
CiPaw.06G028600	159.215	3.37197	0.461089	7.31305	2.61148e-13	5.10055e-12
CiPaw.06G109300	1716.95	3.3717	0.411524	8.19321	2.5434e-16	7.57666e-15
CiPaw.09G004200	4.62976	3.36823	0.951067	3.54153	0.000397818	0.00126349
CiPaw.04G165000	2198.22	3.36526	0.268521	12.5326	4.95327e-36	1.12142e-33
CiPaw.08G181000	1368.67	3.36147	0.277213	12.126	7.69601e-34	1.42332e-31
CiPaw.16G049300	1583.84	3.34345	0.250574	13.3431	1.29857e-40	4.70393e-38
CiPaw.05G193000	35.0429	3.3409	0.694829	4.80823	1.52269e-06	8.70731e-06
CiPaw.08G006400	3179.08	3.33643	0.308875	10.8019	3.37297e-27	3.28448e-25
CiPaw.07G068000	1481.76	3.33297	0.34697	9.60592	7.54799e-22	4.25444e-20
CiPaw.05G063100	90.0854	3.33291	0.53635	6.21406	5.16326e-10	5.87911e-09
CiPaw.02G109700	72.9544	3.33291	0.307032	10.8552	1.88296e-27	1.89467e-25
CiPaw.06G145500	630.201	3.33259	0.33996	9.80289	1.09413e-22	6.77114e-21
CiPaw.07G132600	171.26	3.32924	0.513027	6.4894	8.61791e-11	1.12617e-09
CiPaw.12G076900	1372.43	3.32893	0.373398	8.91522	4.86845e-19	2.07313e-17
CiPaw.02G045700	17.8824	3.32722	0.951737	3.49595	0.00047238	0.00147411
CiPaw.13G019400	11.1299	3.32595	1.47359	2.25704	0.0240058	0.0465518
CiPaw.02G109600	18.9252	3.32008	0.431142	7.70066	1.35365e-14	3.21469e-13
CiPaw.03G112400	3.93393	3.30973	1.23779	2.67391	0.00749731	0.0169358
CiPaw.05G081900	29.2815	3.30547	0.411529	8.03216	9.57687e-16	2.63078e-14
CiPaw.07G044900	1252.12	3.30409	0.264262	12.5031	7.17975e-36	1.58585e-33
CiPaw.09G216000	2772.38	3.30253	0.298762	11.054	2.0956e-28	2.34294e-26
CiPaw.03G197200	527.688	3.28556	0.471765	6.96439	3.29818e-12	5.4905e-11
CiPaw.08G086300	2.68923	3.28469	1.19678	2.74461	0.00605821	0.0140843
CiPaw.12G096500	461.847	3.27999	0.382194	8.58201	9.32315e-18	3.40445e-16
CiPaw.03G060900	93.6752	3.27573	0.474908	6.89761	5.2885e-12	8.48659e-11
CiPaw.05G058900	360.348	3.2668	0.699177	4.67234	2.97781e-06	1.5801e-05
CiPaw.15G009600	2364.72	3.26674	0.369798	8.83384	1.01146e-18	4.12603e-17
CiPaw.01G047700	3103.99	3.26587	0.293508	11.127	9.26841e-29	1.06697e-26
CiPaw.09G156000	321.736	3.26511	0.353399	9.23916	2.48449e-20	1.20965e-18
CiPaw.03G260700	26.782	3.26066	1.4074	2.3168	0.0205147	0.0405932
CiPaw.05G022700	29595.1	3.25435	0.331065	9.82994	8.36657e-23	5.22536e-21
CiPaw.01G233300	62.7043	3.24974	0.537233	6.04903	1.45717e-09	1.53682e-08
CiPaw.15G026000	518.356	3.2482	0.247119	13.1442	1.83654e-39	5.66989e-37
CiPaw.15G032200	101.238	3.24629	0.383908	8.4559	2.76948e-17	9.23206e-16
CiPaw.15G145900	36.8321	3.24555	0.514621	6.30668	2.85084e-10	3.41197e-09
CiPaw.12G017700	1006.43	3.24376	0.268383	12.0863	1.24803e-33	2.21611e-31
CiPaw.08G073300	320.393	3.23679	0.331799	9.75527	1.75133e-22	1.06443e-20
CiPaw.15G053800	52.4727	3.23677	0.412126	7.85383	4.03515e-15	1.02455e-13
CiPaw.07G134200	674.943	3.23483	0.238566	13.5595	6.96036e-42	2.86514e-39
CiPaw.16G049400	598.587	3.23089	0.233297	13.8488	1.29339e-43	6.50721e-41
CiPaw.10G019800	90.0364	3.22831	0.374638	8.61714	6.86453e-18	2.54775e-16
CiPaw.13G053800	125.239	3.22684	0.456009	7.07627	1.48088e-12	2.58564e-11
CiPaw.04G157600	150.384	3.22211	0.427028	7.54543	4.50796e-14	9.91677e-13
CiPaw.06G030200	29.6873	3.22205	0.600505	5.36557	8.0695e-08	6.07965e-07
CiPaw.05G022300	1122.56	3.21789	0.341817	9.41409	4.7721e-21	2.52234e-19
CiPaw.09G178200	4.30997	3.21478	0.979951	3.28055	0.00103606	0.00294585
CiPaw.13G139800	5172.44	3.213	0.212987	15.0854	2.01983e-51	2.0324e-48
CiPaw.10G073300	1923.68	3.21161	0.29203	10.9975	3.92763e-28	4.21762e-26
CiPaw.04G074900	316.595	3.21076	0.237538	13.5168	1.24456e-41	4.90031e-39
CiPaw.03G237600	334.575	3.20343	0.644953	4.96692	6.8023e-07	4.20584e-06
CiPaw.05G033900	27.3462	3.19714	0.702298	4.5524	5.30365e-06	2.66882e-05
CiPaw.05G107300	2570.25	3.19254	0.351504	9.08251	1.06098e-19	4.90218e-18
CiPaw.16G074600	202.535	3.19062	0.282738	11.2847	1.5616e-29	1.93724e-27
CiPaw.09G039000	495.919	3.19041	0.340756	9.36273	7.7704e-21	3.97563e-19
CiPaw.07G164500	80.7658	3.18918	0.489224	6.51885	7.08492e-11	9.37114e-10
CiPaw.16G053100	31.251	3.18711	0.557524	5.71653	1.08719e-08	9.65566e-08
CiPaw.01G002700	206.501	3.18684	0.487479	6.53739	6.26024e-11	8.36588e-10
CiPaw.10G101200	18.3963	3.18379	0.43904	7.2517	4.11559e-13	7.76474e-12
CiPaw.09G146100	74.1186	3.1834	0.575949	5.52722	3.25339e-08	2.64555e-07
CiPaw.11G198300	37.0371	3.18299	0.63417	5.01915	5.19007e-07	3.28833e-06
CiPaw.05G202600	212.351	3.17928	0.45636	6.96661	3.2468e-12	5.41492e-11
CiPaw.01G217900	1449.79	3.179	0.277332	11.4628	2.02837e-30	2.72806e-28
CiPaw.09G113600	53.3406	3.17691	0.438272	7.24872	4.20726e-13	7.93219e-12
CiPaw.02G113400	1046.99	3.17224	0.277756	11.421	3.2855e-30	4.33303e-28
CiPaw.06G081500	126.946	3.17054	0.290662	10.908	1.05552e-27	1.08622e-25
CiPaw.04G101600	167.534	3.16997	0.487699	6.49984	8.04048e-11	1.05579e-09
CiPaw.01G264900	75.6226	3.16054	0.643099	4.91455	8.89883e-07	5.35823e-06
CiPaw.03G009800	17.2525	3.16016	0.796944	3.96534	7.32901e-05	0.000279107
CiPaw.15G116300	297.168	3.15921	0.324026	9.74985	1.8474e-22	1.11782e-20
CiPaw.07G164200	61.5731	3.15892	0.80065	3.94545	7.96518e-05	0.000300803
CiPaw.10G014400	1330.2	3.15721	0.301214	10.4816	1.0495e-25	8.85487e-24
CiPaw.12G019200	336.651	3.15563	0.273157	11.5524	7.17525e-31	9.99678e-29
CiPaw.15G083800	63.4451	3.14746	0.37189	8.4634	2.59686e-17	8.68862e-16
CiPaw.05G063200	220.094	3.14237	0.551067	5.70235	1.18169e-08	1.04314e-07
CiPaw.03G125500	87.3048	3.14001	0.713922	4.39826	1.09123e-05	5.08781e-05
CiPaw.09G076100	338.363	3.134	0.366316	8.55545	1.17405e-17	4.20245e-16
CiPaw.07G051900	218.487	3.13317	0.502086	6.24029	4.36748e-10	5.05563e-09
CiPaw.09G081300	290.191	3.12857	0.340509	9.18792	4.00509e-20	1.92585e-18
CiPaw.05G256900	28.5712	3.12281	0.517899	6.02977	1.64197e-09	1.71243e-08
CiPaw.13G035700	2127.37	3.11936	0.231891	13.4519	3.00164e-41	1.13262e-38
CiPaw.08G124900	74.1591	3.11899	0.428612	7.27695	3.41451e-13	6.52817e-12
CiPaw.11G078600	941.646	3.11773	0.655358	4.75729	1.96206e-06	1.09232e-05
CiPaw.07G146800	420.596	3.11428	0.314284	9.90912	3.79979e-23	2.46968e-21
CiPaw.05G118100	1843.22	3.10294	0.29221	10.6189	2.43493e-26	2.23487e-24
CiPaw.14G079300	436.752	3.10264	0.278653	11.1344	8.53129e-29	9.94755e-27
CiPaw.04G157700	940.656	3.10173	0.317168	9.77946	1.37949e-22	8.40522e-21
CiPaw.11G017900	3.37891	3.10047	1.0479	2.95875	0.00308887	0.00779846
CiPaw.08G085700	8.24047	3.09863	0.977322	3.17053	0.00152159	0.00415255
CiPaw.03G008200	44.3238	3.09814	0.508372	6.09423	1.09966e-09	1.18507e-08
CiPaw.09G081800	5396.39	3.09767	0.245361	12.625	1.53787e-36	3.66499e-34
CiPaw.05G159800	357.149	3.09701	0.251812	12.2989	9.18428e-35	1.8213e-32
CiPaw.15G056400	11612	3.09413	0.317527	9.74444	1.94845e-22	1.17373e-20
CiPaw.16G117500	19.3408	3.0818	1.03549	2.97618	0.00291859	0.00741951
CiPaw.05G012600	20565.7	3.07671	0.218117	14.1058	3.49949e-45	2.11276e-42
CiPaw.10G023100	7900.79	3.07534	0.2742	11.2157	3.4158e-29	4.10622e-27
CiPaw.04G039100	1798.14	3.07402	0.332689	9.2399	2.46718e-20	1.20338e-18
CiPaw.09G212800	3082.58	3.07173	0.264512	11.6128	3.54717e-31	5.07208e-29
CiPaw.15G180200	167.604	3.06432	0.479807	6.38657	1.69648e-10	2.10265e-09
CiPaw.03G277900	8218.44	3.06369	0.297556	10.2962	7.33061e-25	5.72293e-23
CiPaw.05G001500	48.9943	3.06198	0.418762	7.31199	2.63217e-13	5.13726e-12
CiPaw.01G307000	2993.88	3.06193	0.285385	10.7291	7.43034e-27	7.05831e-25
CiPaw.07G045100	407.255	3.05665	0.438814	6.96571	3.26758e-12	5.44624e-11
CiPaw.06G122100	44.7566	3.05164	0.555671	5.49182	3.97821e-08	3.17976e-07
CiPaw.15G040900	444.054	3.05067	0.284269	10.7316	7.22976e-27	6.89186e-25
CiPaw.04G075700	101.81	3.04751	0.435859	6.99196	2.71066e-12	4.57696e-11
CiPaw.05G251100	10.9336	3.04266	0.937484	3.24556	0.00117219	0.00328546
CiPaw.04G137700	212.739	3.04197	0.287022	10.5984	3.0324e-26	2.71895e-24
CiPaw.01G038700	107.537	3.03562	0.616545	4.92359	8.49702e-07	5.14365e-06
CiPaw.08G072100	185.358	3.03521	0.478019	6.34954	2.15955e-10	2.62626e-09
CiPaw.13G167400	16.8492	3.03458	0.915736	3.31381	0.000920335	0.00265636
CiPaw.02G001600	65.7417	3.03141	0.54119	5.60139	2.12645e-08	1.79414e-07
CiPaw.02G132800	3233.85	3.02869	0.393283	7.70105	1.34958e-14	3.20781e-13
CiPaw.06G140000	893.497	3.02459	0.315539	9.58549	9.2024e-22	5.15486e-20
CiPaw.04G076000	225.231	3.02373	0.29178	10.363	3.65223e-25	2.93561e-23
CiPaw.03G189900	1965.23	3.02329	0.24386	12.3977	2.69008e-35	5.53667e-33
CiPaw.05G080300	94.195	3.02052	0.364834	8.27917	1.24036e-16	3.88227e-15
CiPaw.02G119300	22.0356	3.0191	0.830846	3.63376	0.000279319	0.000919599
CiPaw.15G162400	1475.79	3.01866	0.293251	10.2938	7.51723e-25	5.85181e-23
CiPaw.01G086700	5.75798	3.01784	0.919268	3.28288	0.00102753	0.00292651
CiPaw.12G012400	16.4329	3.0176	0.830261	3.63452	0.000278499	0.000917179
CiPaw.09G219500	18.6099	3.01527	0.626629	4.81189	1.49506e-06	8.56013e-06
CiPaw.11G002800	3302.46	3.00537	0.304526	9.86899	5.67311e-23	3.62652e-21
CiPaw.02G135600	3.59076	3.0026	1.15762	2.59376	0.0094933	0.020766
CiPaw.13G175700	28.6468	3.00047	0.604782	4.96125	7.00423e-07	4.31499e-06
CiPaw.15G025100	2089.52	2.99705	0.203527	14.7255	4.42039e-49	4.08004e-46
CiPaw.08G074300	1668.37	2.99604	0.224613	13.3387	1.37885e-40	4.92901e-38
CiPaw.07G112900	78.8503	2.99336	0.402551	7.43596	1.0381e-13	2.16781e-12
CiPaw.02G078200	3259.14	2.98934	0.319971	9.34253	9.40602e-21	4.75871e-19
CiPaw.10G152200	5797.51	2.98557	0.261902	11.3996	4.20244e-30	5.43675e-28
CiPaw.14G029300	66.2744	2.98453	0.602161	4.95636	7.18265e-07	4.41989e-06
CiPaw.03G031300	3.0716	2.98345	1.2378	2.41028	0.0159403	0.03263
CiPaw.15G114000	567.606	2.98186	0.393095	7.58561	3.30934e-14	7.47366e-13
CiPaw.03G065600	77.8331	2.97896	0.371271	8.02366	1.0264e-15	2.79411e-14
CiPaw.07G062300	222.573	2.97652	0.281327	10.5803	3.67902e-26	3.25576e-24
CiPaw.10G082900	26.7812	2.97582	0.602861	4.93616	7.96749e-07	4.85665e-06
CiPaw.06G118400	58.015	2.97514	0.391354	7.60218	2.91182e-14	6.64775e-13
CiPaw.04G113800	1052.93	2.97276	0.359816	8.26189	1.4338e-16	4.44674e-15
CiPaw.14G033000	452.981	2.97258	0.344441	8.63016	6.12647e-18	2.28946e-16
CiPaw.07G082700	71.6735	2.97232	0.390414	7.61326	2.67258e-14	6.11698e-13
CiPaw.03G023200	7621.8	2.97162	0.279748	10.6225	2.34226e-26	2.1571e-24
CiPaw.13G088800	8782.8	2.9666	0.234638	12.6433	1.21821e-36	2.92887e-34
CiPaw.16G076100	21.083	2.9659	0.451093	6.57491	4.86812e-11	6.64609e-10
CiPaw.09G085500	31.3158	2.96582	0.406916	7.28853	3.13357e-13	6.02923e-12
CiPaw.01G114200	1907.85	2.96503	0.347897	8.52272	1.55852e-17	5.4494e-16
CiPaw.11G011100	1693.87	2.96366	0.275304	10.765	5.03386e-27	4.84964e-25
CiPaw.09G168100	713.991	2.96059	0.247456	11.9641	5.47713e-33	9.41789e-31
CiPaw.11G059900	334.695	2.95892	0.365494	8.09567	5.69502e-16	1.62353e-14
CiPaw.13G016600	1895.71	2.95601	0.411359	7.18597	6.67308e-13	1.22828e-11
CiPaw.01G213400	1168.19	2.95088	0.544782	5.41662	6.07359e-08	4.69304e-07
CiPaw.09G123300	480.704	2.94978	0.292094	10.0987	5.59548e-24	4.01064e-22
CiPaw.14G072200	136.83	2.94946	0.513397	5.74499	9.19254e-09	8.30262e-08
CiPaw.12G074800	404.424	2.94822	0.449479	6.55919	5.41022e-11	7.32726e-10
CiPaw.03G061400	209.145	2.9467	0.340553	8.65269	5.03013e-18	1.90068e-16
CiPaw.12G083100	5.0881	2.94319	1.05429	2.79162	0.00524449	0.0124016
CiPaw.04G073700	138.686	2.93558	0.491739	5.96979	2.37558e-09	2.39568e-08
CiPaw.07G044800	1668.67	2.93459	0.230622	12.7247	4.31217e-37	1.0748e-34
CiPaw.06G009700	39.6387	2.9337	0.549512	5.33874	9.3596e-08	6.96281e-07
CiPaw.02G135000	20.556	2.93239	0.646648	4.53476	5.76682e-06	2.87263e-05
CiPaw.02G110600	175.99	2.93069	0.339562	8.63079	6.09275e-18	2.28e-16
CiPaw.03G120700	1526.48	2.92829	0.328308	8.91933	4.69137e-19	2.00717e-17
CiPaw.15G113300	1169.81	2.92184	0.285036	10.2508	1.17403e-24	8.98478e-23
CiPaw.02G040100	4475.43	2.92076	0.219022	13.3354	1.44008e-40	5.08104e-38
CiPaw.07G150100	121.741	2.91623	0.695679	4.19192	2.76598e-05	0.00011685
CiPaw.01G288200	143.196	2.91493	0.436898	6.67188	2.52545e-11	3.6264e-10
CiPaw.06G039700	48.4812	2.91387	0.459928	6.33549	2.36592e-10	2.86441e-09
CiPaw.10G099300	86.7622	2.91353	0.272128	10.7064	9.49369e-27	8.98692e-25
CiPaw.05G235200	1066.88	2.91187	0.299456	9.72388	2.38523e-22	1.43051e-20
CiPaw.06G124600	4684.32	2.91105	0.295167	9.86239	6.05922e-23	3.84619e-21
CiPaw.06G064900	101.515	2.91037	0.413839	7.03261	2.02705e-12	3.49434e-11
CiPaw.10G011300	64.5903	2.90951	0.474027	6.13786	8.36422e-10	9.18138e-09
CiPaw.03G256600	114.003	2.90646	0.294784	9.85962	6.2283e-23	3.93513e-21
CiPaw.09G169400	398.029	2.90064	0.266728	10.8749	1.5182e-27	1.53332e-25
CiPaw.08G172100	40.6485	2.90038	0.482672	6.009	1.86669e-09	1.92099e-08
CiPaw.04G156800	2311.97	2.89929	0.219823	13.1892	1.01254e-39	3.27484e-37
CiPaw.09G151200	178.854	2.89819	0.224398	12.9154	3.68361e-38	1.00076e-35
CiPaw.09G134800	2007.18	2.89751	0.203004	14.2732	3.21586e-46	2.0802e-43
CiPaw.04G101900	4.57402	2.8969	1.07846	2.68615	0.00722808	0.0163985
CiPaw.01G267300	170.801	2.89621	0.354991	8.15853	3.39129e-16	9.96048e-15
CiPaw.02G036700	2374.8	2.89563	0.361723	8.00509	1.19375e-15	3.22705e-14
CiPaw.08G141200	932.185	2.89008	0.3095	9.33792	9.8247e-21	4.95209e-19
CiPaw.10G007700	3453.53	2.88911	0.263295	10.9729	5.15819e-28	5.47413e-26
CiPaw.02G077300	14.5857	2.88733	0.729651	3.95714	7.58523e-05	0.000287895
CiPaw.14G057600	10393.8	2.88099	0.778506	3.70067	0.00021503	0.000728876
CiPaw.15G133500	29.4976	2.87961	0.410856	7.00881	2.40353e-12	4.09656e-11
CiPaw.09G041100	15397.8	2.87682	0.394576	7.29091	3.07865e-13	5.93617e-12
CiPaw.05G202700	776.077	2.87454	0.479772	5.99146	2.07959e-09	2.12001e-08
CiPaw.04G085300	413.459	2.87168	0.31302	9.1741	4.55368e-20	2.17043e-18
CiPaw.10G008000	1265.93	2.8716	0.359629	7.9849	1.40636e-15	3.77548e-14
CiPaw.01G212800	21.3929	2.87022	0.900809	3.18626	0.00144123	0.00395349
CiPaw.10G056400	199.148	2.86762	0.446428	6.42346	1.3321e-10	1.68327e-09
CiPaw.10G067100	6.21605	2.86672	0.872688	3.28493	0.00102008	0.00290773
CiPaw.15G040800	368.623	2.863	0.329065	8.70041	3.30686e-18	1.26715e-16
CiPaw.04G073800	1994.11	2.86226	0.230866	12.3979	2.68285e-35	5.53667e-33
CiPaw.07G229500	2263.55	2.8591	0.322394	8.86832	7.42556e-19	3.09414e-17
CiPaw.01G003500	750.182	2.85363	0.33416	8.5397	1.34566e-17	4.7759e-16
CiPaw.12G096400	10680.3	2.85333	0.338269	8.43509	3.30938e-17	1.09645e-15
CiPaw.09G155100	79.1272	2.85118	0.353901	8.05643	7.85518e-16	2.18657e-14
CiPaw.13G075300	18.7876	2.84957	0.507284	5.6173	1.93961e-08	1.64879e-07
CiPaw.03G255800	349.87	2.84737	0.331992	8.57663	9.76944e-18	3.53888e-16
CiPaw.13G066100	8244.3	2.84708	0.332388	8.56555	1.07563e-17	3.86543e-16
CiPaw.09G167900	171.778	2.84681	0.334901	8.50047	1.88831e-17	6.51037e-16
CiPaw.10G011600	2653.45	2.84663	0.321947	8.84193	9.40779e-19	3.86089e-17
CiPaw.10G149700	284.239	2.84626	0.483577	5.88586	3.95991e-09	3.84087e-08
CiPaw.06G043600	205.576	2.84185	0.322242	8.819	1.15486e-18	4.68288e-17
CiPaw.12G089200	32.1422	2.84139	0.538398	5.27749	1.30962e-07	9.46522e-07
CiPaw.03G110600	777.644	2.84132	0.219527	12.9429	2.57602e-38	7.06923e-36
CiPaw.06G140600	83.3608	2.84059	0.457421	6.21002	5.29793e-10	6.02235e-09
CiPaw.03G184800	51.3302	2.83927	0.407612	6.96561	3.26986e-12	5.44669e-11
CiPaw.01G024700	44.1939	2.83356	0.57692	4.91153	9.03682e-07	5.43169e-06
CiPaw.05G216700	1985.46	2.83207	0.396972	7.13416	9.7377e-13	1.75317e-11
CiPaw.01G180500	1512.09	2.82891	0.319243	8.8613	7.90883e-19	3.28041e-17
CiPaw.07G211300	815.283	2.82519	0.291207	9.70165	2.96652e-22	1.74825e-20
CiPaw.01G124500	29.0903	2.82397	0.46161	6.11765	9.49656e-10	1.03366e-08
CiPaw.05G017500	1093.71	2.81595	0.434835	6.47592	9.42384e-11	1.2256e-09
CiPaw.03G125400	12773.7	2.8155	0.208264	13.5189	1.20908e-41	4.83063e-39
CiPaw.10G100500	43.2341	2.81509	0.301588	9.33422	1.01734e-20	5.09946e-19
CiPaw.01G271800	59.9812	2.81398	0.457985	6.14427	8.03345e-10	8.85048e-09
CiPaw.09G083900	20.4317	2.81219	0.56853	4.94643	7.55857e-07	4.62607e-06
CiPaw.11G127200	814.912	2.81189	0.471245	5.96694	2.41748e-09	2.43342e-08
CiPaw.07G053100	80.6156	2.81144	0.406259	6.92031	4.50647e-12	7.30486e-11
CiPaw.16G066300	68.2307	2.80899	0.484365	5.79932	6.6585e-09	6.16768e-08
CiPaw.10G077800	383.298	2.80534	0.264816	10.5935	3.19272e-26	2.84393e-24
CiPaw.09G111100	4561.36	2.80075	0.270468	10.3552	3.96409e-25	3.17689e-23
CiPaw.04G156300	6272.55	2.79874	0.231623	12.0832	1.29614e-33	2.2866e-31
CiPaw.10G058100	35.182	2.79683	0.468106	5.97477	2.30415e-09	2.32884e-08
CiPaw.02G143900	708.188	2.79682	0.418265	6.68672	2.28225e-11	3.31218e-10
CiPaw.02G174900	2754.43	2.79323	0.291835	9.57125	1.0562e-21	5.88009e-20
CiPaw.05G217000	325.063	2.79106	0.215196	12.9698	1.81432e-38	5.13452e-36
CiPaw.05G256400	853.134	2.78404	0.264308	10.5333	6.06557e-26	5.28171e-24
CiPaw.11G045700	25.412	2.77844	0.46361	5.99307	2.0592e-09	2.10081e-08
CiPaw.03G248400	15083.8	2.77755	0.409542	6.78209	1.18448e-11	1.79877e-10
CiPaw.11G150300	4647.21	2.77564	0.30896	8.98384	2.61471e-19	1.14946e-17
CiPaw.09G078200	163.336	2.77312	0.249076	11.1336	8.60779e-29	9.99386e-27
CiPaw.09G178400	4984.78	2.77222	0.389339	7.12034	1.07662e-12	1.92052e-11
CiPaw.15G146800	2.68149	2.76925	1.04163	2.65856	0.00784743	0.0176052
CiPaw.04G114200	1301.51	2.7677	0.279628	9.89778	4.25617e-23	2.75314e-21
CiPaw.12G062200	143.316	2.76664	0.357693	7.73468	1.03665e-14	2.50343e-13
CiPaw.09G064900	3.54313	2.76288	1.02972	2.68313	0.00729375	0.0165268
CiPaw.02G176500	13.0198	2.75373	0.795245	3.46274	0.000534709	0.00164761
CiPaw.02G001400	66.2759	2.75193	0.694939	3.95996	7.49615e-05	0.000284793
CiPaw.05G235300	1537.86	2.7472	0.622557	4.41277	1.02058e-05	4.79375e-05
CiPaw.10G033100	4885.35	2.74473	0.195083	14.0696	5.84326e-45	3.45108e-42
CiPaw.02G181400	121.347	2.74465	0.418192	6.56313	5.26915e-11	7.14689e-10
CiPaw.11G059800	180.942	2.74454	0.306805	8.94556	3.70073e-19	1.5959e-17
CiPaw.12G039300	37.7507	2.74251	0.364126	7.53175	5.00634e-14	1.09247e-12
CiPaw.09G113900	22.0014	2.74172	1.15491	2.37397	0.0175981	0.0355468
CiPaw.04G023300	602.743	2.73722	0.32765	8.35408	6.59449e-17	2.11772e-15
CiPaw.03G184200	3632.25	2.73547	0.217748	12.5625	3.39351e-36	7.8799e-34
CiPaw.09G119600	237.907	2.73229	0.380026	7.18976	6.49066e-13	1.19632e-11
CiPaw.01G184500	1686.58	2.73154	0.29048	9.40351	5.27728e-21	2.75189e-19
CiPaw.10G099500	90.5178	2.7307	0.369393	7.3924	1.44205e-13	2.93685e-12
CiPaw.13G020300	4219.33	2.72913	0.318795	8.56075	1.12132e-17	4.02432e-16
CiPaw.11G165100	18.0482	2.72815	0.572548	4.76492	1.88924e-06	1.05655e-05
CiPaw.06G042000	312.343	2.72791	0.381874	7.14349	9.09912e-13	1.64474e-11
CiPaw.04G168100	38.1232	2.72756	0.402094	6.78339	1.17387e-11	1.78607e-10
CiPaw.16G088200	794.346	2.72551	0.437583	6.22855	4.7077e-10	5.40798e-09
CiPaw.15G050500	140.902	2.72042	0.47936	5.67511	1.38596e-08	1.20763e-07
CiPaw.05G075700	53.1648	2.71751	0.466191	5.82919	5.56986e-09	5.25059e-08
CiPaw.09G134200	15790.2	2.71653	0.333065	8.15616	3.45844e-16	1.01166e-14
CiPaw.04G109800	339.855	2.71051	0.530131	5.11291	3.17232e-07	2.11239e-06
CiPaw.12G075100	4619.57	2.70886	0.241075	11.2366	2.69676e-29	3.28546e-27
CiPaw.07G044600	4236.34	2.70471	0.193794	13.9566	2.86737e-44	1.52747e-41
CiPaw.03G267800	2197.82	2.7004	0.200208	13.4879	1.84214e-41	7.1496e-39
CiPaw.03G282200	215.48	2.70008	0.398064	6.78304	1.17672e-11	1.78899e-10
CiPaw.15G032600	57.2191	2.69867	0.374361	7.20874	5.64703e-13	1.04508e-11
CiPaw.07G132100	3596.43	2.69711	0.332302	8.11644	4.80044e-16	1.38155e-14
CiPaw.03G111600	530.878	2.69432	0.252909	10.6533	1.68225e-26	1.56518e-24
CiPaw.11G181800	279.213	2.69422	1.11023	2.42672	0.0152362	0.0313604
CiPaw.07G165100	56.6292	2.69355	1.05529	2.55243	0.0106976	0.023055
CiPaw.03G245100	19128.5	2.68824	0.211492	12.7109	5.14701e-37	1.27122e-34
CiPaw.02G190300	100.847	2.68796	0.315718	8.51379	1.68342e-17	5.85597e-16
CiPaw.07G191400	7327.03	2.68525	0.289171	9.28601	1.60178e-20	7.95559e-19
CiPaw.14G030500	14.3836	2.68316	0.712254	3.76714	0.000165131	0.000575534
CiPaw.02G086200	1938.9	2.67689	0.405117	6.60769	3.90355e-11	5.42187e-10
CiPaw.07G149000	2847.7	2.6767	0.242777	11.0253	2.88435e-28	3.17256e-26
CiPaw.13G081000	4689.86	2.67625	0.220973	12.1112	9.21354e-34	1.67996e-31
CiPaw.06G113300	1085.47	2.67599	0.25129	10.649	1.76232e-26	1.63409e-24
CiPaw.11G142300	213.46	2.67529	0.421124	6.35275	2.11494e-10	2.57778e-09
CiPaw.15G047200	1657.69	2.67488	0.293912	9.10095	8.95425e-20	4.17271e-18
CiPaw.14G096700	55.1966	2.67383	0.413016	6.47392	9.54894e-11	1.23949e-09
CiPaw.11G131200	223.37	2.67063	0.494015	5.40598	6.44548e-08	4.95363e-07
CiPaw.01G186500	71.1988	2.66974	0.709681	3.76189	0.000168637	0.000585873
CiPaw.10G151200	1435.02	2.66865	0.226106	11.8026	3.78239e-32	5.97442e-30
CiPaw.04G073200	8.85826	2.66839	0.554442	4.81276	1.48859e-06	8.53028e-06
CiPaw.07G065300	163.206	2.66757	0.361554	7.37806	1.60616e-13	3.24915e-12
CiPaw.07G082200	19540.2	2.66328	0.209957	12.6849	7.17298e-37	1.73996e-34
CiPaw.09G214100	3748.84	2.66053	0.295899	8.99135	2.44219e-19	1.0771e-17
CiPaw.01G254500	19686.9	2.65915	0.256132	10.382	2.99534e-25	2.44377e-23
CiPaw.01G200100	97.6234	2.65812	0.378004	7.03198	2.03617e-12	3.50562e-11
CiPaw.16G077900	510.595	2.65499	0.289048	9.18527	4.10488e-20	1.97034e-18
CiPaw.01G284600	27583.7	2.65342	0.312843	8.48164	2.22049e-17	7.55021e-16
CiPaw.02G144000	76.1287	2.65274	0.464439	5.71171	1.11845e-08	9.91063e-08
CiPaw.05G243300	53.7627	2.6527	0.49327	5.37779	7.5406e-08	5.72243e-07
CiPaw.03G054000	20.2711	2.64922	0.47411	5.58777	2.29998e-08	1.92679e-07
CiPaw.12G101700	705.347	2.6492	0.235314	11.2581	2.11194e-29	2.58456e-27
CiPaw.01G267100	527.442	2.64519	0.258963	10.2145	1.70688e-24	1.29532e-22
CiPaw.16G018900	3190.72	2.64126	0.235987	11.1924	4.44163e-29	5.26944e-27
CiPaw.05G033500	2465.94	2.63967	0.453496	5.82072	5.85954e-09	5.49993e-08
CiPaw.01G163700	199.46	2.63929	0.429037	6.15165	7.66832e-10	8.47282e-09
CiPaw.16G089400	52.4851	2.63779	0.540184	4.88313	1.04414e-06	6.19103e-06
CiPaw.01G229300	136.542	2.63544	0.532306	4.95098	7.38406e-07	4.52538e-06
CiPaw.05G216500	7.49499	2.63386	1.14	2.3104	0.020866	0.0411892
CiPaw.01G085500	6707.77	2.63266	0.225885	11.6549	2.16664e-31	3.16469e-29
CiPaw.07G196100	713.71	2.6311	0.457734	5.74809	9.02565e-09	8.16546e-08
CiPaw.09G081600	136.743	2.62941	0.425294	6.18257	6.3068e-10	7.08615e-09
CiPaw.11G033300	2591.9	2.62758	0.267751	9.81355	9.84463e-23	6.12034e-21
CiPaw.02G199000	35.645	2.62698	0.496879	5.28696	1.24368e-07	9.03434e-07
CiPaw.06G071800	33.9382	2.62422	0.449398	5.83942	5.23836e-09	4.95874e-08
CiPaw.11G113300	56.5692	2.62217	0.718341	3.65031	0.000261925	0.000868863
CiPaw.08G039900	15.173	2.62164	0.776067	3.37811	0.000729861	0.00216851
CiPaw.01G267400	1418.5	2.61531	0.262079	9.97909	1.88178e-23	1.28453e-21
CiPaw.15G068400	3.5308	2.61422	0.880599	2.96868	0.0029908	0.00757895
CiPaw.15G129700	249.862	2.61324	0.291765	8.95667	3.34644e-19	1.44771e-17
CiPaw.01G025200	3.95624	2.61294	1.10033	2.37469	0.0175637	0.0354852
CiPaw.01G184200	3.73986	2.61279	1.1614	2.24968	0.024469	0.0473284
CiPaw.12G059900	1575.02	2.61252	0.289843	9.01355	1.99493e-19	8.9142e-18
CiPaw.15G157300	100.991	2.61094	0.405595	6.43731	1.21613e-10	1.54753e-09
CiPaw.02G178800	7.87492	2.61031	0.833342	3.13233	0.00173423	0.00466956
CiPaw.14G077600	19.6218	2.61005	0.476298	5.47987	4.25645e-08	3.3872e-07
CiPaw.05G200500	2485.05	2.6077	0.244977	10.6447	1.84651e-26	1.70633e-24
CiPaw.02G119000	112.182	2.60737	0.4079	6.39217	1.63543e-10	2.0344e-09
CiPaw.01G293000	4717.84	2.60697	0.228678	11.4002	4.17121e-30	5.42218e-28
CiPaw.09G204700	2367.4	2.60454	0.276771	9.41043	4.94131e-21	2.60671e-19
CiPaw.05G232500	124.832	2.60284	0.557186	4.6714	2.99148e-06	1.58674e-05
CiPaw.08G062500	12.5277	2.60078	0.909189	2.86054	0.00422915	0.010278
CiPaw.11G033500	1559.49	2.60051	0.239919	10.8391	2.24654e-27	2.23568e-25
CiPaw.11G118000	1662.6	2.59549	0.295942	8.77027	1.7824e-18	7.02821e-17
CiPaw.03G144500	50.1974	2.5883	0.76762	3.37185	0.000746648	0.00221137
CiPaw.12G054000	444.215	2.58668	0.306398	8.4422	3.1142e-17	1.03431e-15
CiPaw.06G151400	811.106	2.58474	0.239049	10.8126	3.00022e-27	2.964e-25
CiPaw.13G099400	875.318	2.58393	0.261963	9.86372	5.97896e-23	3.80413e-21
CiPaw.02G188700	212.386	2.58307	0.323922	7.97436	1.53176e-15	4.06791e-14
CiPaw.10G055500	8.45284	2.57879	0.700343	3.68218	0.000231248	0.000777736
CiPaw.02G141600	35.7991	2.57535	0.521962	4.93398	8.05723e-07	4.90695e-06
CiPaw.04G091700	441.87	2.56956	0.520897	4.93296	8.09915e-07	4.92695e-06
CiPaw.07G213700	788.126	2.56844	0.237709	10.805	3.25941e-27	3.18531e-25
CiPaw.01G012000	6.29491	2.56623	0.664043	3.86455	0.000111294	0.000404662
CiPaw.08G027200	7589.01	2.56576	0.208934	12.2802	1.15658e-34	2.22851e-32
CiPaw.09G009000	654.006	2.56303	0.369421	6.93796	3.9779e-12	6.50642e-11
CiPaw.12G068600	8.3626	2.56093	1.00136	2.55746	0.0105441	0.0227604
CiPaw.06G146800	475.072	2.56011	0.413625	6.18943	6.03813e-10	6.80398e-09
CiPaw.02G087400	1039.58	2.55432	0.251365	10.1618	2.93542e-24	2.15539e-22
CiPaw.04G142900	6718.09	2.55277	0.25044	10.1932	2.12697e-24	1.60071e-22
CiPaw.09G134000	2876.67	2.55171	0.309125	8.25461	1.52396e-16	4.69953e-15
CiPaw.09G134100	1088.23	2.55008	0.477975	5.33518	9.54497e-08	7.08906e-07
CiPaw.07G202300	910.07	2.54987	0.254433	10.0218	1.22268e-23	8.53931e-22
CiPaw.05G221900	10.5529	2.54878	0.685518	3.71804	0.000200778	0.000685108
CiPaw.07G048400	446.149	2.54665	0.490191	5.19521	2.04491e-07	1.41942e-06
CiPaw.08G054900	4430.44	2.53871	0.281624	9.01452	1.97728e-19	8.84988e-18
CiPaw.11G034700	2953.79	2.53577	0.30441	8.33013	8.07559e-17	2.56906e-15
CiPaw.09G168000	62.0119	2.5351	0.429988	5.89575	3.72978e-09	3.62673e-08
CiPaw.07G172500	54.4533	2.5346	0.467736	5.41886	5.99788e-08	4.64246e-07
CiPaw.06G159400	39.0895	2.53446	0.382227	6.63079	3.33895e-11	4.69283e-10
CiPaw.02G108500	1403.27	2.53158	0.204721	12.366	3.9928e-35	8.09525e-33
CiPaw.01G095400	197.879	2.53107	0.297968	8.49443	1.98906e-17	6.82307e-16
CiPaw.05G005200	3.8492	2.53054	0.978385	2.58645	0.00969704	0.0211589
CiPaw.01G110800	19.3512	2.5272	0.609307	4.14766	3.3589e-05	0.000138643
CiPaw.13G166800	87.4637	2.52659	0.589988	4.28243	1.8486e-05	8.15568e-05
CiPaw.04G075600	38.8802	2.52527	0.619021	4.07946	4.51411e-05	0.000180485
CiPaw.15G170100	82.3083	2.52082	0.592965	4.25122	2.12607e-05	9.23585e-05
CiPaw.08G157100	234.258	2.51655	0.330536	7.61353	2.66701e-14	6.10938e-13
CiPaw.14G132200	6.00294	2.51485	1.04763	2.40051	0.0163721	0.0333906
CiPaw.07G235100	643.79	2.51426	0.299321	8.39987	4.4699e-17	1.46488e-15
CiPaw.09G168800	3521.19	2.51213	0.485828	5.17082	2.33063e-07	1.59976e-06
CiPaw.10G110200	6658.07	2.51179	0.221385	11.3458	7.78319e-30	9.88101e-28
CiPaw.16G037500	778.079	2.50959	0.458066	5.47866	4.28558e-08	3.4064e-07
CiPaw.15G078800	11048.5	2.50928	0.170418	14.7242	4.50534e-49	4.08004e-46
CiPaw.07G066800	70.4047	2.50776	0.476313	5.26494	1.40237e-07	1.00712e-06
CiPaw.11G002900	2563.89	2.50714	0.252261	9.9387	2.82496e-23	1.88571e-21
CiPaw.11G021600	266.804	2.50502	0.365674	6.85041	7.36372e-12	1.15307e-10
CiPaw.01G166400	2532.48	2.50391	0.212623	11.7763	5.17339e-32	7.98584e-30
CiPaw.14G073500	7.73697	2.50365	0.946375	2.64552	0.00815654	0.0182114
CiPaw.01G174400	9.97377	2.50049	0.857796	2.91502	0.00355667	0.00882846
CiPaw.12G006800	2996.93	2.49824	0.303258	8.238	1.7511e-16	5.36345e-15
CiPaw.04G140700	221.804	2.49786	0.241931	10.3246	5.45238e-25	4.30611e-23
CiPaw.11G185800	17.1928	2.49672	0.759571	3.28701	0.00101257	0.00288873
CiPaw.03G119200	54170	2.49612	0.345201	7.23093	4.79706e-13	8.95716e-12
CiPaw.04G183700	911.559	2.48954	0.366759	6.78794	1.13748e-11	1.73612e-10
CiPaw.06G050800	93.4193	2.48533	0.510784	4.86571	1.14048e-06	6.682e-06
CiPaw.04G048000	14316.2	2.4846	0.198502	12.5167	6.04876e-36	1.35812e-33
CiPaw.02G101800	1410.65	2.48453	0.293192	8.47407	2.36955e-17	8.01692e-16
CiPaw.07G083700	5.12506	2.48116	0.753118	3.29451	0.000985927	0.00282222
CiPaw.06G111500	831.275	2.4805	0.348565	7.11632	1.10851e-12	1.97352e-11
CiPaw.12G131300	179.682	2.47823	0.323852	7.65236	1.97319e-14	4.57794e-13
CiPaw.13G019600	11203.8	2.47613	0.197537	12.535	4.80074e-36	1.09602e-33
CiPaw.09G178300	61.2725	2.47486	0.324034	7.63766	2.21201e-14	5.11019e-13
CiPaw.05G057100	435.807	2.47441	0.332527	7.44123	9.97498e-14	2.08944e-12
CiPaw.15G133800	84.4794	2.47345	0.398437	6.20789	5.36991e-10	6.09143e-09
CiPaw.16G032100	233.999	2.47111	0.334131	7.39565	1.40721e-13	2.87021e-12
CiPaw.03G237700	1303.53	2.47029	0.208378	11.8549	2.03051e-32	3.28362e-30
CiPaw.01G177200	4569.62	2.46706	0.230569	10.6998	1.01945e-26	9.58357e-25
CiPaw.15G046100	767.302	2.46486	0.386292	6.38082	1.76138e-10	2.17613e-09
CiPaw.03G123100	25.2694	2.46325	0.548775	4.48864	7.16798e-06	3.49246e-05
CiPaw.04G110000	44.4042	2.46137	0.743888	3.3088	0.000936975	0.00270034
CiPaw.12G141900	797.187	2.46058	0.272096	9.04305	1.52354e-19	6.92167e-18
CiPaw.04G093500	69.5901	2.45154	0.408065	6.00773	1.88141e-09	1.93395e-08
CiPaw.15G026700	149.118	2.45086	0.273407	8.96415	3.12679e-19	1.35484e-17
CiPaw.06G133000	88.5372	2.44949	0.837828	2.92363	0.00345981	0.00862746
CiPaw.07G024800	8.4569	2.44896	0.940565	2.60371	0.00922211	0.0202527
CiPaw.08G030400	117.42	2.4475	0.289003	8.46879	2.47962e-17	8.36848e-16
CiPaw.10G159100	331.016	2.44636	0.303368	8.06399	7.3843e-16	2.06821e-14
CiPaw.05G145900	34.8128	2.44521	0.480865	5.08502	3.67587e-07	2.40699e-06
CiPaw.07G137400	2582.65	2.4434	0.205624	11.8828	1.45337e-32	2.37863e-30
CiPaw.09G183900	23.9257	2.44111	0.577374	4.22795	2.35826e-05	0.000101215
CiPaw.05G192400	177.724	2.4408	0.595808	4.09663	4.19208e-05	0.000168952
CiPaw.01G172100	43.5777	2.43965	0.701636	3.4771	0.000506877	0.00157076
CiPaw.11G040500	35.1228	2.43913	0.455178	5.35862	8.38584e-08	6.29355e-07
CiPaw.04G182100	41.0347	2.43781	1.01412	2.40386	0.0162229	0.0331311
CiPaw.07G173800	17.6991	2.43684	0.71876	3.39034	0.000698072	0.00208478
CiPaw.10G126500	2098.27	2.43625	0.331373	7.35197	1.95302e-13	3.89e-12
CiPaw.05G217200	93.4498	2.43451	0.336972	7.22466	5.02339e-13	9.3221e-12
CiPaw.05G187600	102.424	2.43314	0.333594	7.29371	3.01545e-13	5.83087e-12
CiPaw.01G245500	30704.3	2.43255	0.359214	6.77187	1.27126e-11	1.92196e-10
CiPaw.12G123500	24.9295	2.42674	0.70864	3.42451	0.000615907	0.00186731
CiPaw.08G137800	3488.65	2.42667	0.247936	9.78747	1.27444e-22	7.81577e-21
CiPaw.07G008400	10780.1	2.42602	0.363651	6.67128	2.53583e-11	3.63938e-10
CiPaw.05G235400	58.6936	2.42465	0.396119	6.12101	9.29869e-10	1.01253e-08
CiPaw.05G167500	12464	2.42439	0.304831	7.95325	1.81679e-15	4.78744e-14
CiPaw.04G148500	485.258	2.42383	0.47427	5.11066	3.21038e-07	2.1346e-06
CiPaw.10G060500	1473.47	2.42358	0.205378	11.8006	3.87713e-32	6.06951e-30
CiPaw.12G073000	1307.59	2.42205	0.331819	7.29931	2.89256e-13	5.60921e-12
CiPaw.15G133300	48.2193	2.41993	0.400289	6.04546	1.48986e-09	1.56703e-08
CiPaw.09G006300	22.3686	2.4198	0.807413	2.99698	0.00272669	0.00698066
CiPaw.09G031500	1852.2	2.41653	0.262571	9.20336	3.46937e-20	1.67417e-18
CiPaw.03G228500	313.128	2.41621	0.32252	7.49167	6.80016e-14	1.45585e-12
CiPaw.01G306900	65.8139	2.41614	0.416734	5.79779	6.71933e-09	6.2219e-08
CiPaw.12G006600	3495.14	2.41577	0.297454	8.1215	4.60442e-16	1.32654e-14
CiPaw.09G134400	589.734	2.41382	0.22071	10.9366	7.70318e-28	7.98779e-26
CiPaw.05G201300	817.584	2.41298	0.282771	8.53335	1.42174e-17	5.01634e-16
CiPaw.03G022800	103.492	2.41094	0.444908	5.41895	5.99484e-08	4.64143e-07
CiPaw.13G007100	572.232	2.41076	0.23866	10.1012	5.45461e-24	3.92039e-22
CiPaw.15G072800	104.366	2.41056	0.399679	6.03125	1.62692e-09	1.69805e-08
CiPaw.02G111000	5.07767	2.40672	0.842197	2.85767	0.00426759	0.0103621
CiPaw.10G022900	78.8747	2.40488	0.405806	5.92619	3.1005e-09	3.06865e-08
CiPaw.05G020400	2160.63	2.40458	0.322452	7.45718	8.83968e-14	1.86747e-12
CiPaw.10G148700	308.537	2.40453	0.495777	4.85002	1.23452e-06	7.18341e-06
CiPaw.02G112200	825.359	2.40214	0.310089	7.74663	9.43663e-15	2.28702e-13
CiPaw.02G016700	479.025	2.39212	0.250625	9.54461	1.36622e-21	7.52892e-20
CiPaw.13G170800	42.6873	2.39173	0.689766	3.46745	0.000525416	0.0016221
CiPaw.04G075400	301.128	2.39168	0.216099	11.0675	1.80313e-28	2.03268e-26
CiPaw.15G064800	14.6671	2.39106	0.696872	3.43114	0.000601058	0.00182841
CiPaw.10G151700	126.878	2.38917	0.395321	6.04362	1.50695e-09	1.58317e-08
CiPaw.07G106300	267.814	2.38822	0.351369	6.7969	1.06895e-11	1.63705e-10
CiPaw.05G133300	20.891	2.38742	0.500447	4.77059	1.83691e-06	1.03067e-05
CiPaw.15G178800	265.191	2.38619	0.357873	6.66771	2.5982e-11	3.71906e-10
CiPaw.01G070800	84.2485	2.38593	0.419472	5.68792	1.28595e-08	1.12699e-07
CiPaw.07G055100	2.97764	2.38491	0.967752	2.46438	0.0137252	0.0286416
CiPaw.12G000700	55.5187	2.38364	0.342324	6.96312	3.32817e-12	5.53107e-11
CiPaw.10G088800	718.335	2.38197	0.264099	9.01924	1.89404e-19	8.4913e-18
CiPaw.03G110300	91.3321	2.3807	0.391925	6.07437	1.24472e-09	1.32874e-08
CiPaw.10G083100	5629.72	2.37574	0.245574	9.67424	3.87952e-22	2.25211e-20
CiPaw.03G268900	7367.26	2.37285	0.17946	13.2222	6.53394e-40	2.16481e-37
CiPaw.03G236100	977.236	2.37253	0.414615	5.72227	1.05113e-08	9.36604e-08
CiPaw.04G158400	653.293	2.36468	0.354056	6.67884	2.40848e-11	3.47681e-10
CiPaw.01G024100	104.324	2.36212	0.315984	7.47542	7.69562e-14	1.63339e-12
CiPaw.02G115300	625.876	2.3617	0.456005	5.17911	2.22942e-07	1.53728e-06
CiPaw.04G160200	232.582	2.36041	0.269508	8.75823	1.98338e-18	7.77554e-17
CiPaw.13G092300	174.588	2.36021	0.307045	7.68684	1.50811e-14	3.56592e-13
CiPaw.07G052800	57.5981	2.35981	0.349622	6.74961	1.48244e-11	2.21413e-10
CiPaw.11G035200	6353.04	2.3597	0.260216	9.06825	1.20942e-19	5.5409e-18
CiPaw.11G078500	6932.2	2.35939	0.467425	5.04764	4.473e-07	2.87287e-06
CiPaw.10G038500	7277.92	2.35934	0.338325	6.9736	3.08929e-12	5.1681e-11
CiPaw.11G143900	7.78426	2.35593	1.05738	2.22808	0.025875	0.0496485
CiPaw.15G047000	555.7	2.35559	0.294071	8.01028	1.14449e-15	3.09697e-14
CiPaw.01G238400	125.117	2.35543	0.306473	7.68561	1.52273e-14	3.59423e-13
CiPaw.15G133100	64.0248	2.35433	0.609254	3.86428	0.000111418	0.000405003
CiPaw.03G076900	4000.9	2.35234	0.309198	7.60788	2.7863e-14	6.36963e-13
CiPaw.08G086500	641.704	2.34787	0.336749	6.97217	3.12095e-12	5.21784e-11
CiPaw.10G097600	18.0621	2.34369	1.03261	2.26968	0.0232271	0.0452451
CiPaw.01G171900	450.351	2.34288	0.324882	7.21147	5.53522e-13	1.02509e-11
CiPaw.02G106000	8402.75	2.34197	0.226284	10.3497	4.19722e-25	3.35382e-23
CiPaw.16G080800	20.2452	2.34111	0.496784	4.71253	2.44657e-06	1.33444e-05
CiPaw.11G141100	9.00446	2.33664	0.963704	2.42465	0.0153233	0.0315186
CiPaw.03G145300	97.3441	2.33541	0.414776	5.63052	1.79664e-08	1.53688e-07
CiPaw.06G006000	943.865	2.33442	0.295299	7.90529	2.67308e-15	6.92299e-14
CiPaw.13G015100	175.178	2.3304	0.364156	6.39945	1.55934e-10	1.94868e-09
CiPaw.12G111500	3992.97	2.32913	0.286073	8.14174	3.89643e-16	1.13582e-14
CiPaw.15G049400	181.857	2.32726	0.237763	9.78816	1.26581e-22	7.78045e-21
CiPaw.03G126900	608.202	2.3257	0.203606	11.4226	3.22526e-30	4.27434e-28
CiPaw.04G167100	596.989	2.32447	0.306106	7.59368	3.10955e-14	7.0569e-13
CiPaw.02G096500	981.402	2.32412	0.311312	7.46557	8.29377e-14	1.75761e-12
CiPaw.06G017600	243.098	2.31793	0.229378	10.1053	5.23333e-24	3.77133e-22
CiPaw.14G022600	188.385	2.31621	0.631319	3.66884	0.000243653	0.000815216
CiPaw.12G111800	912.414	2.31544	0.319727	7.24192	4.42373e-13	8.30573e-12
CiPaw.10G147600	133.917	2.31471	0.889453	2.6024	0.0092574	0.0203236
CiPaw.15G087700	1359.16	2.314	0.280409	8.25221	1.55496e-16	4.78711e-15
CiPaw.13G165800	3892.21	2.31382	0.693264	3.33757	0.000845139	0.00246545
CiPaw.09G069700	694.165	2.31328	0.396816	5.82961	5.55579e-09	5.24096e-08
CiPaw.03G225700	564.924	2.31271	0.316097	7.31646	2.54601e-13	4.99423e-12
CiPaw.04G118400	167.518	2.30707	0.271284	8.50429	1.82717e-17	6.33171e-16
CiPaw.06G085800	760.514	2.30326	0.31038	7.42078	1.16435e-13	2.41473e-12
CiPaw.05G084100	4604.02	2.30274	0.297526	7.73961	9.97205e-15	2.41247e-13
CiPaw.04G097400	1734.64	2.30095	0.211157	10.8969	1.19293e-27	1.223e-25
CiPaw.04G109900	370.38	2.29929	0.48511	4.73973	2.13999e-06	1.18121e-05
CiPaw.07G171100	3504.63	2.29849	0.350185	6.56366	5.25025e-11	7.13194e-10
CiPaw.10G012700	84.861	2.29725	0.402361	5.70942	1.1336e-08	1.00383e-07
CiPaw.06G140100	23.9263	2.29703	0.596246	3.85249	0.000116924	0.000422139
CiPaw.15G092900	5.05743	2.29601	1.00948	2.27444	0.0229398	0.0447621
CiPaw.03G117800	273.093	2.29565	0.303998	7.55152	4.302e-14	9.50991e-13
CiPaw.01G041800	233.202	2.29366	0.217657	10.538	5.7738e-26	5.04381e-24
CiPaw.02G028000	4206.46	2.29331	0.274449	8.35605	6.48553e-17	2.08519e-15
CiPaw.03G061100	2851.54	2.29188	0.379314	6.04218	1.52048e-09	1.59615e-08
CiPaw.15G157400	3200.88	2.28997	0.278068	8.23528	1.79144e-16	5.46238e-15
CiPaw.09G139100	5782.96	2.28807	0.175052	13.0708	4.83446e-39	1.45936e-36
CiPaw.14G005200	6.7106	2.28802	0.678964	3.36986	0.000752055	0.00222545
CiPaw.12G088600	11.2331	2.28683	0.680646	3.3598	0.000779998	0.00229937
CiPaw.03G117700	2215.78	2.28356	0.227634	10.0317	1.10546e-23	7.74048e-22
CiPaw.01G242200	22482.4	2.28288	0.169496	13.4686	2.39361e-41	9.15908e-39
CiPaw.11G128900	130.531	2.28104	0.327821	6.9582	3.44647e-12	5.70937e-11
CiPaw.12G059300	199.161	2.27966	0.275958	8.26089	1.44585e-16	4.479e-15
CiPaw.04G085600	345.902	2.27914	0.301143	7.56831	3.7811e-14	8.44776e-13
CiPaw.04G165300	222.457	2.27729	0.268139	8.49293	2.015e-17	6.90334e-16
CiPaw.03G230500	25.618	2.27525	0.611648	3.71986	0.000199332	0.000681102
CiPaw.01G058500	442.602	2.27326	0.337996	6.72569	1.74758e-11	2.58456e-10
CiPaw.05G109100	354.632	2.27274	0.302702	7.50819	5.99522e-14	1.29268e-12
CiPaw.13G168800	16.8853	2.27206	0.61908	3.67006	0.000242492	0.000811633
CiPaw.04G085900	228.892	2.27157	0.362028	6.27455	3.50648e-10	4.12756e-09
CiPaw.04G175500	1351.94	2.27109	0.306399	7.4122	1.24224e-13	2.56453e-12
CiPaw.15G119200	71.2897	2.2701	0.35834	6.33504	2.37273e-10	2.87138e-09
CiPaw.07G117800	1080.44	2.2698	0.221153	10.2635	1.02912e-24	7.9204e-23
CiPaw.04G016200	75.4653	2.26902	0.502031	4.51967	6.19347e-06	3.05879e-05
CiPaw.03G051300	10931.8	2.26898	0.219794	10.3232	5.53489e-25	4.35861e-23
CiPaw.07G125300	932.524	2.26547	0.229362	9.87729	5.22254e-23	3.35428e-21
CiPaw.10G165200	13594.1	2.265	0.282223	8.02557	1.01059e-15	2.75659e-14
CiPaw.16G026800	1776.32	2.26465	0.156617	14.4598	2.17544e-47	1.55532e-44
CiPaw.03G217400	649.869	2.26407	0.329913	6.86263	6.76058e-12	1.06724e-10
CiPaw.01G026100	1195.65	2.26142	0.290157	7.79378	6.50322e-15	1.6224e-13
CiPaw.16G093700	635.252	2.26073	0.256933	8.79891	1.38157e-18	5.56066e-17
CiPaw.15G018800	3.51839	2.25944	0.994936	2.27094	0.0231506	0.0451123
CiPaw.04G085400	125.614	2.25944	0.403883	5.59428	2.21538e-08	1.86223e-07
CiPaw.15G043400	185.402	2.2594	0.433198	5.21563	1.83195e-07	1.28547e-06
CiPaw.02G072200	898.888	2.25636	0.361565	6.24055	4.36031e-10	5.04948e-09
CiPaw.09G029900	237.503	2.25573	0.33408	6.75205	1.45775e-11	2.17965e-10
CiPaw.04G027700	113.658	2.25174	0.525162	4.28771	1.80522e-05	7.98636e-05
CiPaw.02G111600	157.421	2.24964	0.265081	8.48659	2.12782e-17	7.2442e-16
CiPaw.10G120100	158.83	2.24959	0.494351	4.55059	5.34963e-06	2.68648e-05
CiPaw.13G176000	7522.25	2.24827	0.37903	5.93165	2.99914e-09	2.97592e-08
CiPaw.12G132000	43.9051	2.24484	0.753288	2.98005	0.00288199	0.0073402
CiPaw.04G083400	577.59	2.24392	0.238831	9.39543	5.69851e-21	2.95295e-19
CiPaw.08G159200	17.5547	2.24182	0.645866	3.47103	0.000518467	0.0016032
CiPaw.12G059700	578.768	2.23924	0.244732	9.14977	5.70534e-20	2.6957e-18
CiPaw.15G068200	37.4884	2.23827	0.478366	4.67898	2.88305e-06	1.53695e-05
CiPaw.12G086900	51.7654	2.2361	0.670188	3.33652	0.00084834	0.00247319
CiPaw.12G096200	1173.97	2.23568	0.218595	10.2275	1.49293e-24	1.13613e-22
CiPaw.05G209900	112.71	2.23236	0.389795	5.72702	1.02212e-08	9.12253e-08
CiPaw.08G019200	58.6504	2.23212	0.379269	5.88532	3.97275e-09	3.84921e-08
CiPaw.09G101600	41.1273	2.2286	0.65488	3.40307	0.000666335	0.00200143
CiPaw.04G149200	527.008	2.22692	0.381346	5.83963	5.2317e-09	4.95416e-08
CiPaw.07G169900	794.238	2.22542	0.354079	6.28509	3.27656e-10	3.87707e-09
CiPaw.04G186300	30298.1	2.22491	0.234268	9.4973	2.15401e-21	1.17275e-19
CiPaw.14G068100	163.653	2.22426	0.473496	4.69753	2.6333e-06	1.42343e-05
CiPaw.05G036000	52.8139	2.22362	0.319363	6.96268	3.3385e-12	5.54403e-11
CiPaw.15G170300	160.09	2.22165	0.378205	5.87418	4.24949e-09	4.08818e-08
CiPaw.14G073800	72.2145	2.22089	0.939223	2.3646	0.0180494	0.0363073
CiPaw.02G144300	23.272	2.22073	0.471724	4.70769	2.50542e-06	1.36243e-05
CiPaw.08G141400	39.1521	2.21774	0.426037	5.20551	1.93463e-07	1.35047e-06
CiPaw.02G017400	56.6874	2.21659	0.388997	5.69821	1.21072e-08	1.06484e-07
CiPaw.15G163200	523.311	2.21594	0.257709	8.5986	8.06919e-18	2.96967e-16
CiPaw.07G072200	50.0761	2.21418	0.468607	4.72504	2.30074e-06	1.26276e-05
CiPaw.10G005500	34.7999	2.2138	0.628161	3.52426	0.000424669	0.00133985
CiPaw.11G174200	58.7464	2.21267	0.569391	3.88602	0.0001019	0.000374413
CiPaw.15G029100	251.746	2.21218	0.348512	6.34749	2.1886e-10	2.65921e-09
CiPaw.02G186900	377.624	2.20997	0.289545	7.63257	2.30115e-14	5.30711e-13
CiPaw.04G077000	1301.34	2.20985	0.233961	9.44537	3.54164e-21	1.89782e-19
CiPaw.11G178600	47.5677	2.20867	0.442698	4.9891	6.06601e-07	3.7868e-06
CiPaw.08G128800	40.6459	2.20866	0.551058	4.00805	6.12234e-05	0.000237515
CiPaw.01G133600	1984.97	2.20634	0.315979	6.98255	2.8986e-12	4.87309e-11
CiPaw.12G111900	2635.32	2.20619	0.477838	4.61703	3.89269e-06	2.01941e-05
CiPaw.07G215100	460.111	2.20584	0.238306	9.2563	2.11631e-20	1.03971e-18
CiPaw.13G151500	156.058	2.20238	0.349404	6.30324	2.91482e-10	3.4824e-09
CiPaw.04G009800	8.59779	2.20142	0.661149	3.32968	0.000869445	0.00252524
CiPaw.01G052500	866.79	2.20078	0.273616	8.04331	8.7442e-16	2.41671e-14
CiPaw.05G089600	58.5594	2.20071	0.335498	6.55953	5.39778e-11	7.31406e-10
CiPaw.05G221800	20215.5	2.19744	0.181777	12.0887	1.21231e-33	2.16684e-31
CiPaw.14G126100	159.004	2.19195	0.294022	7.45504	8.98391e-14	1.89499e-12
CiPaw.11G014200	411.026	2.19163	0.448739	4.88398	1.03965e-06	6.1684e-06
CiPaw.07G033600	937.35	2.19108	0.370021	5.92151	3.19004e-09	3.14695e-08
CiPaw.04G083100	237.109	2.18874	0.264571	8.27279	1.30855e-16	4.07224e-15
CiPaw.02G098800	33.5571	2.18693	0.451404	4.84473	1.26781e-06	7.36453e-06
CiPaw.14G037400	3424.34	2.18279	0.179781	12.1414	6.37534e-34	1.19452e-31
CiPaw.06G039600	108.253	2.17778	0.563736	3.86312	0.000111949	0.000406447
CiPaw.07G191600	166.509	2.177	0.522269	4.16835	3.06817e-05	0.000127847
CiPaw.06G036500	177.294	2.17634	0.316495	6.87637	6.13981e-12	9.73767e-11
CiPaw.14G095100	333.333	2.17498	0.37547	5.79268	6.9274e-09	6.39713e-08
CiPaw.10G135600	6.54608	2.1732	0.93394	2.32692	0.0199695	0.0396443
CiPaw.07G130100	344.067	2.17258	0.328966	6.60426	3.99513e-11	5.53491e-10
CiPaw.01G055400	448.854	2.17235	0.391331	5.55119	2.83733e-08	2.33236e-07
CiPaw.14G009100	88.9294	2.17228	0.472395	4.59845	4.25656e-06	2.1931e-05
CiPaw.04G085500	989.862	2.17191	0.250934	8.65531	4.91558e-18	1.85998e-16
CiPaw.02G171500	20856.4	2.17131	0.230871	9.40487	5.20925e-21	2.73214e-19
CiPaw.06G017200	204.422	2.1692	0.218617	9.92238	3.32721e-23	2.18342e-21
CiPaw.04G123000	16.3179	2.16755	0.403731	5.36879	7.92663e-08	5.98695e-07
CiPaw.10G046400	11.8231	2.16669	0.849892	2.54938	0.0107916	0.0232245
CiPaw.09G073700	213.514	2.16509	0.213755	10.1288	4.11589e-24	2.98985e-22
CiPaw.14G097500	97.099	2.16325	0.721586	2.99791	0.00271836	0.00696261
CiPaw.14G125900	1057.74	2.16293	0.3032	7.13368	9.77238e-13	1.75825e-11
CiPaw.03G167500	494.617	2.16182	0.334382	6.46514	1.01207e-10	1.30746e-09
CiPaw.03G111200	317.73	2.16161	0.320476	6.745	1.53023e-11	2.28175e-10
CiPaw.15G131700	259.081	2.16148	0.479776	4.5052	6.63118e-06	3.25661e-05
CiPaw.11G033400	1524.43	2.16063	0.225323	9.58902	8.8925e-22	4.99156e-20
CiPaw.01G195400	231.413	2.16001	0.400397	5.39467	6.86487e-08	5.24479e-07
CiPaw.15G033700	8.21096	2.15905	0.696967	3.09777	0.0019498	0.00518064
CiPaw.14G126300	1094.4	2.15903	0.213798	10.0985	5.6097e-24	4.01064e-22
CiPaw.01G086200	28.3406	2.1577	0.527814	4.088	4.35108e-05	0.000174531
CiPaw.04G068800	1718.57	2.15661	0.262678	8.2101	2.21005e-16	6.64187e-15
CiPaw.03G230700	23.6537	2.15576	0.776071	2.77779	0.00547293	0.0128724
CiPaw.10G148400	992.983	2.15534	0.277883	7.75628	8.74557e-15	2.13094e-13
CiPaw.06G139900	108.743	2.15496	0.422686	5.09826	3.42795e-07	2.26299e-06
CiPaw.05G093000	82.7562	2.15401	0.30703	7.01563	2.28907e-12	3.91622e-11
CiPaw.10G105400	2509.78	2.15323	0.270531	7.95927	1.73055e-15	4.56904e-14
CiPaw.16G112700	28.6802	2.15186	0.43604	4.93499	8.01529e-07	4.8836e-06
CiPaw.04G169700	165.901	2.14856	0.429996	4.99671	5.83181e-07	3.65403e-06
CiPaw.11G168400	273.043	2.14854	0.251013	8.5595	1.13363e-17	4.0631e-16
CiPaw.11G164400	218.719	2.14581	0.325733	6.58765	4.46834e-11	6.14662e-10
CiPaw.03G043500	1231.18	2.1448	0.420488	5.10074	3.38333e-07	2.237e-06
CiPaw.04G012200	122.074	2.14386	0.446183	4.80489	1.54838e-06	8.83561e-06
CiPaw.07G019600	115.437	2.13999	0.247928	8.63152	6.05434e-18	2.26875e-16
CiPaw.02G070300	1004.45	2.13961	0.210228	10.1775	2.49795e-24	1.84916e-22
CiPaw.14G135300	116.654	2.13814	0.4346	4.91978	8.66424e-07	5.23205e-06
CiPaw.02G168200	778.801	2.13514	0.35214	6.06335	1.33317e-09	1.41649e-08
CiPaw.11G046500	1769.7	2.13508	0.270718	7.88674	3.10188e-15	8.01824e-14
CiPaw.01G206500	14.1618	2.13389	0.586424	3.63882	0.000273893	0.000903159
CiPaw.04G044300	2378.5	2.13319	0.328253	6.49862	8.10583e-11	1.06283e-09
CiPaw.05G235000	298.943	2.13126	0.244361	8.72175	2.73927e-18	1.06315e-16
CiPaw.04G096600	10865	2.13008	0.221104	9.63385	5.75337e-22	3.28377e-20
CiPaw.06G006100	75.5041	2.13007	0.359666	5.92235	3.17369e-09	3.13424e-08
CiPaw.09G160300	1614.44	2.12674	0.200677	10.5979	3.04908e-26	2.72491e-24
CiPaw.05G256500	388.387	2.12644	0.27666	7.68611	1.51671e-14	3.58313e-13
CiPaw.01G149300	13.3392	2.12275	0.574892	3.69242	0.000222127	0.000750312
CiPaw.05G014800	2945.55	2.12267	0.583175	3.63986	0.000272787	0.000899839
CiPaw.09G076200	77.5567	2.12038	0.713151	2.97326	0.00294654	0.00748175
CiPaw.03G062900	69.88	2.1196	0.406439	5.21504	1.83775e-07	1.2888e-06
CiPaw.16G031400	6684.1	2.11938	0.249325	8.50048	1.88805e-17	6.51037e-16
CiPaw.03G049400	151.663	2.11682	0.425953	4.9696	6.70898e-07	4.15476e-06
CiPaw.14G017300	531.399	2.11412	0.72082	2.93293	0.00335775	0.00840071
CiPaw.06G151500	3120.25	2.1114	0.175447	12.0344	2.34412e-33	4.08237e-31
CiPaw.10G018700	271.5	2.11075	0.269725	7.82555	5.0544e-15	1.275e-13
CiPaw.07G111100	214.414	2.11063	0.401547	5.25625	1.47024e-07	1.05281e-06
CiPaw.10G114700	30.1399	2.10994	0.616446	3.42275	0.000619922	0.00187697
CiPaw.12G115500	66.303	2.10881	0.321593	6.55738	5.4762e-11	7.40186e-10
CiPaw.08G150300	665.216	2.10585	0.315526	6.6741	2.48759e-11	3.58393e-10
CiPaw.03G022900	27689.8	2.10517	0.317454	6.63143	3.32449e-11	4.67735e-10
CiPaw.15G086300	8.70236	2.10279	0.701504	2.99755	0.00272163	0.00696967
CiPaw.09G147900	16.9743	2.10151	0.534267	3.93346	8.37329e-05	0.00031438
CiPaw.12G015600	1389.71	2.09961	0.162927	12.8868	5.34056e-38	1.40866e-35
CiPaw.03G258600	144.958	2.09798	0.403692	5.19697	2.02562e-07	1.40783e-06
CiPaw.04G073600	2013.12	2.09769	0.391141	5.36301	8.18473e-08	6.15622e-07
CiPaw.14G061600	431.172	2.09615	0.253578	8.26631	1.38165e-16	4.28991e-15
CiPaw.06G154500	126.683	2.09476	0.480918	4.35576	1.32609e-05	6.05475e-05
CiPaw.04G015600	179.348	2.09438	0.433575	4.8305	1.36189e-06	7.85226e-06
CiPaw.15G163300	2770.49	2.09331	0.236799	8.84002	9.57043e-19	3.92171e-17
CiPaw.05G141900	191.066	2.09248	0.217521	9.61967	6.60428e-22	3.73802e-20
CiPaw.08G051600	238.844	2.0917	0.360852	5.79656	6.76905e-09	6.26367e-08
CiPaw.11G033200	66.0525	2.08945	0.330974	6.31304	2.73607e-10	3.28184e-09
CiPaw.09G183400	66.2822	2.08648	0.283516	7.35929	1.84896e-13	3.69901e-12
CiPaw.16G036000	157.641	2.08283	0.245158	8.49586	1.96479e-17	6.74836e-16
CiPaw.16G109200	270.793	2.08077	0.285458	7.28925	3.1169e-13	6.00141e-12
CiPaw.12G113700	19891.5	2.07997	0.357972	5.81043	6.23118e-09	5.81548e-08
CiPaw.04G074300	2038.31	2.07843	0.260616	7.97505	1.52317e-15	4.04907e-14
CiPaw.03G169300	3617.73	2.07109	0.482592	4.29159	1.77395e-05	7.87366e-05
CiPaw.03G158300	917.798	2.06987	0.289001	7.16214	7.94262e-13	1.44145e-11
CiPaw.05G073700	24521.3	2.0689	0.32695	6.3279	2.48525e-10	2.99819e-09
CiPaw.02G118200	2822.51	2.06559	0.173229	11.9241	8.86728e-33	1.47795e-30
CiPaw.15G125800	729.384	2.05697	0.291755	7.05034	1.78475e-12	3.08644e-11
CiPaw.16G110200	60.5415	2.05555	0.490679	4.1892	2.79944e-05	0.000118043
CiPaw.07G062500	1055.88	2.05005	0.208947	9.81137	1.00593e-22	6.23949e-21
CiPaw.08G141300	19.5152	2.04768	0.480732	4.2595	2.04886e-05	8.93045e-05
CiPaw.03G074700	220.128	2.04504	0.271615	7.52919	5.10559e-14	1.11145e-12
CiPaw.12G111400	3673.18	2.04493	0.263599	7.75773	8.64626e-15	2.10863e-13
CiPaw.01G197500	1511.52	2.04269	0.428856	4.7631	1.90642e-06	1.06396e-05
CiPaw.03G220600	197.16	2.03734	0.248979	8.18278	2.77377e-16	8.21787e-15
CiPaw.04G029600	289.411	2.03695	0.239531	8.50393	1.83272e-17	6.34284e-16
CiPaw.06G079300	497.582	2.03584	0.197815	10.2917	7.68408e-25	5.96461e-23
CiPaw.01G306200	11.3772	2.03546	0.758824	2.68239	0.00730991	0.0165607
CiPaw.09G105100	7.79398	2.03421	0.690963	2.94403	0.00323972	0.00813539
CiPaw.11G142000	3065.36	2.03165	0.271271	7.48938	6.92005e-14	1.47918e-12
CiPaw.14G130300	103.191	2.0315	0.366567	5.54196	2.99106e-08	2.44836e-07
CiPaw.05G056300	124.077	2.0309	0.528366	3.84373	0.000121178	0.000435816
CiPaw.07G164400	474.195	2.03071	0.264022	7.69146	1.45464e-14	3.44548e-13
CiPaw.05G190200	1430.24	2.02767	0.246146	8.23767	1.75596e-16	5.37228e-15
CiPaw.03G230000	663.248	2.02697	0.230695	8.78635	1.54503e-18	6.1638e-17
CiPaw.12G055400	321.482	2.02581	0.425797	4.7577	1.95809e-06	1.09056e-05
CiPaw.13G028900	7678.18	2.02485	0.232191	8.72063	2.76664e-18	1.07224e-16
CiPaw.02G190700	55.8764	2.02334	0.313282	6.45853	1.05726e-10	1.36131e-09
CiPaw.05G200600	1810.07	2.02213	0.173511	11.6542	2.18456e-31	3.1738e-29
CiPaw.01G164800	225.575	2.02198	0.393599	5.13716	2.78925e-07	1.88129e-06
CiPaw.07G119300	1153.89	2.02144	0.431837	4.68103	2.8544e-06	1.52594e-05
CiPaw.12G006200	16.1982	2.02128	0.590499	3.423	0.00061934	0.00187541
CiPaw.15G133000	31.9292	2.02094	0.445911	4.53215	5.83856e-06	2.9041e-05
CiPaw.10G099900	2006.41	2.01715	0.236389	8.53319	1.42372e-17	5.0168e-16
CiPaw.08G079100	168.275	2.01588	0.328692	6.13304	8.62141e-10	9.44461e-09
CiPaw.02G102400	1055.49	2.01552	0.238236	8.46017	2.66995e-17	8.91122e-16
CiPaw.16G109100	153.351	2.01519	0.336271	5.99277	2.06292e-09	2.10381e-08
CiPaw.13G047900	220.424	2.01487	0.499694	4.03221	5.52551e-05	0.000216213
CiPaw.05G057500	98.658	2.01434	0.524486	3.8406	0.000122734	0.00044083
CiPaw.04G183600	29.2951	2.01418	0.533317	3.7767	0.000158917	0.000555585
CiPaw.11G053400	494.772	2.01398	0.465534	4.32617	1.51726e-05	6.84394e-05
CiPaw.10G058900	588.232	2.01132	0.280463	7.17142	7.42226e-13	1.35699e-11
CiPaw.09G161600	12.0727	2.01127	0.736096	2.73234	0.00628853	0.0145377
CiPaw.12G096600	6910.27	2.01003	0.37547	5.35338	8.63274e-08	6.461e-07
CiPaw.11G179300	5738.95	2.00891	0.206746	9.71679	2.55722e-22	1.52691e-20
CiPaw.06G161700	10194.8	2.00776	0.202469	9.91637	3.53385e-23	2.30788e-21
CiPaw.03G136800	1828.56	2.00585	0.270062	7.42736	1.10783e-13	2.30104e-12
CiPaw.02G119100	13.9635	2.00213	0.620917	3.22448	0.00126203	0.00351047
CiPaw.10G157100	400.257	2.00195	0.328797	6.08873	1.13807e-09	1.22355e-08
CiPaw.02G062900	1106.43	2.00096	0.223087	8.96944	2.98025e-19	1.29548e-17
CiPaw.14G039500	28.8094	1.9984	0.466638	4.28254	1.8477e-05	8.15305e-05
CiPaw.08G050400	146.277	1.99774	0.264269	7.55949	4.04659e-14	8.99655e-13
CiPaw.04G173000	143.691	1.99635	0.330578	6.03898	1.55088e-09	1.62492e-08
CiPaw.16G027800	141.058	1.99461	0.28769	6.93319	4.11465e-12	6.70587e-11
CiPaw.08G139500	1655.16	1.99385	0.164912	12.0904	1.18674e-33	2.13518e-31
CiPaw.13G172100	1697.19	1.98905	0.279568	7.11474	1.12125e-12	1.99229e-11
CiPaw.04G113900	2218.87	1.98882	0.337613	5.89081	3.84316e-09	3.73163e-08
CiPaw.16G043500	236.201	1.98842	0.424834	4.68045	2.86243e-06	1.52933e-05
CiPaw.09G182300	228.525	1.98601	0.285219	6.9631	3.32866e-12	5.53107e-11
CiPaw.02G141100	511.304	1.98587	0.428244	4.63725	3.53083e-06	1.84579e-05
CiPaw.06G167400	2938.84	1.98582	0.17959	11.0575	2.01549e-28	2.26268e-26
CiPaw.15G178700	222.976	1.98488	0.479638	4.13829	3.49899e-05	0.000143791
CiPaw.07G005100	2214.97	1.98482	0.194801	10.1889	2.22165e-24	1.66275e-22
CiPaw.03G259600	4353.76	1.98459	0.237803	8.34551	7.09093e-17	2.2691e-15
CiPaw.15G021900	10796	1.98418	0.283795	6.99159	2.71779e-12	4.58615e-11
CiPaw.06G124700	2167.45	1.98223	0.170679	11.6138	3.50726e-31	5.04154e-29
CiPaw.09G187600	1208.6	1.9815	0.245382	8.07515	6.73963e-16	1.8994e-14
CiPaw.09G016800	14.2187	1.98111	0.631263	3.13832	0.00169917	0.00458832
CiPaw.05G095700	8.32239	1.97854	0.749154	2.64104	0.00826525	0.0184299
CiPaw.10G156900	166.174	1.97807	0.728593	2.71492	0.00662921	0.0152152
CiPaw.05G240200	1098.29	1.97735	0.261824	7.5522	4.27959e-14	9.46806e-13
CiPaw.04G013500	9.49241	1.97729	0.587857	3.36356	0.00076944	0.0022712
CiPaw.09G222100	16443.7	1.97717	0.268653	7.35958	1.84491e-13	3.69362e-12
CiPaw.12G010600	70.1325	1.97604	0.364715	5.41805	6.02515e-08	4.65951e-07
CiPaw.03G064500	734.118	1.97547	0.271936	7.26447	3.74513e-13	7.12021e-12
CiPaw.05G135900	200.536	1.9754	0.300067	6.5832	4.60424e-11	6.30802e-10
CiPaw.05G070900	7897.57	1.96937	0.15432	12.7616	2.68703e-37	6.82255e-35
CiPaw.09G007000	3758.02	1.9674	0.678416	2.89999	0.0037317	0.00921075
CiPaw.04G193600	76.5719	1.9666	0.351641	5.59263	2.23652e-08	1.8771e-07
CiPaw.07G140500	329.184	1.96582	0.287156	6.84582	7.60391e-12	1.18658e-10
CiPaw.03G134100	497.696	1.96574	0.243958	8.0577	7.77436e-16	2.1663e-14
CiPaw.11G065500	13.7385	1.96557	0.868947	2.26202	0.0236964	0.0460272
CiPaw.08G111200	13593.3	1.96192	0.225418	8.70346	3.21913e-18	1.23702e-16
CiPaw.03G062400	45.0355	1.96182	0.356436	5.50399	3.713e-08	2.98625e-07
CiPaw.01G135800	1401.65	1.95912	0.496984	3.94202	8.07996e-05	0.000304588
CiPaw.11G015700	210.152	1.95604	0.406939	4.80672	1.53423e-06	8.76593e-06
CiPaw.11G161000	1656.05	1.95531	0.196065	9.97277	2.00558e-23	1.35879e-21
CiPaw.15G178600	219.825	1.95502	0.48478	4.03279	5.51176e-05	0.000215738
CiPaw.10G118400	1186.55	1.95435	0.308796	6.32892	2.46876e-10	2.98094e-09
CiPaw.15G147800	748.77	1.95344	0.445572	4.38413	1.16452e-05	5.39709e-05
CiPaw.06G055600	7894.11	1.95267	0.184811	10.5658	4.29326e-26	3.78699e-24
CiPaw.15G133600	25.2987	1.95243	0.427782	4.56409	5.01669e-06	2.54611e-05
CiPaw.03G125100	357.753	1.94536	0.652255	2.98252	0.00285889	0.00728409
CiPaw.14G125700	447.485	1.94446	0.274455	7.08479	1.39259e-12	2.44562e-11
CiPaw.09G039500	2177.85	1.94233	0.289408	6.71141	1.92749e-11	2.83059e-10
CiPaw.05G217400	136.983	1.94072	0.334617	5.79983	6.63809e-09	6.15305e-08
CiPaw.11G170000	2105.45	1.94022	0.262133	7.40165	1.34507e-13	2.7538e-12
CiPaw.07G052900	9.68191	1.93966	0.729044	2.66056	0.0078011	0.0175201
CiPaw.07G046900	4531.13	1.93935	0.200734	9.66131	4.40184e-22	2.54445e-20
CiPaw.07G170100	5230.69	1.93728	0.252251	7.67998	1.59108e-14	3.74579e-13
CiPaw.09G202000	46.7631	1.93614	0.460574	4.20375	2.62527e-05	0.000111512
CiPaw.09G047100	153.409	1.93554	0.799948	2.41958	0.0155385	0.0319206
CiPaw.01G052700	216.434	1.93387	0.326655	5.92023	3.21487e-09	3.16799e-08
CiPaw.16G037200	2715.01	1.93247	0.184938	10.4493	1.47619e-25	1.22646e-23
CiPaw.01G238300	108.039	1.93131	0.344419	5.60745	2.05333e-08	1.73839e-07
CiPaw.08G070600	8416.9	1.9301	0.235136	8.20846	2.24042e-16	6.71829e-15
CiPaw.02G073500	470.626	1.92685	0.336679	5.72312	1.04586e-08	9.32214e-08
CiPaw.02G049300	16.1847	1.92648	0.724258	2.65993	0.00781565	0.0175446
CiPaw.16G109500	244.796	1.92397	0.291153	6.6081	3.89294e-11	5.41266e-10
CiPaw.07G072000	156.125	1.92326	0.440763	4.36348	1.28012e-05	5.86382e-05
CiPaw.13G041200	1467.5	1.91951	0.260778	7.3607	1.82946e-13	3.67082e-12
CiPaw.08G110000	6213.1	1.91894	0.174803	10.9777	4.89073e-28	5.21064e-26
CiPaw.15G118900	48.66	1.91562	0.289586	6.61502	3.71512e-11	5.17602e-10
CiPaw.03G043400	4154.07	1.91414	0.346482	5.52448	3.30458e-08	2.68317e-07
CiPaw.09G041200	1482.48	1.91381	0.518524	3.69087	0.000223485	0.000754616
CiPaw.15G169600	36.5999	1.91215	0.480499	3.9795	6.90605e-05	0.000264594
CiPaw.11G169100	19681.5	1.91112	0.204269	9.3559	8.28876e-21	4.22494e-19
CiPaw.03G259400	248.61	1.91106	0.632652	3.02071	0.00252183	0.0065145
CiPaw.07G136900	84.6432	1.91034	0.388537	4.91674	8.79968e-07	5.30794e-06
CiPaw.09G086000	17.9038	1.90908	0.664884	2.8713	0.00408792	0.0099749
CiPaw.04G157400	769.029	1.90885	0.192551	9.91346	3.63839e-23	2.37045e-21
CiPaw.08G046700	190.66	1.90884	0.628656	3.03639	0.00239429	0.00622469
CiPaw.03G034900	2951.38	1.90746	0.252709	7.54803	4.41887e-14	9.73656e-13
CiPaw.11G078000	3438	1.90741	0.455842	4.18437	2.85955e-05	0.000120353
CiPaw.02G024000	3099.73	1.90633	0.256032	7.44568	9.6444e-14	2.02801e-12
CiPaw.04G073900	29.6706	1.90571	0.436524	4.36564	1.26753e-05	5.81301e-05
CiPaw.11G201700	4783.17	1.90453	0.147568	12.9061	4.15616e-38	1.11796e-35
CiPaw.03G234000	3003.89	1.90223	0.496746	3.82938	0.000128469	0.000459484
CiPaw.07G176100	838.189	1.90127	0.333219	5.70577	1.15821e-08	1.02396e-07
CiPaw.16G008200	324.133	1.90098	0.284041	6.69261	2.1922e-11	3.19002e-10
CiPaw.14G080000	4170.47	1.89967	0.231213	8.2161	2.10228e-16	6.35315e-15
CiPaw.08G069900	107.024	1.8995	0.259789	7.31169	2.63794e-13	5.14483e-12
CiPaw.03G129900	3981.76	1.8937	0.204887	9.24265	2.40459e-20	1.17496e-18
CiPaw.09G003900	71.7884	1.89367	0.326685	5.79662	6.76657e-09	6.26351e-08
CiPaw.14G116300	1244.86	1.88983	0.175313	10.7798	4.28938e-27	4.14712e-25
CiPaw.06G140400	121.192	1.88868	0.409755	4.60929	4.04041e-06	2.08807e-05
CiPaw.10G148000	410.241	1.88862	0.34465	5.4798	4.25802e-08	3.38746e-07
CiPaw.06G018800	2776.41	1.88697	0.380801	4.95528	7.22276e-07	4.44055e-06
CiPaw.06G023500	2452.34	1.88609	0.194791	9.6826	3.57516e-22	2.08882e-20
CiPaw.02G108400	1520.66	1.88595	0.206851	9.1174	7.69466e-20	3.59808e-18
CiPaw.09G110100	2605.33	1.88578	0.189999	9.92519	3.23484e-23	2.1383e-21
CiPaw.05G089500	4673.01	1.88535	0.158131	11.9227	9.01589e-33	1.49356e-30
CiPaw.03G224100	81.3641	1.88524	0.480726	3.92165	8.79446e-05	0.000328604
CiPaw.05G008100	7897.84	1.88521	0.248041	7.60038	2.95271e-14	6.7298e-13
CiPaw.03G129700	66.4217	1.88433	0.373289	5.0479	4.46687e-07	2.86962e-06
CiPaw.13G135500	657.371	1.88325	0.286591	6.57123	4.98997e-11	6.80219e-10
CiPaw.14G058200	44.9338	1.88289	0.306748	6.13822	8.34487e-10	9.16745e-09
CiPaw.02G060300	66.0643	1.87972	0.519241	3.62012	0.000294464	0.000965019
CiPaw.07G008800	6.36212	1.87891	0.618963	3.03558	0.00240074	0.00624026
CiPaw.10G099200	20.8065	1.8785	0.624398	3.0085	0.00262537	0.00675116
CiPaw.03G269100	4599.82	1.87684	0.190847	9.83428	8.01418e-23	5.02839e-21
CiPaw.01G111300	112.621	1.87602	0.305684	6.13713	8.40263e-10	9.21982e-09
CiPaw.09G189700	10.8974	1.87439	0.562169	3.33421	0.000855426	0.00249011
CiPaw.10G066200	45.5088	1.87434	0.404134	4.63791	3.51954e-06	1.84097e-05
CiPaw.03G135500	112.554	1.87403	0.357399	5.24351	1.57549e-07	1.11991e-06
CiPaw.13G026800	32.1852	1.87385	0.715581	2.61865	0.00882791	0.0194815
CiPaw.04G098000	760.189	1.87373	0.30397	6.1642	7.08402e-10	7.87797e-09
CiPaw.07G002000	3639.8	1.87355	0.274503	6.82524	8.77801e-12	1.36042e-10
CiPaw.01G167900	2326.41	1.87106	0.178209	10.4993	8.70677e-26	7.48561e-24
CiPaw.03G146500	1504.49	1.87002	0.299998	6.23345	4.56278e-10	5.25038e-09
CiPaw.11G063300	760.972	1.86957	0.271377	6.8892	5.61087e-12	8.97739e-11
CiPaw.07G226500	63.2723	1.86912	0.663448	2.81729	0.00484315	0.0115826
CiPaw.07G108000	1084.77	1.86788	0.262439	7.11738	1.09998e-12	1.96091e-11
CiPaw.09G116300	106.08	1.86722	0.273509	6.82689	8.67752e-12	1.34561e-10
CiPaw.06G068500	344.223	1.86636	0.355982	5.24285	1.58117e-07	1.12336e-06
CiPaw.06G017800	112.383	1.8652	0.369302	5.05061	4.40407e-07	2.83329e-06
CiPaw.01G143800	821.974	1.86258	0.301714	6.17333	6.68651e-10	7.48184e-09
CiPaw.15G114600	666.577	1.86117	0.242442	7.67679	1.63125e-14	3.82711e-13
CiPaw.06G024300	1951.02	1.86022	0.212902	8.73744	2.38444e-18	9.29419e-17
CiPaw.08G081700	53.7928	1.8599	0.369576	5.03251	4.84091e-07	3.08572e-06
CiPaw.16G105000	4589.34	1.85971	0.253561	7.33437	2.22762e-13	4.42074e-12
CiPaw.01G027600	49.4474	1.85903	0.517264	3.59397	0.000325683	0.00105713
CiPaw.01G143900	1310.7	1.85839	0.34463	5.3924	6.95218e-08	5.30553e-07
CiPaw.07G047500	553.039	1.85433	0.225468	8.22438	1.96209e-16	5.9427e-15
CiPaw.13G079500	6.04479	1.85374	0.803688	2.30654	0.0210803	0.041558
CiPaw.10G055800	31.3168	1.85318	0.44591	4.15595	3.23944e-05	0.00013416
CiPaw.16G073600	699.29	1.85195	0.232051	7.98078	1.45415e-15	3.89225e-14
CiPaw.05G117700	1129.52	1.85038	0.415775	4.45045	8.56912e-06	4.09653e-05
CiPaw.05G099400	9.66498	1.84805	0.659615	2.8017	0.00508335	0.0120658
CiPaw.09G082000	325.356	1.84584	0.182562	10.1107	4.95155e-24	3.57776e-22
CiPaw.01G169700	64.2809	1.84491	0.387161	4.76523	1.88634e-06	1.05531e-05
CiPaw.02G102300	9429.07	1.83992	0.283426	6.4917	8.48705e-11	1.10961e-09
CiPaw.14G130400	1571.18	1.83926	0.27924	6.58667	4.49795e-11	6.1811e-10
CiPaw.16G048100	123.598	1.83859	0.402515	4.56776	4.92972e-06	2.50713e-05
CiPaw.01G275900	975.473	1.83812	0.192283	9.55941	1.18426e-21	6.55273e-20
CiPaw.14G109500	21.3411	1.83664	0.412435	4.45317	8.46116e-06	4.0492e-05
CiPaw.10G151300	538.653	1.8314	0.31925	5.73657	9.66115e-09	8.66823e-08
CiPaw.15G134100	332.909	1.83109	0.223045	8.20955	2.22025e-16	6.66517e-15
CiPaw.04G068400	418.266	1.83085	0.326357	5.60995	2.02382e-08	1.71554e-07
CiPaw.02G142600	17.5162	1.82962	0.547715	3.34047	0.000836377	0.00244435
CiPaw.15G177100	267.317	1.82801	0.438344	4.17026	3.04255e-05	0.000126974
CiPaw.10G108800	1072.1	1.82768	0.166888	10.9515	6.53276e-28	6.85259e-26
CiPaw.01G203600	168.907	1.82756	0.336695	5.42794	5.70075e-08	4.43142e-07
CiPaw.10G100100	1483.64	1.82651	0.235078	7.76979	7.86138e-15	1.9381e-13
CiPaw.11G149000	136.018	1.82573	0.347456	5.25456	1.48379e-07	1.06055e-06
CiPaw.06G084500	10.4681	1.82542	0.562328	3.24618	0.00116966	0.00327972
CiPaw.01G233200	130.581	1.8247	0.5243	3.48027	0.000500908	0.00155456
CiPaw.01G035700	6520.99	1.82335	0.213557	8.53801	1.36552e-17	4.83683e-16
CiPaw.10G151100	127.835	1.82321	0.441112	4.13322	3.57717e-05	0.000146539
CiPaw.02G024300	130.66	1.8191	0.605606	3.00376	0.00266665	0.00684759
CiPaw.11G141800	1667.86	1.81816	0.20411	8.90774	5.20843e-19	2.21444e-17
CiPaw.01G250000	202.913	1.81682	0.227839	7.97413	1.53456e-15	4.07139e-14
CiPaw.16G082000	537.226	1.81558	0.202139	8.98187	2.66205e-19	1.16581e-17
CiPaw.09G051200	11673	1.81491	0.179817	10.0931	5.92685e-24	4.22626e-22
CiPaw.11G016100	37.2221	1.81258	0.472134	3.83912	0.000123477	0.000442912
CiPaw.09G172200	100.996	1.80983	0.360576	5.01928	5.18649e-07	3.28684e-06
CiPaw.11G116900	211.926	1.80682	0.163845	11.0276	2.81192e-28	3.10546e-26
CiPaw.03G100100	893.308	1.80562	0.247844	7.28532	3.20907e-13	6.16577e-12
CiPaw.11G089500	516.997	1.80421	0.211609	8.52614	1.51316e-17	5.30956e-16
CiPaw.12G132800	10.6479	1.8021	0.76982	2.34094	0.0192354	0.0383719
CiPaw.05G055800	155.643	1.80146	0.433193	4.15856	3.20257e-05	0.000132734
CiPaw.02G016500	5278.41	1.80024	0.203409	8.85036	8.7238e-19	3.60195e-17
CiPaw.16G083700	19.3099	1.79945	0.553289	3.25227	0.00114486	0.00321715
CiPaw.02G118000	1831.64	1.79888	0.25839	6.96186	3.35803e-12	5.57305e-11
CiPaw.15G178300	478.448	1.79462	0.304187	5.89971	3.64131e-09	3.54832e-08
CiPaw.15G043500	45.5813	1.79424	0.423569	4.23601	2.27531e-05	9.81046e-05
CiPaw.15G172300	219.722	1.7941	0.681062	2.63426	0.00843197	0.0187371
CiPaw.09G183300	1037.63	1.79319	0.218029	8.22454	1.95939e-16	5.94114e-15
CiPaw.13G170900	112.153	1.79219	0.358841	4.99438	5.90257e-07	3.69666e-06
CiPaw.01G143400	2211.61	1.7918	0.268639	6.66994	2.55905e-11	3.66882e-10
CiPaw.15G009800	24342.1	1.79167	0.353452	5.06906	3.99779e-07	2.59961e-06
CiPaw.07G094700	4595.43	1.79094	0.306234	5.84828	4.9667e-09	4.72132e-08
CiPaw.08G147600	55.2846	1.79015	0.382549	4.67952	2.8754e-06	1.53416e-05
CiPaw.08G127200	47.9837	1.78609	0.332442	5.37264	7.75941e-08	5.86881e-07
CiPaw.11G197600	678.933	1.78558	0.170765	10.4563	1.37039e-25	1.14205e-23
CiPaw.03G126100	583.616	1.78425	0.347825	5.12974	2.90144e-07	1.94921e-06
CiPaw.16G049100	13.6506	1.78248	0.519917	3.42839	0.000607172	0.00184453
CiPaw.09G116400	5768.57	1.78129	0.201111	8.85725	8.20112e-19	3.3913e-17
CiPaw.05G160400	846.503	1.78083	0.302005	5.89668	3.7088e-09	3.60761e-08
CiPaw.16G069300	7.59455	1.78043	0.787744	2.26016	0.0238111	0.0462137
CiPaw.03G181900	9040.16	1.78018	0.16514	10.7798	4.28689e-27	4.14712e-25
CiPaw.05G012300	6068.91	1.77738	0.236709	7.50872	5.97099e-14	1.28848e-12
CiPaw.15G050100	1381.41	1.77624	0.207878	8.54464	1.28937e-17	4.59368e-16
CiPaw.02G128000	705.294	1.77551	0.217915	8.14774	3.70798e-16	1.08321e-14
CiPaw.14G051400	1120.33	1.77551	0.253137	7.01401	2.31587e-12	3.95956e-11
CiPaw.11G178000	709.204	1.77536	0.323547	5.48717	4.08431e-08	3.25977e-07
CiPaw.03G020900	3058.72	1.77105	0.199117	8.89448	5.86918e-19	2.47984e-17
CiPaw.13G075600	324.846	1.77088	0.210832	8.3995	4.4838e-17	1.46766e-15
CiPaw.09G131100	95.4343	1.77008	0.578063	3.0621	0.00219793	0.00576439
CiPaw.16G080900	17.3391	1.76941	0.429579	4.11894	3.80622e-05	0.000154709
CiPaw.13G144300	110.692	1.76856	0.504083	3.50848	0.000450678	0.00141174
CiPaw.13G096300	6589.74	1.76848	0.218291	8.10146	5.43023e-16	1.55293e-14
CiPaw.05G202200	3474.06	1.76806	0.33138	5.33546	9.53013e-08	7.07997e-07
CiPaw.09G008800	8721.08	1.76629	0.277288	6.36986	1.89207e-10	2.32596e-09
CiPaw.07G232200	3896.75	1.76449	0.238596	7.39532	1.4107e-13	2.87517e-12
CiPaw.01G265400	341.184	1.76279	0.356553	4.94398	7.6542e-07	4.68038e-06
CiPaw.01G052600	381.943	1.76267	0.262557	6.71348	1.90035e-11	2.79679e-10
CiPaw.05G056200	85.323	1.76176	0.434137	4.05807	4.9479e-05	0.000196068
CiPaw.03G111300	72.7634	1.76133	0.317367	5.54984	2.85935e-08	2.34833e-07
CiPaw.15G002000	105.233	1.76112	0.501353	3.51274	0.000443509	0.00139233
CiPaw.13G137100	29.6315	1.76077	0.426391	4.12948	3.63577e-05	0.000148514
CiPaw.16G102100	7697.8	1.76046	0.192808	9.13065	6.80907e-20	3.2005e-18
CiPaw.01G005900	1561.65	1.75723	0.252114	6.96997	3.16998e-12	5.29331e-11
CiPaw.04G137500	62.4461	1.75662	0.420814	4.17433	2.98859e-05	0.000125106
CiPaw.16G031900	157.402	1.7558	0.324416	5.4122	6.22543e-08	4.80217e-07
CiPaw.16G016400	22.7701	1.7558	0.452547	3.87982	0.000104534	0.000383004
CiPaw.11G197800	12351	1.753	0.159088	11.0191	3.09248e-28	3.34727e-26
CiPaw.11G068800	54.7304	1.75015	0.711759	2.45891	0.013936	0.0290288
CiPaw.09G201400	1304.44	1.74991	0.23595	7.41647	1.20287e-13	2.48803e-12
CiPaw.10G049000	74.8157	1.74668	0.312764	5.58467	2.3415e-08	1.95735e-07
CiPaw.03G076000	3211.48	1.74295	0.349865	4.98179	6.2998e-07	3.92193e-06
CiPaw.04G043900	44.5685	1.74284	0.390919	4.45832	8.26034e-06	3.96216e-05
CiPaw.03G108900	2966.01	1.74277	0.528093	3.30012	0.000966433	0.00277284
CiPaw.06G074000	580.975	1.74248	0.191521	9.09811	9.19192e-20	4.27613e-18
CiPaw.05G223100	19.095	1.74242	0.52785	3.30098	0.000963478	0.00276466
CiPaw.01G186300	1910.48	1.74231	0.266865	6.5288	6.62973e-11	8.81197e-10
CiPaw.02G012700	92.3626	1.74157	0.244201	7.13171	9.91279e-13	1.78115e-11
CiPaw.16G037300	3020.12	1.74036	0.175326	9.92641	3.19554e-23	2.11747e-21
CiPaw.10G114500	249.714	1.73972	0.206673	8.41774	3.83804e-17	1.26085e-15
CiPaw.16G082300	30.883	1.73955	0.384271	4.52687	5.98629e-06	2.96889e-05
CiPaw.06G129000	885.726	1.73686	0.234682	7.4009	1.35263e-13	2.76718e-12
CiPaw.16G085400	2949.69	1.73302	0.174753	9.91697	3.51245e-23	2.29943e-21
CiPaw.01G094000	672.887	1.73259	0.292461	5.92419	3.13835e-09	3.10385e-08
CiPaw.08G077100	1763.96	1.73235	0.211237	8.20099	2.38422e-16	7.12589e-15
CiPaw.05G061900	33097.3	1.73119	0.198991	8.69987	3.32276e-18	1.27145e-16
CiPaw.11G201600	1135.59	1.72971	0.171726	10.0725	7.30896e-24	5.17109e-22
CiPaw.10G149300	659.935	1.72878	0.283844	6.09062	1.12478e-09	1.21069e-08
CiPaw.05G027400	3161.54	1.72829	0.32618	5.29858	1.16707e-07	8.51881e-07
CiPaw.08G138900	1242.41	1.72664	0.328059	5.26321	1.41558e-07	1.01608e-06
CiPaw.05G028400	710.818	1.72574	0.219413	7.86527	3.68296e-15	9.45733e-14
CiPaw.06G072400	18748.3	1.72431	0.213903	8.06119	7.55575e-16	2.11405e-14
CiPaw.11G033100	3177.57	1.72345	0.157271	10.9585	6.04807e-28	6.36876e-26
CiPaw.03G111800	477.656	1.7226	0.277485	6.20792	5.369e-10	6.09143e-09
CiPaw.12G115100	49.5735	1.72199	0.432562	3.9809	6.8654e-05	0.000263222
CiPaw.15G083600	189.057	1.72006	0.279137	6.16207	7.18014e-10	7.97832e-09
CiPaw.13G172200	296.626	1.71976	0.32379	5.31136	1.08812e-07	7.99841e-07
CiPaw.04G100700	969.205	1.71807	0.198097	8.67287	4.21356e-18	1.60104e-16
CiPaw.09G057600	43931.2	1.71787	0.336814	5.10037	3.38994e-07	2.24028e-06
CiPaw.01G098800	32.7645	1.7173	0.396021	4.33638	1.44846e-05	6.56517e-05
CiPaw.01G262300	26.5415	1.71539	0.477811	3.59011	0.000330545	0.00107112
CiPaw.10G114200	2970.72	1.71492	0.229898	7.45948	8.68672e-14	1.83658e-12
CiPaw.15G155300	2071.01	1.71356	0.194398	8.81466	1.20046e-18	4.86053e-17
CiPaw.03G168500	1767.44	1.71142	0.705043	2.4274	0.0152074	0.0313163
CiPaw.08G107500	581.049	1.70989	0.524651	3.2591	0.00111766	0.00314951
CiPaw.02G043500	1164.81	1.70904	0.197971	8.63278	5.988e-18	2.24699e-16
CiPaw.16G074700	6206.99	1.70872	0.255636	6.68419	2.32208e-11	3.3646e-10
CiPaw.13G121700	1354.95	1.70859	0.223702	7.63779	2.20981e-14	5.10946e-13
CiPaw.15G144000	15.2433	1.70732	0.438684	3.89192	9.9454e-05	0.000366567
CiPaw.02G184400	1139.7	1.70645	0.221344	7.7095	1.26311e-14	3.02879e-13
CiPaw.15G030700	84.7867	1.70612	0.442595	3.85481	0.000115818	0.000418801
CiPaw.01G119500	59.9038	1.70575	0.3857	4.42247	9.75785e-06	4.60088e-05
CiPaw.10G020500	359.493	1.70533	0.235266	7.24853	4.21331e-13	7.93809e-12
CiPaw.11G011600	50.9536	1.70405	0.321669	5.29751	1.1739e-07	8.56172e-07
CiPaw.09G091400	323.199	1.70396	0.191427	8.90134	5.51773e-19	2.33862e-17
CiPaw.02G043100	14.7154	1.70395	0.637303	2.67369	0.00750221	0.0169441
CiPaw.11G048900	2931.14	1.70265	0.174728	9.7446	1.9454e-22	1.17373e-20
CiPaw.09G206000	77.8601	1.70255	0.311831	5.45984	4.76567e-08	3.7594e-07
CiPaw.08G110600	180.195	1.70214	0.211037	8.0656	7.28763e-16	2.04535e-14
CiPaw.16G053200	784.417	1.7011	0.221777	7.6703	1.71594e-14	4.01194e-13
CiPaw.11G138500	67.0614	1.69952	0.333419	5.09723	3.44657e-07	2.27383e-06
CiPaw.08G101700	3624.25	1.69949	0.249829	6.80261	1.02743e-11	1.57612e-10
CiPaw.13G064900	4553.98	1.69917	0.224541	7.56728	3.81125e-14	8.50114e-13
CiPaw.07G234700	1508.74	1.69842	0.303113	5.60326	2.10351e-08	1.77755e-07
CiPaw.11G201800	2289.1	1.69641	0.144507	11.7393	8.0189e-32	1.21708e-29
CiPaw.16G042500	398.49	1.69563	0.327604	5.17587	2.26853e-07	1.56227e-06
CiPaw.12G046400	2017.19	1.69554	0.230628	7.35183	1.95514e-13	3.89137e-12
CiPaw.08G150700	11.5529	1.69522	0.687501	2.46577	0.013672	0.0285592
CiPaw.05G174000	52.8381	1.69509	0.498052	3.40344	0.000665439	0.00199963
CiPaw.04G135500	745.494	1.69496	0.186684	9.07933	1.09243e-19	5.03892e-18
CiPaw.15G176000	1454.33	1.6935	0.253966	6.66819	2.58974e-11	3.70892e-10
CiPaw.11G118200	84.741	1.69221	0.468719	3.61029	0.000305852	0.000998004
CiPaw.09G091300	130.003	1.69189	0.328172	5.15548	2.52978e-07	1.7221e-06
CiPaw.08G113600	558.18	1.69173	0.262309	6.44937	1.12319e-10	1.43802e-09
CiPaw.08G096600	17515.3	1.68475	0.196122	8.59034	8.67126e-18	3.17923e-16
CiPaw.10G104900	462.316	1.684	0.251581	6.69366	2.17652e-11	3.1706e-10
CiPaw.08G051100	4384.46	1.6839	0.31521	5.34215	9.18502e-08	6.84606e-07
CiPaw.03G080200	24.2934	1.68137	0.704099	2.38797	0.0169416	0.0343768
CiPaw.03G093800	1080.38	1.6791	0.252143	6.6593	2.75128e-11	3.9196e-10
CiPaw.03G063800	139.286	1.67889	0.318208	5.27608	1.31977e-07	9.53349e-07
CiPaw.03G043600	1131.15	1.67795	0.340497	4.92796	8.30935e-07	5.04353e-06
CiPaw.03G021900	139.845	1.67716	0.448662	3.73813	0.000185393	0.000638938
CiPaw.06G017300	1050.13	1.67652	0.206166	8.13189	4.22653e-16	1.22678e-14
CiPaw.15G082400	3078.65	1.67576	0.201227	8.32772	8.24129e-17	2.61565e-15
CiPaw.15G063700	24106.4	1.67413	0.156525	10.6957	1.06663e-26	9.99252e-25
CiPaw.01G181100	817.787	1.67342	0.188312	8.88643	6.31014e-19	2.65377e-17
CiPaw.06G039200	7419.11	1.67259	0.177967	9.39832	5.5443e-21	2.88559e-19
CiPaw.15G008700	8651.57	1.67139	0.316801	5.27584	1.32147e-07	9.54326e-07
CiPaw.01G124000	765.32	1.66986	0.174688	9.55909	1.18796e-21	6.55986e-20
CiPaw.05G089700	1427.88	1.66955	0.209991	7.95059	1.85622e-15	4.88661e-14
CiPaw.16G017300	229.447	1.66642	0.315691	5.27863	1.30152e-07	9.41422e-07
CiPaw.03G068600	23.0362	1.66605	0.708213	2.35247	0.0186489	0.0373364
CiPaw.05G187400	204.276	1.66434	0.518508	3.20986	0.00132798	0.00367325
CiPaw.15G141600	58.1631	1.66399	0.337128	4.93578	7.98311e-07	4.86508e-06
CiPaw.15G055900	424.523	1.66396	0.324629	5.12572	2.96398e-07	1.98632e-06
CiPaw.02G151700	2220.42	1.66317	0.27484	6.05142	1.43572e-09	1.51714e-08
CiPaw.07G107500	4181.69	1.66287	0.346776	4.79523	1.6249e-06	9.21421e-06
CiPaw.05G081200	219.59	1.66128	0.294222	5.64633	1.63907e-08	1.40918e-07
CiPaw.01G025500	1473.02	1.65975	0.258908	6.41058	1.44964e-10	1.82164e-09
CiPaw.05G006200	42.1003	1.65951	0.397832	4.17139	3.02744e-05	0.00012646
CiPaw.11G121000	433.706	1.65875	0.254555	6.51626	7.20811e-11	9.52944e-10
CiPaw.03G045200	18.0287	1.65702	0.522825	3.16937	0.00152771	0.00416716
CiPaw.05G049700	3102.63	1.65636	0.162523	10.1916	2.16237e-24	1.62285e-22
CiPaw.09G190200	9047.62	1.65626	0.240699	6.88106	5.94082e-12	9.45835e-11
CiPaw.16G024500	812.169	1.65568	0.406925	4.06875	4.7266e-05	0.00018815
CiPaw.07G007600	6115.85	1.65407	0.324226	5.10159	3.36816e-07	2.22914e-06
CiPaw.09G071500	413.685	1.64937	0.272623	6.04999	1.44856e-09	1.52832e-08
CiPaw.01G137000	763.943	1.64912	0.386178	4.27035	1.95163e-05	8.55468e-05
CiPaw.16G037100	2148.64	1.6466	0.174581	9.43172	4.03421e-21	2.14484e-19
CiPaw.05G189800	5266.96	1.64575	0.211842	7.76873	7.92763e-15	1.95089e-13
CiPaw.10G115200	149.924	1.64434	0.344196	4.77735	1.77619e-06	9.99285e-06
CiPaw.07G236000	4489.99	1.64249	0.227263	7.22725	4.92877e-13	9.17784e-12
CiPaw.05G234700	56.9675	1.64047	0.576884	2.84367	0.00445974	0.0107709
CiPaw.12G064300	187.257	1.64009	0.309551	5.2983	1.16883e-07	8.52934e-07
CiPaw.09G111000	3361.86	1.63973	0.210602	7.78591	6.92145e-15	1.71415e-13
CiPaw.04G166200	130.277	1.63935	0.582897	2.81242	0.00491702	0.0117273
CiPaw.04G050100	6036.96	1.63912	0.233819	7.01021	2.37957e-12	4.05826e-11
CiPaw.10G047000	530.423	1.6387	0.183071	8.95119	3.51659e-19	1.5189e-17
CiPaw.03G202200	472.74	1.63682	0.27892	5.86843	4.39943e-09	4.22495e-08
CiPaw.06G156200	1804.62	1.63585	0.201051	8.1365	4.06883e-16	1.1848e-14
CiPaw.03G239000	3628.07	1.63462	0.272573	5.997	2.00992e-09	2.05516e-08
CiPaw.03G064200	5314.32	1.63433	0.204004	8.01127	1.1353e-15	3.07515e-14
CiPaw.02G095900	5227.74	1.63242	0.194544	8.391	4.82033e-17	1.56649e-15
CiPaw.02G072300	34.6523	1.63177	0.501243	3.25545	0.00113213	0.00318404
CiPaw.15G179400	4890.44	1.62828	0.287352	5.6665	1.4574e-08	1.2646e-07
CiPaw.12G018900	3437.35	1.62786	0.19672	8.27501	1.28449e-16	4.00656e-15
CiPaw.03G191900	18294.7	1.62681	0.202476	8.0346	9.38841e-16	2.58424e-14
CiPaw.07G170500	241.755	1.6224	0.250468	6.47749	9.32594e-11	1.21344e-09
CiPaw.11G127300	129.315	1.62126	0.238478	6.79838	1.05803e-11	1.62216e-10
CiPaw.11G001600	3262.48	1.61957	0.235518	6.87664	6.12821e-12	9.72496e-11
CiPaw.06G007700	1761.6	1.61931	0.328513	4.92923	8.25537e-07	5.013e-06
CiPaw.12G124200	1080.98	1.61911	0.250179	6.47182	9.68313e-11	1.25631e-09
CiPaw.09G081900	421.552	1.619	0.203137	7.96999	1.58681e-15	4.20181e-14
CiPaw.15G064300	1444.19	1.61755	0.267584	6.045	1.49406e-09	1.57084e-08
CiPaw.12G020600	140.466	1.61551	0.1921	8.40969	4.11095e-17	1.34887e-15
CiPaw.04G163000	386.107	1.61322	0.301239	5.3553	8.54169e-08	6.39991e-07
CiPaw.11G014500	14754.4	1.61302	0.224228	7.19366	6.30786e-13	1.16342e-11
CiPaw.09G183200	211.945	1.61231	0.176798	9.11954	7.54431e-20	3.53386e-18
CiPaw.05G039100	2790.09	1.61143	0.341809	4.71441	2.42418e-06	1.32462e-05
CiPaw.03G282300	262.241	1.61122	0.169664	9.49653	2.17005e-21	1.17912e-19
CiPaw.13G040400	4903.47	1.60798	0.182835	8.79473	1.43398e-18	5.75454e-17
CiPaw.11G063200	142.832	1.6072	0.302411	5.31463	1.06875e-07	7.87305e-07
CiPaw.16G100400	1314.11	1.60522	0.20267	7.92035	2.36848e-15	6.15759e-14
CiPaw.01G171600	2869.76	1.60463	0.26055	6.15861	7.33863e-10	8.13447e-09
CiPaw.09G135000	482.959	1.60388	0.171592	9.34702	9.01529e-21	4.57808e-19
CiPaw.13G059800	4442.32	1.60202	0.199601	8.02608	1.00638e-15	2.74787e-14
CiPaw.08G068600	2955.05	1.60079	0.279058	5.73643	9.66954e-09	8.6729e-08
CiPaw.11G187800	19.1166	1.59991	0.429563	3.72451	0.000195695	0.000670953
CiPaw.04G156600	497.194	1.59984	0.239744	6.67313	2.50408e-11	3.59951e-10
CiPaw.06G097400	150.985	1.59907	0.216891	7.37267	1.67248e-13	3.37828e-12
CiPaw.15G043000	1007.14	1.59832	0.201333	7.93869	2.04322e-15	5.33751e-14
CiPaw.12G105100	187.072	1.59699	0.279927	5.70502	1.1633e-08	1.02799e-07
CiPaw.07G050700	7257.07	1.59679	0.222957	7.16189	7.95748e-13	1.44318e-11
CiPaw.07G069400	621.717	1.59649	0.318523	5.01215	5.38252e-07	3.39601e-06
CiPaw.03G250700	172.683	1.59556	0.233119	6.84439	7.6805e-12	1.19784e-10
CiPaw.03G032400	4327.42	1.59536	0.169804	9.39528	5.70633e-21	2.95295e-19
CiPaw.11G000600	56.049	1.59487	0.414019	3.85216	0.00011708	0.000422534
CiPaw.08G145800	153.375	1.59294	0.301492	5.28352	1.26724e-07	9.19562e-07
CiPaw.09G123000	103.362	1.59223	0.385207	4.13345	3.5736e-05	0.000146415
CiPaw.16G014800	68.5674	1.59134	0.46719	3.40619	0.000658758	0.00198131
CiPaw.02G031600	979.735	1.58807	0.253923	6.25415	3.99688e-10	4.65995e-09
CiPaw.07G076200	281.107	1.58737	0.17644	8.99668	2.32655e-19	1.03112e-17
CiPaw.04G157500	5537.23	1.58668	0.224084	7.08073	1.43395e-12	2.50878e-11
CiPaw.11G194400	212.118	1.58631	0.29438	5.38865	7.09881e-08	5.41135e-07
CiPaw.16G087200	1606.53	1.58603	0.338826	4.68095	2.85554e-06	1.52597e-05
CiPaw.10G037400	145.886	1.58505	0.338501	4.68255	2.83324e-06	1.51724e-05
CiPaw.15G079300	18.1203	1.58454	0.66746	2.37399	0.0175972	0.0355468
CiPaw.14G106000	77.8285	1.58418	0.459488	3.44771	0.000565351	0.00173131
CiPaw.12G142100	10994	1.5836	0.166114	9.53324	1.52451e-21	8.38416e-20
CiPaw.07G115600	4358.87	1.5826	0.185663	8.52403	1.5409e-17	5.39472e-16
CiPaw.03G063700	62.8053	1.58144	0.324561	4.87254	1.10175e-06	6.48869e-06
CiPaw.07G153300	2248.1	1.58089	0.515419	3.0672	0.00216077	0.00568047
CiPaw.02G007000	2361.98	1.58086	0.183825	8.59979	7.98637e-18	2.94801e-16
CiPaw.14G001400	448.848	1.58001	0.287648	5.49287	3.9546e-08	3.16275e-07
CiPaw.10G114400	1408.76	1.57892	0.127239	12.4091	2.33271e-35	4.99017e-33
CiPaw.02G133200	1973.73	1.57798	0.314329	5.02013	5.16359e-07	3.27309e-06
CiPaw.05G182500	283.322	1.57773	0.215456	7.32275	2.42931e-13	4.793e-12
CiPaw.03G244700	50.1888	1.57466	0.402018	3.91689	8.96997e-05	0.000334386
CiPaw.10G061000	30.4773	1.5736	0.362094	4.34584	1.38745e-05	6.31077e-05
CiPaw.02G149800	181.87	1.57278	0.285685	5.5053	3.68534e-08	2.96661e-07
CiPaw.13G079400	8218.2	1.57052	0.285568	5.49962	3.80618e-08	3.05664e-07
CiPaw.05G210500	2994.51	1.56999	0.271122	5.79072	7.00856e-09	6.46548e-08
CiPaw.13G000200	2915.32	1.56962	0.166218	9.44316	3.61697e-21	1.93437e-19
CiPaw.01G276300	12.7752	1.56962	0.677277	2.31755	0.020474	0.0405214
CiPaw.01G114500	3975.86	1.5684	0.299256	5.241	1.59705e-07	1.13346e-06
CiPaw.01G038900	12.1984	1.56808	0.627729	2.49803	0.0124887	0.026389
CiPaw.16G050000	218.239	1.56767	0.254816	6.15217	7.64296e-10	8.45111e-09
CiPaw.09G182500	562.333	1.56735	0.225876	6.93898	3.94929e-12	6.46741e-11
CiPaw.09G213800	3897.28	1.5665	0.441679	3.54669	0.000390104	0.00124161
CiPaw.03G168600	2043.12	1.56573	0.621617	2.51881	0.0117752	0.0250595
CiPaw.10G152300	522.728	1.56457	0.282203	5.54412	2.95429e-08	2.42045e-07
CiPaw.02G140400	1827.64	1.56395	0.310112	5.04317	4.57882e-07	2.93321e-06
CiPaw.13G033300	175.495	1.56282	0.405204	3.85687	0.000114849	0.000415698
CiPaw.13G162700	1897.02	1.56189	0.233872	6.67838	2.416e-11	3.48582e-10
CiPaw.03G045500	2626.01	1.56059	0.299644	5.20815	1.90731e-07	1.33345e-06
CiPaw.15G080400	1664.73	1.55977	0.175114	8.90715	5.23597e-19	2.22267e-17
CiPaw.15G088600	3015.8	1.55429	0.171912	9.04118	1.54992e-19	7.01804e-18
CiPaw.06G093100	1001.27	1.55385	0.32977	4.7119	2.45417e-06	1.33805e-05
CiPaw.07G126000	234.013	1.55261	0.406682	3.81775	0.000134674	0.000479405
CiPaw.03G178200	4675.2	1.55234	0.164677	9.42656	4.23778e-21	2.24867e-19
CiPaw.03G273700	409.766	1.55102	0.340267	4.55824	5.15834e-06	2.60777e-05
CiPaw.01G298400	309.287	1.55086	0.185666	8.35296	6.65736e-17	2.13539e-15
CiPaw.06G047400	353.358	1.55075	0.221708	6.99456	2.66096e-12	4.50143e-11
CiPaw.08G085000	642.53	1.54994	0.377057	4.11062	3.94602e-05	0.00015992
CiPaw.01G031500	1781.78	1.54838	0.320227	4.83525	1.32981e-06	7.68689e-06
CiPaw.07G165300	438.141	1.54827	0.231731	6.68135	2.36754e-11	3.42317e-10
CiPaw.10G058600	258.081	1.54612	0.440225	3.5121	0.000444574	0.00139471
CiPaw.15G001900	39.9281	1.54608	0.682981	2.26373	0.0235909	0.0458551
CiPaw.10G151800	1110.73	1.54605	0.273729	5.6481	1.62233e-08	1.39656e-07
CiPaw.10G063500	4102.22	1.54449	0.155626	9.92435	3.26215e-23	2.15112e-21
CiPaw.11G049900	7782.9	1.54419	0.172844	8.93398	4.10959e-19	1.7666e-17
CiPaw.15G171300	139.029	1.54249	0.180915	8.52603	1.51462e-17	5.30956e-16
CiPaw.14G109100	40.2282	1.54206	0.304553	5.06335	4.11952e-07	2.66856e-06
CiPaw.01G232900	164.997	1.5405	0.454399	3.39018	0.000698458	0.0020857
CiPaw.03G053900	331.619	1.53813	0.362896	4.2385	2.25017e-05	9.71838e-05
CiPaw.08G150500	24.1015	1.53784	0.480832	3.19829	0.00138244	0.00380798
CiPaw.15G171900	66.1223	1.53762	0.275349	5.58426	2.34697e-08	1.96072e-07
CiPaw.01G187800	112.409	1.53687	0.208072	7.38622	1.51057e-13	3.0741e-12
CiPaw.15G082500	832.597	1.53676	0.192583	7.9797	1.4669e-15	3.9148e-14
CiPaw.02G052500	332.418	1.53553	0.275814	5.56726	2.58779e-08	2.14672e-07
CiPaw.15G045100	6011.11	1.53431	0.261115	5.87601	4.20277e-09	4.0517e-08
CiPaw.06G104700	1659.24	1.53349	0.200487	7.6488	2.02862e-14	4.70251e-13
CiPaw.09G182800	38.6231	1.53234	0.329997	4.64349	3.42567e-06	1.79704e-05
CiPaw.11G198100	478.505	1.53143	0.197512	7.75357	8.93434e-15	2.17304e-13
CiPaw.06G036700	3959.24	1.52955	0.22125	6.91319	4.73877e-12	7.636e-11
CiPaw.06G081000	3429.96	1.52937	0.337155	4.53609	5.73061e-06	2.85721e-05
CiPaw.05G169900	1077.13	1.52892	0.251574	6.07744	1.22118e-09	1.30567e-08
CiPaw.14G015200	1317.34	1.52661	0.149886	10.1851	2.31025e-24	1.71959e-22
CiPaw.02G171300	41.7585	1.52489	0.431745	3.53192	0.000412549	0.00130449
CiPaw.05G202800	1689.61	1.52375	0.178638	8.5298	1.46605e-17	5.15926e-16
CiPaw.10G056300	752.51	1.52361	0.37836	4.02688	5.65216e-05	0.000220693
CiPaw.13G076100	114.5	1.5236	0.195416	7.79667	6.35631e-15	1.59013e-13
CiPaw.08G153500	26.2404	1.52351	0.433367	3.51552	0.000438895	0.00137912
CiPaw.04G088600	1599.2	1.52343	0.301027	5.06076	4.17588e-07	2.69991e-06
CiPaw.03G042100	2900.1	1.5215	0.324775	4.68478	2.80256e-06	1.50326e-05
CiPaw.01G141600	1266.73	1.52087	0.305693	4.97515	6.51976e-07	4.04681e-06
CiPaw.01G194600	3165.93	1.52009	0.108672	13.9879	1.84814e-44	1.0247e-41
CiPaw.12G124300	236.489	1.51849	0.327155	4.64149	3.45907e-06	1.81293e-05
CiPaw.11G029200	8563.63	1.5183	0.285843	5.31164	1.08644e-07	7.98824e-07
CiPaw.11G158100	5630.29	1.51829	0.129305	11.7419	7.77248e-32	1.18631e-29
CiPaw.08G140900	1663.94	1.51806	0.172534	8.79864	1.38481e-18	5.56546e-17
CiPaw.15G037800	138.123	1.51778	0.384795	3.94439	8.00041e-05	0.000301988
CiPaw.06G049500	1839.64	1.51705	0.162765	9.32051	1.15785e-20	5.79309e-19
CiPaw.05G198100	435.07	1.51461	0.329482	4.59695	4.28729e-06	2.20768e-05
CiPaw.05G067500	2398.8	1.51455	0.151899	9.97075	2.0467e-23	1.38321e-21
CiPaw.03G181400	231.18	1.51435	0.255868	5.91848	3.24923e-09	3.19953e-08
CiPaw.05G223400	75.587	1.51208	0.560494	2.69776	0.00698075	0.0159065
CiPaw.03G280200	11.1453	1.51104	0.507077	2.9799	0.00288346	0.00734326
CiPaw.08G053800	311.369	1.51053	0.226476	6.66973	2.56277e-11	3.67223e-10
CiPaw.01G187700	9.05071	1.50951	0.618719	2.43973	0.0146981	0.0304103
CiPaw.08G164100	3372.08	1.50777	0.142937	10.5485	5.16407e-26	4.52572e-24
CiPaw.05G152300	31688.8	1.50543	0.188077	8.00433	1.20123e-15	3.24404e-14
CiPaw.14G119800	3712.69	1.5035	0.112026	13.421	4.55304e-41	1.69448e-38
CiPaw.05G172700	355.979	1.50336	0.213776	7.0324	2.03012e-12	3.49742e-11
CiPaw.02G047300	42.6704	-1.50001	0.60443	-2.48169	0.0130761	0.0274729
CiPaw.09G169100	443.231	-1.50094	0.344052	-4.36256	1.28551e-05	5.88753e-05
CiPaw.08G021600	233.296	-1.5031	0.183761	-8.17962	2.84738e-16	8.41759e-15
CiPaw.09G017700	16.1388	-1.50338	0.614394	-2.44693	0.0144078	0.0299007
CiPaw.02G163800	30.55	-1.50389	0.415906	-3.61593	0.000299274	0.000978775
CiPaw.01G161500	479.652	-1.50425	0.370658	-4.05833	4.94259e-05	0.000195915
CiPaw.15G122500	1172.48	-1.50485	0.345235	-4.35891	1.30712e-05	5.97766e-05
CiPaw.01G083300	1806.2	-1.5052	0.398119	-3.78077	0.000156343	0.000547291
CiPaw.05G214700	957.228	-1.50541	0.307905	-4.88919	1.01252e-06	6.02418e-06
CiPaw.04G054400	172.849	-1.50562	0.285872	-5.26676	1.38853e-07	9.98242e-07
CiPaw.01G217600	19537	-1.50573	0.405436	-3.71387	0.000204117	0.000695268
CiPaw.05G110000	1536.85	-1.50597	0.170316	-8.84221	9.38441e-19	3.85712e-17
CiPaw.11G146500	129.631	-1.50722	0.309516	-4.8696	1.11824e-06	6.57297e-06
CiPaw.04G118100	12.9187	-1.50732	0.479496	-3.14354	0.00166916	0.00451356
CiPaw.02G069100	432.144	-1.50777	0.236856	-6.36579	1.94288e-10	2.38088e-09
CiPaw.01G076700	3550.73	-1.50793	0.451786	-3.33771	0.000844715	0.00246474
CiPaw.08G043000	22.0215	-1.50829	0.470425	-3.20623	0.00134488	0.00371811
CiPaw.05G063400	2927.36	-1.50871	0.306503	-4.92235	8.5512e-07	5.17299e-06
CiPaw.10G150800	912.311	-1.50913	0.298232	-5.06023	4.1875e-07	2.70678e-06
CiPaw.03G145100	190.046	-1.50923	0.198722	-7.59468	3.08547e-14	7.00887e-13
CiPaw.05G058500	1137.75	-1.50987	0.276085	-5.46887	4.52919e-08	3.5843e-07
CiPaw.06G138400	512.953	-1.51036	0.283735	-5.32315	1.01985e-07	7.54146e-07
CiPaw.01G255600	933.779	-1.51057	0.232041	-6.5099	7.52005e-11	9.91289e-10
CiPaw.01G252400	151.899	-1.51105	0.409925	-3.68616	0.000227663	0.000767178
CiPaw.09G048900	55.2051	-1.51116	0.537642	-2.81073	0.00494298	0.0117809
CiPaw.05G050300	951.748	-1.51133	0.343204	-4.40358	1.06477e-05	4.97725e-05
CiPaw.07G021000	27.9947	-1.5115	0.66491	-2.27324	0.0230116	0.0448705
CiPaw.07G102100	21.6783	-1.51336	0.513281	-2.94841	0.00319411	0.00803274
CiPaw.03G064900	351.254	-1.51382	0.272586	-5.55357	2.79898e-08	2.30427e-07
CiPaw.11G048000	261.875	-1.51391	0.382246	-3.96057	7.47722e-05	0.000284312
CiPaw.07G068200	248.425	-1.51508	0.605593	-2.5018	0.0123562	0.0261444
CiPaw.02G064800	390.959	-1.51603	0.258854	-5.85672	4.72096e-09	4.50822e-08
CiPaw.04G081900	6724.85	-1.51606	0.313412	-4.83727	1.31634e-06	7.62035e-06
CiPaw.01G048300	650.404	-1.51606	0.349367	-4.33946	1.42831e-05	6.47819e-05
CiPaw.07G221600	6013.77	-1.51608	0.293153	-5.17163	2.32056e-07	1.59325e-06
CiPaw.08G056100	91.7488	-1.5163	0.527969	-2.87195	0.00407947	0.00995818
CiPaw.02G123600	88.238	-1.51638	0.33438	-4.53491	5.76289e-06	2.8712e-05
CiPaw.01G044200	887.824	-1.51742	0.278532	-5.44794	5.09559e-08	3.9953e-07
CiPaw.03G270000	1444.11	-1.51791	0.392838	-3.86396	0.000111565	0.000405429
CiPaw.14G069000	197.976	-1.5193	0.316962	-4.79333	1.64039e-06	9.28846e-06
CiPaw.10G090700	8743.4	-1.51952	0.246957	-6.15298	7.60411e-10	8.41158e-09
CiPaw.05G159700	323.381	-1.52012	0.289734	-5.24659	1.5494e-07	1.10281e-06
CiPaw.11G096300	2063.63	-1.52099	0.325676	-4.67025	3.00834e-06	1.59443e-05
CiPaw.10G031600	598.04	-1.52243	0.217289	-7.00645	2.44441e-12	4.1532e-11
CiPaw.04G077300	715.965	-1.5225	0.250605	-6.07529	1.2376e-09	1.32219e-08
CiPaw.13G086200	278.775	-1.52354	0.190909	-7.98044	1.45808e-15	3.89894e-14
CiPaw.06G145600	9184.94	-1.52373	0.266904	-5.70891	1.13705e-08	1.00656e-07
CiPaw.05G105100	571.765	-1.52481	0.332823	-4.58146	4.61737e-06	2.36331e-05
CiPaw.11G172600	196.309	-1.52529	0.327628	-4.65553	3.23142e-06	1.70138e-05
CiPaw.14G024100	27.8092	-1.5253	0.639729	-2.38429	0.0171122	0.0346763
CiPaw.03G104700	976.961	-1.52538	0.195686	-7.79505	6.43825e-15	1.60915e-13
CiPaw.06G088700	78.4253	-1.52613	0.427762	-3.56772	0.000360101	0.00115614
CiPaw.08G023000	36.0347	-1.52674	0.316659	-4.82139	1.42563e-06	8.18673e-06
CiPaw.11G161500	939.622	-1.52714	0.331288	-4.60969	4.0326e-06	2.08443e-05
CiPaw.05G078500	999.903	-1.52723	0.229921	-6.64244	3.08529e-11	4.35888e-10
CiPaw.03G138300	337.593	-1.52737	0.251958	-6.062	1.34442e-09	1.42621e-08
CiPaw.06G076000	756.632	-1.52771	0.373061	-4.09506	4.22054e-05	0.000169897
CiPaw.15G072500	47.4479	-1.52771	0.49776	-3.06918	0.0021465	0.00564859
CiPaw.13G063800	136.6	-1.52793	0.479976	-3.18334	0.00145588	0.00398884
CiPaw.07G120100	105.741	-1.52796	0.4319	-3.53777	0.000403517	0.00127927
CiPaw.06G099100	1461.05	-1.52836	0.317352	-4.81598	1.46476e-06	8.39906e-06
CiPaw.05G232900	257.096	-1.52943	0.256148	-5.97089	2.35959e-09	2.38044e-08
CiPaw.16G017800	163.331	-1.52948	0.341686	-4.47626	7.59637e-06	3.67589e-05
CiPaw.15G059500	353.787	-1.52949	0.350698	-4.36126	1.29315e-05	5.92149e-05
CiPaw.04G141100	765.164	-1.52954	0.311384	-4.91207	9.0121e-07	5.41803e-06
CiPaw.03G245700	1465.12	-1.52965	0.25647	-5.96424	2.45777e-09	2.47032e-08
CiPaw.01G297800	3467.32	-1.53017	0.24837	-6.16086	7.23502e-10	8.03273e-09
CiPaw.05G141300	43.5313	-1.53102	0.362783	-4.22021	2.44071e-05	0.000104375
CiPaw.12G107600	40.2361	-1.53133	0.488562	-3.13436	0.00172232	0.00464253
CiPaw.03G186800	222.315	-1.53148	0.580484	-2.63828	0.00833283	0.0185623
CiPaw.08G035500	295.785	-1.53172	0.256986	-5.96033	2.51735e-09	2.5246e-08
CiPaw.02G198800	3948.98	-1.53221	0.356109	-4.30264	1.68776e-05	7.52801e-05
CiPaw.04G181700	108.52	-1.53325	0.351655	-4.36011	1.29997e-05	5.94972e-05
CiPaw.11G107500	65.5866	-1.53349	0.564425	-2.7169	0.00658963	0.0151346
CiPaw.03G204800	1205.68	-1.53413	0.191352	-8.0173	1.08092e-15	2.93569e-14
CiPaw.02G162600	77.7526	-1.5356	0.441438	-3.47863	0.000503986	0.00156269
CiPaw.07G181100	34.6063	-1.53592	0.541467	-2.8366	0.00455968	0.0109733
CiPaw.13G060400	429.44	-1.53659	0.221344	-6.94208	3.86379e-12	6.33886e-11
CiPaw.09G049100	65.7831	-1.53676	0.496418	-3.09569	0.00196355	0.0052136
CiPaw.06G069600	372.557	-1.5368	0.205009	-7.49623	6.56805e-14	1.40948e-12
CiPaw.02G096800	86.3679	-1.5373	0.39276	-3.91408	9.07498e-05	0.000337877
CiPaw.03G109600	219.179	-1.53746	0.247817	-6.20402	5.50404e-10	6.23577e-09
CiPaw.09G166300	326.297	-1.5376	0.202754	-7.5836	3.36084e-14	7.57738e-13
CiPaw.04G113000	5226.76	-1.53879	0.249146	-6.17626	6.56367e-10	7.35347e-09
CiPaw.03G085800	10.2471	-1.53897	0.609458	-2.52515	0.0115649	0.0246686
CiPaw.04G021500	1293.33	-1.53906	0.281602	-5.46536	4.61956e-08	3.65263e-07
CiPaw.05G211200	210.548	-1.5392	0.316229	-4.86735	1.13106e-06	6.63257e-06
CiPaw.12G077900	748.67	-1.53985	0.650493	-2.3672	0.0179231	0.036112
CiPaw.14G111800	32.1789	-1.54054	0.570509	-2.70029	0.00692781	0.0158018
CiPaw.04G145700	798.911	-1.54102	0.21822	-7.06178	1.64388e-12	2.85739e-11
CiPaw.05G076700	209.019	-1.54188	0.202219	-7.62481	2.44401e-14	5.60802e-13
CiPaw.13G113500	3862.53	-1.54219	0.25741	-5.99117	2.08342e-09	2.12232e-08
CiPaw.02G194800	40.1638	-1.54232	0.574256	-2.68577	0.00723621	0.0164142
CiPaw.12G080900	170.088	-1.54273	0.31118	-4.95766	7.13471e-07	4.39238e-06
CiPaw.13G165400	387.957	-1.5428	0.426606	-3.61645	0.000298666	0.000977256
CiPaw.07G056800	149.654	-1.54291	0.497745	-3.09981	0.00193648	0.00514878
CiPaw.15G015100	40622.6	-1.54345	0.244588	-6.3104	2.78308e-10	3.33527e-09
CiPaw.09G128100	187.021	-1.54347	0.340621	-4.53134	5.861e-06	2.91366e-05
CiPaw.11G127900	173.589	-1.54357	0.450639	-3.42528	0.000614155	0.00186304
CiPaw.04G114800	293.83	-1.54427	0.562147	-2.74709	0.00601259	0.0139902
CiPaw.14G042900	182.789	-1.54468	0.414172	-3.72955	0.000191821	0.000659168
CiPaw.03G162100	1445.41	-1.54488	0.276675	-5.58372	2.35432e-08	1.96625e-07
CiPaw.12G122100	413.62	-1.54524	0.230474	-6.70461	2.01947e-11	2.95608e-10
CiPaw.06G112800	29.2734	-1.54635	0.570461	-2.7107	0.00671407	0.0153814
CiPaw.15G024800	514.246	-1.54687	0.318681	-4.85396	1.21021e-06	7.05557e-06
CiPaw.11G183300	155.385	-1.54728	0.348146	-4.44434	8.81625e-06	4.20063e-05
CiPaw.01G285100	237.667	-1.54752	0.45398	-3.40879	0.000652524	0.00196386
CiPaw.01G186600	70.8084	-1.54773	0.649926	-2.3814	0.0172472	0.0348943
CiPaw.09G104000	1139.72	-1.54802	0.180403	-8.58092	9.41153e-18	3.43211e-16
CiPaw.09G180900	187.033	-1.54928	0.268436	-5.7715	7.8571e-09	7.18968e-08
CiPaw.10G147700	305.27	-1.54942	0.316677	-4.89274	9.94408e-07	5.92328e-06
CiPaw.16G030400	1991.01	-1.54942	0.194062	-7.98416	1.4148e-15	3.7944e-14
CiPaw.16G118600	131.24	-1.54943	0.355523	-4.35816	1.3116e-05	5.99487e-05
CiPaw.06G172400	94.9781	-1.54944	0.317196	-4.88482	1.03523e-06	6.14625e-06
CiPaw.13G148800	591.334	-1.54945	0.240895	-6.43205	1.25892e-10	1.59898e-09
CiPaw.05G264300	43.1943	-1.54984	0.688116	-2.2523	0.0243035	0.0470518
CiPaw.12G077800	244.137	-1.55006	0.319551	-4.85074	1.23004e-06	7.16072e-06
CiPaw.04G158900	310.614	-1.55062	0.354335	-4.37615	1.20794e-05	5.57358e-05
CiPaw.03G194900	633.717	-1.55119	0.251113	-6.17728	6.52154e-10	7.31231e-09
CiPaw.08G011800	60.8403	-1.55145	0.377659	-4.10806	3.98998e-05	0.000161526
CiPaw.01G250800	16.8432	-1.55161	0.512648	-3.02665	0.0024728	0.00640689
CiPaw.11G115300	57.6801	-1.55202	0.31018	-5.00361	5.62655e-07	3.53602e-06
CiPaw.02G033800	115.78	-1.55216	0.304035	-5.10521	3.30427e-07	2.19006e-06
CiPaw.16G010900	1247.04	-1.55253	0.390084	-3.97998	6.89197e-05	0.000264129
CiPaw.02G012100	163.997	-1.55292	0.409145	-3.79553	0.00014733	0.00051949
CiPaw.10G053400	276.495	-1.55299	0.350237	-4.43411	9.24551e-06	4.38592e-05
CiPaw.07G183200	73.014	-1.55398	0.657223	-2.36446	0.0180564	0.0363187
CiPaw.07G155100	6143.99	-1.55468	0.200499	-7.75406	8.89977e-15	2.16657e-13
CiPaw.08G091500	452.755	-1.55478	0.460645	-3.37523	0.000737529	0.00218818
CiPaw.14G046000	16.4692	-1.55487	0.453545	-3.42825	0.000607476	0.00184504
CiPaw.13G136500	36.0415	-1.55518	0.590429	-2.63399	0.0084389	0.0187479
CiPaw.12G104300	687.908	-1.55596	0.346075	-4.49601	6.92405e-06	3.38514e-05
CiPaw.04G086100	81.545	-1.55601	0.480402	-3.23897	0.00119964	0.00335513
CiPaw.07G047800	274.437	-1.55645	0.321333	-4.84372	1.27432e-06	7.40074e-06
CiPaw.06G112000	302.444	-1.55698	0.358645	-4.34129	1.41646e-05	6.42782e-05
CiPaw.07G203300	799.13	-1.55861	0.23774	-6.55594	5.52914e-11	7.46598e-10
CiPaw.07G185700	339.062	-1.55865	0.293525	-5.31012	1.09551e-07	8.04618e-07
CiPaw.06G164000	120.304	-1.55889	0.319341	-4.88158	1.0524e-06	6.22909e-06
CiPaw.13G083600	165.734	-1.55907	0.580663	-2.68498	0.00725344	0.0164506
CiPaw.15G167100	107.618	-1.55991	0.528559	-2.95126	0.0031648	0.00796492
CiPaw.15G185100	1652.93	-1.55997	0.254771	-6.12302	9.182e-10	1.00063e-08
CiPaw.03G149100	28.9466	-1.56052	0.32815	-4.75551	1.97944e-06	1.10109e-05
CiPaw.07G156100	766.784	-1.56063	0.264402	-5.90249	3.58062e-09	3.50174e-08
CiPaw.09G179100	196.565	-1.56066	0.356595	-4.37657	1.20562e-05	5.56669e-05
CiPaw.04G078000	1476.87	-1.56155	0.25081	-6.22605	4.78339e-10	5.48566e-09
CiPaw.02G188900	676.915	-1.56224	0.178878	-8.73352	2.46876e-18	9.59531e-17
CiPaw.12G125900	139.531	-1.56238	0.585243	-2.66963	0.00759345	0.0171202
CiPaw.02G183700	301.834	-1.56277	0.186257	-8.3904	4.84477e-17	1.57255e-15
CiPaw.02G004700	449.904	-1.56366	0.201357	-7.76563	8.12418e-15	1.99384e-13
CiPaw.10G146400	1129.28	-1.56402	0.299073	-5.22956	1.69911e-07	1.19869e-06
CiPaw.05G124000	196.429	-1.56404	0.194739	-8.03148	9.63044e-16	2.64016e-14
CiPaw.05G013500	165.505	-1.56491	0.442849	-3.53373	0.000409747	0.00129653
CiPaw.09G087800	1446.08	-1.56517	0.464128	-3.37228	0.000745486	0.00220817
CiPaw.09G109100	1282.93	-1.56529	0.333238	-4.69723	2.63716e-06	1.42495e-05
CiPaw.01G155800	7.53497	-1.56677	0.595711	-2.63009	0.00853622	0.0189471
CiPaw.14G111200	634.613	-1.56798	0.246416	-6.36316	1.97641e-10	2.41761e-09
CiPaw.05G085800	379.932	-1.56827	0.325429	-4.81908	1.44223e-06	8.27506e-06
CiPaw.13G070500	44.2954	-1.56853	0.376342	-4.16783	3.07507e-05	0.000128056
CiPaw.05G121900	116.511	-1.56856	0.399998	-3.92142	8.80301e-05	0.000328878
CiPaw.04G053300	176.368	-1.56881	0.321506	-4.87958	1.06312e-06	6.28296e-06
CiPaw.04G034200	11.0068	-1.56891	0.550234	-2.85135	0.00435347	0.0105456
CiPaw.08G048400	337.313	-1.56972	0.307091	-5.11159	3.1946e-07	2.12566e-06
CiPaw.05G245200	34.1066	-1.57006	0.588603	-2.66743	0.00764332	0.0172227
CiPaw.01G073600	157.778	-1.5702	0.243232	-6.45556	1.07818e-10	1.38562e-09
CiPaw.03G258200	23.2276	-1.57034	0.455475	-3.4477	0.000565379	0.00173131
CiPaw.13G161300	43.5025	-1.57043	0.631162	-2.48816	0.0128406	0.0270387
CiPaw.14G037700	19.8997	-1.57066	0.65242	-2.40743	0.0160651	0.0328509
CiPaw.13G084900	33.7306	-1.57103	0.511553	-3.0711	0.00213271	0.00561612
CiPaw.16G107600	1052.61	-1.57132	0.354125	-4.4372	9.11366e-06	4.33018e-05
CiPaw.13G001600	1406.4	-1.57155	0.225872	-6.95772	3.45825e-12	5.71843e-11
CiPaw.07G000400	703.84	-1.5723	0.238011	-6.60597	3.94921e-11	5.47409e-10
CiPaw.06G130900	81.2424	-1.57271	0.40344	-3.89826	9.68871e-05	0.00035798
CiPaw.08G078600	53.8099	-1.57277	0.343364	-4.58047	4.63937e-06	2.37323e-05
CiPaw.10G161200	889.598	-1.57293	0.301581	-5.21562	1.83206e-07	1.28547e-06
CiPaw.01G104400	130.235	-1.5742	0.327959	-4.79998	1.58683e-06	9.02849e-06
CiPaw.07G217700	296.49	-1.57443	0.191917	-8.20368	2.33143e-16	6.97582e-15
CiPaw.12G095200	351.449	-1.57454	0.434574	-3.62317	0.00029101	0.000954619
CiPaw.15G145400	3008.4	-1.57455	0.367548	-4.28391	1.83634e-05	8.10817e-05
CiPaw.05G178300	9.57903	-1.57486	0.670498	-2.34879	0.0188346	0.0376721
CiPaw.13G096100	7811.18	-1.57514	0.218004	-7.22528	5.00073e-13	9.29273e-12
CiPaw.03G109500	98.7617	-1.57705	0.320924	-4.91409	8.91948e-07	5.36948e-06
CiPaw.04G002500	55.109	-1.57793	0.465237	-3.39167	0.000694669	0.00207598
CiPaw.06G172200	594.587	-1.5799	0.389814	-4.05296	5.05746e-05	0.000199711
CiPaw.13G130700	1286.57	-1.58048	0.219992	-7.18427	6.75648e-13	1.24279e-11
CiPaw.11G049000	1166.36	-1.58065	0.290309	-5.4447	5.18918e-08	4.06164e-07
CiPaw.07G113800	3409.35	-1.58132	0.148113	-10.6764	1.31236e-26	1.22523e-24
CiPaw.07G126800	3081.27	-1.58171	0.253289	-6.24467	4.24695e-10	4.93082e-09
CiPaw.06G054100	23.1827	-1.58234	0.673125	-2.35074	0.0187362	0.0374918
CiPaw.02G166000	108.854	-1.58277	0.435318	-3.6359	0.000277012	0.00091267
CiPaw.09G179900	207.204	-1.58303	0.379835	-4.16768	3.07719e-05	0.000128124
CiPaw.07G160900	5092.2	-1.5832	0.210612	-7.51714	5.59895e-14	1.21205e-12
CiPaw.09G034500	375.954	-1.58339	0.446921	-3.54289	0.000395767	0.00125757
CiPaw.15G021400	388.659	-1.5834	0.359281	-4.40713	1.04749e-05	4.90741e-05
CiPaw.01G292900	15533.5	-1.58343	0.418774	-3.78111	0.000156128	0.00054675
CiPaw.07G171500	464.944	-1.58382	0.276864	-5.72055	1.06181e-08	9.45189e-08
CiPaw.11G123300	737.138	-1.58436	0.248051	-6.38722	1.68931e-10	2.09759e-09
CiPaw.15G011800	57.3538	-1.58525	0.469999	-3.37288	0.000743861	0.00220435
CiPaw.07G158900	224.26	-1.58567	0.339679	-4.66815	3.03923e-06	1.60861e-05
CiPaw.07G058600	14638.7	-1.58625	0.466499	-3.40033	0.000673038	0.00201934
CiPaw.06G089600	31.9582	-1.58687	0.712398	-2.2275	0.0259139	0.0497152
CiPaw.14G054100	14.1699	-1.58779	0.598401	-2.65339	0.00796882	0.0178392
CiPaw.04G090800	83.7515	-1.58783	0.368371	-4.31042	1.62945e-05	7.29545e-05
CiPaw.12G026600	28.7351	-1.58891	0.466717	-3.40444	0.000663	0.0019934
CiPaw.09G164100	1636.44	-1.59101	0.16822	-9.45794	3.14082e-21	1.6897e-19
CiPaw.15G057600	97.0408	-1.5913	0.363274	-4.38043	1.18448e-05	5.47835e-05
CiPaw.05G249500	1397.21	-1.59245	0.200428	-7.94526	1.93777e-15	5.09144e-14
CiPaw.10G052800	34.5478	-1.59318	0.370676	-4.29804	1.72316e-05	7.67148e-05
CiPaw.01G256100	131.207	-1.59333	0.246534	-6.46293	1.02698e-10	1.32483e-09
CiPaw.07G113900	191.169	-1.59495	0.243633	-6.54655	5.88806e-11	7.91132e-10
CiPaw.08G045000	61.3943	-1.59499	0.316365	-5.04161	4.61619e-07	2.95333e-06
CiPaw.13G087700	97.8208	-1.59511	0.371596	-4.29258	1.76611e-05	7.84142e-05
CiPaw.13G163400	146.035	-1.59551	0.567224	-2.81284	0.00491059	0.0117192
CiPaw.02G180700	529.774	-1.59554	0.364047	-4.3828	1.17164e-05	5.42729e-05
CiPaw.09G002400	522.275	-1.59693	0.212227	-7.52463	5.28718e-14	1.14914e-12
CiPaw.15G071700	98.403	-1.59706	0.416264	-3.83664	0.000124729	0.000447169
CiPaw.01G305900	4382.63	-1.59709	0.440365	-3.62675	0.000287007	0.000942967
CiPaw.03G094600	442.618	-1.59721	0.593457	-2.69137	0.00711594	0.0161833
CiPaw.01G281600	5763.4	-1.59737	0.232935	-6.8576	7.00287e-12	1.10228e-10
CiPaw.08G093200	178.958	-1.59754	0.575526	-2.77579	0.0055067	0.0129473
CiPaw.12G068500	18.3651	-1.59819	0.485239	-3.29362	0.000989064	0.0028306
CiPaw.03G030000	255.73	-1.59861	0.290445	-5.50398	3.71303e-08	2.98625e-07
CiPaw.04G056100	171.206	-1.59866	0.283985	-5.62937	1.80865e-08	1.54569e-07
CiPaw.07G143200	741.492	-1.59921	0.19093	-8.37592	5.47921e-17	1.77636e-15
CiPaw.08G054300	99.2473	-1.59923	0.395999	-4.03846	5.38028e-05	0.000210987
CiPaw.11G043200	114.283	-1.60001	0.27699	-5.77642	7.63056e-09	6.99653e-08
CiPaw.15G146300	935.896	-1.60137	0.268292	-5.96876	2.39061e-09	2.40938e-08
CiPaw.01G079700	49.6183	-1.60211	0.513719	-3.11865	0.00181683	0.0048702
CiPaw.09G012200	430.01	-1.60234	0.207009	-7.74044	9.90755e-15	2.39901e-13
CiPaw.07G129100	952.323	-1.60255	0.312387	-5.13	2.89736e-07	1.94696e-06
CiPaw.09G165500	50.4853	-1.60266	0.618278	-2.59214	0.00953808	0.0208519
CiPaw.04G170100	672.205	-1.60292	0.362074	-4.42707	9.55232e-06	4.5157e-05
CiPaw.15G171200	87.4386	-1.6038	0.538581	-2.97782	0.00290304	0.00738412
CiPaw.09G072100	921.8	-1.6045	0.426316	-3.76364	0.00016746	0.000582379
CiPaw.04G097200	175.728	-1.60662	0.447155	-3.59298	0.000326919	0.00106076
CiPaw.12G073500	55.2387	-1.60744	0.498074	-3.22731	0.00124961	0.00347877
CiPaw.10G164300	2767.35	-1.60752	0.246857	-6.51195	7.4179e-11	9.78774e-10
CiPaw.11G018000	608.967	-1.60803	0.590264	-2.72426	0.00644463	0.0148493
CiPaw.05G149400	249.785	-1.60821	0.433027	-3.71388	0.00020411	0.000695268
CiPaw.08G148000	10.6262	-1.60826	0.691546	-2.3256	0.0200397	0.0397578
CiPaw.12G054300	294.91	-1.60933	0.372401	-4.3215	1.54969e-05	6.97747e-05
CiPaw.01G237900	632.835	-1.60951	0.331699	-4.85231	1.22031e-06	7.10986e-06
CiPaw.14G085600	97.9265	-1.61006	0.315567	-5.10214	3.35832e-07	2.22371e-06
CiPaw.15G073400	232.841	-1.61121	0.438307	-3.67598	0.000236938	0.000794218
CiPaw.02G174600	12268.4	-1.61183	0.257295	-6.26451	3.74008e-10	4.38355e-09
CiPaw.07G213100	792.118	-1.61191	0.428465	-3.76205	0.000168529	0.000585573
CiPaw.09G106300	67.0078	-1.61268	0.386368	-4.17395	2.99361e-05	0.000125259
CiPaw.09G089400	173.441	-1.61366	0.32638	-4.9441	7.64965e-07	4.67865e-06
CiPaw.14G043700	319.738	-1.614	0.438912	-3.67728	0.00023573	0.000790754
CiPaw.03G059400	3949.14	-1.61466	0.253746	-6.3633	1.97462e-10	2.41651e-09
CiPaw.06G047800	71.9379	-1.61596	0.594053	-2.72023	0.00652357	0.0150044
CiPaw.04G187600	38.3994	-1.61598	0.401894	-4.02092	5.79702e-05	0.000225959
CiPaw.10G011100	269.215	-1.6164	0.251784	-6.4198	1.36456e-10	1.7211e-09
CiPaw.13G172600	21.278	-1.61692	0.641636	-2.52	0.0117354	0.0249865
CiPaw.05G071900	680.633	-1.61829	0.319225	-5.06942	3.99034e-07	2.59539e-06
CiPaw.07G156800	403.723	-1.61881	0.372888	-4.34129	1.4165e-05	6.42782e-05
CiPaw.06G063500	6601.82	-1.61931	0.214628	-7.54471	4.53299e-14	9.9568e-13
CiPaw.07G001300	372.953	-1.61956	0.367023	-4.4127	1.02089e-05	4.79439e-05
CiPaw.03G140200	24.2677	-1.61965	0.551297	-2.93789	0.00330451	0.00828048
CiPaw.15G045200	17.282	-1.62017	0.706813	-2.29222	0.021893	0.04297
CiPaw.03G249900	101.641	-1.6203	0.464102	-3.49126	0.000480752	0.00149783
CiPaw.16G006100	413.714	-1.62051	0.373248	-4.34166	1.41413e-05	6.42082e-05
CiPaw.08G039000	13.8508	-1.62083	0.618111	-2.62223	0.00873556	0.0193169
CiPaw.11G171500	73.9502	-1.62088	0.354775	-4.56876	4.90627e-06	2.49754e-05
CiPaw.01G065200	6471.22	-1.62157	0.202759	-7.99754	1.26925e-15	3.42094e-14
CiPaw.14G119200	24.7178	-1.62193	0.520203	-3.11788	0.00182155	0.00487997
CiPaw.10G051900	5000.53	-1.62331	0.270103	-6.00998	1.85543e-09	1.9111e-08
CiPaw.14G047100	522.817	-1.6237	0.218355	-7.43606	1.03733e-13	2.16781e-12
CiPaw.13G165600	48850.9	-1.62396	0.321002	-5.05903	4.21385e-07	2.72252e-06
CiPaw.15G003100	201.812	-1.62478	0.298527	-5.44266	5.24922e-08	4.10627e-07
CiPaw.01G136100	647.193	-1.6273	0.325249	-5.00324	5.63751e-07	3.54045e-06
CiPaw.01G117400	1514.9	-1.62815	0.237931	-6.84292	7.75931e-12	1.20944e-10
CiPaw.04G011200	143.099	-1.62839	0.346872	-4.69449	2.67276e-06	1.44174e-05
CiPaw.15G125600	10.7599	-1.62873	0.717568	-2.26979	0.0232201	0.0452348
CiPaw.05G089200	27.398	-1.62938	0.348683	-4.67294	2.96918e-06	1.57644e-05
CiPaw.06G133800	103.514	-1.62954	0.236585	-6.88777	5.66747e-12	9.06261e-11
CiPaw.15G033100	2649.6	-1.63016	0.276212	-5.90183	3.59494e-09	3.50943e-08
CiPaw.07G181200	280.466	-1.63083	0.334779	-4.87137	1.10826e-06	6.52278e-06
CiPaw.03G281700	21.7507	-1.6311	0.506874	-3.21796	0.00129107	0.0035821
CiPaw.11G042900	180.001	-1.6323	0.33991	-4.80215	1.56968e-06	8.94402e-06
CiPaw.13G000300	90.7318	-1.63272	0.422644	-3.86312	0.000111948	0.000406447
CiPaw.02G058000	12.5332	-1.63296	0.623109	-2.62066	0.00877606	0.019386
CiPaw.05G185600	289.944	-1.63366	0.209807	-7.78649	6.88968e-15	1.70783e-13
CiPaw.13G028000	138.964	-1.63378	0.361215	-4.523	6.09699e-06	3.01906e-05
CiPaw.13G098100	879.53	-1.63441	0.472816	-3.45676	0.000546704	0.00167949
CiPaw.01G177300	279.551	-1.63447	0.205627	-7.94871	1.88467e-15	4.95669e-14
CiPaw.10G110700	208.419	-1.63556	0.477594	-3.42458	0.000615753	0.00186722
CiPaw.11G142200	447.793	-1.63646	0.384674	-4.25414	2.09851e-05	9.12927e-05
CiPaw.08G182500	643.801	-1.63654	0.356694	-4.58808	4.47332e-06	2.29781e-05
CiPaw.09G012500	11.8455	-1.63781	0.724961	-2.25916	0.0238732	0.0463244
CiPaw.14G017000	34.7683	-1.63794	0.608741	-2.6907	0.0071302	0.016213
CiPaw.06G121600	8.41216	-1.63826	0.708353	-2.31277	0.0207351	0.0409755
CiPaw.01G196600	31.6129	-1.63856	0.612832	-2.67374	0.00750097	0.0169427
CiPaw.04G149500	42.6805	-1.63917	0.551331	-2.97311	0.00294802	0.00748381
CiPaw.10G019400	66.4698	-1.64184	0.272259	-6.03043	1.63523e-09	1.70606e-08
CiPaw.10G148300	95.8607	-1.64329	0.423572	-3.8796	0.000104626	0.000383189
CiPaw.14G014600	724.003	-1.64349	0.231523	-7.09858	1.26044e-12	2.2265e-11
CiPaw.14G081800	273.773	-1.6441	0.316099	-5.20124	1.97964e-07	1.3794e-06
CiPaw.06G015900	25.1158	-1.64487	0.63618	-2.58554	0.00972277	0.0212065
CiPaw.14G043400	241.512	-1.64496	0.24599	-6.68712	2.27605e-11	3.30495e-10
CiPaw.10G094800	218.529	-1.64528	0.396075	-4.15397	3.26757e-05	0.000135243
CiPaw.10G094300	444.587	-1.64562	0.245414	-6.70547	2.00759e-11	2.94029e-10
CiPaw.04G060600	44.4624	-1.64613	0.540718	-3.04435	0.00233183	0.0060821
CiPaw.10G078900	85.7584	-1.64724	0.263136	-6.26003	3.84908e-10	4.49771e-09
CiPaw.11G140000	440.463	-1.64768	0.193005	-8.53696	1.37805e-17	4.87485e-16
CiPaw.04G177200	292.835	-1.64786	0.367475	-4.48426	7.31661e-06	3.5585e-05
CiPaw.12G098800	30.2938	-1.64812	0.637173	-2.58661	0.00969264	0.0211513
CiPaw.08G097700	803.208	-1.64843	0.32817	-5.0231	5.08441e-07	3.22741e-06
CiPaw.07G106100	662.046	-1.64853	0.341579	-4.82621	1.39152e-06	8.01121e-06
CiPaw.11G150800	136.234	-1.64853	0.296542	-5.5592	2.7102e-08	2.23802e-07
CiPaw.08G111600	605.63	-1.64917	0.268438	-6.14358	8.06836e-10	8.88173e-09
CiPaw.09G073200	41.2426	-1.64994	0.408083	-4.04314	5.27392e-05	0.000207148
CiPaw.03G065200	7.22132	-1.65095	0.642312	-2.57033	0.0101603	0.0220439
CiPaw.11G150200	1424.34	-1.65161	0.490152	-3.36959	0.000752803	0.00222742
CiPaw.01G155900	53.3293	-1.65243	0.344544	-4.79598	1.61881e-06	9.18159e-06
CiPaw.07G164700	22.3421	-1.6531	0.70412	-2.34776	0.0188867	0.037754
CiPaw.03G226900	931.475	-1.65405	0.310503	-5.32702	9.98394e-08	7.39337e-07
CiPaw.02G021200	3821.63	-1.65419	0.447447	-3.69696	0.0002182	0.000738423
CiPaw.01G064400	2827.71	-1.65422	0.305555	-5.41383	6.16909e-08	4.76277e-07
CiPaw.03G258100	8175.78	-1.65477	0.267527	-6.18545	6.1925e-10	6.96349e-09
CiPaw.04G161600	2366.5	-1.65502	0.296837	-5.57553	2.46781e-08	2.05409e-07
CiPaw.10G154400	248.495	-1.65565	0.397048	-4.16989	3.04746e-05	0.00012712
CiPaw.01G299700	34513	-1.65614	0.348714	-4.74928	2.04146e-06	1.13188e-05
CiPaw.11G042500	173.657	-1.65682	0.251308	-6.5928	4.31606e-11	5.94619e-10
CiPaw.06G116500	62.4725	-1.65699	0.284149	-5.8314	5.49634e-09	5.18849e-08
CiPaw.03G058700	107.767	-1.65738	0.664858	-2.49283	0.012673	0.0267252
CiPaw.06G045900	332.521	-1.65745	0.324222	-5.11208	3.18628e-07	2.12117e-06
CiPaw.14G088600	3743.36	-1.6577	0.249707	-6.63859	3.16707e-11	4.46512e-10
CiPaw.15G007500	37.3091	-1.6577	0.648974	-2.55434	0.010639	0.0229452
CiPaw.01G040000	37.4441	-1.65797	0.629429	-2.63408	0.00843648	0.0187456
CiPaw.01G003700	714.585	-1.6581	0.444482	-3.7304	0.000191172	0.000657023
CiPaw.04G060800	59.5716	-1.65871	0.425455	-3.89867	9.67229e-05	0.000357596
CiPaw.02G044300	411.184	-1.65877	0.35738	-4.64148	3.4593e-06	1.81293e-05
CiPaw.01G172900	284.833	-1.65891	0.231764	-7.15776	8.20043e-13	1.48526e-11
CiPaw.12G121300	1137.22	-1.65964	0.31731	-5.23034	1.69198e-07	1.19428e-06
[truncated: 2,632 more rows]
