# Supplementary material for: Transcriptome analysis under pecan scab infection reveals the molecular mechanisms of the defense response in pecans
Source: PLoS One. 2024 Nov 21;19(11):e0313878. doi: 10.1371/journal.pone.0313878 (PMC11581225; doi:10.1371/journal.pone.0313878)
Supplement: S9 Table — (XLSX) [file pone.0313878.s012.xlsx]

## Sheet: Sheet1
S9 Table. Gene ID, related function and log2fold change of genes in module 3 (M3)
Gene ID	Best-hit (Arabidopsis thaliana)	Best-hit (Chlamydomonas reinhardtii)	Best-hit (Oryza sativa)	Pa-OK-11 Vs. Control			De-Tif-11 Vs. Control
				24hpi	48hpi	96hpi	24hpi	48hpi	96hpi
CiPaw.01G003500	(1 of 28) PF14009 - Domain of unknown function (DUF4228) (DUF4228)	0	expressed protein	0.557233	1.40001	1.2796	0.685449	1.6087	2.85363
CiPaw.01G005900	Acyl-CoA N-acyltransferases (NAT) superfamily protein	0	HLS, putative, expressed	0.28331	1.0421	1.00123	0.653493	1.2287	1.75723
CiPaw.01G009200	Auxin-responsive GH3 family protein	0	OsGH3.8 - Probable indole-3-acetic acid-amido synthetase, expressed	0.864942	3.65634	-0.10234	-0.433188	2.52545	0.636419
CiPaw.01G012000	0	PIF1-related DNA helicase	expressed protein	3.68374	0.637294	-0.273442	1.59626	-0.139665	2.56623
CiPaw.01G024100	Disease resistance protein (CC-NBS-LRR class) family	0	0	1.70204	1.12557	0.572643	-0.128388	-0.848065	2.36212
CiPaw.01G024700	Disease resistance protein (CC-NBS-LRR class) family	0	0	1.66003	1.10983	0.853673	-0.706345	-1.88785	2.83356
CiPaw.01G026100	methyl esterase 10	0	esterase, putative, expressed	0.675335	1.10561	1.00151	0.53816	0.946207	2.26142
CiPaw.01G026400	methyl esterase 10	0	esterase, putative, expressed	1.67678	2.52512	2.67707	1.85281	2.41965	4.26257
CiPaw.01G027600	0	Cytochrome P450, CYP4 superfamily	0	-0.511751	1.44098	1.87039	-0.455691	1.25106	1.85903
CiPaw.01G038600	0	(1 of 6) PF08263 - Leucine rich repeat N-terminal domain (LRRNT_2)	receptor protein kinase, putative, expressed	2.15078	1.25938	3.35329	1.7178	1.98419	4.49829
CiPaw.01G038900	0	(1 of 6) PF08263 - Leucine rich repeat N-terminal domain (LRRNT_2)	receptor protein kinase, putative, expressed	0.717121	0.389729	0.475675	1.9768	1.18075	1.56808
CiPaw.01G041800	0	0	0	0.811991	1.68454	0.95653	0.621345	0.720286	2.29366
CiPaw.01G052500	receptor like protein 9	0	0	0.574118	1.38233	0.792678	0.409471	0.817188	2.20078
CiPaw.01G052600	0	0	0	0.818141	0.874662	0.557587	0.556067	0.51821	1.76267
CiPaw.01G052700	receptor like protein 9	0	0	-0.0107689	1.10049	0.69504	0.273009	0.427577	1.93387
CiPaw.01G055800	UDP-Glycosyltransferase superfamily protein	(1 of 1) PTHR11926//PTHR11926:SF16 - GLUCOSYL/GLUCURONOSYL TRANSFERASES // PROTEIN UGT-61-RELATED	UDP-glucoronosyl/UDP-glucosyl transferase, putative, expressed	1.86564	1.82549	1.79473	0.394798	0.79679	4.71761
CiPaw.01G066200	ACC synthase 1	(1 of 1) 4.4.1.14 - 1-aminocyclopropane-1-carboxylate synthase / S-adenosyl-L-methionine methylthioadenosine-lyase	aminotransferase, classes I and II, domain containing protein, expressed	4.58316	3.97977	3.04765	1.03318	2.06792	7.85431
CiPaw.01G070000	0	0	0	0.920564	1.86442	2.34379	-0.662976	0.519131	4.10991
CiPaw.01G070100	0	0	0	1.03203	2.38382	2.68611	-0.281153	1.11485	4.76241
CiPaw.01G079600	0	Cytochrome P450, CYP4 superfamily	cytochrome P450, putative, expressed	2.62248	3.29785	3.5449	1.31114	1.48156	5.94336
CiPaw.01G085500	0	(1 of 2) KOG3178 - Hydroxyindole-O-methyltransferase and related SAM-dependent methyltransferases	0	1.9353	1.21478	0.899601	0.507293	0.797597	2.63266
CiPaw.01G085600	2-oxoglutarate (2OG) and Fe(II)-dependent oxygenase superfamily protein	0	naringenin,2-oxoglutarate 3-dioxygenase, putative, expressed	1.54944	0.805494	1.12492	-3.3632	2.51037	4.46742
CiPaw.01G086200	Ankyrin repeat family protein	0	expressed protein	0.706466	1.39893	0.970679	-0.650936	0.165836	2.1577
CiPaw.01G086700	Ankyrin repeat family protein	0	expressed protein	2.59893	1.58087	1.88886	0.96095	0.710613	3.01784
CiPaw.01G094000	Terpenoid cyclases family protein	Terpenoid cylase	0	0.577271	0.603296	0.465552	-0.190355	0.622413	1.73259
CiPaw.01G095400	0	0	expressed protein	1.16877	1.3239	0.501529	0.263019	0.770978	2.53107
CiPaw.01G110800	0	0	0	0.516808	0.752322	1.01004	0.55554	0.591571	2.5272
CiPaw.01G111300	0	0	0	1.3895	1.86348	0.302467	-0.100245	0.75941	1.87602
CiPaw.01G111400	0	0	0	1.80177	3.10919	2.00692	0.0935227	1.73585	4.18684
CiPaw.01G114500	indole-3-acetate beta-D-glucosyltransferase	(1 of 1) PTHR11926//PTHR11926:SF16 - GLUCOSYL/GLUCURONOSYL TRANSFERASES // PROTEIN UGT-61-RELATED	UDP-glucoronosyl and UDP-glucosyl transferase domain containing protein, expressed	0.0124671	0.506636	0.51495	0.992933	1.21018	1.5684
CiPaw.01G123300	0	0	disease resistance protein RPM1, putative, expressed	2.5941	1.48511	2.41448	0.162617	-0.755672	4.91874
CiPaw.01G124500	0	0	0	1.86729	2.26843	0.38641	-0.111428	1.35607	2.82397
CiPaw.01G127700	0	0	0	2.56769	2.61821	2.60957	1.45089	1.38544	4.54658
CiPaw.01G133600	myb domain protein 108	0	MYB family transcription factor, putative, expressed	1.16798	0.912067	0.732813	0.245987	1.03545	2.20634
CiPaw.01G135800	cell wall / vacuolar inhibitor of fructosidase 1	0	0	-0.373986	1.14077	1.41939	0.761751	1.33676	1.95912
CiPaw.01G136900	0	0	0	-1.25204	-2.15348	-1.39433	-0.0203795	0.0354074	-3.42039
CiPaw.01G137000	Ca2+-binding protein 1	0	EF hand family protein, putative, expressed	0.628761	0.56079	0.102383	-0.909071	-1.37842	1.64912
CiPaw.01G141500	beta-xylosidase 1	0	glycosyl hydrolase family 3 protein, putative, expressed	0.403855	2.12321	3.47542	1.85839	1.36672	4.63625
CiPaw.01G141600	cAMP-regulated phosphoprotein 19-related protein	0	0	0.411801	1.17313	0.797784	0.603454	0.936957	1.52087
CiPaw.01G143400	0	0	pathogenesis-related Bet v I family protein, putative, expressed	-0.260737	0.876382	1.16854	0.549903	0.891919	1.7918
CiPaw.01G145200	0	0	0	1.892	4.15574	2.85167	1.26156	2.21694	4.59445
CiPaw.01G149300	0	0	flowering promoting factor-like 1, putative, expressed	0.305206	0.327419	-0.0129336	0.48873	1.1634	2.12275
CiPaw.01G150200	2-oxoglutarate (2OG) and Fe(II)-dependent oxygenase superfamily protein	0	leucoanthocyanidin dioxygenase, putative, expressed	1.52502	2.15246	2.59292	1.62722	2.84981	4.9244
CiPaw.01G153600	sodium hydrogen exchanger 2	(1 of 3) K12041 - solute carrier family 9 (sodium/hydrogen exchanger), member 6/7 (SLC9A6_7, NHE6_7)	transporter, monovalent cation:proton antiporter-2 family, putative, expressed	-0.546908	-1.3608	-0.297227	-0.0281393	-0.987022	-2.6646
CiPaw.01G159000	alpha/beta-Hydrolases superfamily protein	(1 of 2) PTHR17630//PTHR17630:SF43 - DIENELACTONE HYDROLASE // SUBFAMILY NOT NAMED	endo-1,3;1,4-beta-D-glucanase precursor, putative, expressed	2.91563	2.15999	1.52514	2.5115	2.00908	3.7974
CiPaw.01G163700	0	0	0	-0.151303	0.559119	1.06848	0.489398	1.57578	2.63929
CiPaw.01G166400	O-acetylserine (thiol) lyase (OAS-TL) isoform A1	O-acetylserine (Thiol)-lyase/cysteine synthase or Cysteine Synthase	cysteine synthase, putative, expressed	1.09412	1.65053	0.954959	0.377883	0.935372	2.50391
CiPaw.01G167900	Protein of unknown function (DUF581)	0	DUF581 domain containing protein, expressed	0.865859	1.13912	1.05458	0.218383	0.177111	1.87106
CiPaw.01G176200	myb domain protein 305	(1 of 2) PTHR10641//PTHR10641:SF585 - MYB-LIKE DNA-BINDING PROTEIN MYB // MYB DNA-BINDING-LIKE PROTEIN	MYB family transcription factor, putative, expressed	-1.437	1.10712	3.48702	-1.4708	-0.605636	6.54099
CiPaw.01G177200	isopropyl malate isomerase large subunit 1	Isopropylmalate dehydratase, large subunit	3-isopropylmalate dehydratase large subunit 2, putative, expressed	1.11247	0.820092	0.889276	0.609495	0.766185	2.46706
CiPaw.01G181100	Peroxisomal membrane 22 kDa (Mpv17/PMP22) family protein	Putative peroxisomal membrane protein	Mpv17 / PMP22 family domain containing protein, expressed	1.2281	0.706833	0.628387	0.54631	0.576221	1.67342
CiPaw.01G184200	RmlC-like cupins superfamily protein	0	glutelin, putative, expressed	-1.53756	0.278968	1.99498	-2.06504	1.89774	2.61279
CiPaw.01G184500	0	Glutathione S-transferase	glutathione S-transferase, putative, expressed	1.59407	1.3782	0.81376	0.520851	1.05441	2.73154
CiPaw.01G187700	2-oxoglutarate (2OG) and Fe(II)-dependent oxygenase superfamily protein	0	1-aminocyclopropane-1-carboxylate oxidase homolog 2, putative, expressed	2.60844	1.12995	-0.073698	1.5412	0.566684	1.50951
CiPaw.01G187800	2-oxoglutarate (2OG) and Fe(II)-dependent oxygenase superfamily protein	0	1-aminocyclopropane-1-carboxylate oxidase homolog 2, putative, expressed	0.858248	0.632246	0.103905	0.312188	0.812079	1.53687
CiPaw.01G194100	ATPase E1-E2 type family protein / haloacid dehalogenase-like hydrolase family protein	Flagellar Associated Protein 10	calcium-transporting ATPase, plasma membrane-type, putative, expressed	2.89867	3.01743	2.7996	2.81679	1.42451	4.44135
CiPaw.01G197500	homocysteine S-methyltransferase 3	(1 of 1) 2.1.1.10 - Homocysteine S-methyltransferase	homocysteine S-methyltransferase protein, putative, expressed	-0.125387	0.96388	1.31722	0.931084	0.877407	2.04269
CiPaw.01G200100	Zinc-binding dehydrogenase family protein	0	NADP-dependent oxidoreductase, putative, expressed	1.23639	1.37885	0.80963	0.621743	1.05677	2.65812
CiPaw.01G200300	Zinc-binding dehydrogenase family protein	0	NADP-dependent oxidoreductase, putative, expressed	2.09761	0.990134	0.71438	0.19575	1.09021	3.79559
CiPaw.01G203600	0	MLO family protein	0	0.94806	2.19588	1.82822	0.452816	0.68892	1.82756
CiPaw.01G206500	0	0	QRT3, putative, expressed	1.07565	0.71059	1.59028	-0.608249	0.441054	2.13389
CiPaw.01G212800	GDSL lipase 1	(1 of 5) 2.3.1.43 - Phosphatidylcholine--sterol O-acyltransferase / Phospholipid--cholesterol acyltransferase	0	0.797656	2.47983	0.67511	0.0475915	1.63685	2.87022
CiPaw.01G212900	0	(1 of 5) 2.3.1.43 - Phosphatidylcholine--sterol O-acyltransferase / Phospholipid--cholesterol acyltransferase	0	2.23383	3.29554	3.51072	0.917013	2.76927	6.76623
CiPaw.01G213000	GDSL lipase 1	(1 of 5) 2.3.1.43 - Phosphatidylcholine--sterol O-acyltransferase / Phospholipid--cholesterol acyltransferase	0	2.28762	1.9743	1.21324	1.2788	1.6589	4.28393
CiPaw.01G213100	GDSL lipase 1	(1 of 5) 2.3.1.43 - Phosphatidylcholine--sterol O-acyltransferase / Phospholipid--cholesterol acyltransferase	0	2.20763	2.34366	2.50436	1.15886	1.77275	5.53509
CiPaw.01G213200	GDSL lipase 1	(1 of 5) 2.3.1.43 - Phosphatidylcholine--sterol O-acyltransferase / Phospholipid--cholesterol acyltransferase	0	1.64417	1.61261	0.710405	0.851329	1.12864	3.65721
CiPaw.01G217700	0	Cytochrome P450, CYP4 superfamily	cytochrome P450, putative, expressed	3.54516	1.70431	1.52801	0.858591	0.786275	3.69853
CiPaw.01G232900	Uncharacterised protein family (UPF0497)	0	membrane associated DUF588 domain containing protein, putative, expressed	0.917486	1.1497	1.31519	-0.222148	0.0368588	1.5405
CiPaw.01G233200	Ankyrin repeat family protein	(1 of 5) PTHR22849//PTHR22849:SF39 - WDSAM1 PROTEIN // SUBFAMILY NOT NAMED	0	1.69023	1.63234	-0.240893	0.84461	0.0763833	1.8247
CiPaw.01G233300	Ankyrin repeat family protein	(1 of 5) PTHR22849//PTHR22849:SF39 - WDSAM1 PROTEIN // SUBFAMILY NOT NAMED	0	2.39913	1.20991	1.41258	-0.205809	0.464204	3.24974
CiPaw.01G238300	0	0	0	0.504433	0.093079	0.234936	-0.392378	-0.116204	1.93131
CiPaw.01G238400	0	0	0	0.514007	0.195279	0.804761	-0.325154	-0.0438778	2.35543
CiPaw.01G247400	0	(1 of 1) PF02298 - Plastocyanin-like domain (Cu_bind_like)	0	2.8235	2.69991	1.78476	0.719847	1.60618	4.36017
CiPaw.01G250000	VQ motif-containing protein	0	VQ domain containing protein, putative, expressed	1.7627	1.16643	0.130988	0.293971	0.366623	1.81682
CiPaw.01G262300	0	Vesicle trafficking protein Sec1	0	1.69991	1.13766	1.05507	0.647625	0.369566	1.71539
CiPaw.01G265400	0	0	0	1.14346	1.06764	0.705432	0.376016	0.0565047	1.76279
CiPaw.01G267300	0	Major facilitator superfamily transporter	nodulin, putative, expressed	1.54094	1.31577	1.26998	2.6434	1.61965	2.89621
CiPaw.01G269900	Transmembrane amino acid transporter family protein	Amino acid transporter	0	-0.331726	-0.472826	-0.375103	-0.133092	-0.357889	-2.0117
CiPaw.01G271800	Phototropic-responsive NPH3 family protein	0	BTBN1 - Bric-a-Brac, Tramtrack, Broad Complex BTB domain with non-phototropic hypocotyl 3 NPH3 and coiled-coil domains, expressed	0.451764	1.98093	1.33906	0.968832	0.968162	2.81398
CiPaw.01G275900	IQ-domain 3	0	IQ calmodulin-binding motif domain containing protein, expressed	1.01728	1.13187	0.616152	0.225427	0.706254	1.83812
CiPaw.01G280800	exocyst subunit exo70 family protein H2	Component of the Exocyst Complex	0	2.77041	2.62514	3.11182	-0.052148	1.93089	6.04863
CiPaw.01G283700	0	0	0	1.6348	1.44376	2.63955	1.24763	1.11786	4.51107
CiPaw.01G284600	UDP-XYL synthase 6	0	NAD dependent epimerase/dehydratase family domain containing protein, expressed	0.47253	1.58872	1.25163	0.389719	0.779715	2.65342
CiPaw.01G293000	0	0	0	1.19052	1.42282	0.742228	0.0239464	0.364413	2.60697
CiPaw.01G298400	Phosphoinositide-specific phospholipase C family protein	(1 of 1) K05857 - phosphatidylinositol phospholipase C, delta (PLCD)	0	1.09526	0.728972	0.423819	0.0601064	-0.0525657	1.55086
CiPaw.01G304100	Major facilitator superfamily protein	0	0	0.515424	-0.175933	-0.383056	0.513786	0.23196	-3.46141
CiPaw.01G306200	expansin A8	(1 of 11) PTHR31867//PTHR31867:SF1 - FAMILY NOT NAMED // EXPANSIN-A1-RELATED	expansin precursor, putative, expressed	-1.04945	0.0636205	0.44868	-0.755441	1.35158	2.03546
CiPaw.01G307000	WRKY DNA-binding protein 70	0	WRKY45, expressed	1.90414	2.13861	0.761581	0.819074	0.496213	3.06193
CiPaw.02G001200	phytosulfokine 4 precursor	0	phytosulfokines precursor, putative, expressed	3.55076	3.93444	1.1608	1.59209	2.94109	3.83227
CiPaw.02G007000	0	0	0	0.511556	0.607361	0.483367	0.407783	0.546813	1.58086
CiPaw.02G008400	heat shock factor 4	0	CPuORF39 - conserved peptide uORF-containing transcript, expressed	2.18252	2.5846	2.89602	0.795304	1.8164	4.11894
CiPaw.02G012700	0	0	0	0.833876	1.31163	0.535902	-0.463999	0.359438	1.74157
CiPaw.02G016500	0	(1 of 3) PTHR14255 - ATP-DEPENDENT PROTEASE CEREBLON	0	-0.247919	1.24677	0.787017	-0.323972	0.243418	1.80024
CiPaw.02G016700	Cytochrome P450 superfamily protein	Cytochrome P450, CYP120 superfamily	cytochrome P450, putative, expressed	0.280998	1.03853	1.76984	0.116829	0.361114	2.39212
CiPaw.02G017400	0	(1 of 1) PTHR10174:SF127 - PHOSPHATIDYLINOSITOL TRANSFER PROTEIN PDR16-RELATED	SEC14 cytosolic factor family protein, putative, expressed	1.1898	1.50218	1.07693	0.425082	0.914406	2.21659
CiPaw.02G028000	NAD(P)-binding Rossmann-fold superfamily protein	0	short-chain dehydrogenase/reductase, putative, expressed	0.965137	1.6748	1.68119	0.832221	1.49782	2.29331
CiPaw.02G036700	0	0	0	0.52528	1.6676	0.981353	0.270366	1.03848	2.89563
CiPaw.02G041700	0	0	0	0.0993316	-0.647416	-0.446162	0.159445	-0.478475	-3.72096
CiPaw.02G049300	receptor like protein 9	0	0	0.989738	1.37276	0.997494	0.860364	0.625676	1.92648
CiPaw.02G062900	selenium-binding protein 2	Selenium binding protein	selenium-binding protein, putative, expressed	0.384933	1.06519	0.710675	0.523576	0.945594	2.00096
CiPaw.02G070300	alpha-amylase-like	Alpha-amylase	alpha-amylase precursor, putative, expressed	0.944344	1.38733	1.082	0.295116	0.849629	2.13961
CiPaw.02G073500	WRKY DNA-binding protein 48	0	0	0.666732	1.27181	0.770991	-0.0437791	0.278458	1.92685
CiPaw.02G078500	0	0	pathogenesis-related Bet v I family protein, putative, expressed	2.25375	2.15343	1.44761	1.09471	1.42406	3.54217
CiPaw.02G086200	Uncharacterised protein family (UPF0497)	0	membrane associated DUF588 domain containing protein, putative, expressed	0.297565	1.1089	1.19434	0.527615	1.12723	2.67689
CiPaw.02G087400	dehydroquinate dehydratase, putative / shikimate dehydrogenase, putative	Putative dehydroquinate dehydratase/shikimate:NADP oxidoreductase	bifunctional 3-dehydroquinate dehydratase/shikimate dehydrogenase,chloroplast precursor, putative, expressed	1.26445	1.10541	0.441996	0.829032	1.10609	2.55432
CiPaw.02G092100	isopentenyltransferase 5	0	IPP transferase, putative, expressed	3.98496	2.66621	2.25658	3.03698	1.19703	3.68896
CiPaw.02G096400	Copper amine oxidase family protein	0	copper methylamine oxidase precursor, putative, expressed	1.70858	2.80363	2.72307	1.0958	2.00079	4.44977
CiPaw.02G096500	Copper amine oxidase family protein	0	copper methylamine oxidase precursor, putative, expressed	-0.0542024	0.781851	0.468226	-0.211443	0.807551	2.32412
CiPaw.02G099800	0	0	0	0.91839	0.675921	1.77534	0.343443	0.772335	3.61376
CiPaw.02G101300	0	0	CHIT2 - Chitinase family protein precursor, expressed	1.24969	3.62998	3.39536	-0.517635	2.06303	6.06076
CiPaw.02G102200	0	0	CHIT2 - Chitinase family protein precursor, expressed	1.02455	4.99419	5.21628	-0.809205	2.27202	7.80311
CiPaw.02G108400	peptide transporter 3	Nitrate transporter NRT1 family	peptide transporter PTR3-A, putative, expressed	1.1675	1.17296	0.933378	0.859391	1.28397	1.88595
CiPaw.02G108500	peptide transporter 3	Nitrate transporter NRT1 family	peptide transporter PTR3-A, putative, expressed	1.39323	1.56524	1.08848	0.990396	1.56481	2.53158
CiPaw.02G109600	0	0	0	0.991004	1.99122	1.25877	-0.91586	1.7613	3.32008
CiPaw.02G109700	0	0	0	2.26254	2.6446	1.6139	0.4751	1.73628	3.33291
CiPaw.02G109800	0	0	0	1.64635	2.91705	2.21462	0.531303	2.06172	3.59621
CiPaw.02G109900	0	0	0	2.92406	3.41383	2.04703	0.991363	2.31591	3.68414
CiPaw.02G110000	0	0	0	2.69508	2.11095	2.08747	1.83656	1.28167	3.48745
CiPaw.02G111600	0	(1 of 1) PF00415//PF08381 - Regulator of chromosome condensation (RCC1) repeat (RCC1) // Transcription factor regulating root and shoot growth via Pin3 (BRX)	regulator of chromosome condensation, putative, expressed	1.75183	0.923312	0.595416	-0.0223911	-0.126786	2.24964
CiPaw.02G112200	receptor like protein 32	(1 of 6) PF08263 - Leucine rich repeat N-terminal domain (LRRNT_2)	0	0.53888	0.908663	0.98866	-0.196462	0.282306	2.40214
CiPaw.02G115300	Signal transduction histidine kinase, hybrid-type, ethylene sensor	0	ethylene receptor, putative, expressed	1.92537	2.38233	0.0710879	1.0307	2.10398	2.3617
CiPaw.02G118200	0	0	0	1.20262	0.662671	0.712144	-0.177618	0.0785596	2.06559
CiPaw.02G119100	ATPase E1-E2 type family protein / haloacid dehalogenase-like hydrolase family protein	Flagellar Associated Protein 10	calcium-transporting ATPase, plasma membrane-type, putative, expressed	0.500098	0.343895	0.557502	-0.294762	0.187968	2.00213
CiPaw.02G128000	0	0	OsFBX217 - F-box domain containing protein, expressed	0.878284	1.17365	0.221159	0.511001	0.699875	1.77551
CiPaw.02G128700	SAUR-like auxin-responsive protein family	0	OsSAUR20 - Auxin-responsive SAUR gene family member, expressed	0.778135	1.36422	1.89297	2.35566	2.37763	5.11443
CiPaw.02G132300	GDSL lipase 1	(1 of 5) 2.3.1.43 - Phosphatidylcholine--sterol O-acyltransferase / Phospholipid--cholesterol acyltransferase	0	2.06727	0.764349	2.64185	1.42125	0.859623	4.15631
CiPaw.02G133200	Dormancy/auxin associated family protein	0	auxin-repressed protein, putative, expressed	-0.501593	0.361615	0.954543	-0.0794374	0.42896	1.57798
CiPaw.02G135000	Protein kinase superfamily protein	(1 of 26) PTHR24362 - SERINE/THREONINE-PROTEIN KINASE NEK	0	0.996967	2.05219	0.931343	1.08882	2.60049	2.93239
CiPaw.02G136100	Duplicated homeodomain-like superfamily protein	0	myb-like DNA-binding domain containing protein, putative, expressed	-0.317807	-1.96735	-1.25369	-0.324727	-1.20892	-3.30228
CiPaw.02G140400	0	0	0	0.408859	1.12034	1.14597	1.00125	1.20527	1.56395
CiPaw.02G141100	calcineurin B-like protein 10	(1 of 2) K06268 - serine/threonine-protein phosphatase 2B regulatory subunit (PPP3R, CNB)	calcineurin B, putative, expressed	0.1123	1.88996	1.47059	1.3166	1.80801	1.98587
CiPaw.02G142600	0	0	0	-0.0599307	0.862201	0.128772	-0.664492	0.708581	1.82962
CiPaw.02G143900	Leucine-rich repeat protein kinase family protein	(1 of 546) 2.7.11.1 - Non-specific serine/threonine protein kinase / Threonine-specific protein kinase	receptor-like protein kinase, putative, expressed	1.75503	1.50762	1.15629	0.678367	1.30317	2.79682
CiPaw.02G144000	protein kinase-related	0	senescence-induced receptor-like serine/threonine-protein kinase precursor, putative, expressed	1.50835	1.95527	0.78839	0.488246	1.69982	2.65274
CiPaw.02G144300	(1 of 5) PTHR36328:SF1 - CRYPTDIN PROTEIN-LIKE PROTEIN	0	0	0.367616	0.834388	1.03242	-0.397529	0.614885	2.22073
CiPaw.02G157100	0	(1 of 1) PF02298 - Plastocyanin-like domain (Cu_bind_like)	0	2.542	2.53661	1.73778	0.0770487	0.51994	4.19178
CiPaw.02G161000	PPPDE putative thiol peptidase family protein	(1 of 6) PF05903 - PPPDE putative peptidase domain (Peptidase_C97)	0	-0.762977	0.0246492	-0.278408	-0.183201	-0.211352	-2.38428
CiPaw.02G167400	0	0	0	1.95895	2.98989	3.79466	0.88936	2.07296	5.14395
CiPaw.02G168000	NAD(P)-binding Rossmann-fold superfamily protein	0	0	2.43354	2.79466	2.26493	0.756499	1.83136	4.36226
CiPaw.02G171300	0	0	0	0.244361	0.580315	1.45259	0.399007	0.958882	1.52489
CiPaw.02G181400	C2H2-type zinc finger family protein	0	ZOS1-14 - C2H2 zinc finger protein, expressed	0.754107	1.95464	1.95909	0.557393	1.83366	2.74465
CiPaw.02G182000	0	0	0	1.89813	1.6482	1.68896	1.24106	1.6718	4.85437
CiPaw.02G183400	0	0	0	3.66848	5.29777	2.97448	1.23584	2.65346	6.51748
CiPaw.02G183700	actin-11	Actin, flagellar inner arm dynein subunit	0	-0.42052	-0.803131	-0.35	-0.315153	-0.819626	-1.56277
CiPaw.02G188700	Protein of unknown function (DUF620)	0	expressed protein	0.359258	1.48644	1.54108	0.726357	1.37144	2.58307
CiPaw.02G190300	0	(1 of 6) PF08263 - Leucine rich repeat N-terminal domain (LRRNT_2)	receptor kinase, putative, expressed	1.49355	1.33141	1.40338	0.100152	1.0246	2.68796
CiPaw.02G190700	Nucleotide-diphospho-sugar transferases superfamily protein	Exostosin-like glycosyltransferase	exostosin, putative, expressed	1.50391	1.64771	0.671943	0.807551	0.68185	2.02334
CiPaw.02G195700	Lateral organ boundaries (LOB) domain family protein	0	DUF260 domain containing protein, putative, expressed	4.33803	6.93376	4.7528	2.46217	4.16055	6.10242
CiPaw.03G007100	Methylenetetrahydrofolate reductase family protein	Proline dehydrogenase	proline oxidase, mitochondrial precursor, putative, expressed	1.35887	2.72316	2.45341	-0.438788	1.00441	3.63906
CiPaw.03G021900	0	0	0	-0.0674257	1.69815	1.60582	-0.101229	0.621326	1.67716
CiPaw.03G023000	0	0	0	-0.191869	1.51135	0.951277	0.131672	0.594102	1.25771
CiPaw.03G023200	0	0	0	1.17665	1.77496	1.67802	0.571996	0.79351	2.97162
CiPaw.03G031400	0	0	0	2.77096	2.7093	2.95279	0.146284	1.25713	5.32187
CiPaw.03G034900	senescence-associated gene 101	0	0	1.48723	1.09202	0.745418	-0.0971326	0.201388	1.90746
CiPaw.03G036400	0	0	0	2.89935	1.37665	2.52668	1.405	1.02515	6.1092
CiPaw.03G042100	Raffinose synthase family protein	0	uncharacterized glycosyltransferase, putative, expressed	0.431539	1.262	1.00466	0.433484	0.887932	1.5215
CiPaw.03G043400	0	0	0	1.54975	1.34643	0.789048	1.33965	1.29623	1.91414
CiPaw.03G043500	0	0	0	1.71889	1.48599	0.626393	1.2923	1.35944	2.1448
CiPaw.03G043600	0	0	expressed protein	0.650157	1.12424	1.25333	0.389469	0.842687	1.67795
CiPaw.03G045200	NAC domain containing protein 44	0	no apical meristem protein, putative, expressed	1.28973	2.0262	0.670747	0.79279	1.1457	1.65702
CiPaw.03G045500	glucuronokinase G	UDP-D-glucuronate kinase	GHMP kinases ATP-binding protein, putative, expressed	0.0389557	0.942541	0.9003	0.519897	0.676911	1.56059
CiPaw.03G049400	(1 of 1) PTHR34278:SF1 - GB	0	expressed protein	1.33734	1.6181	0.360362	0.371117	0.601509	2.11682
CiPaw.03G053900	Myzus persicae-induced lipase 1	Triacylglycerol lipase	triacylglycerol lipase precursor, putative, expressed	-0.11851	1.15065	1.36141	-0.678315	-0.165452	1.53813
CiPaw.03G054000	Myzus persicae-induced lipase 1	Triacylglycerol lipase	triacylglycerol lipase precursor, putative, expressed	0.475577	2.25638	2.21355	-0.842915	-0.0556642	2.64922
CiPaw.03G056200	Peroxidase superfamily protein	0	peroxidase precursor, putative, expressed	0.780375	1.79459	1.53788	0.185079	0.665829	3.68587
CiPaw.03G060900	cytochrome P450, family 735, subfamily A, polypeptide 1	Cytochrome P450, CYP197 superfamily, CYP197B family	cytochrome P450 72A1, putative, expressed	1.12598	2.33828	0.567605	0.861737	1.99265	3.27573
CiPaw.03G061400	alpha/beta-Hydrolases superfamily protein	(1 of 4) 3.1.1.23 - Acylglycerol lipase / Monoacylglycerol lipase	OsPOP20 - Putative Prolyl Oligopeptidase homologue, expressed	2.2825	1.41091	0.674022	0.560278	0.711313	2.9467
CiPaw.03G062400	protein kinase-related	0	0	0.609901	0.936055	0.663856	0.147844	0.805811	1.96182
CiPaw.03G062900	0	0	ZOS1-03 - C2H2 zinc finger protein, expressed	1.20152	1.80028	1.03834	0.187502	0.808579	2.1196
CiPaw.03G063700	0	0	0	0.539157	0.855322	0.534568	0.553289	0.626092	1.58144
CiPaw.03G063800	protein kinase-related	0	0	1.49869	0.757502	0.368415	0.864419	0.640305	1.67889
CiPaw.03G064500	Bifunctional inhibitor/lipid-transfer protein/seed storage 2S albumin superfamily protein	0	LTPL152 - Protease inhibitor/seed storage/LTP family protein precursor, expressed	0.908946	1.08908	0.969696	0.407688	0.756413	1.97547
CiPaw.03G065600	0	MATE efflux family protein	MATE efflux family protein, putative, expressed	0.70101	0.728132	1.30328	1.06484	1.11243	2.97896
CiPaw.03G068600	0	0	0	-0.573465	0.404654	0.199241	0.496894	0.561314	1.66605
CiPaw.03G076000	0	0	sucrose synthase, putative, expressed	0.570025	0.898953	0.901856	0.320054	0.735614	1.74295
CiPaw.03G078200	acyl activating enzyme 12	(1 of 1) K00666 - fatty-acyl-CoA synthase [EC:6.2.1.-] (K00666)	AMP-binding domain containing protein, expressed	3.70233	2.53821	1.2513	0.679711	1.68175	3.67535
CiPaw.03G085100	0	(1 of 26) KOG1187 - Serine/threonine protein kinase	0	1.54009	1.31597	-0.300108	0.970648	0.881004	1.27498
CiPaw.03G103700	RHOMBOID-like protein 3	Rhomboid-like protease	OsRhmbd16 - Putative Rhomboid homologue, expressed	-0.229963	-0.692303	-1.44702	-0.526525	-0.269195	-1.77229
CiPaw.03G104700	Sugar isomerase (SIS) family protein	0	3-hexulose-6-phosphate isomerase, putative, expressed	-1.30829	-1.1176	-0.42269	-0.472664	-0.19069	-1.52538
CiPaw.03G111400	0	0	0	1.10247	2.63974	2.1543	0.505366	1.90641	5.47244
CiPaw.03G111800	Ankyrin repeat family protein	(1 of 5) PTHR22849//PTHR22849:SF39 - WDSAM1 PROTEIN // SUBFAMILY NOT NAMED	0	1.03296	0.393206	0.145427	0.175882	0.320118	1.7226
CiPaw.03G115000	0	Geranylgeranyl pyrophosphate synthase, putative chloroplast precursor	polyprenyl synthetase, putative, expressed	3.85398	4.55606	3.72854	0.86112	3.52753	5.90775
CiPaw.03G119200	0	0	0	-0.062198	1.72562	1.87209	0.530905	1.1615	2.49612
CiPaw.03G120700	0	0	U-box domain containing protein, expressed	2.00689	1.23011	0.840733	1.20025	1.52289	2.92829
CiPaw.03G122400	callose synthase 5	Callose synthase 1	1,3-beta-glucan synthase component domain containing protein, expressed	-1.09002	-2.6507	-0.569702	0.097493	-1.89914	-1.86925
CiPaw.03G123100	0	0	expressed protein	1.4921	0.722297	0.223825	1.20426	1.58031	2.46325
CiPaw.03G125400	0	0	receptor-like protein kinase, putative, expressed	1.82223	1.72132	1.24685	0.784055	0.890083	2.8155
CiPaw.03G129700	0	0	0	1.25104	0.96238	0.366516	0.197321	0.611219	1.88433
CiPaw.03G133200	0	0	0	1.57093	1.0811	0.0222077	0.43618	-0.720042	0.872697
CiPaw.03G134100	(1 of 11) PF05627 - Cleavage site for pathogenic type III effector avirulence factor Avr (AvrRpt-cleavage)	0	expressed protein	1.01657	1.34387	0.910291	0.657688	1.11293	1.96574
CiPaw.03G135400	0	0	cytochrome P450, putative, expressed	2.05052	1.6639	3.13249	1.62199	0.703699	5.25033
CiPaw.03G136200	0	Cytochrome P450, CYP4 superfamily	0	1.70525	2.91436	2.82366	1.35815	2.44869	6.06775
CiPaw.03G136300	0	Cytochrome P450, CYP4 superfamily	0	0.895913	1.5545	1.84393	0.493666	2.07385	3.95716
CiPaw.03G136800	bZIP transcription factor family protein	0	transcription factor, putative, expressed	0.509308	1.06567	0.738713	1.16751	1.15135	2.00585
CiPaw.03G140200	Protein of unknown function (DUF630 and DUF632)	0	DUF630/DUF632 domains containing protein, putative, expressed	0.0374676	-0.153144	-0.237044	0.0539864	-0.844371	-1.61965
CiPaw.03G146500	RING/U-box superfamily protein	0	0	0.750444	1.14462	0.316294	0.146697	-0.174139	1.87002
CiPaw.03G147100	0	0	0	2.5669	2.97534	1.94893	0.456873	1.99724	4.99543
CiPaw.03G149100	Ribosomal protein L13 family protein	Cytosolic 80S ribosomal protein L13a	ribosomal protein L13, putative, expressed	-0.733619	-0.44108	-0.288417	-0.288781	-0.344523	-1.56052
CiPaw.03G165800	0	0	OsGH3.1 - Probable indole-3-acetic acid-amido synthetase, expressed	0.147204	0.334986	0.311071	-0.58155	2.34294	3.60608
CiPaw.03G167500	0	0	0	0.00653459	1.68733	0.791812	-1.37716	-0.413764	2.16182
CiPaw.03G181900	0	(1 of 6) PF08263 - Leucine rich repeat N-terminal domain (LRRNT_2)	receptor-like protein kinase 5 precursor, putative, expressed	0.526529	0.428491	0.740203	-0.112443	-0.01418	1.78018
CiPaw.03G184200	0	0	0	1.34455	1.49591	1.51721	0.899087	1.11363	2.73547
CiPaw.03G184800	RING/U-box superfamily protein	0	zinc finger, C3HC4 type domain containing protein, expressed	1.20582	1.28086	0.748441	0.31368	0.871355	2.83927
CiPaw.03G189900	0	0	receptor-like protein kinase, putative, expressed	1.81308	2.00459	1.82939	1.47312	1.66241	3.02329
CiPaw.03G191900	phytoene desaturation 1	4-hydroxyphenylpyruvate dioxygenase	glyoxalase family protein, putative, expressed	0.173005	0.690373	0.831078	0.460714	0.668715	1.62681
CiPaw.03G202000	flavin-dependent monooxygenase 1	Flavin-containing monooxygenase	flavin-containing monooxygenase family protein, putative, expressed	3.7503	2.84481	2.26104	-0.0120569	1.45939	6.25901
CiPaw.03G202200	0	0	expressed protein	0.964512	0.647071	0.641507	1.33498	1.05587	1.63682
CiPaw.03G217400	cytidine deaminase 1	Cytidine deaminase	cytidine/deoxycytidylate deaminase, putative, expressed	1.01337	1.05661	1.05837	-0.0868128	0.340397	2.26407
CiPaw.03G220800	myo-inositol oxygenase 4	0	inositol oxygenase, putative, expressed	0.962736	3.49562	3.23167	0.0907132	1.58802	4.4426
CiPaw.03G224100	0	(1 of 6) PF08263 - Leucine rich repeat N-terminal domain (LRRNT_2)	receptor-like protein kinase 5 precursor, putative, expressed	-0.25928	1.32177	0.874686	0.0243375	-0.182417	1.88524
CiPaw.03G225700	RING/U-box superfamily protein	0	0	1.18805	1.44585	0.981932	1.14123	1.1685	2.31271
CiPaw.03G228500	Phosphorylase superfamily protein	0	phosphorylase domain containing protein, putative, expressed	0.935611	1.71279	1.65571	0.510098	1.01381	2.41621
CiPaw.03G232100	heat shock transcription factor C1	0	HSF-type DNA-binding domain containing protein, expressed	-0.49459	-1.11196	-1.0025	0.484174	0.00756885	-2.05265
CiPaw.03G234000	sulfate transporter 3;5	0	sulfate transporter, putative, expressed	0.700999	0.181215	0.660066	2.53913	2.2244	1.90223
CiPaw.03G236100	0	0	0	1.56983	2.08435	1.47151	0.890147	1.66079	2.37253
CiPaw.03G237600	0	0	0	1.69993	1.97489	1.19343	0.387468	0.569666	3.20343
CiPaw.03G237700	0	0	0	1.89778	1.65336	0.883407	0.365191	0.50429	2.47029
CiPaw.03G237800	0	0	0	4.22907	3.12224	2.29248	1.55329	1.04568	3.9821
CiPaw.03G239300	K+ transporter 1	Voltage-gated potassium channel	potassium channel AKT1, putative, expressed	2.53442	2.27071	0.955954	1.11469	1.63082	3.54527
CiPaw.03G244700	0	0	0	1.00327	1.32325	0.574698	0.305909	-0.359863	1.57466
CiPaw.03G246200	copper ion binding;electron carriers	0	0	0.782153	1.80913	2.22856	-0.044883	1.80665	3.65772
CiPaw.03G248400	Raffinose synthase family protein	putative raffinose synthase	uncharacterized glycosyltransferase, putative, expressed	0.857396	1.46653	1.55002	-0.00932912	0.468009	2.77755
CiPaw.03G250700	monogalactosyldiacylglycerol synthase 2	Conserved in the Plant Lineage and Diatoms	monogalactosyldiacylglycerol synthase, putative, expressed	-0.101349	0.651185	0.879285	-0.413579	0.240198	1.59556
CiPaw.03G259600	0	Cytochrome P450, CYP197 superfamily	0	0.851359	0.503108	0.88545	0.722131	0.864823	1.98459
CiPaw.03G266600	GRAS family transcription factor	0	GRAS family transcription factor domain containing protein, expressed	-0.365497	-0.193734	-0.0610998	0.423962	0.257682	-1.71911
CiPaw.03G267800	Long-chain fatty alcohol dehydrogenase family protein	0	alcohol oxidase, putative, expressed	2.37563	1.86993	0.739015	0.385355	1.15058	2.7004
CiPaw.04G009800	0	0	conserved hypothetical protein	1.34243	1.35639	0.544197	0.534101	0.892461	2.20142
CiPaw.04G019000	WRKY DNA-binding protein 72	0	WRKY73, expressed	3.01943	3.04485	2.49148	1.15452	2.44692	6.22152
CiPaw.04G019700	Auxin efflux carrier family protein	0	0	-0.587944	-1.29803	-0.53529	-0.294891	-0.523808	-1.70675
CiPaw.04G027700	Raffinose synthase family protein	0	uncharacterized glycosyltransferase, putative, expressed	1.31468	1.03483	0.618614	-0.130737	-0.128915	2.25174
CiPaw.04G029600	glucuronokinase G	UDP-D-glucuronate kinase	GHMP kinases ATP-binding protein, putative, expressed	1.13421	0.970833	0.734996	0.641882	0.549869	2.03695
CiPaw.04G032600	myb domain protein 40	(1 of 23) PTHR10641 - MYB-LIKE DNA-BINDING PROTEIN MYB	0	1.27506	2.35638	0.693874	0.270427	1.81301	3.58267
CiPaw.04G037000	Major facilitator superfamily protein	Major facilitator superfamily transporter	nodulin, putative, expressed	-1.07293	-0.745	-0.530426	-0.314593	-0.262892	-2.11826
CiPaw.04G048000	glutamine synthase clone R1	Glutamine synthetase	glutamine synthetase, catalytic domain containing protein, expressed	1.25096	1.22641	0.842379	0.383282	0.858573	2.4846
CiPaw.04G065800	0	0	0	-1.16761	-2.74009	-1.79245	-0.587933	-1.94164	-2.8816
CiPaw.04G068400	0	0	expressed protein	0.386139	1.66272	0.656776	0.635363	0.582139	1.83085
CiPaw.04G073200	0	0	0	2.75595	1.77018	0.951646	0.83615	-0.0136507	2.66839
CiPaw.04G073400	wall associated kinase-like 1	0	OsWAK16 - OsWAK receptor-like protein kinase, expressed	2.44512	2.21391	0.991665	1.22938	0.458285	3.38956
CiPaw.04G073700	wall associated kinase-like 1	(1 of 26) PTHR24362 - SERINE/THREONINE-PROTEIN KINASE NEK	OsWAK16 - OsWAK receptor-like protein kinase, expressed	3.05433	3.06004	0.698353	2.30383	1.77232	2.93558
CiPaw.04G073800	wall associated kinase-like 1	0	OsWAK16 - OsWAK receptor-like protein kinase, expressed	2.38247	2.06703	0.768462	0.823102	0.0264104	2.86226
CiPaw.04G073900	wall associated kinase-like 1	0	OsWAK16 - OsWAK receptor-like protein kinase, expressed	1.40554	1.38111	0.275676	0.660173	-0.181671	1.90571
CiPaw.04G074000	wall associated kinase-like 1	0	OsWAK16 - OsWAK receptor-like protein kinase, expressed	3.09734	3.05441	1.5746	1.26035	1.35379	3.86197
CiPaw.04G074300	wall associated kinase-like 1	0	OsWAK16 - OsWAK receptor-like protein kinase, expressed	1.72223	1.3358	0.350927	1.02036	-0.0454739	2.07843
CiPaw.04G074700	wall associated kinase-like 1	0	OsWAK16 - OsWAK receptor-like protein kinase, expressed	3.19569	2.92416	1.36714	1.1425	0.588703	3.48283
CiPaw.04G074800	0	(1 of 26) PTHR24362 - SERINE/THREONINE-PROTEIN KINASE NEK	OsWAK16 - OsWAK receptor-like protein kinase, expressed	2.5331	2.58816	1.92663	0.4957	-0.308305	4.33199
CiPaw.04G074900	wall associated kinase-like 7	0	0	2.49645	2.33526	0.982165	1.00463	0.0655095	3.21076
CiPaw.04G075400	wall associated kinase-like 1	0	OsWAK16 - OsWAK receptor-like protein kinase, expressed	1.69022	1.83263	0.757683	0.323732	0.225535	2.39168
CiPaw.04G075700	wall associated kinase-like 1	0	OsWAK16 - OsWAK receptor-like protein kinase, expressed	2.53872	2.53039	0.881157	1.07367	0.95756	3.04751
CiPaw.04G075900	wall associated kinase-like 1	0	OsWAK16 - OsWAK receptor-like protein kinase, expressed	2.22136	1.98467	1.20903	0.904893	0.420918	3.50214
CiPaw.04G076000	wall associated kinase-like 1	0	OsWAK16 - OsWAK receptor-like protein kinase, expressed	2.38734	1.78209	0.930175	1.19773	0.474979	3.02373
CiPaw.04G077000	0	0	ammonium transporter protein, putative, expressed	0.691388	1.07973	0.528374	-0.260262	-0.102357	2.20985
CiPaw.04G077600	0	0	transcription factor HBP-1b, putative, expressed	1.8756	2.42552	3.01009	1.02259	2.66751	5.41138
CiPaw.04G082500	NAD(P)H:plastoquinone dehydrogenase complex subunit O	0	expressed protein	-0.932659	-1.34557	-1.44996	-0.298449	-0.484148	-2.12132
CiPaw.04G083100	0	0	no apical meristem protein, putative, expressed	1.15971	1.85578	0.499117	0.577857	0.906707	2.18874
CiPaw.04G083400	0	0	no apical meristem protein, putative, expressed	0.956989	2.1556	0.455206	0.360449	1.088	2.24392
CiPaw.04G084000	disease resistance family protein / LRR family protein	(1 of 6) PF08263 - Leucine rich repeat N-terminal domain (LRRNT_2)	leucine rich repeat protein, putative, expressed	4.52394	4.39465	4.09244	1.47818	2.97941	7.29308
CiPaw.04G085000	0	0	0	3.12745	3.26585	2.27656	0.479651	1.98403	4.57993
CiPaw.04G085100	0	0	0	3.79482	3.61291	1.99443	1.89748	2.54131	4.48103
CiPaw.04G085300	0	0	receptor-like protein kinase, putative, expressed	1.62778	1.06851	0.647736	1.47389	1.02916	2.87168
CiPaw.04G085400	0	0	receptor-like protein kinase, putative, expressed	1.45319	1.93635	1.01825	1.05766	1.33819	2.25944
CiPaw.04G085500	0	0	receptor-like protein kinase, putative, expressed	1.37804	1.15536	0.586306	0.709252	0.747374	2.17191
CiPaw.04G085600	0	0	0	0.867856	0.865532	1.11339	0.794768	1.16082	2.27914
CiPaw.04G090900	WRKY DNA-binding protein 51	0	WRKY67, expressed	1.90605	2.25993	1.83413	0.569152	0.799612	3.85897
CiPaw.04G091700	cytochrome P450, family 78, subfamily A, polypeptide 7	Cytochrome P450, CYP4 superfamily	cytochrome P450, putative, expressed	-0.0964954	1.68128	1.89069	0.482746	1.05778	2.56956
CiPaw.04G096500	Cupredoxin superfamily protein	(1 of 1) 1.10.3.2//1.10.3.3 - Laccase / Urishiol oxidase // L-ascorbate oxidase / Ascorbase	L-ascorbate oxidase precursor, putative, expressed	2.65273	3.16911	1.52465	1.64806	1.97113	3.9268
CiPaw.04G097400	acyl-CoA oxidase 2	acyl-CoA oxidase/dehydrogenase superfamily protein	acyl-coenzyme A oxidase, putative, expressed	1.19129	1.05737	1.42602	0.574195	0.718694	2.30095
CiPaw.04G100700	0	0	ZOS2-11 - C2H2 zinc finger protein, expressed	0.514905	0.233588	0.549695	-0.0514482	0.634641	1.71807
CiPaw.04G101600	0	(1 of 1) PTHR11926//PTHR11926:SF16 - GLUCOSYL/GLUCURONOSYL TRANSFERASES // PROTEIN UGT-61-RELATED	cytokinin-O-glucosyltransferase 2, putative, expressed	1.97625	1.35241	2.92421	1.24396	0.881684	3.16997
CiPaw.04G113800	cellulose synthase-like B4	0	CSLH1 - cellulose synthase-like family H, expressed	0.50083	2.59827	2.51482	1.71001	2.43004	2.97276
CiPaw.04G114200	0	0	WRKY1, expressed	1.45927	1.3907	0.41248	1.06027	1.03295	2.7677
CiPaw.04G118400	Protein of unknown function (DUF604)	0	fringe-related protein, putative, expressed	0.259947	0.327272	0.402456	0.272239	0.591104	2.30707
CiPaw.04G123000	Family of unknown function (DUF566)	0	0	1.91612	0.718528	1.43517	1.25635	0.912052	2.16755
CiPaw.04G135500	Phosphoribosyltransferase family protein	ribose-phosphate pyrophosphokinase	phosphoribosyl transferase, putative, expressed	0.58742	0.956726	0.621388	0.361213	0.349687	1.69496
CiPaw.04G140700	0	0	expressed protein	0.688547	1.2461	0.933526	0.047916	1.00988	2.49786
CiPaw.04G145700	0	0	0	-0.456711	-0.406461	-0.83924	-0.292227	0.653462	-1.54102
CiPaw.04G149200	(1 of 5) PF05553//PF14364 - Cotton fibre expressed protein (DUF761) // Domain of unknown function (DUF4408) (DUF4408)	0	expressed protein	0.0565571	1.49529	1.62061	0.380373	0.90274	2.22692
CiPaw.04G155800	MATE efflux family protein	0	MATE domain containing protein, expressed	0.504333	0.31881	3.72524	0.641457	1.8847	5.78039
CiPaw.04G156100	0	(1 of 6) PF08263 - Leucine rich repeat N-terminal domain (LRRNT_2)	receptor-like protein kinase 5 precursor, putative, expressed	3.38476	3.05579	2.02667	1.32037	1.86436	4.92528
CiPaw.04G156300	0	(1 of 6) PF08263 - Leucine rich repeat N-terminal domain (LRRNT_2)	0	1.25565	1.41357	0.949327	0.546919	0.835324	2.79874
CiPaw.04G156600	0	(1 of 6) PF08263 - Leucine rich repeat N-terminal domain (LRRNT_2)	0	0.807255	1.10297	0.25993	-0.0951179	-0.0513398	1.59984
CiPaw.04G156700	0	(1 of 6) PF08263 - Leucine rich repeat N-terminal domain (LRRNT_2)	receptor-like protein kinase 5 precursor, putative, expressed	1.62322	1.54832	0.902591	0.707784	0.854343	3.60666
CiPaw.04G156800	0	(1 of 6) PF08263 - Leucine rich repeat N-terminal domain (LRRNT_2)	0	1.22942	1.41834	0.785696	0.507445	0.630277	2.89929
CiPaw.04G157200	0	(1 of 6) PF08263 - Leucine rich repeat N-terminal domain (LRRNT_2)	0	3.75759	2.82893	1.70049	0.995027	1.3761	4.48738
CiPaw.04G157300	0	(1 of 6) PF08263 - Leucine rich repeat N-terminal domain (LRRNT_2)	receptor-like protein kinase 5 precursor, putative, expressed	2.06453	2.25346	1.22581	0.725217	0.827815	3.56752
CiPaw.04G157400	0	(1 of 6) PF08263 - Leucine rich repeat N-terminal domain (LRRNT_2)	0	0.858593	1.04726	0.461346	0.296003	0.269858	1.90885
CiPaw.04G157600	0	0	0	1.5523	1.96066	1.49477	1.57079	1.48987	3.22211
CiPaw.04G157700	0	(1 of 6) PF08263 - Leucine rich repeat N-terminal domain (LRRNT_2)	receptor-like protein kinase 5 precursor, putative, expressed	1.08998	1.95462	1.40035	1.03727	1.33169	3.10173
CiPaw.04G158400	0	0	0	0.431088	1.77403	1.11307	0.483619	1.03035	2.36468
CiPaw.04G160200	RING/U-box superfamily protein	0	zinc finger, C3HC4 type domain containing protein, expressed	1.2046	1.06924	0.827493	1.37643	1.82148	2.36041
CiPaw.04G161900	Phosphorylase superfamily protein	0	phosphorylase domain containing protein, putative, expressed	2.40741	2.86602	1.85923	0.702123	1.50739	4.66318
CiPaw.04G163000	0	0	0	0.972051	0.82915	0.677392	0.847113	0.766364	1.61322
CiPaw.04G165000	aldehyde dehydrogenase 2C4	0	aldehyde dehydrogenase, putative, expressed	1.17677	1.58124	1.69245	0.645555	1.04172	3.36526
CiPaw.04G165300	aldehyde dehydrogenase 2C4	0	aldehyde dehydrogenase, putative, expressed	1.39408	1.64863	1.24649	0.461176	0.674377	2.27729
CiPaw.04G168100	0	0	0	0.999319	0.775878	0.742569	0.687655	0.811801	2.72756
CiPaw.04G173000	0	(1 of 1) PF02298 - Plastocyanin-like domain (Cu_bind_like)	0	0.111308	0.0391085	0.26327	-0.49659	0.264206	1.99635
CiPaw.04G175500	receptor like protein 32	0	0	1.19783	1.7383	0.76642	1.37204	2.15038	2.27109
CiPaw.04G184300	0	0	0	3.06927	2.51199	2.16148	0.762502	1.19547	5.10157
CiPaw.04G187600	NAC domain containing protein 74	0	no apical meristem protein, putative, expressed	-0.398009	-0.841981	-1.0648	0.0215553	-0.563309	-1.61598
CiPaw.04G189100	0	(1 of 6) PF08263 - Leucine rich repeat N-terminal domain (LRRNT_2)	0	2.0706	2.30116	1.48896	0.557504	1.69935	3.91368
CiPaw.04G189200	0	(1 of 6) PF08263 - Leucine rich repeat N-terminal domain (LRRNT_2)	0	1.58644	1.79467	1.34877	0.412906	0.951526	3.59212
CiPaw.04G191900	0	Glutathione S-transferase	0	1.60175	2.73926	2.4668	1.07534	1.42686	4.4291
CiPaw.04G193500	receptor like protein 32	0	0	1.64966	0.63864	0.7674	1.53481	1.59774	1.33884
CiPaw.04G193600	receptor like protein 32	(1 of 6) PF08263 - Leucine rich repeat N-terminal domain (LRRNT_2)	0	1.2377	1.03985	0.39397	1.72367	1.69979	1.9666
CiPaw.05G001500	Major facilitator superfamily protein	0	peptide transporter PTR2, putative, expressed	-0.0441018	-0.104254	1.25485	0.221735	0.611499	3.06198
CiPaw.05G005200	0	0	0	1.94246	0.423251	-1.16635	0.276339	-2.78059	2.53054
CiPaw.05G012600	Plant basic secretory protein (BSP) family protein	0	secretory protein, putative, expressed	0.562941	1.15622	1.74304	0.393545	0.871785	3.07671
CiPaw.05G014800	0	0	NAD dependent epimerase/dehydratase family protein, putative, expressed	0.226155	1.50907	1.21325	0.748142	1.24357	2.12267
CiPaw.05G020400	0	0	expressed protein	0.849427	0.923935	1.28527	0.300965	0.898806	2.40458
CiPaw.05G022300	basic pathogenesis-related protein 1	Predicted extracellular protein	SCP-like extracellular protein, expressed	0.446397	2.10448	1.91048	0.254698	0.898439	3.21789
CiPaw.05G022700	basic pathogenesis-related protein 1	Predicted extracellular protein	SCP-like extracellular protein, expressed	0.490829	2.17101	1.92258	0.359221	0.998974	3.25435
CiPaw.05G022900	0	Predicted extracellular protein	0	2.39034	2.61582	4.15986	1.68993	2.50622	5.75244
CiPaw.05G027400	oligopeptide transporter 4	0	oligopeptide transporter, putative, expressed	0.547893	1.08094	0.726173	0.864834	0.767828	1.72829
CiPaw.05G028400	0	0	anthocyanidin 3-O-glucosyltransferase, putative, expressed	0.779258	0.491457	0.577036	0.769868	1.02289	1.72574
CiPaw.05G033500	0	(1 of 13) 3.6.3.25 - Sulfate-transporting ATPase	0	-0.0634915	0.449492	1.09468	-0.0441489	0.788463	2.63967
CiPaw.05G033600	0	(1 of 13) 3.6.3.25 - Sulfate-transporting ATPase	0	1.70156	2.22623	1.53056	0.510169	1.04767	3.60076
CiPaw.05G033900	0	(1 of 1) PTHR11926//PTHR11926:SF16 - GLUCOSYL/GLUCURONOSYL TRANSFERASES // PROTEIN UGT-61-RELATED	0	1.64122	1.52185	0.787326	1.90642	1.21373	3.19714
CiPaw.05G036000	0	(1 of 6) PF08263 - Leucine rich repeat N-terminal domain (LRRNT_2)	0	1.36399	0.566556	1.14277	0.616736	0.572054	2.22362
CiPaw.05G039100	xylem NAC domain 1	0	no apical meristem protein, putative, expressed	-0.0729239	1.37305	1.06695	0.512638	1.21071	1.61143
CiPaw.05G049700	0	0	0	1.63105	1.53809	0.590441	0.385175	0.697435	1.65636
CiPaw.05G050400	0	(1 of 1) K00666 - fatty-acyl-CoA synthase [EC:6.2.1.-] (K00666)	0	2.51143	3.87791	3.48634	3.2946	3.29867	4.82852
CiPaw.05G050500	0	0	CHIT7 - Chitinase family protein precursor, expressed	3.28256	3.40149	3.56409	1.47728	1.98332	6.41428
CiPaw.05G054300	Cupredoxin superfamily protein	0	plastocyanin-like domain containing protein, putative, expressed	2.15711	3.31808	4.08817	-1.72638	2.52467	7.17611
CiPaw.05G054400	0	0	0	3.03176	2.16266	3.39493	1.77556	3.98315	7.50374
CiPaw.05G054500	Cupredoxin superfamily protein	0	plastocyanin-like domain containing protein, putative, expressed	2.08774	4.99327	4.50536	-0.982678	4.15278	8.41897
CiPaw.05G054600	Cupredoxin superfamily protein	0	plastocyanin-like domain containing protein, putative, expressed	2.01481	4.75736	4.48356	-1.52962	4.32822	8.58484
CiPaw.05G054800	peptidyl-prolyl cis-trans isomerase / cyclophilin-40 (CYP40) / rotamase	Cyclophilin	peptidyl-prolyl cis-trans isomerase CYP40, putative, expressed	-0.0922533	-0.117242	0.0322217	0.305777	-0.172013	-2.32721
CiPaw.05G057100	RmlC-like cupins superfamily protein	0	Cupin domain containing protein, expressed	-0.973201	0.943694	1.62344	-0.13831	1.02383	2.47441
CiPaw.05G063100	unknown seed protein like 1	0	0	-0.580371	2.10319	2.43207	0.0861761	1.74144	3.33291
CiPaw.05G063900	O-Glycosyl hydrolases family 17 protein	0	glucan endo-1,3-beta-glucosidase precursor, putative, expressed	2.69201	2.72251	1.78472	0.830964	1.82156	3.74029
CiPaw.05G066000	pectinesterase 11	0	pectinesterase, putative, expressed	2.00367	3.76024	4.56043	-0.733244	4.39905	7.56244
CiPaw.05G067500	0	AAA ATPase	mitochondrial chaperone BCS1, putative, expressed	0.860789	0.752261	0.566738	0.0166434	0.214762	1.51455
CiPaw.05G068500	0	0	0	0.986835	2.46517	2.03927	0.171383	2.64227	4.93159
CiPaw.05G068600	0	0	0	2.15621	4.80645	2.45859	0.522608	4.45904	5.58688
CiPaw.05G069000	0	0	0	2.0522	3.48318	-0.0772145	0.554322	3.08582	4.5659
CiPaw.05G069500	0	0	0	0.761033	2.6619	3.16975	-0.662945	2.67763	5.19622
CiPaw.05G075700	SAUR-like auxin-responsive protein family	0	OsSAUR31 - Auxin-responsive SAUR gene family member, expressed	0.874982	2.29595	1.23855	1.0437	2.86127	2.71751
CiPaw.05G080300	Rhodanese/Cell cycle control phosphatase superfamily protein	0	rhodanese-like domain containing protein, putative, expressed	0.792452	1.81865	1.80696	0.899556	1.12375	3.02052
CiPaw.05G081200	synaptotagmin A	(1 of 18) PTHR10774 - EXTENDED SYNAPTOTAGMIN-RELATED	NTMC2Type1.2 protein, putative, expressed	0.476285	0.738327	0.615807	0.82072	0.830691	1.66128
CiPaw.05G081900	Protein kinase protein with adenine nucleotide alpha hydrolases-like domain	0	protein kinase family protein, putative, expressed	1.03864	2.80583	1.07395	-0.164013	1.3538	3.30547
CiPaw.05G084100	FAD/NAD(P)-binding oxidoreductase family protein	Zeaxanthin epoxidase	expressed protein	0.992724	1.15691	1.28715	1.22022	1.23871	2.30274
CiPaw.05G088000	0	0	0	3.75732	3.91956	1.69037	0.276495	2.27422	4.06904
CiPaw.05G089200	0	Flavin-containing monooxygenase	flavin-containing monooxygenase family protein, putative, expressed	-0.369231	-0.621752	-0.731471	0.271348	-0.222353	-1.62938
CiPaw.05G093000	0	0	N-acetylglucosaminyltransferase I, putative, expressed	1.72536	1.00805	0.51662	0.571592	0.811599	2.15401
CiPaw.05G099400	0	0	0	1.61239	1.38542	0.590809	0.239545	0.132439	1.84805
CiPaw.05G104200	0	0	BRASSINOSTEROID INSENSITIVE 1-associated receptor kinase 1 precursor, putative, expressed	2.30761	3.64919	2.03932	2.15763	1.26309	5.64328
CiPaw.05G116500	0	0	0	-0.372508	-0.774295	-1.25455	-0.114778	-0.162312	-1.81211
CiPaw.05G133300	0	0	EF hand family protein, putative	2.36246	0.888645	0.307337	0.561581	-0.804751	2.38742
CiPaw.05G141900	Glutathione S-transferase family protein	Glutathione S-transferase	glutathione S-transferase, putative, expressed	0.755514	0.596317	0.269972	0.0869775	0.384545	2.09248
CiPaw.05G145900	zinc finger protein 5	0	0	2.14347	3.21537	1.28301	0.414726	1.19286	2.44521
CiPaw.05G152300	0	Nucleoredoxin	PDI, putative, expressed	0.272793	1.14135	0.961925	0.0883539	0.36234	1.50543
CiPaw.05G172700	nudix hydrolase 1	Putative NAD+ diphosphatase	0	0.552749	0.982077	0.635783	-0.405497	0.165739	1.50336
CiPaw.05G174800	0	0	retrotransposon protein, putative, LINE subclass, expressed	-1.09463	-0.70281	-1.42691	-0.696423	-0.539562	-2.13741
CiPaw.05G182500	Nucleotide-diphospho-sugar transferase family protein	0	expressed protein	0.696717	0.563618	0.46792	-0.504967	0.546944	1.57773
CiPaw.05G189800	0	0	1-aminocyclopropane-1-carboxylate oxidase homolog 4, putative, expressed	0.203676	0.515065	0.488294	0.347362	0.659776	1.64575
CiPaw.05G190200	plasmodesmata-located protein 6	0	0	0.217038	1.11735	1.07775	0.760139	1.0881	2.02767
CiPaw.05G192700	terpene synthase 21	0	terpene synthase, putative, expressed	2.75175	1.66888	-0.240968	0.684567	1.0433	3.5759
CiPaw.05G192800	0	0	0	3.39231	2.64252	2.12833	0.88388	1.79221	5.27347
CiPaw.05G200500	oligopeptide transporter 1	0	0	1.04651	1.52367	1.25299	0.317591	0.636625	2.6077
CiPaw.05G200600	0	0	0	0.670726	0.88115	0.661877	-0.559956	-0.312604	2.02213
CiPaw.05G202600	conserved peptide upstream open reading frame 50	0	0	0.288646	0.870606	1.49754	-0.321686	0.445821	3.17928
CiPaw.05G202700	SAUR-like auxin-responsive protein family	0	OsSAUR29 - Auxin-responsive SAUR gene family member, expressed	0.56741	0.987274	1.207	-0.39893	0.558066	2.87454
CiPaw.05G205800	2-oxoglutarate (2OG) and Fe(II)-dependent oxygenase superfamily protein	0	flavonol synthase/flavanone 3-hydroxylase, putative, expressed	1.62828	2.86405	1.93582	0.477326	1.57323	4.16781
CiPaw.05G210500	HXXXD-type acyl-transferase family protein	0	transferase family protein, putative, expressed	2.15404	1.10635	0.40592	-0.095799	0.285897	1.56999
CiPaw.05G216900	wall-associated kinase 2	0	OsWAK50 - OsWAK receptor-like protein kinase, expressed	2.1193	2.01511	2.12031	1.09967	1.47401	4.52602
CiPaw.05G217000	wall-associated kinase 2	0	OsWAK50 - OsWAK receptor-like protein kinase, expressed	1.21635	1.42239	1.00824	0.744877	0.805657	2.79106
CiPaw.05G217200	wall-associated kinase 2	0	OsWAK50 - OsWAK receptor-like protein kinase, expressed	0.792146	1.02429	1.09695	-0.0313413	0.72144	2.43451
CiPaw.05G217400	wall associated kinase-like 1	0	OsWAK50 - OsWAK receptor-like protein kinase, expressed	1.81609	1.68635	0.427591	0.329414	0.985879	1.94072
CiPaw.05G221800	0	(1 of 5) 2.3.1.43 - Phosphatidylcholine--sterol O-acyltransferase / Phospholipid--cholesterol acyltransferase	0	0.643114	1.03381	0.742895	0.150609	0.406826	2.19744
CiPaw.05G222100	0	(1 of 5) 2.3.1.43 - Phosphatidylcholine--sterol O-acyltransferase / Phospholipid--cholesterol acyltransferase	0	1.86971	3.08606	3.44011	0.329938	2.83075	5.89729
CiPaw.05G223400	nodulin MtN21 /EamA-like transporter family protein	0	integral membrane protein DUF6 containing protein, expressed	-0.638427	-0.655877	-0.471083	0.503305	1.16036	1.51208
CiPaw.05G231700	AGD2-like defense response protein 1	LL-diaminopimelate aminotransferase, putative	0	4.42464	5.0862	2.69111	-0.0579321	3.35375	7.23811
CiPaw.05G232500	Heavy metal transport/detoxification superfamily protein	0	heavy metal-associated domain containing protein, expressed	3.12112	2.34687	1.95784	3.30768	2.4009	2.60284
CiPaw.05G232900	tRNA modification GTPase, putative	(1 of 1) K03650 - tRNA modification GTPase [EC:3.6.-.-] (mnmE, trmE, MSS1)	GTPase of unknown function domain containing protein, putative, expressed	-0.119125	-1.03183	-0.422829	0.17389	-0.473445	-1.52943
CiPaw.05G249500	Chaperone DnaJ-domain superfamily protein	0	0	-0.398573	-0.566041	-0.988683	0.427722	0.18169	-1.59245
CiPaw.05G256900	0	Trehalose 6-phosphate phosphatase	0	1.65746	2.5859	1.12216	-0.743785	1.28405	3.12281
CiPaw.06G006000	0	0	0	0.380084	0.911413	0.719751	0.221417	1.16168	2.33442
CiPaw.06G006100	0	0	0	0.926105	0.808941	0.73603	0.347702	0.949584	2.13007
CiPaw.06G009700	RING/U-box superfamily protein	0	LRk-type protein, putative, expressed	1.34094	2.59816	1.00827	1.4868	2.184	2.9337
CiPaw.06G012300	(1 of 28) PF14009 - Domain of unknown function (DUF4228) (DUF4228)	0	expressed protein	1.58453	1.98948	1.00059	0.893354	2.18676	4.20397
CiPaw.06G017200	0	Protein tyrosine kinase	0	1.37997	1.41796	0.712592	0.47794	0.145841	2.1692
CiPaw.06G017300	Protein kinase superfamily protein	0	0	0.980079	1.08221	0.387162	0.505911	0.192548	1.67652
CiPaw.06G017600	0	Protein tyrosine kinase	Protein kinase domain containing protein, expressed	1.39127	1.22578	0.897546	0.595518	0.210224	2.31793
CiPaw.06G017800	0	Protein tyrosine kinase	0	1.55353	0.869979	0.427488	0.702324	0.389095	1.8652
CiPaw.06G023500	TGA1A-related gene 3	0	transcription factor, putative, expressed	1.05046	1.3531	0.727349	0.618043	1.07793	1.88609
CiPaw.06G028000	0	0	0	2.73387	3.66285	4.08895	1.59429	2.06579	4.93541
CiPaw.06G028100	0	0	0	3.46586	3.71018	3.16545	1.25518	1.88766	5.94826
CiPaw.06G028200	0	0	0	1.60102	2.55029	1.97462	0.652573	1.20391	3.904
CiPaw.06G028300	0	0	0	1.95052	2.78024	1.57056	0.915785	1.45163	3.5546
CiPaw.06G028500	0	0	0	2.64622	5.1001	4.78657	0.992681	3.00476	8.02959
CiPaw.06G030200	0	(1 of 2) KOG3178 - Hydroxyindole-O-methyltransferase and related SAM-dependent methyltransferases	0	2.87836	1.69215	-0.889636	1.62473	1.2936	3.22205
CiPaw.06G033600	0	0	AIR12, putative, expressed	2.63885	1.84177	1.63589	1.43014	1.17613	4.36724
CiPaw.06G036500	cytochrome P450, family 89, subfamily A, polypeptide 5	Cytochrome P450, CYP4 superfamily	transposon protein, putative, unclassified, expressed	1.09253	0.995916	1.53727	1.02475	1.0322	2.17634
CiPaw.06G039200	NAC domain containing protein 62	0	0	0.612165	0.967116	0.405625	-0.145694	-0.0632452	1.67259
CiPaw.06G039600	Heavy metal transport/detoxification superfamily protein	0	heavy metal-associated domain containing protein, expressed	2.08656	1.60664	0.873181	0.883551	1.55248	2.17778
CiPaw.06G039700	0	0	heavy metal-associated domain containing protein, expressed	1.07021	2.78536	1.17409	0.0744777	1.4486	2.91387
CiPaw.06G049500	PLANT CADMIUM RESISTANCE 11	(1 of 12) PF04749 - PLAC8 family (PLAC8)	uncharacterized Cys-rich domain containing protein, putative, expressed	0.73244	0.601524	0.446417	-0.19977	0.0245034	1.51705
CiPaw.06G050800	serine carboxypeptidase-like 50	Serine carboxypeptidase	OsSCP31 - Putative Serine Carboxypeptidase homologue, expressed	2.17879	1.64804	0.845182	0.269827	0.716298	2.48533
CiPaw.06G054500	0	0	0	2.16619	1.83546	1.91101	1.31441	1.63432	4.11251
CiPaw.06G079300	Glutathione S-transferase family protein	Glutathione S-transferase	glutathione S-transferase, putative, expressed	0.321759	1.56064	1.31692	0.110153	1.21468	2.03584
CiPaw.06G084600	0	0	0	3.39411	3.02238	2.49009	2.22256	1.68453	5.46568
CiPaw.06G093100	6-phosphogluconolactonase 1	6-phosphogluconolactonase	6-phosphogluconolactonase, putative, expressed	0.55235	1.01752	0.561226	0.844405	1.07051	1.55385
CiPaw.06G093900	0	0	0	3.1235	1.51664	-0.0360356	0	0.742961	4.32445
CiPaw.06G096900	0	(1 of 55) 2.7.12.1 - Dual-specificity kinase	0	-0.339171	-1.04566	-0.454709	-0.14752	-0.702417	-1.7606
CiPaw.06G097400	0	0	0	0.191566	0.527326	0.205753	0.676229	1.00939	1.59907
CiPaw.06G097800	0	0	0	1.40052	2.62819	2.63298	1.00385	1.41171	4.32736
CiPaw.06G104700	0	0	OsSPL16 - SBP-box gene family member, expressed	0.705463	0.96834	0.582526	0.564383	0.688518	1.53349
CiPaw.06G109300	related to AP2 6l	(1 of 17) PF00847 - AP2 domain (AP2)	ethylene-responsive transcription factor ERF114, putative, expressed	0.789283	1.91771	2.39909	1.45841	1.93666	3.3717
CiPaw.06G110700	Integrase-type DNA-binding superfamily protein	0	AP2 domain containing protein, expressed	1.0807	1.90933	2.37874	0.489142	1.18451	3.47912
CiPaw.06G115900	EXORDIUM like 5	0	0	-1.13708	-2.02387	-0.57983	-0.531012	-1.91723	-2.69105
CiPaw.06G118400	0	0	0	1.74202	2.11238	1.24356	0.290424	1.31384	2.97514
CiPaw.06G122100	0	0	0	-0.0442441	1.0612	1.91402	1.83847	1.0138	3.05164
CiPaw.06G123100	0	0	amino acid transporter, putative, expressed	-0.143195	-1.07803	-0.69728	0.282448	-0.171826	-3.54191
CiPaw.06G124500	Disease resistance-responsive (dirigent-like protein) family protein	0	0	1.85908	2.79477	1.16647	0.961136	3.0528	3.46349
CiPaw.06G124600	Amidase family protein	0	amidase, putative, expressed	1.02133	1.95139	1.7261	0.867417	1.49477	2.91105
CiPaw.06G124700	Amidase family protein	0	amidase, putative, expressed	0.360343	1.26629	1.05617	0.120431	0.587912	1.98223
CiPaw.06G138400	Cysteine/Histidine-rich C1 domain family protein	0	DC1 domain-containing protein, putative, expressed	-0.426861	-0.565056	-0.629483	0.036498	-0.461778	-1.51036
CiPaw.06G140000	RmlC-like cupins superfamily protein	0	Cupin domain containing protein, expressed	0.755431	2.76058	3.06863	1.00131	2.36923	3.02459
CiPaw.06G140100	RmlC-like cupins superfamily protein	0	Cupin domain containing protein, expressed	2.73249	2.15743	2.37163	1.79737	1.64091	2.29703
CiPaw.06G140400	RmlC-like cupins superfamily protein	0	Cupin domain containing protein, expressed	0.161705	1.4053	1.30985	0.828318	1.47497	1.88868
CiPaw.06G140600	RmlC-like cupins superfamily protein	0	Cupin domain containing protein, expressed	0.258944	1.69629	1.57437	1.10313	2.27241	2.84059
CiPaw.06G140900	0	0	0	-0.818384	-2.32168	-0.750856	0.359031	0.288711	-3.69467
CiPaw.06G145500	0	(1 of 1) K00666 - fatty-acyl-CoA synthase [EC:6.2.1.-] (K00666)	0	1.31871	2.20708	1.94017	0.0523299	1.18899	3.33259
CiPaw.06G150600	0	membrane protein	integral membrane protein, putative, expressed	-0.124997	-1.90968	-0.568105	-0.459498	-1.03426	-1.78441
CiPaw.06G151400	BRI1-associated receptor kinase	(1 of 546) 2.7.11.1 - Non-specific serine/threonine protein kinase / Threonine-specific protein kinase	0	1.86694	1.48366	1.18129	0.564576	0.701948	2.58474
CiPaw.06G151500	BRI1-associated receptor kinase	(1 of 55) 2.7.12.1 - Dual-specificity kinase	0	1.33082	0.875907	0.823241	0.0721248	0.178405	2.1114
CiPaw.06G158700	0	0	pectinesterase, putative, expressed	1.17444	2.54997	1.79037	-1.22799	0.785719	4.29238
CiPaw.06G167400	0	0	BRASSINOSTEROID INSENSITIVE 1-associated receptor kinase 1 precursor, putative, expressed	0.271738	0.735685	0.764444	0.148514	0.28443	1.98582
CiPaw.06G169100	0	0	0	16.0715	34.4585	36.6551	0	33.2626	38.8167
CiPaw.06G173100	0	0	expressed protein	-0.648122	-0.625315	-0.000210078	-0.224007	-1.2524	-2.92793
CiPaw.07G002000	0	0	transmembrane amino acid transporter protein, putative, expressed	0.628493	0.850424	0.851345	0.803442	0.986538	1.87355
CiPaw.07G005100	0	0	transmembrane amino acid transporter protein, putative, expressed	0.550851	0.839092	0.599342	-0.0823504	0.33085	1.98482
CiPaw.07G005700	SEC14 cytosolic factor family protein / phosphoglyceride transfer family protein	(1 of 1) K18470 - Rho GTPase-activating protein 1 (ARHGAP1, CDC42GAP)	rho-GTPase-activating protein-related, putative, expressed	1.61163	1.22662	0.245371	-0.09114	-0.0736393	1.44708
CiPaw.07G007600	cysteine synthase D1	O-acetylserine (Thiol)-lyase/cysteine synthase or Cysteine Synthase	0	-0.215994	0.817657	0.547848	0.868245	0.832386	1.65407
CiPaw.07G008800	low-molecular-weight cysteine-rich 18	0	0	0.397797	1.51426	-0.442722	-0.332968	-0.0383854	1.87891
CiPaw.07G012100	Calcium-dependent phospholipid-binding Copine family protein	(1 of 2) PTHR10857//PTHR10857:SF0 - COPINE // PROTEIN GEM-4	copine, putative, expressed	3.12001	3.57859	1.94592	1.32667	1.34113	4.91643
CiPaw.07G012200	Calcium-dependent phospholipid-binding Copine family protein	(1 of 2) PTHR10857//PTHR10857:SF0 - COPINE // PROTEIN GEM-4	copine, putative, expressed	2.20231	1.96353	1.32056	0.760836	0.755842	3.38728
CiPaw.07G019600	(1 of 2) PTHR10108:SF882 - METHYLTRANSFERASE-RELATED	0	methyltransferase domain containing protein, expressed	1.46763	1.13003	0.480033	0.706532	0.824588	2.13999
CiPaw.07G032100	galactinol synthase 2	0	0	4.41339	3.75219	2.08661	2.07522	1.92829	4.63642
CiPaw.07G033300	0	0	expressed protein	1.29326	2.97516	2.14932	1.4025	2.29152	4.60086
CiPaw.07G033600	0	0	0	1.82003	2.42464	0.683458	1.44548	1.81248	2.19108
CiPaw.07G044200	Concanavalin A-like lectin protein kinase family protein	Protein tyrosine kinase	0	3.9601	4.20175	1.70005	0.423562	3.12959	5.25059
CiPaw.07G044600	0	0	0	1.21735	1.62938	1.10817	0.401601	0.207493	2.70471
CiPaw.07G044800	0	0	Cf-2, putative, expressed	1.52448	2.08385	1.04144	0.424588	0.42239	2.93459
CiPaw.07G044900	0	0	0	1.78922	2.25308	1.23454	0.75812	0.862146	3.30409
CiPaw.07G047500	0	(1 of 1) K17619 - magnesium-dependent phosphatase 1 [EC:3.1.3.48 3.1.3.-] (MDP1)	0	1.59359	1.38952	0.362635	0.0290308	0.768308	1.85433
CiPaw.07G048400	0	0	SAM dependent carboxyl methyltransferase, putative, expressed	-0.0628092	2.78593	0.547616	-0.578858	1.4692	2.54665
CiPaw.07G049600	receptor like protein 9	0	leucine-rich repeat family protein, putative, expressed	1.65683	2.37852	1.63486	0.772362	1.01778	3.51128
CiPaw.07G050400	receptor like protein 9	0	leucine-rich repeat family protein, putative, expressed	1.7513	2.32012	1.57587	0.0168099	0.244655	3.63184
CiPaw.07G050500	0	0	0	0.869241	2.11243	1.8098	0.177579	0.990568	3.39294
CiPaw.07G052300	0	0	0	1.98834	1.85343	1.60588	1.86028	2.19807	3.41509
CiPaw.07G052800	Toll-Interleukin-Resistance (TIR) domain family protein	0	0	1.20634	1.90385	0.998872	-0.0369909	2.18242	2.35981
CiPaw.07G053100	alpha/beta-Hydrolases superfamily protein	Haloalkane dehalogenase-like hydrolase	hydrolase, alpha/beta fold family domain containing protein, expressed	1.12129	1.0377	0.889015	0.579278	0.717911	2.81144
CiPaw.07G062300	Eukaryotic aspartyl protease family protein	0	eukaryotic aspartyl protease domain containing protein, expressed	1.68759	1.70953	1.21158	0.728048	1.2785	2.97652
CiPaw.07G065300	0	0	MTN26L5 - MtN26 family protein precursor, expressed	1.17924	1.57906	1.90887	0.0828874	0.977909	2.66757
CiPaw.07G068000	pathogenesis-related 4	0	WIP3 - Wound-induced protein precursor, expressed	2.11788	1.47743	1.40639	0.972845	1.10116	3.33297
CiPaw.07G068100	pathogenesis-related 4	0	WIP3 - Wound-induced protein precursor, expressed	2.24243	2.44881	2.64605	0.888587	1.56187	4.78259
CiPaw.07G069400	0	0	0	0.714616	0.774179	0.288297	-0.402288	-0.496915	1.59649
CiPaw.07G076200	F-box family protein	0	OsFBX70 - F-box domain containing protein, expressed	1.0384	0.682861	0.64775	-0.120182	0.388318	1.58737
CiPaw.07G082200	calreticulin 3	0	calreticulin precursor protein, putative, expressed	2.27725	1.59029	0.819885	0.390961	0.936521	2.66328
CiPaw.07G082700	0	0	0	2.38308	1.77897	1.24269	1.36548	0.887503	2.97232
CiPaw.07G083700	Haloacid dehalogenase-like hydrolase (HAD) superfamily protein	0	phosphatase, putative, expressed	0.599126	0.642547	0.293342	0.272988	0.0158022	2.48116
CiPaw.07G102000	0	0	0	-0.910625	-0.368608	0.111217	-0.616167	-0.186257	-2.41416
CiPaw.07G107500	Adenine nucleotide alpha hydrolases-like superfamily protein	Universal stress protein	universal stress protein domain containing protein, putative, expressed	0.217483	1.46545	0.841387	0.243256	0.986981	1.66287
CiPaw.07G111700	0	0	0	-0.974763	4.17563	2.90745	-0.000785714	5.83799	3.53479
CiPaw.07G112900	0	0	pathogenesis-related Bet v I family protein, putative, expressed	1.66364	1.6554	0.743682	0.738117	1.11864	2.99336
CiPaw.07G117800	Calcium-dependent phosphotriesterase superfamily protein	0	SMP-30/Gluconolaconase/LRE domain protein, putative, expressed	0.785164	1.16734	0.983726	0.300924	0.707748	2.2698
CiPaw.07G118000	0	0	0	-0.475259	-1.5366	-0.673519	0.430785	-0.702248	-3.75529
CiPaw.07G120900	0	0	0	4.23365	1.81579	6.22388	3.22283	1.07107	8.06371
CiPaw.07G122000	NIM1-interacting 1	0	expressed protein	2.29419	2.8166	0.381208	0.530354	1.32324	3.57923
CiPaw.07G127800	0	conserved protein with glycosyl hydrolase family 5 domain	0	-1.44159	1.96373	1.62671	-1.11948	2.343	3.65669
CiPaw.07G127900	0	conserved protein with glycosyl hydrolase family 5 domain	0	0.959539	4.50048	3.14756	-0.857462	3.63685	4.06981
CiPaw.07G130100	0	0	0	0.472485	0.68245	0.964916	1.0724	0.783991	2.17258
CiPaw.07G132500	0	0	0	3.63163	5.89748	3.51073	2.05681	5.23174	5.61914
CiPaw.07G134200	phosphate transporter 1;8	Proton/phosphate symporter, splice variant b	inorganic phosphate transporter, putative, expressed	2.2272	1.71822	1.24459	0.288091	1.10294	3.23483
CiPaw.07G137400	Protein kinase superfamily protein	(1 of 26) PTHR24362 - SERINE/THREONINE-PROTEIN KINASE NEK	0	0.98694	1.46988	1.40803	0.563531	1.09266	2.4434
CiPaw.07G153300	glyoxal oxidase-related protein	Glyoxal oxidase 8	glyoxal oxidase-related, putative, expressed	-0.808911	0.759964	-0.107477	0.0608533	1.03532	1.58089
CiPaw.07G155100	Walls Are Thin 1	0	auxin-induced protein 5NG4, putative, expressed	-0.890175	-1.38562	-0.244682	-0.24606	-0.811373	-1.55468
CiPaw.07G164400	0	(1 of 6) PF08263 - Leucine rich repeat N-terminal domain (LRRNT_2)	0	1.43686	1.47034	0.374952	0.853387	0.650884	2.03071
CiPaw.07G164500	0	(1 of 26) PTHR24362 - SERINE/THREONINE-PROTEIN KINASE NEK	0	2.42594	3.48506	0.873074	2.12296	2.50815	3.18918
CiPaw.07G169900	purine permease 3	0	purine permease, putative, expressed	-0.069539	0.886766	1.17079	1.17898	1.47013	2.22542
CiPaw.07G170100	purine permease 3	0	purine permease, putative, expressed	0.0335177	1.04426	1.09798	1.19323	1.37748	1.93728
CiPaw.07G172100	0	0	expressed protein	0.986175	2.04749	1.47285	0.968048	1.3775	3.69017
CiPaw.07G172500	0	0	0	1.46786	1.39155	1.04944	0.487273	1.16811	2.5346
CiPaw.07G180600	Leucine-rich repeat receptor-like protein kinase family protein	(1 of 6) PF08263 - Leucine rich repeat N-terminal domain (LRRNT_2)	0	0.22527	1.28913	1.65548	-0.328138	0.954835	3.75237
CiPaw.07G196100	0	0	expressed protein	0.622426	1.4874	1.63092	1.37754	1.2119	2.6311
CiPaw.07G205000	tonoplast intrinsic protein 4;1	Aquaporin	aquaporin protein, putative, expressed	-1.32635	-1.35251	-0.440506	-0.500993	-0.535379	-2.51305
CiPaw.07G209300	Protein of unknown function, DUF599	0	expressed protein	-0.631352	-2.55695	-1.53805	0.165109	-0.2422	-1.77205
CiPaw.07G211300	FAD-dependent oxidoreductase family protein	Sarcosine oxidase	FAD dependent oxidoreductase domain containing protein, expressed	1.07686	1.27105	1.44419	0.676594	0.58067	2.82519
CiPaw.07G214100	(1 of 3) PTHR33433:SF3 - FLOWERING-PROMOTING FACTOR 1-LIKE PROTEIN 1-RELATED	0	0	-1.16152	-2.70461	-1.24312	-0.894186	-1.28834	-2.87297
CiPaw.07G215100	0	0	AGG2, putative, expressed	0.866161	1.27262	0.432845	0.0660705	0.975862	2.20584
CiPaw.07G216500	0	0	0	-0.484056	-0.974844	-0.685025	0.197999	-0.287406	-1.95945
CiPaw.07G218300	0	0	gibberellin 3-beta-dioxygenase 2-2, putative, expressed	1.28846	1.96008	-0.24305	1.10696	1.56966	3.52253
CiPaw.07G229500	WRKY DNA-binding protein 18	0	WRKY71, expressed	0.0452252	0.434866	1.12485	-1.5313	-0.714038	2.8591
CiPaw.07G229600	0	0	0	4.26195	4.26059	3.43563	2.13168	2.99042	6.32071
CiPaw.07G232200	Eukaryotic aspartyl protease family protein	0	aspartic proteinase, putative, expressed	0.287437	0.770656	0.924003	-0.207498	-0.0209977	1.76449
CiPaw.07G236000	PATELLIN 1	(1 of 1) PTHR23324//PTHR23324:SF85 - SEC14 RELATED PROTEIN // CELLULAR RETINALDEHYDE-BINDING/TRIPLE FUNCTION DOMAIN-CONTAINING PROTEIN	patellin protein, putative, expressed	0.219516	0.838646	1.26686	-0.0905165	0.630964	1.64249
CiPaw.08G006400	0	0	0	2.23302	1.52841	0.943661	0.95932	1.24308	3.33643
CiPaw.08G011800	0	0	bundle sheath defective protein 2, putative, expressed	-1.46942	-1.23597	-1.2097	-0.532149	0.332353	-1.55145
CiPaw.08G012900	Ran BP2/NZF zinc finger-like superfamily protein	0	zinc finger family protein, putative, expressed	0.326629	-1.41378	-1.16313	0.499564	-0.405361	-3.82912
CiPaw.08G019200	0	Protein tyrosine kinase	0	1.76632	1.42793	0.817488	1.05537	0.739301	2.23212
CiPaw.08G021800	Protein of unknown function, DUF599	0	expressed protein	-0.600087	-0.947281	-0.407732	-0.0985543	-0.283198	-1.92788
CiPaw.08G030400	0	0	0	1.00939	1.24473	0.618961	0.554797	0.824348	2.4475
CiPaw.08G037400	myb domain protein 36	0	MYB family transcription factor, putative, expressed	2.80534	4.19565	0.453786	1.32607	3.72314	3.92544
CiPaw.08G039700	plant natriuretic peptide A	0	0	1.86856	2.93883	1.70792	0.615261	1.66565	4.12182
CiPaw.08G039900	plant natriuretic peptide A	0	beta-expansin precursor, putative, expressed	1.05863	0.489507	1.0856	1.80957	-0.183897	2.62164
CiPaw.08G045300	myb domain protein 93	0	MYB family transcription factor, putative, expressed	2.84552	1.78279	1.40725	2.111	1.75918	3.87273
CiPaw.08G050400	ZCF37	0	ZCF37, putative, expressed	1.43439	1.0559	1.51475	0.426546	1.16618	1.99774
CiPaw.08G051600	0	0	phytosulfokines precursor, putative, expressed	0.0229635	1.4426	1.33879	0.395144	1.2444	2.0917
CiPaw.08G053800	Protein kinase superfamily protein	0	0	0.191609	0.231725	0.178517	0.374554	0.445268	1.51053
CiPaw.08G062500	salt tolerance homolog2	0	B-box zinc finger family protein, putative, expressed	0.250781	1.46709	1.56359	-0.375642	0.382283	2.60078
CiPaw.08G068600	0	0	dehydrogenase, putative, expressed	0.512681	0.163686	0.313207	-1.10649	-0.618044	1.60079
CiPaw.08G070600	Prolyl oligopeptidase family protein	(1 of 2) 3.4.21.26 - Prolyl oligopeptidase / Prolyl endopeptidase	OsPOP1 - Putative Prolyl Oligopeptidase homologue, expressed	0.386431	1.08251	1.22761	0.652185	0.717708	1.9301
CiPaw.08G073300	0	0	0	-0.50001	1.02295	1.80545	-0.160744	0.990251	3.23679
CiPaw.08G081700	Haloacid dehalogenase-like hydrolase (HAD) superfamily protein	Haloacid dehalogenase-like hydrolase	haloacid dehalogenase-like hydrolase family protein, putative, expressed	1.58003	1.7315	0.478729	0.362215	0.64098	1.8599
CiPaw.08G085200	NIM1-interacting 1	0	0	2.55761	3.69695	0.655243	0.258529	2.53252	4.06825
CiPaw.08G085700	0	0	dehydrogenase, putative, expressed	1.7968	2.23743	1.89143	0.355012	0.492458	3.09863
CiPaw.08G086300	galactinol synthase 1	0	glycosyl transferase 8 domain containing protein, putative, expressed	-0.886369	1.2119	1.49307	-1.92102	2.02965	3.28469
CiPaw.08G086500	0	0	0	1.4576	1.52109	1.07798	1.04617	1.13257	2.34787
CiPaw.08G094000	0	Haloalkane dehalogenase-like hydrolase	hydrolase, alpha/beta fold family domain containing protein, expressed	3.09156	3.02839	6.21392	1.98375	2.08642	7.58463
CiPaw.08G096600	multidrug resistance-associated protein 10	0	multidrug resistance-associated protein, putative, expressed	0.902431	1.07393	0.786318	0.757636	0.948157	1.68475
CiPaw.08G098200	0	Potassium ion uptake transporter	0	-1.15076	-1.22587	-0.0379955	-0.885674	-1.03661	-1.86394
CiPaw.08G099700	Glutaredoxin family protein	0	0	-0.272298	-1.71164	-1.0136	-0.654893	-0.4461	-1.71579
CiPaw.08G101700	alpha/beta-Hydrolases superfamily protein	0	gibberellin receptor GID1L2, putative, expressed	0.605277	0.389446	0.430299	0.198996	0.428205	1.69949
CiPaw.08G109300	0	Cytochrome P450, CYP4 superfamily	0	1.56185	2.98689	1.18578	0.497521	1.92658	4.32129
CiPaw.08G109500	0	Cytochrome P450, CYP4 superfamily	0	0.10685	2.63786	1.22248	-2.15412	2.41497	4.21229
CiPaw.08G110600	0	0	expressed protein	1.28051	1.03727	0.841981	0.32988	0.355038	1.70214
CiPaw.08G113600	0	0	0	1.65911	0.944907	0.338323	0.0873022	0.164211	1.69173
CiPaw.08G123100	indoleacetic acid-induced protein 16	0	OsIAA30 - Auxin-responsive Aux/IAA gene family member, expressed	-0.948284	-1.32031	-0.131391	-0.447959	-1.18159	-1.69195
CiPaw.08G124900	0	0	MTN26L5 - MtN26 family protein precursor, expressed	1.23306	1.41575	0.649025	-0.30355	1.6362	3.11899
CiPaw.08G129200	0	0	CHIT2 - Chitinase family protein precursor, expressed	1.35836	1.95353	3.53725	1.19612	1.88371	6.2204
CiPaw.08G133200	0	Cytochrome P450, CYP4 superfamily	0	2.93655	3.04096	1.7771	0.818013	2.3525	3.53346
CiPaw.08G137800	alpha/beta-Hydrolases superfamily protein	Haloalkane dehalogenase-like hydrolase	hydrolase, alpha/beta fold family domain containing protein, expressed	0.964033	0.859443	0.742239	0.494053	0.549742	2.42667
CiPaw.08G139500	cytochrome BC1 synthesis	AAA ATPase	mitochondrial chaperone BCS1, putative, expressed	0.927243	0.866968	0.660598	-0.136844	0.152492	1.99385
CiPaw.08G145800	0	0	0	0.210467	1.15373	0.63214	-0.418559	0.410443	1.59294
CiPaw.08G150700	0	0	S-locus-like receptor protein kinase, putative, expressed	0.433731	1.26907	0.341814	-0.418756	1.18989	1.69522
CiPaw.08G152800	0	0	expressed protein	2.7422	3.17216	0.636282	0.816984	1.39849	3.67478
CiPaw.08G153500	galactinol synthase 2	0	glycosyl transferase 8 domain containing protein, putative, expressed	1.31091	1.14219	-0.0586676	0.829177	1.25706	1.52351
CiPaw.08G157100	0	0	0	1.6736	0.635106	0.571006	-0.661945	-0.697786	2.51655
CiPaw.08G159200	phloem protein 2-B15	0	OsFBX70 - F-box domain containing protein, expressed	2.8956	1.79086	-0.090667	1.20578	0.918525	2.24182
CiPaw.08G181000	0	0	expressed protein	1.93022	1.16895	1.11818	1.1645	1.17868	3.36147
CiPaw.09G003900	UDP-glucosyl transferase 73D1	(1 of 1) PTHR11926//PTHR11926:SF16 - GLUCOSYL/GLUCURONOSYL TRANSFERASES // PROTEIN UGT-61-RELATED	flavonol-3-O-glycoside-7-O-glucosyltransferase 1, putative, expressed	0.840036	0.858868	1.20902	0.802351	0.357192	1.89367
CiPaw.09G004000	UDP-glucosyl transferase 73D1	(1 of 1) PTHR11926//PTHR11926:SF16 - GLUCOSYL/GLUCURONOSYL TRANSFERASES // PROTEIN UGT-61-RELATED	flavonol-3-O-glycoside-7-O-glucosyltransferase 1, putative, expressed	3.83409	3.69616	4.61873	0	3.20824	6.06497
CiPaw.09G004200	UDP-glucosyl transferase 73D1	(1 of 1) PTHR11926//PTHR11926:SF16 - GLUCOSYL/GLUCURONOSYL TRANSFERASES // PROTEIN UGT-61-RELATED	flavonol-3-O-glycoside-7-O-glucosyltransferase 1, putative, expressed	4.81027	1.98584	2.20261	2.95413	0.22562	3.36823
CiPaw.09G007500	0	Cytochrome P450, CYP4 superfamily	0	0.094838	0.613218	-0.068794	0.979356	1.70623	1.23501
CiPaw.09G008800	PHYTOSULFOKINE 3 PRECURSOR	0	phytosulfokines precursor, putative, expressed	0.169728	1.02599	0.812378	0.494022	0.78124	1.76629
CiPaw.09G009000	0	0	0	0.718817	1.32122	1.89191	1.06135	1.86865	2.56303
CiPaw.09G012200	Purple acid phosphatases superfamily protein	0	Ser/Thr protein phosphatase family protein, putative, expressed	-0.526365	-0.999168	-1.34936	-0.0862774	-0.0473086	-1.60234
CiPaw.09G015600	0	Small nuclear ribonucleoprotein SmG	0	-0.343255	-1.03723	-0.845166	0.492655	-0.640193	-1.8614
CiPaw.09G016800	0	0	No apical meristem protein, putative, expressed	1.4799	1.04124	0.463933	-0.746986	-0.221154	1.98111
CiPaw.09G020400	hydroxyproline-rich glycoprotein family protein	0	0	-0.920827	-0.226698	-0.910296	0.0475246	-0.182289	-1.89949
CiPaw.09G029900	Cysteine/Histidine-rich C1 domain family protein	0	C1-like domain containing protein, expressed	0.613106	2.08811	1.52631	0.74395	1.32719	2.25573
CiPaw.09G031500	(1 of 28) PF05553 - Cotton fibre expressed protein (DUF761)	0	expressed protein	1.21411	1.04357	1.34469	0.574159	1.0806	2.41653
CiPaw.09G039000	heat shock transcription factor B3	0	0	1.25709	1.85802	1.70983	0.531218	1.68628	3.19041
CiPaw.09G041100	0	0	glycosyl hydrolases family 17, putative, expressed	2.00819	2.5538	1.37568	0.628529	1.1251	2.87682
CiPaw.09G041200	beta-1,3-glucanase 1	0	glycosyl hydrolases family 17, putative, expressed	0.209347	1.40806	0.977321	-0.60025	0.217721	1.91381
CiPaw.09G041700	0	0	glycosyl hydrolases family 17, putative, expressed	1.19192	2.93904	2.67613	-0.423229	1.36469	4.45731
CiPaw.09G054800	0	0	polyphenol oxidase, putative, expressed	2.54884	2.05466	0.741012	0.0556266	1.69451	3.76267
CiPaw.09G057600	0	(1 of 1) PF12481 - Aluminium induced protein (DUF3700)	stem-specific protein TSJT1, putative, expressed	0.173652	0.994785	1.18606	0.283478	0.997849	1.71787
CiPaw.09G064900	0	0	0	0.505209	0.78806	0.436483	2.27651	1.10432	2.76288
CiPaw.09G067900	0	0	integral membrane protein TmpA, putative, expressed	2.07117	6.60493	5.62394	0.795139	4.41824	6.82485
CiPaw.09G069700	Dof-type zinc finger DNA-binding family protein	0	dof zinc finger domain containing protein, putative, expressed	1.64188	2.58262	1.66084	1.34802	2.28294	2.31328
CiPaw.09G071500	0	0	0	0.4848	0.860971	0.843601	1.00355	0.823879	1.64937
CiPaw.09G076100	0	0	0	1.2279	1.96085	1.72247	-1.31198	-0.329985	3.134
CiPaw.09G081600	0	Protein tyrosine kinase	0	2.03221	1.71653	0.201125	0.173709	0.260569	2.62941
CiPaw.09G081900	0	0	0	1.82312	0.918383	0.14491	0.783861	0.932674	1.619
CiPaw.09G082000	0	0	expressed protein	1.69001	0.651057	0.385072	0.639769	0.346659	1.84584
CiPaw.09G084600	0	Protein tyrosine kinase	0	3.68993	3.31176	1.74356	2.11716	2.38714	4.02001
CiPaw.09G084700	0	0	0	1.91134	2.44856	2.08052	0.931059	1.87054	3.98797
CiPaw.09G085100	0	0	0	2.81829	3.26395	2.65533	1.3555	2.21191	4.99724
CiPaw.09G085500	0	Protein tyrosine kinase	0	0.843134	1.35428	1.32153	0.480012	0.671727	2.96582
CiPaw.09G085700	0	Protein tyrosine kinase	0	2.22291	2.48234	2.16422	0.916894	1.40175	4.37166
CiPaw.09G085900	0	(1 of 26) PTHR24362 - SERINE/THREONINE-PROTEIN KINASE NEK	0	2.10501	2.24055	2.02678	1.04507	1.30618	3.81895
CiPaw.09G086000	receptor-like protein kinase-related family protein	0	0	1.05366	1.12524	0.541496	1.51896	0.655878	1.90908
CiPaw.09G086100	0	Protein tyrosine kinase	0	3.38133	2.72355	2.22452	1.20505	1.55011	4.47133
CiPaw.09G086200	0	(1 of 26) PTHR24362 - SERINE/THREONINE-PROTEIN KINASE NEK	0	2.17129	2.44874	2.10465	1.09044	1.78305	3.96182
CiPaw.09G095200	0	0	STE_MEKK_ste11_MAP3K.8 - STE kinases include homologs to sterile 7, sterile 11 and sterile 20 from yeast, expressed	1.58597	1.08454	0.2348	1.11806	1.23309	1.13617
CiPaw.09G097200	Chaperonin-like RbcX protein	Conserved in the Green Lineage	expressed protein	-0.625806	-1.42202	-1.29896	0.185745	-0.201278	-1.75026
CiPaw.09G099300	0	0	0	-0.591414	-0.825856	-1.19312	0.0430517	-0.44915	-2.33818
CiPaw.09G104000	ARM repeat superfamily protein	0	spotted leaf 11, putative, expressed	-0.390896	-1.26554	-0.235742	-0.574956	-0.618394	-1.54802
CiPaw.09G105000	0	0	0	1.96744	1.55232	1.42135	0.164908	-0.399959	3.50274
CiPaw.09G105100	0	0	0	1.61875	0.59596	0.30495	1.10465	-0.0140305	2.03421
CiPaw.09G105200	0	0	0	1.585	1.33361	1.76861	-0.973539	-0.776727	4.16151
CiPaw.09G110100	0	0	0	0.485137	0.882051	0.963234	0.534976	0.549132	1.88578
CiPaw.09G111000	0	(1 of 1) PTHR10857//PTHR10857:SF11 - COPINE // SUBFAMILY NOT NAMED	0	0.951276	1.50884	0.382198	0.0940459	0.677617	1.63973
CiPaw.09G112700	0	0	zinc finger, C3HC4 type domain containing protein, expressed	-0.0155621	-0.863039	-0.680077	0.556955	0.321611	-1.92468
CiPaw.09G113600	0	(1 of 15) PTHR23155 - LEUCINE-RICH REPEAT-CONTAINING PROTEIN	0	3.04734	1.92626	1.08752	1.43216	-0.308544	3.17691
CiPaw.09G119600	0	0	0	1.82874	1.3367	0.912722	0.187137	1.20925	2.73229
CiPaw.09G122600	0	0	9-cis-epoxycarotenoid dioxygenase 1, chloroplast precursor, putative, expressed	-1.29637	-1.5957	-0.164936	-2.32909	-1.85138	0.99823
CiPaw.09G123000	Glycosyl hydrolase superfamily protein	0	glycosyl hydrolases family 17, putative, expressed	1.37956	1.23144	0.840452	-0.180613	-0.0361346	1.59223
CiPaw.09G134200	0	(1 of 546) 2.7.11.1 - Non-specific serine/threonine protein kinase / Threonine-specific protein kinase	0	2.39692	2.19873	2.32609	1.73133	1.82139	2.71653
CiPaw.09G134400	0	(1 of 6) PF08263 - Leucine rich repeat N-terminal domain (LRRNT_2)	receptor protein kinase, putative, expressed	1.83214	1.5611	0.93429	0.657758	0.989069	2.41382
CiPaw.09G134800	0	(1 of 6) PF08263 - Leucine rich repeat N-terminal domain (LRRNT_2)	receptor protein kinase, putative, expressed	0.815727	1.97111	0.894392	0.632199	1.2843	2.89751
CiPaw.09G139100	VACUOLAR SORTING RECEPTOR 6	Vacuolar Sorting Receptor	vacuolar-sorting receptor precursor, putative, expressed	1.89569	1.16477	0.930794	0.970518	0.905859	2.28807
CiPaw.09G145900	0	0	0	1.18131	2.25846	2.08755	0.965636	2.1099	4.13653
CiPaw.09G146900	FAD-binding Berberine family protein	0	reticuline oxidase-like protein precursor, putative, expressed	2.52645	3.29696	2.80524	0.407304	3.73822	6.51207
CiPaw.09G147100	FAD-binding Berberine family protein	0	reticuline oxidase-like protein precursor, putative, expressed	2.04476	1.58687	1.00373	-0.990696	2.62423	4.64346
CiPaw.09G147900	WRKY DNA-binding protein 14	0	WRKY37, expressed	-0.244101	1.34604	0.0640398	0.11665	2.1413	2.10151
CiPaw.09G155000	0	0	0	2.54399	1.6674	0.768573	1.16651	0.975268	1.267
CiPaw.09G155100	0	(1 of 26) PTHR24362 - SERINE/THREONINE-PROTEIN KINASE NEK	0	1.25013	1.46265	0.615473	-0.185095	0.95675	2.85118
CiPaw.09G167700	0	0	0	0.727972	2.13815	1.59077	0.722425	1.62208	3.39241
CiPaw.09G167900	0	0	0	0.593444	1.44311	1.0788	0.558558	1.18288	2.84681
CiPaw.09G168000	0	0	0	-0.0298918	1.29202	1.13443	0.218613	1.14463	2.5351
CiPaw.09G168100	0	0	0	0.630733	1.67113	1.07482	0.789988	1.35515	2.96059
CiPaw.09G169400	0	0	0	1.00286	1.78304	0.931432	1.0294	1.53636	2.90064
CiPaw.09G178300	Seven transmembrane MLO family protein	MLO family protein	0	0.75885	1.23958	1.60084	-0.274091	1.14454	2.47486
CiPaw.09G178400	Peroxidase superfamily protein	0	peroxidase precursor, putative, expressed	-0.951334	1.4616	1.4828	0.252979	1.39037	2.77222
CiPaw.09G182300	0	(1 of 6) PF08263 - Leucine rich repeat N-terminal domain (LRRNT_2)	0	1.33166	1.47563	0.535876	0.973601	1.19935	1.98601
CiPaw.09G182500	0	(1 of 6) PF08263 - Leucine rich repeat N-terminal domain (LRRNT_2)	0	1.45605	1.50754	0.594165	0.676895	0.593347	1.56735
CiPaw.09G182800	0	0	0	0.955333	0.773752	0.201836	1.15236	0.988547	1.53234
CiPaw.09G183200	0	(1 of 6) PF08263 - Leucine rich repeat N-terminal domain (LRRNT_2)	0	1.14119	1.18409	0.719178	0.717402	0.516213	1.61231
CiPaw.09G183300	0	0	0	1.47416	1.52717	0.659815	0.722958	0.756188	1.79319
CiPaw.09G183400	0	(1 of 6) PF08263 - Leucine rich repeat N-terminal domain (LRRNT_2)	0	1.22678	2.15098	0.670271	0.851895	1.77621	2.08648
CiPaw.09G183900	0	0	0	1.8242	1.61521	0.760208	1.05388	0.76755	2.44111
CiPaw.09G187600	0	0	0	0.282416	0.766541	0.39544	0.0229988	0.544234	1.9815
CiPaw.09G189700	0	0	expressed protein	0.999368	0.819278	0.0791259	0.690607	0.212209	1.87439
CiPaw.09G201400	0	0	expressed protein	-0.109356	0.564896	0.459657	0.538697	0.944857	1.74991
CiPaw.09G207200	0	0	0	-0.120474	-1.52562	-0.668891	-0.0573424	-1.0162	-2.16822
CiPaw.09G214900	0	0	0	0.294268	1.87983	0.779667	0.0898636	0.508975	1.49043
CiPaw.09G222000	Protein of unknown function, DUF599	0	0	-4.67954	-2.41516	-1.48023	-0.244547	-0.789472	0.675468
CiPaw.09G222100	0	0	WRKY45, expressed	1.63179	1.76816	0.483045	0.195853	0.930861	1.97717
CiPaw.10G005500	0	0	0	1.06627	0.240042	0.819254	-0.558798	-0.528033	2.2138
CiPaw.10G007700	0	(1 of 5) 2.3.1.43 - Phosphatidylcholine--sterol O-acyltransferase / Phospholipid--cholesterol acyltransferase	GDSL-like lipase/acylhydrolase, putative, expressed	1.0004	0.915178	0.885683	0.636601	1.0136	2.88911
CiPaw.10G008000	0	(1 of 5) 2.3.1.43 - Phosphatidylcholine--sterol O-acyltransferase / Phospholipid--cholesterol acyltransferase	GDSL-like lipase/acylhydrolase, putative, expressed	1.1279	1.34357	1.1152	0.448094	0.508371	2.8716
CiPaw.10G011600	0	0	1-aminocyclopropane-1-carboxylate oxidase homolog 4, putative, expressed	1.79365	1.461	1.27861	1.14774	1.33676	2.84663
CiPaw.10G019400	Glutaredoxin family protein	0	glutaredoxin, putative, expressed	-0.457407	-1.07562	-0.218773	0.515675	-0.411518	-1.64184
CiPaw.10G019800	0	Conserved Serine/Threonine Protein Kinase	0	0.924043	1.20174	1.66136	-0.365239	0.319637	3.22831
CiPaw.10G020500	(1 of 3) PTHR33264:SF5 - EXPRESSED PROTEIN-RELATED	0	pollen preferential protein, putative, expressed	0.492095	0.936094	0.507588	0.225681	0.741409	1.70533
CiPaw.10G026100	Concanavalin A-like lectin protein kinase family protein	0	0	3.68776	4.25284	3.53164	1.58664	3.11693	6.36355
CiPaw.10G033100	Insulinase (Peptidase family M16) family protein	(1 of 2) K01408 - insulysin (IDE, ide)	insulin-degrading enzyme, putative, expressed	1.6857	1.81467	1.13416	0.626993	1.04117	2.74473
CiPaw.10G033700	(1 of 2) PTHR34960:SF1 - EMB	0	0	-0.329686	-1.17399	-0.841978	-0.0949744	-0.323659	-1.9109
CiPaw.10G037400	calmodulin binding	0	expressed protein	1.22591	0.700618	0.693263	0.0967665	-0.310598	1.58505
CiPaw.10G046100	0	Glutathione S-transferase	glutathione S-transferase, putative, expressed	1.67159	1.66317	1.81275	1.22069	1.53445	3.48176
CiPaw.10G047000	0	Protein tyrosine kinase	protein kinase, putative, expressed	0.738779	0.650921	0.514859	-0.379053	-0.145921	1.6387
CiPaw.10G048000	RING membrane-anchor 3	0	zinc finger, C3HC4 type domain containing protein, expressed	-1.3002	-1.50199	-0.0714833	-0.450353	-0.365462	-1.2381
CiPaw.10G053000	Protein kinase superfamily protein	0	protein kinase family protein, putative, expressed	1.63196	2.34003	1.84911	0.723212	1.16409	4.86384
CiPaw.10G054500	0	0	0	3.07287	1.56672	0.686837	0.66601	1.05685	3.98653
CiPaw.10G055800	0	0	0	0.668466	0.470789	0.428569	-0.42358	0.641568	1.85318
CiPaw.10G057500	alpha/beta-Hydrolases superfamily protein	(1 of 1) 3.1.1.32 - Phospholipase A(1) / Phospholipase A1	phospholipase, putative, expressed	-0.617671	-1.7719	-0.712649	-0.256226	-1.33576	-1.26219
CiPaw.10G058100	ARM repeat superfamily protein	0	armadillo/beta-catenin-like repeat containing protein, expressed	1.3953	1.68427	0.631381	0.631044	1.75865	2.79683
CiPaw.10G058900	Dof-type zinc finger DNA-binding family protein	0	dof zinc finger domain containing protein, putative, expressed	0.954629	0.923261	0.266641	0.68645	0.888678	2.01132
CiPaw.10G061000	Leucine-rich repeat protein kinase family protein	(1 of 546) 2.7.11.1 - Non-specific serine/threonine protein kinase / Threonine-specific protein kinase	BRASSINOSTEROID INSENSITIVE 1-associated receptor kinase 1 precursor, putative, expressed	0.765251	0.240969	0.433417	-0.271089	-0.113085	1.5736
CiPaw.10G062300	0	0	0	1.64959	2.34446	1.22888	1.03219	1.34938	4.48808
CiPaw.10G062400	0	0	0	1.34243	2.22902	1.55484	0.481655	0.938873	4.78341
CiPaw.10G063500	K+ uptake permease 10	Potassium ion uptake transporter	potassium transporter, putative, expressed	0.417425	0.777914	0.455795	0.673839	0.654169	1.54449
CiPaw.10G064300	Tetratricopeptide repeat (TPR)-like superfamily protein	0	pentatricopeptide containing protein, putative, expressed	-0.793228	-1.80131	-1.29687	-0.399389	-0.469443	-2.08161
CiPaw.10G066300	0	0	0	0.156415	2.21905	3.00721	0.982732	3.36812	6.21564
CiPaw.10G066400	0	0	0	0.274024	2.12815	2.52706	0.523315	3.08061	5.76794
CiPaw.10G081600	nudix hydrolase homolog 2	Nucleoside diphosphate hydrolase	hydrolase, NUDIX family, domain containing protein, expressed	2.77594	4.97532	0.866971	0.0928347	3.13641	6.37667
CiPaw.10G091100	0	0	9-cis-epoxycarotenoid dioxygenase 1, chloroplast precursor, putative, expressed	0.084528	-2.7966	-1.92031	0.695369	-1.03488	-3.81266
CiPaw.10G099200	0	(1 of 6) PF08263 - Leucine rich repeat N-terminal domain (LRRNT_2)	receptor protein kinase, putative, expressed	0.205806	1.08308	0.790367	0.417008	0.688836	1.8785
CiPaw.10G099300	0	(1 of 6) PF08263 - Leucine rich repeat N-terminal domain (LRRNT_2)	receptor protein kinase, putative, expressed	0.766493	0.890521	1.35963	0.253571	0.399141	2.91353
CiPaw.10G099500	0	(1 of 6) PF08263 - Leucine rich repeat N-terminal domain (LRRNT_2)	0	0.564235	1.44099	1.05007	0.156862	1.26756	2.7307
CiPaw.10G099900	0	0	0	0.888482	1.3375	0.72712	0.359147	0.612566	2.01715
CiPaw.10G100100	0	0	0	0.955089	1.28889	0.589704	0.529014	0.642196	1.82651
CiPaw.10G100500	0	(1 of 6) PF08263 - Leucine rich repeat N-terminal domain (LRRNT_2)	receptor protein kinase, putative, expressed	1.27027	1.57312	1.49257	1.00523	1.41922	2.81509
CiPaw.10G101200	0	(1 of 6) PF08263 - Leucine rich repeat N-terminal domain (LRRNT_2)	receptor protein kinase, putative, expressed	0.725899	1.58868	1.7114	0.493258	1.95331	3.18379
CiPaw.10G102100	0	(1 of 6) PF08263 - Leucine rich repeat N-terminal domain (LRRNT_2)	receptor protein kinase, putative, expressed	1.58876	2.4256	1.75363	0.485977	1.25131	4.34166
CiPaw.10G105400	UDP-glucosyl transferase 71C3	0	UDP-glucoronosyl and UDP-glucosyl transferase domain containing protein, expressed	1.54174	1.05806	0.532464	0.639312	0.984998	2.15323
CiPaw.10G106600	0	0	0	5.28396	3.68111	1.64656	3.89539	2.06606	7.23918
CiPaw.10G108800	Protein of unknown function (DUF1639)	0	expressed protein	1.09107	1.36443	0.883068	0.268738	0.751062	1.82768
CiPaw.10G112500	NAC (No Apical Meristem) domain transcriptional regulator superfamily protein	0	no apical meristem protein, putative, expressed	2.59738	1.31552	1.0065	1.199	1.01493	3.82729
CiPaw.10G114400	S-locus lectin protein kinase family protein	0	0	0.930572	0.732943	0.766987	0.298043	0.35331	1.57892
CiPaw.10G114500	S-locus lectin protein kinase family protein	0	0	1.10249	0.859795	0.646269	0.405566	0.359983	1.73972
CiPaw.10G119900	bifunctional nuclease i	0	nuclease PA3, putative, expressed	0.283007	-1.25282	-1.78707	0.0100228	-0.928623	-1.97916
CiPaw.10G149300	0	0	0	0.728747	1.02481	0.612164	-0.14129	0.615366	1.72878
CiPaw.10G151200	RING/FYVE/PHD zinc finger superfamily protein	0	zinc finger, C3HC4 type domain containing protein, expressed	1.09738	0.943892	1.37261	0.825406	0.955462	2.66865
CiPaw.10G151600	0	0	0	2.14932	2.43961	1.61747	0.457636	0.34297	4.39685
CiPaw.10G152200	0	0	0	1.71732	1.60297	1.81043	1.48609	1.33391	2.98557
CiPaw.10G152300	0	0	0	0.389756	1.10053	0.738263	0.447613	0.411876	1.56457
CiPaw.10G155000	proton-dependent oligopeptide transport (POT) family protein	0	0	3.68606	3.22546	5.12341	2.17046	1.73112	6.83916
CiPaw.10G163600	0	0	0	1.99489	1.81128	2.25312	2.31021	1.52147	3.9319
CiPaw.10G165200	0	0	WRKY45, expressed	1.64152	1.90422	0.127991	0.457719	0.573573	2.265
CiPaw.10G166000	HAD superfamily, subfamily IIIB acid phosphatase	(1 of 1) PF03767 - HAD superfamily, subfamily IIIB (Acid phosphatase) (Acid_phosphat_B)	HAD superfamily phosphatase, putative, expressed	1.29482	3.30211	1.71948	0.282368	1.4914	4.37512
CiPaw.11G005300	0	0	0	1.62859	1.81281	1.6592	0.460256	1.12082	4.38156
CiPaw.11G011100	glyceraldehyde-3-phosphate dehydrogenase C2	0	0	0.525809	1.32209	1.11672	0.574757	0.71718	2.96366
CiPaw.11G014500	Leucine-rich repeat protein kinase family protein	(1 of 55) 2.7.12.1 - Dual-specificity kinase	protein kinase domain containing protein, expressed	1.48486	1.48043	0.269769	1.1235	1.10496	1.61302
CiPaw.11G015600	0	Cytochrome P450, CYP4 superfamily	0	0.651333	3.956	2.15363	1.5636	3.05099	4.11164
CiPaw.11G015700	0	Cytochrome P450, CYP4 superfamily	cytochrome P450, putative, expressed	-0.112891	0.316028	0.362244	0.475818	0.81304	1.95604
CiPaw.11G016100	0	Cytochrome P450, CYP4 superfamily	0	-0.145025	0.593887	0.670635	0.238027	0.793613	1.81258
CiPaw.11G017900	0	Cytochrome P450, CYP4 superfamily	cytochrome P450, putative, expressed	-0.518349	0.893664	0.364472	0.978209	1.68041	3.10047
CiPaw.11G021600	Copper amine oxidase family protein	Copper amine oxidase	0	1.01787	2.04748	0.207264	1.17249	1.77039	2.50502
CiPaw.11G022200	tryptophan aminotransferase related 2	0	alliin lyase precursor, putative, expressed	-0.692723	-1.03433	-1.17587	0.748279	-0.0144815	-2.25203
CiPaw.11G026700	0	Carbonic Anhydrase 6	carbonic anhydrase, chloroplast precursor, putative, expressed	-0.788111	-1.83969	-2.75072	-0.491393	-0.886529	-4.24863
CiPaw.11G029200	0	Trehalose-6-phosphate synthase/phosphatase	trehalose-6-phosphate synthase, putative, expressed	0.428754	0.659202	0.689	-0.000457562	0.1093	1.5183
CiPaw.11G033100	alpha/beta-Hydrolases superfamily protein	0	lipase, putative, expressed	1.30269	0.826429	0.762162	0.0849003	0.25787	1.72345
CiPaw.11G033200	alpha/beta-Hydrolases superfamily protein	0	lipase, putative, expressed	1.04969	0.519168	0.840104	-0.426576	-0.431904	2.08945
CiPaw.11G033300	alpha/beta-Hydrolases superfamily protein	0	lipase, putative, expressed	1.79426	1.43122	1.05849	-0.0599582	0.0510565	2.62758
CiPaw.11G033400	alpha/beta-Hydrolases superfamily protein	0	lipase, putative, expressed	1.19226	0.854136	0.936721	-0.188532	-0.275966	2.16063
CiPaw.11G033500	alpha/beta-Hydrolases superfamily protein	0	lipase, putative, expressed	1.85873	1.62182	1.10679	0.221435	0.32654	2.60051
CiPaw.11G035300	0	AAA ATPase	ATPase 3, putative, expressed	3.66147	3.55908	1.59913	1.39513	2.09923	5.71112
CiPaw.11G040500	Leucine-rich repeat receptor-like protein kinase family protein	(1 of 6) PF08263 - Leucine rich repeat N-terminal domain (LRRNT_2)	0	-0.119676	0.775368	0.67083	-0.302608	1.09507	2.43913
CiPaw.11G040700	0	0	0	-0.228158	2.25368	1.82281	-1.12601	1.68268	4.07955
CiPaw.11G041400	Galactose mutarotase-like superfamily protein	Aldose-1-epimerase	aldose 1-epimerase, putative, expressed	1.38129	2.68314	3.40644	0.386377	1.99144	4.33521
CiPaw.11G043200	phytochrome kinase substrate-related	0	expressed protein	-1.83524	-2.38805	-0.25482	-0.982303	-0.937297	-1.60001
CiPaw.11G045700	0	0	0	1.08005	1.21892	1.02687	-1.05052	-1.1546	2.77844
CiPaw.11G053400	homeobox protein 21	0	homeobox domain containing protein, expressed	-0.0499257	-0.418244	0.095992	1.55229	0.822379	2.01398
CiPaw.11G058900	0	Protein tyrosine kinase	Ser/Thr receptor-like kinase, putative, expressed	2.13444	2.33241	1.26274	1.0856	1.1891	3.44795
CiPaw.11G059800	0	0	0	0.634199	1.42966	2.01477	0.510169	0.558539	2.74454
CiPaw.11G059900	0	0	0	0.556733	1.67874	1.53962	0.258763	1.20129	2.95892
CiPaw.11G063200	SAUR-like auxin-responsive protein family	0	OsSAUR14 - Auxin-responsive SAUR gene family member, expressed	0.711582	0.694264	1.15851	-0.487048	0.30926	1.6072
CiPaw.11G073500	Ankyrin repeat family protein	(1 of 5) PTHR22849//PTHR22849:SF39 - WDSAM1 PROTEIN // SUBFAMILY NOT NAMED	0	1.91437	2.81646	3.04475	0.842574	-0.377594	4.1367
CiPaw.11G077700	expansin-like B1	0	0	-1.63083	6.43648	3.01706	-1.92442	5.41081	6.95034
CiPaw.11G078000	expansin-like B1	0	0	1.41135	0.846004	0.366583	0.994007	1.01374	1.90741
CiPaw.11G078500	expansin-like B1	0	0	0.50425	1.4803	2.04556	1.16409	1.21172	2.35939
CiPaw.11G078600	expansin-like B1	0	0	0.103431	1.58204	2.56063	1.74563	1.14534	3.11773
CiPaw.11G087300	0	0	beta-expansin precursor, putative, expressed	0.872555	2.1643	1.73185	-0.311921	1.02011	5.98259
CiPaw.11G094000	0	0	0	-0.734511	-1.37542	-0.383499	-0.132795	-0.596899	-2.28799
CiPaw.11G116900	0	0	0	1.79046	1.16243	0.595436	0.506976	0.504324	1.80682
CiPaw.11G118000	cellulose synthase like G3	0	0	2.44119	1.76223	1.53331	1.7902	1.67352	2.59549
CiPaw.11G118200	cellulose synthase like G3	0	0	0.802471	1.12665	1.29827	0.870432	0.988172	1.69221
CiPaw.11G121000	0	0	0	0.981919	0.648947	0.393274	0.510831	0.45656	1.65875
CiPaw.11G123300	Transmembrane amino acid transporter family protein	0	transmembrane amino acid transporter protein, putative, expressed	-0.626534	-1.23484	-0.511662	0.139464	-0.383224	-1.58436
CiPaw.11G127100	0	0	0	2.49253	3.42017	1.91795	0.973459	1.78639	4.791
CiPaw.11G127200	0	0	0	2.0887	1.63193	0.673837	0.21971	-0.0891098	2.81189
CiPaw.11G127300	calcium-dependent protein kinase 6	Calcium/calmodulin-dependent protein kinase	CAMK_CAMK_like.9 - CAMK includes calcium/calmodulin depedent protein kinases, expressed	0.801007	1.13299	0.759203	-0.00961724	0.622183	1.62126
CiPaw.11G128800	0	0	0	0.349005	1.27697	1.06127	-1.65845	0.974348	4.29787
CiPaw.11G128900	0	0	0	0.976259	1.04018	0.713435	0.151421	0.642022	2.28104
CiPaw.11G131200	0	Beta-carotene hydroxylase, putative chloroplast precursor	0	-0.00817298	1.18437	1.98821	0.435397	1.20837	2.67063
CiPaw.11G138500	0	0	0	-0.22051	0.703698	0.74043	0.774654	1.79641	1.69952
CiPaw.11G139400	0	0	expressed protein	1.37552	2.71125	2.46979	-0.00897178	1.91843	3.86782
CiPaw.11G141800	Major Facilitator Superfamily with SPX (SYG1/Pho81/XPR1) domain-containing protein	0	uncharacterized membrane protein, putative, expressed	1.17245	0.709978	0.918937	1.18691	1.01334	1.81816
CiPaw.11G148500	0	Cytochrome P450, CYP4 superfamily	0	1.33037	2.45593	1.69842	0.204152	1.78201	3.87267
CiPaw.11G148600	0	Cytochrome P450, CYP4 superfamily	0	0.128248	1.67328	1.33093	-0.281471	1.22625	3.6794
CiPaw.11G150300	Glycosyl hydrolases family 32 protein	Fructan fructosyltransferase	glycosyl hydrolases, putative, expressed	0.253951	1.78368	1.76832	0.749406	1.15065	2.77564
CiPaw.11G161000	0	AAA ATPase	0	0.822404	1.16579	0.76991	0.20713	0.614176	1.95531
CiPaw.11G164400	sodium/calcium exchanger family protein / calcium-binding EF hand family protein	0	sodium/calcium exchanger protein, putative, expressed	0.685705	1.51892	1.52775	1.10161	1.04931	2.14581
CiPaw.11G168400	0	0	0	1.3304	0.978183	0.63817	0.576216	0.650687	2.14854
CiPaw.11G174600	S-adenosyl-L-methionine-dependent methyltransferases superfamily protein	0	0	1.23388	1.62054	0.499814	0.0469907	0.647787	0.997404
CiPaw.11G178200	0	0	MYB family transcription factor, putative, expressed	1.56256	1.64769	1.1359	0.534426	2.31098	4.16272
CiPaw.11G179300	0	0	0	0.914274	0.881081	0.590956	0.435746	0.415815	2.00891
CiPaw.11G185800	0	0	0	2.80975	1.12445	1.40668	2.20782	2.34608	2.49672
CiPaw.11G187800	fatty acid desaturase A	Low-CO2 inducible protein	carotenoid synthesis regulator CarF, putative, expressed	0.707216	-1.30113	0.421652	0.542603	-2.27719	1.59991
CiPaw.11G194400	Ankyrin repeat family protein	0	0	1.43138	1.02449	0.756617	0.292437	0.572713	1.58631
CiPaw.11G197000	0	0	0	4.42726	1.29424	2.51935	3.31898	1.52986	4.76877
CiPaw.11G197200	0	0	0	1.96874	2.26882	1.95595	1.29223	1.46396	3.9422
CiPaw.11G197600	PLC-like phosphodiesterase family protein	0	glycerophosphoryl diester phosphodiesterase family protein, putative, expressed	0.887233	0.961811	0.720039	0.309417	0.462014	1.78558
CiPaw.11G197700	Disease resistance protein (TIR-NBS-LRR class) family	(1 of 15) PTHR23155 - LEUCINE-RICH REPEAT-CONTAINING PROTEIN	0	2.17058	1.85138	1.00614	-0.366024	-0.190308	3.62281
CiPaw.11G197800	PLC-like phosphodiesterase family protein	0	glycerophosphoryl diester phosphodiesterase family protein, putative, expressed	0.789213	0.904634	0.633619	0.127371	0.389697	1.753
CiPaw.11G198300	0	0	0	1.97405	2.17219	0.444699	-0.378722	-0.336981	3.18299
CiPaw.11G201600	0	(1 of 79) PF00005 - ABC transporter (ABC_tran)	0	1.48069	1.03215	0.232509	0.347791	0.339638	1.72971
CiPaw.11G201700	multidrug resistance-associated protein 3	0	ABC transporter family protein, putative, expressed	1.57921	0.99492	0.41994	0.492499	0.389231	1.90453
CiPaw.11G201800	multidrug resistance-associated protein 3	0	ABC transporter family protein, putative, expressed	1.3587	1.15306	0.887571	0.517744	0.70563	1.69641
CiPaw.12G000700	0	0	0	1.46481	1.52289	1.76683	0.922767	0.841869	2.38364
CiPaw.12G006200	WAG 1	(1 of 19) K08850 - aurora kinase, other [EC:2.7.11.1] (AURKX)	AGC_PVPK_like_kin82y.8 - ACG kinases include homologs to PKA, PKG and PKC, expressed	0.856302	1.0195	-0.071295	0.422832	1.62037	2.02128
CiPaw.12G006600	receptor like protein 9	0	0	1.34226	1.74336	1.1309	1.38424	1.38856	2.41577
CiPaw.12G006800	receptor like protein 9	0	0	1.43827	1.81677	1.13052	1.50202	1.49871	2.49824
CiPaw.12G010600	Leucine-rich repeat protein kinase family protein	(1 of 6) PF08263 - Leucine rich repeat N-terminal domain (LRRNT_2)	BRASSINOSTEROID INSENSITIVE 1 precursor, putative, expressed	0.759964	0.734547	0.258473	0.259761	0.670319	1.97604
CiPaw.12G012400	NAC domain containing protein 100	0	no apical meristem protein, putative, expressed	1.01838	2.73539	1.63488	-0.0219127	2.3945	3.0176
CiPaw.12G015200	0	0	0	0.555605	3.44919	4.99264	-0.799112	2.32239	6.88362
CiPaw.12G015300	0	0	0	-0.431699	2.36556	2.99692	-2.48722	1.436	4.66422
CiPaw.12G017600	0	0	0	3.08587	2.93926	2.09307	1.08797	1.76769	5.30457
CiPaw.12G017700	0	0	0	2.19914	1.53216	0.938366	0.85067	0.970508	3.24376
CiPaw.12G018900	Glycosyl hydrolase family 85	0	hydrolase, acting on glycosyl bonds, putative, expressed	1.03836	1.01519	0.55909	0.224303	0.343808	1.62786
CiPaw.12G020600	Galactosyltransferase family protein	0	galactosyltransferase family protein, putative, expressed	0.712172	1.18322	0.739565	0.655121	0.906036	1.61551
CiPaw.12G021000	RmlC-like cupins superfamily protein	0	0	0.489462	1.08925	1.8768	0.0750011	2.25211	3.80417
CiPaw.12G032000	nitrate transmembrane transporters	0	high affinity nitrate transporter, putative, expressed	2.23376	3.81675	2.15635	-0.73339	1.24947	4.96733
CiPaw.12G033000	0	putative raffinose synthase	uncharacterized glycosyltransferase, putative, expressed	0.96325	1.27957	1.69416	0.307359	0.543741	3.56509
CiPaw.12G039300	receptor like protein 9	0	leucine-rich repeat family protein, putative, expressed	0.0346938	1.58557	1.35003	0.76758	0.948881	2.74251
CiPaw.12G045600	gibberellin 2-oxidase	0	gibberellin 2-beta-dioxygenase, putative, expressed	2.50032	2.29746	0.703755	0.17316	1.55906	3.40501
CiPaw.12G054000	UDP-Glycosyltransferase superfamily protein	0	glycosyl transferase, group 1 domain containing protein, expressed	0.769862	0.707622	0.365333	-0.612751	0.411227	2.58668
CiPaw.12G055400	cytochrome P450, family 707, subfamily A, polypeptide 3	Cytochrome P450, CYP120 superfamily	cytochrome P450, putative, expressed	1.6631	1.2799	1.89791	0.73034	1.53018	2.02581
CiPaw.12G056400	Histone H3 K4-specific methyltransferase SET7/9 family protein	Flagellar Associated Protein 207	0	0.0820601	1.74241	1.14957	0.767969	1.85644	1.19987
CiPaw.12G059900	Haloacid dehalogenase-like hydrolase (HAD) superfamily protein	Haloacid dehalogenase-like hydrolase (HAD) superfamily protein	haloacid dehalogenase-like hydrolase family protein, putative, expressed	1.29347	1.21041	0.0660037	0.577761	0.694901	2.61252
CiPaw.12G062200	lsd one like 1	zinc-finger protein Lsd1	LSD1 zinc finger domain containing protein, expressed	0.222223	0.703055	1.64919	0.354352	0.893396	2.76664
CiPaw.12G062900	Predicted AT-hook DNA-binding family protein	0	DNA binding protein, putative, expressed	1.87582	2.18407	2.65941	1.11768	1.69035	3.55025
CiPaw.12G068600	xyloglucan endotransglucosylase/hydrolase 30	0	glycosyl hydrolases family 16, putative, expressed	3.12681	3.446	1.03124	1.96953	2.3429	2.56093
CiPaw.12G074900	2-oxoglutarate (2OG) and Fe(II)-dependent oxygenase superfamily protein	0	naringenin,2-oxoglutarate 3-dioxygenase, putative, expressed	3.01381	4.42801	2.17959	-0.0179154	2.37305	5.63451
CiPaw.12G075100	O-methyltransferase family protein	(1 of 2) KOG3178 - Hydroxyindole-O-methyltransferase and related SAM-dependent methyltransferases	0	1.47722	1.63935	1.76454	0.832531	1.23163	2.70886
CiPaw.12G076900	0	0	0	0.47421	0.993415	1.79905	1.25863	1.83271	3.32893
CiPaw.12G087400	0	0	0	3.97677	1.70355	1.80149	0.543095	1.15207	4.37578
CiPaw.12G089200	WRKY family transcription factor	0	0	2.4216	1.82882	0.633804	1.05122	0.649832	2.84139
CiPaw.12G089500	1-aminocyclopropane-1-carboxylic acid (acc) synthase 6	(1 of 1) 4.4.1.14 - 1-aminocyclopropane-1-carboxylate synthase / S-adenosyl-L-methionine methylthioadenosine-lyase	aminotransferase, classes I and II, domain containing protein, expressed	2.31918	1.44216	0.454037	-2.12017	2.10652	4.61694
CiPaw.12G096300	0	(1 of 1) PTHR31013:SF2 - PROTEIN THN-1-RELATED	thaumatin, putative, expressed	0.22803	1.66079	1.88165	0.0152122	0.550632	3.39042
CiPaw.12G096400	0	(1 of 1) PTHR31013:SF2 - PROTEIN THN-1-RELATED	thaumatin, putative, expressed	1.01433	1.8705	1.70841	0.611512	1.1859	2.85333
CiPaw.12G096500	0	(1 of 1) PTHR31013:SF2 - PROTEIN THN-1-RELATED	thaumatin, putative, expressed	0.244744	1.58746	1.94974	0.121535	0.643646	3.27999
CiPaw.12G096600	0	(1 of 1) PTHR31013:SF2 - PROTEIN THN-1-RELATED	thaumatin, putative, expressed	0.0584829	1.13605	0.739667	-0.5184	0.0434305	2.01003
CiPaw.12G097000	0	0	expressed protein	4.10894	4.80202	1.6947	0.513412	2.76936	4.93815
CiPaw.12G101700	0	Cytochrome P450, CYP4 superfamily	cytochrome P450, putative, expressed	1.42542	0.655906	0.913161	0.877824	0.916038	2.6492
CiPaw.12G105100	Leucine-rich repeat protein kinase family protein	DnaJ-like protein	0	0.866972	0.827675	0.253496	0.752342	0.800173	1.59699
CiPaw.12G112900	0	0	0	1.00568	1.14008	2.97972	-0.421922	3.63639	5.80329
CiPaw.12G123500	0	(1 of 23) PTHR10641 - MYB-LIKE DNA-BINDING PROTEIN MYB	MYB family transcription factor, putative, expressed	1.71143	0.118024	-0.308991	-0.0516899	0.928038	2.42674
CiPaw.12G124600	Protein of unknown function, DUF538	0	expressed protein	-0.32181	-0.593196	-0.356904	0.286502	0.166422	-1.91948
CiPaw.12G127500	0	0	0	1.24083	1.00115	1.53585	1.19024	1.17095	5.35586
CiPaw.12G131300	0	(1 of 1) PTHR10374//PTHR10374:SF20 - LACTOYLGLUTATHIONE LYASE GLYOXALASE I // GLYOXALASE DOMAIN-CONTAINING PROTEIN 4	0	-0.109861	1.30623	1.86393	-0.200317	1.28891	2.47823
CiPaw.12G141500	BTB/POZ domain-containing protein	0	C3-BTB2 - Bric-a-Brac, Tramtrack, Broad Complex BTB domain with C3 subfamily conserved sequence, expressed	-0.423863	-0.647576	-1.33563	0.237139	-0.991848	-2.0251
CiPaw.12G141900	cation exchanger 2	CAX family cation antiporter, membrane protein	sodium/calcium exchanger protein, putative, expressed	1.50659	0.739192	0.767548	-0.00942385	-0.164643	2.46058
CiPaw.12G142100	0	(1 of 1) KOG1851 - Uncharacterized conserved protein	HEAT repeat family protein, putative, expressed	1.38414	1.04086	0.355605	0.669228	0.641309	1.5836
CiPaw.13G000200	0	0	0	1.16147	0.671846	0.429561	0.843646	0.736382	1.56962
CiPaw.13G001700	0	0	0	-0.659316	-1.62979	-0.470122	-0.140891	-0.608337	-0.965179
CiPaw.13G009500	cytokinin oxidase/dehydrogenase 6	0	cytokinin dehydrogenase precursor, putative, expressed	0.145494	0.607832	-0.264436	1.39697	1.73462	0.620166
CiPaw.13G009700	0	0	0	-0.685185	-0.484237	-0.939602	-0.375232	-0.483572	-1.84871
CiPaw.13G013300	Major facilitator superfamily protein	0	0	1.01889	2.518	1.56239	0.363399	1.6308	3.61002
CiPaw.13G014700	sequence-specific DNA binding transcription factors	0	transcription factor like protein, putative, expressed	-0.303853	-1.04807	-0.250867	-0.537762	-0.763408	-2.04109
CiPaw.13G016600	0	0	alpha/beta hydrolase fold, putative, expressed	2.0547	0.914846	0.851354	-0.118503	0.0961579	2.95601
CiPaw.13G019600	multidrug resistance-associated protein 9	0	multidrug resistance-associated protein, putative, expressed	0.551844	3.01054	1.47268	0.632846	2.08398	2.47613
CiPaw.13G028000	homeobox-leucine zipper protein 3	0	homeobox associated leucine zipper, putative, expressed	0.410833	-0.934186	-0.640211	-0.190923	-0.659675	-1.63378
CiPaw.13G028900	Phosphoglycerate mutase family protein	Putative phosphoglycerate mutase	phosphoglycerate mutase, putative, expressed	1.1408	1.34309	0.633069	0.601527	0.902598	2.02485
CiPaw.13G033300	0	0	expressed protein	0.418241	0.863033	0.249084	0.325691	0.248	1.56282
CiPaw.13G047900	0	0	CAMK_CAMK_like_CG18020d.1 - CAMK includes calcium/calmodulin depedent protein kinases, expressed	0.288208	0.192833	1.35089	0.853437	0.867073	2.01487
CiPaw.13G048400	DNAse I-like superfamily protein	Inositol polyphosphate related phosphatase	endonuclease/exonuclease/phosphatase family domain containing protein, expressed	0.396862	-0.93685	-1.14034	0.480611	-0.88908	-1.69032
CiPaw.13G055100	0	0	0	-0.303775	-0.902161	-0.734497	0.16461	-0.550461	-1.69984
CiPaw.13G056800	0	(1 of 1) PTHR11926//PTHR11926:SF16 - GLUCOSYL/GLUCURONOSYL TRANSFERASES // PROTEIN UGT-61-RELATED	UDP-glucoronosyl/UDP-glucosyl transferase, putative, expressed	0.820478	3.06855	2.73828	1.76975	3.4998	4.13775
CiPaw.13G059800	0	Cytochrome P450, CYP197 superfamily, CYP197B family	cytochrome P450 72A1, putative, expressed	0.974357	0.335166	0.31233	0.135731	0.162034	1.60202
CiPaw.13G063900	0	0	0	1.10821	2.32631	2.39065	0.923366	1.1724	3.43638
CiPaw.13G064900	with no lysine (K) kinase 4	WNK protein kinase	STE_PAK_Ste20_Slob_Wnk.3 - STE kinases include homologs to sterile 7, sterile 11 and sterile 20 from yeast, expressed	0.711033	0.900787	0.903576	0.749783	0.888089	1.69917
CiPaw.13G066100	0	0	peroxidase precursor, putative, expressed	2.43056	1.77375	0.60779	1.28174	1.35806	2.84708
CiPaw.13G071400	0	0	0	-0.368179	-4.50101	-1.32927	-1.0269	-1.85566	-3.03807
CiPaw.13G075300	0	0	resistance protein T10rga2-1A, putative, expressed	1.00859	1.46267	0.820156	0.841297	1.68923	2.84957
CiPaw.13G075600	PHD finger transcription factor, putative	0	PHD finger family protein, putative, expressed	1.19663	1.01816	0.781819	0.416779	0.364187	1.77088
CiPaw.13G076100	0	(1 of 15) PTHR23155 - LEUCINE-RICH REPEAT-CONTAINING PROTEIN	0	1.27041	1.01073	0.197584	0.562044	0.715878	1.5236
CiPaw.13G079400	Quinone reductase family protein	AGG3 Paralog	0	-0.164235	1.09475	0.746098	0.342208	0.811297	1.57052
CiPaw.13G081000	Glycosyl hydrolase family protein	0	periplasmic beta-glucosidase precursor, putative, expressed	1.94974	1.8641	1.47376	0.376386	0.924059	2.67625
CiPaw.13G086300	UDP-glucosyl transferase 76E2	(1 of 1) PTHR11926//PTHR11926:SF16 - GLUCOSYL/GLUCURONOSYL TRANSFERASES // PROTEIN UGT-61-RELATED	0	0.945491	1.38321	2.32397	0.716679	0.386011	3.43154
CiPaw.13G088600	senescence-associated gene 13	Tropine dehydrogenase/reductase	0	0.975323	3.65916	5.2233	1.19742	3.5014	7.32782
CiPaw.13G092300	0	0	0	0.945853	0.799811	0.850556	0.288081	0.779804	2.36021
CiPaw.13G094600	metallothionein 2A	0	0	-0.303198	-0.392442	-0.886875	0.0408722	-0.150599	-2.12205
CiPaw.13G095600	heat shock protein 18.2	heat shock protein 22A	hsp20/alpha crystallin family protein, putative, expressed	0.214817	-0.868446	-1.94985	-0.482477	-0.261924	-3.9245
CiPaw.13G096300	0	0	0	1.00909	1.17855	0.848748	0.234196	0.529812	1.76848
CiPaw.13G106500	LOB domain-containing protein 11	0	DUF260 domain containing protein, putative, expressed	1.02651	1.62864	0.576579	-0.395789	0.171912	3.42073
CiPaw.13G120300	0	0	short-chain dehydrogenase/reductase, putative, expressed	-1.19745	-2.31124	0.363553	-0.133631	-1.92535	-4.46584
CiPaw.13G144300	RING/U-box superfamily protein	0	0	-0.37995	1.30373	1.37435	0.791056	1.4328	1.76856
CiPaw.13G146900	0	0	0	-0.532852	-1.61829	0.0390882	-0.274951	-1.32934	-2.08782
CiPaw.13G168800	0	0	0	-0.610708	-0.203806	1.17078	0.510653	0.985425	2.27206
CiPaw.13G169100	0	(1 of 6) PF08263 - Leucine rich repeat N-terminal domain (LRRNT_2)	0	0.629165	1.49376	2.06409	1.58052	2.0364	3.61168
CiPaw.13G172200	Disease resistance-responsive (dirigent-like protein) family protein	0	dirigent, putative, expressed	0.878652	1.34474	0.663772	0.283348	1.25046	1.71976
CiPaw.13G176000	0	(1 of 1) PTHR31223:SF11 - LOG FAMILY PROTEIN YJL055W	uncharacterized protein PA4923, putative, expressed	0.588687	1.21096	0.617371	1.50179	1.26349	2.24827
CiPaw.13G178100	0	0	0	2.08638	2.48866	1.91527	0.0389735	0.914204	4.15544
CiPaw.13G178200	0	0	0	2.21493	2.56265	1.83366	0.0479428	0.926981	4.17618
CiPaw.14G005200	0	0	0	1.51227	2.26679	0.842566	-0.207659	1.75213	2.28802
CiPaw.14G015200	NAD-dependent malic enzyme 1	Malate dehydrogenase, decarboxylating	NAD-dependent malic enzyme, mitochondrial precursor, putative, expressed	0.859613	0.802226	0.456832	0.265944	0.461125	1.52661
CiPaw.14G022500	Plant protein of unknown function (DUF247)	0	0	-0.663149	0.655085	3.12506	-1.34635	-1.33685	4.54172
CiPaw.14G022600	Plant protein of unknown function (DUF247)	0	0	-0.228922	1.6037	1.7229	-0.108679	0.178604	2.31621
CiPaw.14G023300	Plant protein of unknown function (DUF247)	0	0	0.606184	2.74638	0.735038	-0.572328	0.973556	4.29271
CiPaw.14G029300	0	(1 of 1) PTHR11926//PTHR11926:SF16 - GLUCOSYL/GLUCURONOSYL TRANSFERASES // PROTEIN UGT-61-RELATED	glucosyltransferase, putative, expressed	1.55688	1.99737	0.980943	1.46053	1.76192	2.98453
CiPaw.14G033000	ACT domain-containing protein	predicted protein	ACT domain containing protein, expressed	0.850826	1.67719	1.74766	1.22103	1.64751	2.97258
CiPaw.14G046900	0	Cytochrome P450, CYP197 superfamily, CYP197B family	cytochrome P450 72A1, putative, expressed	1.92649	1.94074	3.45715	-0.125073	1.37768	6.7674
CiPaw.14G048300	0	Cytochrome P450, CYP197 superfamily, CYP197B family	cytochrome P450 72A1, putative, expressed	3.35803	3.89976	3.46253	1.23666	3.30713	6.68962
CiPaw.14G048400	0	Cytochrome P450, CYP197 superfamily, CYP197B family	cytochrome P450 72A1, putative, expressed	3.91714	3.08763	1.54738	1.53679	2.3429	4.72931
CiPaw.14G051400	0	0	0	0.769598	1.02962	0.539604	0.875384	1.08407	1.77551
CiPaw.14G052900	0	0	peroxidase precursor, putative, expressed	2.09081	2.84176	5.16867	2.35308	3.15917	7.03532
CiPaw.14G057600	glutamine-dependent asparagine synthase 1	Asparagine synthase	0	-0.717428	1.33192	1.88421	-0.69678	0.42919	2.88099
CiPaw.14G061600	Glycosyl hydrolase family protein	0	periplasmic beta-glucosidase precursor, putative, expressed	1.93811	1.73775	1.15493	0.938307	1.15407	2.09615
CiPaw.14G068100	0	0	oxidoreductase, aldo/keto reductase family protein, putative, expressed	0.680775	1.51703	1.22109	1.84214	1.57602	2.22426
CiPaw.14G072200	C2H2-type zinc finger family protein	0	ZOS3-09 - C2H2 zinc finger protein, expressed	2.05182	2.18644	0.519454	0.485803	0.949951	2.94946
CiPaw.14G077600	0	0	phosphatidylinositol transfer protein alpha isoform, putative, expressed	1.63589	2.03491	0.588532	0.241731	1.84008	2.61005
CiPaw.14G084300	0	Cytochrome P450, CYP4 superfamily	0	1.28896	1.32777	0.938102	0.327217	1.43652	5.05781
CiPaw.14G087100	0	0	0	2.06934	1.82084	2.92205	1.257	1.49927	5.2445
CiPaw.14G088500	0	0	0	1.58684	1.72826	1.22883	0.780038	1.01643	3.52201
CiPaw.14G094000	Protein of unknown function (DUF3049)	0	expressed protein	-1.60166	-1.36658	-0.459626	-0.450195	-0.55942	-1.90219
CiPaw.14G096700	0	0	expressed protein	1.10591	0.711563	0.708076	0.154072	0.449118	2.67383
CiPaw.14G116100	0	0	glycosyl hydrolases family 17, putative, expressed	1.27641	2.43021	2.67355	0.279253	1.92302	4.99738
CiPaw.14G116200	0	0	glycosyl hydrolases family 17, putative, expressed	0.839425	2.33572	1.73242	0.468927	1.22143	3.71679
CiPaw.14G116300	0	0	glycosyl hydrolases family 17, putative, expressed	1.13139	1.22879	0.794372	0.37974	0.799143	1.88983
CiPaw.14G119800	xanthine dehydrogenase 1	Xanthine dehydrogenase/oxidase	aldehyde oxidase, putative, expressed	0.918843	0.61514	0.487242	0.437598	0.534314	1.5035
CiPaw.14G119900	0	0	0	1.53733	3.51976	2.88373	0.776969	2.37358	4.18549
CiPaw.14G120100	0	0	0	0.499978	2.88572	3.24047	-0.174977	1.64525	5.76711
CiPaw.14G125700	receptor-like protein kinase 1	0	receptor-like protein kinase, putative, expressed	1.87504	1.37995	0.719939	0.719476	0.570468	1.94446
CiPaw.14G125900	receptor-like protein kinase 1	0	receptor-like protein kinase, putative, expressed	1.72728	1.1871	0.839567	0.696686	0.592068	2.16293
CiPaw.14G126300	receptor-like protein kinase 1	0	receptor-like protein kinase, putative, expressed	1.67153	1.28946	0.941524	0.885559	0.891577	2.15903
CiPaw.14G133900	Family of unknown function (DUF716)	Flagellar/basal body protein 15	plant viral response family protein, putative, expressed	0.119917	-1.53798	-0.252328	0.165332	-1.45383	-1.7925
CiPaw.15G001900	GRAM domain-containing protein / ABA-responsive protein-related	0	GEM, putative, expressed	1.05183	3.03618	0.745646	-0.908009	0.921105	1.54608
CiPaw.15G008700	0	(1 of 1) PTHR11709//PTHR11709:SF33 - MULTI-COPPER OXIDASE // LACCASE-6	laccase precursor protein, putative, expressed	0.524056	0.764216	-0.0175036	0.361772	0.696199	1.67139
CiPaw.15G009400	laccase 14	(1 of 1) PTHR11709//PTHR11709:SF33 - MULTI-COPPER OXIDASE // LACCASE-6	laccase precursor protein, putative, expressed	0.745181	1.34848	1.07288	0.958339	1.45373	3.40028
CiPaw.15G009600	laccase 14	(1 of 1) PTHR11709//PTHR11709:SF33 - MULTI-COPPER OXIDASE // LACCASE-6	laccase precursor protein, putative, expressed	0.320606	1.02154	0.783317	0.950198	1.48959	3.26674
CiPaw.15G009700	0	0	0	2.94786	1.19283	2.0045	3.70952	1.46528	4.03249
CiPaw.15G026000	wall-associated kinase 2	0	OsWAK50 - OsWAK receptor-like protein kinase, expressed	1.95479	1.28715	1.33153	1.00496	1.04617	3.2482
CiPaw.15G026600	0	0	0	1.93543	1.15242	1.54142	0.830262	0.835662	3.69249
CiPaw.15G026700	0	0	0	1.32463	0.955004	0.886113	0.870981	0.571932	2.45086
CiPaw.15G027000	wall-associated kinase 2	0	OsWAK50 - OsWAK receptor-like protein kinase, expressed	2.14309	0.46821	0.424186	0.721773	-0.887532	0.576912
CiPaw.15G032600	0	0	0	1.67267	1.75398	0.906251	0.0871125	1.07216	2.69867
CiPaw.15G037600	Thioredoxin superfamily protein	0	OsGrx_C15 - glutaredoxin subgroup III, expressed	0.35533	2.20208	1.15342	-0.0198351	1.10122	1.36055
CiPaw.15G037800	0	Fructan fructosyltransferase	0	0.541734	0.17555	1.22583	0.427579	-0.196487	1.51778
CiPaw.15G040800	Leucine-rich repeat (LRR) family protein	0	0	1.84471	1.52151	1.61057	1.20362	1.05461	2.863
CiPaw.15G040900	0	0	resistance protein T10rga2-1A, putative, expressed	1.59395	1.27972	1.73334	1.15828	0.87288	3.05067
CiPaw.15G043000	0	0	0	0.654746	0.440448	0.767395	0.230253	0.63136	1.59832
CiPaw.15G043400	0	0	homeobox associated leucine zipper, putative, expressed	0.304732	1.87292	1.49013	0.874063	1.55534	2.2594
CiPaw.15G043500	0	0	expressed protein	0.848589	0.265423	0.48834	0.246509	0.639192	1.79424
CiPaw.15G046000	0	0	homeobox associated leucine zipper, putative, expressed	-0.795307	-1.49406	-0.681418	0.247197	-0.470066	-1.9388
CiPaw.15G047000	0	0	NAD dependent epimerase/dehydratase family protein, putative, expressed	0.270117	0.68199	1.13163	0.408871	0.75446	2.35559
CiPaw.15G047200	0	0	NAD dependent epimerase/dehydratase family protein, putative, expressed	1.04343	1.19015	1.68362	0.108391	0.804918	2.67488
CiPaw.15G049400	cytochrome P450, family 81, subfamily K, polypeptide 1	Cytochrome P450, CYP4 superfamily	cytochrome P450, putative, expressed	1.08216	1.08978	1.26782	0.823702	0.93052	2.32726
CiPaw.15G056400	alpha-amylase-like	Alpha-amylase	alpha-amylase precursor, putative, expressed	1.16573	1.80269	1.53465	-0.303121	0.737978	3.09413
CiPaw.15G061800	0	0	expressed protein	-0.637305	-1.47208	-0.52113	-0.313897	-0.91332	-2.12504
CiPaw.15G062500	phospholipase A 2A	0	patatin, putative, expressed	-0.664762	-1.1081	-0.615218	0.160547	-0.203784	-2.04147
CiPaw.15G064300	Plant protein of unknown function (DUF247)	0	0	0.915293	0.719802	0.653778	0.069761	0.281974	1.61755
CiPaw.15G064600	0	Cytochrome P450, CYP4 superfamily	0	0.391277	1.70321	2.36472	-0.481036	1.51516	4.87415
CiPaw.15G064800	glutamate receptor 2.8	0	glutamate receptor, putative, expressed	0.688049	0.374951	0.145162	-0.138656	-0.170876	2.39106
CiPaw.15G065700	0	0	0	3.90827	6.97149	5.23571	0.916025	6.44328	8.61229
CiPaw.15G067100	0	Cytochrome P450, CYP4 superfamily	0	0.211544	3.02416	3.12647	0.66028	1.83768	3.97031
CiPaw.15G067300	0	Cytochrome P450, CYP4 superfamily	0	-0.34889	1.63968	1.03051	1.13042	1.39645	1.2692
CiPaw.15G068200	0	Cytochrome P450, CYP4 superfamily	0	1.2076	1.42712	0.534755	0.626121	1.49448	2.23827
CiPaw.15G068400	0	Cytochrome P450, CYP4 superfamily	0	0.189781	0.52454	0.236684	0.978951	0.783928	2.61422
CiPaw.15G072800	0	(1 of 1) PF04678 - Mitochondrial calcium uniporter (MCU)	E2F-related protein, putative, expressed	-0.816352	1.01365	1.23127	0.583924	1.84488	2.41056
CiPaw.15G079300	RAD-like 5	0	MYB family transcription factor, putative, expressed	0.539938	0.0319628	0.30347	-0.558632	0.238773	1.58454
CiPaw.15G079400	0	0	0	2.03061	2.27011	2.24828	0.732073	1.01823	4.29916
CiPaw.15G080000	0	0	0	0.652565	1.5976	1.89089	0.52287	0.679529	4.04204
CiPaw.15G080400	ARM repeat superfamily protein	0	bg55, putative, expressed	0.824503	0.872981	0.750584	0.377619	0.592954	1.55977
CiPaw.15G082500	leucine-rich repeat transmembrane protein kinase family protein	(1 of 6) PF08263 - Leucine rich repeat N-terminal domain (LRRNT_2)	receptor-like protein kinase 2 precursor, putative, expressed	0.445804	0.800014	0.4073	-0.317207	-0.380847	1.53676
CiPaw.15G083600	0	0	0	0.345748	1.20222	0.730937	0.748227	1.04601	1.72006
CiPaw.15G083800	Glycolipid transfer protein (GLTP) family protein	(1 of 1) KOG4189 - Uncharacterized conserved protein	GLTP domain containing protein, putative, expressed	2.5029	2.70825	-0.0529822	0.810935	1.4454	3.14746
CiPaw.15G092500	0	Spermine synthase	0	-0.445121	-0.00744441	-0.449447	0.164509	-0.103973	-1.71929
CiPaw.15G113300	receptor like protein 15	(1 of 6) PF08263 - Leucine rich repeat N-terminal domain (LRRNT_2)	leucine-rich repeat family protein, putative, expressed	1.26883	1.85331	1.42483	0.748648	1.53555	2.92184
CiPaw.15G114000	0	0	0	2.28716	2.11444	0.644793	0.709254	1.12546	2.98186
CiPaw.15G114600	0	0	0	1.24108	1.16582	0.689018	-0.153916	0.606738	1.86117
CiPaw.15G116300	0	0	0	2.02638	2.34735	0.864841	0.500545	1.26083	3.15921
CiPaw.15G117300	terpene synthase-like sequence-1,8-cineole	0	0	3.39204	1.31052	1.89321	1.34877	0.564769	6.70808
CiPaw.15G118900	0	(1 of 15) PTHR23155 - LEUCINE-RICH REPEAT-CONTAINING PROTEIN	0	0.418512	0.599792	0.536563	-0.0979147	0.59518	1.91562
CiPaw.15G119200	0	(1 of 15) PTHR23155 - LEUCINE-RICH REPEAT-CONTAINING PROTEIN	0	1.67901	1.19041	0.979944	0.361216	0.324153	2.2701
CiPaw.15G128800	0	Chitinase-like hydrolase	0	-0.00367309	1.55175	2.10663	-0.305918	0.307447	4.11161
CiPaw.15G129700	0	0	0	1.38262	2.01355	1.37945	-0.42832	0.85002	2.61324
CiPaw.15G132400	Calmodulin binding protein-like	0	calmodulin binding protein, putative, expressed	1.97291	1.20705	1.37658	-0.214758	-0.037746	3.81603
CiPaw.15G132600	Calmodulin binding protein-like	0	calmodulin binding protein, putative, expressed	1.96672	1.32817	1.473	-0.391632	-0.109994	3.78992
CiPaw.15G133300	Protein kinase superfamily protein	Protein tyrosine kinase	Protein kinase domain containing protein, expressed	1.55473	0.861985	0.515516	-0.312613	0.186537	2.41993
CiPaw.15G133400	0	Protein tyrosine kinase	Protein kinase domain containing protein, expressed	2.02126	1.30095	2.81665	0.936178	1.06728	4.48899
CiPaw.15G133600	0	0	0	1.80852	0.308585	1.08635	0.593517	-0.138429	1.95243
CiPaw.15G133800	Protein kinase superfamily protein	Protein tyrosine kinase	Protein kinase domain containing protein, expressed	0.719366	1.2441	1.01979	0.492084	0.592318	2.47345
CiPaw.15G134100	0	0	0	0.989953	1.01631	0.5911	0.122387	0.430923	1.83109
CiPaw.15G138700	0	Chitinase-like hydrolase	0	0.234037	1.75882	1.8475	-0.108395	0.632503	3.79939
CiPaw.15G141500	wall-associated kinase 2	0	OsWAK50 - OsWAK receptor-like protein kinase, expressed	2.46623	2.8044	3.56329	1.23911	1.53109	5.79236
CiPaw.15G141600	wall-associated kinase 2	(1 of 26) KOG1187 - Serine/threonine protein kinase	OsWAK50 - OsWAK receptor-like protein kinase, expressed	1.41236	0.814229	-0.0921515	0.647068	0.518559	1.66399
CiPaw.15G144000	0	0	0	1.31525	0.792133	0.292925	-0.240015	-0.524078	1.70732
CiPaw.15G146000	0	0	0	1.77459	2.67523	1.9609	0.458059	1.17721	3.79762
CiPaw.15G146600	0	0	0	3.24047	2.94086	2.08064	1.26821	1.88324	4.04518
CiPaw.15G146700	0	0	0	1.98154	2.22287	2.35455	0.505005	1.69273	4.42899
CiPaw.15G146800	0	0	0	1.92037	3.99927	1.15793	1.73212	4.58168	2.76925
CiPaw.15G146900	0	0	0	3.00605	3.38632	2.04836	1.18767	2.50761	4.42373
CiPaw.15G147000	0	0	0	2.902	3.47496	3.40602	1.01456	2.30812	5.51182
CiPaw.15G155300	phloem protein 2 A5	0	0	0.866988	1.16363	0.618302	0.498737	0.72763	1.71356
CiPaw.15G157300	0	0	0	2.72652	1.70626	0.930633	0.988124	0.768492	2.61094
CiPaw.15G157400	disease resistance protein (TIR-NBS-LRR class), putative	(1 of 15) PTHR23155 - LEUCINE-RICH REPEAT-CONTAINING PROTEIN	0	1.28889	1.02459	0.835572	-0.000393889	-0.0185428	2.28997
CiPaw.15G162400	0	0	0	1.70921	1.61069	1.37094	0.796376	1.44238	3.01866
CiPaw.15G163200	0	0	0	0.595121	1.30656	0.815886	0.589392	0.986209	2.21594
CiPaw.15G163300	0	S-adenosylmethionine decarboxylase	CPuORF7 - conserved peptide uORF-containing transcript, expressed	0.628774	1.2935	0.830477	0.45885	0.897899	2.09331
CiPaw.15G169600	0	(1 of 15) PTHR23155 - LEUCINE-RICH REPEAT-CONTAINING PROTEIN	0	0.878765	0.829225	0.585716	0.199552	0.488593	1.91215
CiPaw.15G170100	0	0	0	1.69905	1.62952	0.934108	1.56903	0.819403	2.52082
CiPaw.15G170300	0	0	0	1.98007	2.28882	0.19457	1.09746	0.827844	2.22165
CiPaw.15G170600	0	(1 of 15) PTHR23155 - LEUCINE-RICH REPEAT-CONTAINING PROTEIN	0	1.57224	1.30605	-0.00386739	0.762338	-0.436952	0.932851
CiPaw.15G171300	H(+)-ATPase 8	P-type ATPase/cation transporter, plasma membrane	0	1.39396	0.704268	0.535073	0.329117	0.243919	1.54249
CiPaw.15G171800	0	0	0	3.42757	3.61257	2.91454	2.96679	2.96525	5.50318
CiPaw.15G171900	0	0	0	0.207901	0.352568	-0.0712596	0.139512	-0.417253	1.53762
CiPaw.15G172100	0	Chitinase-like hydrolase	0	-0.14853	1.72897	2.18	-0.316962	0.376162	4.40138
CiPaw.15G172300	0	(1 of 1) PTHR11709//PTHR11709:SF33 - MULTI-COPPER OXIDASE // LACCASE-6	0	-0.497888	-0.135199	-0.468991	0.353036	0.3361	1.7941
CiPaw.15G172500	0	Chitinase-like hydrolase	0	-0.871113	1.83562	2.42436	-0.573872	-0.494098	4.15065
CiPaw.15G178300	0	(1 of 15) PTHR23155 - LEUCINE-RICH REPEAT-CONTAINING PROTEIN	0	1.12417	1.15361	0.293463	0.0923043	-0.714612	1.79462
CiPaw.15G178600	toll/interleukin-1 receptor-like	0	0	1.78014	2.20151	0.166696	0.391072	0.376968	1.95502
CiPaw.15G178700	0	0	0	1.908	1.9443	0.0715426	0.528566	0.29821	1.98488
CiPaw.15G178800	0	0	resistance protein T10rga2-1A, putative, expressed	2.48622	2.35055	0.436433	0.640064	0.744105	2.38619
CiPaw.15G179400	0	0	0	0.871968	2.04105	1.19607	0.626138	1.11573	1.62828
CiPaw.15G180200	0	0	plant protein of unknown function domain containing protein, expressed	-0.430175	0.48446	0.895858	-0.192159	-0.0210902	3.06432
CiPaw.16G016400	0	0	0	1.82117	1.7521	1.105	1.06314	1.7352	1.7558
CiPaw.16G017300	0	PWR motif protein	plant-specific domain TIGR01615 family protein, expressed	1.53366	0.997276	0.00281276	0.407692	0.473714	1.66642
CiPaw.16G024500	amino acid permease 3	0	amino acid transporter, putative, expressed	-0.377123	0.637979	0.64391	-1.19942	0.81039	1.65568
CiPaw.16G026800	P-loop containing nucleoside triphosphate hydrolases superfamily protein	Kinesin motor protein	0	1.8465	1.28754	1.14017	0.846365	1.04497	2.26465
CiPaw.16G027800	Thioredoxin superfamily protein	0	OsGrx_C15 - glutaredoxin subgroup III, expressed	0.375149	1.33354	0.700537	1.0175	1.23464	1.99461
CiPaw.16G031400	0	0	0	0.508906	1.31555	1.18018	0.619457	0.986742	2.11938
CiPaw.16G032000	0	0	0	1.98436	2.23368	1.6124	0.950489	1.37545	3.5634
CiPaw.16G047400	0	0	0	1.80698	1.07688	0.411036	0.574161	0.0859536	1.0561
CiPaw.16G049100	glutamate receptor 2.2	0	glutamate receptor, putative, expressed	1.27312	1.14362	0.222264	0.776813	0.88808	1.78248
CiPaw.16G049200	0	0	0	2.86	2.4394	1.19275	0.532044	1.08145	3.38432
CiPaw.16G049300	0	0	0	2.8474	2.15798	1.25234	0.574223	1.08473	3.34345
CiPaw.16G049400	0	0	0	2.57757	2.20123	1.18466	0.524333	1.07931	3.23089
CiPaw.16G050000	0	0	0	0.856429	0.691349	0.563207	0.323162	0.485174	1.56767
CiPaw.16G066300	0	response regulator of two-component system	0	1.14532	2.16637	1.42299	1.27426	2.34229	2.80899
CiPaw.16G066500	0	0	0	-0.434639	0.0352895	-0.373807	-0.385698	-0.112811	-1.81116
CiPaw.16G069300	0	0	NBS-LRR disease resistance protein, putative, expressed	0.29991	0.89079	1.55744	1.28125	0.200894	1.78043
CiPaw.16G073600	YELLOW STRIPE like 5	0	transposon protein, putative, unclassified, expressed	0.514817	1.25679	0.723407	-0.251783	-0.510148	1.85195
CiPaw.16G073900	0	0	0	-2.99203	-0.471894	-0.475012	-0.547548	-0.183026	0.961279
CiPaw.16G076100	alpha-galactosidase 2	Alpha-galactosidase	alpha-galactosidase precursor, putative, expressed	1.43759	2.02901	0.506276	0.407314	1.68474	2.9659
CiPaw.16G076200	alpha-galactosidase 2	Alpha-galactosidase	alpha-galactosidase precursor, putative, expressed	0.978754	2.4539	1.45056	0.480293	1.64204	4.08314
CiPaw.16G076500	0	(1 of 15) PTHR23155 - LEUCINE-RICH REPEAT-CONTAINING PROTEIN	0	1.66127	0.947872	0.202775	0.248342	-0.166772	1.40527
CiPaw.16G077900	Leucine-rich repeat protein kinase family protein	(1 of 546) 2.7.11.1 - Non-specific serine/threonine protein kinase / Threonine-specific protein kinase	leucine-rich repeat family protein, putative, expressed	2.41726	1.41252	0.818327	0.684565	0.865739	2.65499
CiPaw.16G080800	0	0	0	1.26282	0.888066	1.21235	0.892238	0.544799	2.34111
CiPaw.16G080900	Toll-Interleukin-Resistance (TIR) domain family protein	0	0	1.62392	1.07857	0.581577	0.836906	-0.737462	1.76941
CiPaw.16G082300	0	0	NB-ARC domain containing protein, expressed	1.19798	1.52858	0.612048	0.893455	1.02195	1.73955
CiPaw.16G085400	Eukaryotic aspartyl protease family protein	0	eukaryotic aspartyl protease domain containing protein, expressed	1.05323	0.83986	0.597392	-0.155538	0.109146	1.73302
CiPaw.16G089400	Protein of unknown function, DUF599	0	0	0.526409	1.39908	0.326715	0.953157	1.17927	2.63779
CiPaw.16G093700	0	Sel-1 like protein	Sel1 repeat domain containing protein, putative, expressed	0.664979	1.13094	1.16884	-0.300073	0.418362	2.26073
CiPaw.16G100400	cyclic nucleotide-binding transporter 1	0	cyclic nucleotide-gated ion channel, putative, expressed	1.04939	0.906688	0.541345	0.300348	0.377929	1.60522
CiPaw.16G102100	Leucine-rich receptor-like protein kinase family protein	(1 of 6) PF08263 - Leucine rich repeat N-terminal domain (LRRNT_2)	receptor-like protein kinase HAIKU2 precursor, putative, expressed	0.89161	0.968388	0.745193	0.744017	1.076	1.76046
CiPaw.16G102200	Leucine-rich repeat transmembrane protein kinase family protein	(1 of 6) PF08263 - Leucine rich repeat N-terminal domain (LRRNT_2)	receptor-like protein kinase HAIKU2 precursor, putative, expressed	-0.36078	-0.691848	-1.19832	0.21029	-0.308298	-2.15735
CiPaw.16G105000	0	Terpenoid cylase	0	1.30742	1.46283	0.600808	0.70188	1.31685	1.85971
CiPaw.16G109100	Toll-Interleukin-Resistance (TIR) domain family protein	0	0	0.690227	1.25376	1.04087	0.512405	0.104193	2.01519
CiPaw.16G109200	0	(1 of 15) PTHR23155 - LEUCINE-RICH REPEAT-CONTAINING PROTEIN	0	0.709511	1.45166	1.08774	0.527596	0.148455	2.08077
CiPaw.16G109500	0	0	0	0.96431	1.43859	0.993397	0.52642	0.00948712	1.92397
CiPaw.16G112700	0	0	0	1.50984	1.52502	1.54313	-0.482371	0.187924	2.15186
CiPaw.16G117500	(1 of 1) PTHR35121:SF2 - GB	0	0	1.26815	2.63718	2.48318	3.18269	1.80948	3.0818
