# Supplementary material for: Transcriptome analysis under pecan scab infection reveals the molecular mechanisms of the defense response in pecans
Source: PLoS One. 2024 Nov 21;19(11):e0313878. doi: 10.1371/journal.pone.0313878 (PMC11581225; doi:10.1371/journal.pone.0313878)
Supplement: S10 Table — (XLSX) [file pone.0313878.s013.xlsx]

## Sheet: Sheet1
S10 Table. Gene ID, related function and log2fold change of genes in module 4 (M4)
Gene ID	Best-hit (Arabidopsis thaliana)	Best-hit (Chlamydomonas reinhardtii)	Best-hit (Oryza sativa)	Pa-OK-11 Vs. Control			De-Tif-11 Vs. Control
				24hpi	48hpi	96hpi	24hpi	48hpi	96hpi
CiPaw.01G012500				1.70516	0.962724	0.325972	1.02819	-0.2357	3.40181
CiPaw.01G025500	Disease resistance protein (CC-NBS-LRR class) family			1.14203	0.518577	0.389732	-0.990634	-1.80922	1.65975
CiPaw.01G031700	calmodulin-like 41		EF hand family protein, putative, expressed	1.62401	1.03517	-0.937823	0.608788	-0.123439	0.374814
CiPaw.01G035700	Major facilitator superfamily protein			0.486642	0.671249	1.7875	0.344299	0.952272	1.82335
CiPaw.01G045100	Phosphatidic acid phosphatase (PAP2) family protein	(1 of 1) K07252 - dolichyldiphosphatase (E3.6.1.43)	phosphatase, putative, expressed	0.52621	0.510559	-0.421239	-0.805577	-2.69733	0.263871
CiPaw.01G047700	alpha/beta-Hydrolases superfamily protein	(1 of 5) KOG2551 - Phospholipase/carboxyhydrolase		2.22622	1.00119	0.768136	0.750633	0.735805	3.26587
CiPaw.01G057100				1.89302	0.87818	1.77496	-0.143852	-0.0327147	4.11343
CiPaw.01G058900	actin depolymerizing factor 11		actin-depolymerizing factor, putative, expressed	4.02791	0.319771	1.37245	2.47583	0.203035	3.57769
CiPaw.01G061600		(1 of 1) K04733 - interleukin-1 receptor-associated kinase 4 (IRAK4)		0.270109	-0.630482	-0.653745	-0.851915	-1.67101	0.303661
CiPaw.01G070800	Protein of unknown function (DUF1191)			2.50295	0.800504	0.469392	0.714637	0.693873	2.38593
CiPaw.01G077900				3.86359	1.2362	1.65446	0.982934	0.202394	3.80308
CiPaw.01G088700				0.417708	0.532957	-2.00554	-0.809198	-1.45476	-0.00444297
CiPaw.01G113400				1.63234	0.678129	-0.0806692	0.450494	0.579174	0.675413
CiPaw.01G119500				1.57932	1.50268	0.386963	0.993121	1.00416	1.70575
CiPaw.01G124000				1.0664	0.817063	0.249579	0.00745085	-0.118159	1.66986
CiPaw.01G126100				2.3656	2.10845	1.85647	0.927854	0.935661	4.16021
CiPaw.01G143200			pathogenesis-related Bet v I family protein, putative, expressed	3.03669	1.85196	1.68138	0.974349	1.30582	3.76164
CiPaw.01G143300			pathogenesis-related Bet v I family protein, putative, expressed	2.59416	1.64526	1.08706	1.05031	1.46331	4.41377
CiPaw.01G143800			pathogenesis-related Bet v I family protein, putative, expressed	0.963567	0.840558	0.828152	0.404251	0.630261	1.86258
CiPaw.01G143900			pathogenesis-related Bet v I family protein, putative, expressed	1.75985	0.575088	-0.17048	0.494408	-0.0858491	1.85839
CiPaw.01G146400		3-hydroxyacyl-CoA dehydrogenase		2.53134	1.79267	0.181164	1.23402	1.5391	1.48004
CiPaw.01G155900		Histidine-aspartic acid phosphotransferase	histidine-containing phosphotransfer protein, putative, expressed	1.21225	0.0163354	-0.499094	0.747545	-0.870823	-1.65243
CiPaw.01G164300	Major facilitator superfamily protein		transporter family protein, putative, expressed	2.23626	0.871852	1.62289	-0.228862	1.26932	4.21195
CiPaw.01G171600	homolog of carrot EP3-3 chitinase		CHIT1 - Chitinase family protein precursor, expressed	0.432098	0.0936305	0.0993806	-0.581542	-0.329354	1.60463
CiPaw.01G171900				1.82865	2.11944	-0.50563	1.48447	0.890919	2.34288
CiPaw.01G172100				2.084	1.23414	0.195358	0.720524	0.526409	2.43965
CiPaw.01G172200				1.85495	0.777501	-0.0573488	0.640564	-0.642018	4.1019
CiPaw.01G172500				1.80413	0.988256	0.703654	1.45491	0.261928	3.81839
CiPaw.01G172600				2.19815	1.1871	0.337709	1.35992	0.482997	3.90566
CiPaw.01G172700				2.79778	2.69077	2.54815	-0.557162	2.8101	5.76079
CiPaw.01G182400	Protein phosphatase 2C family protein			1.54943	1.38573	0.352432	0.676045	0.870717	1.38575
CiPaw.01G184900	myb domain protein 15	(1 of 23) PTHR10641 - MYB-LIKE DNA-BINDING PROTEIN MYB	MYB family transcription factor, putative, expressed	2.70025	1.91081	1.5935	1.62035	1.22862	4.8534
CiPaw.01G186300	ethylene response factor 1		AP2 domain containing protein, expressed	0.617848	-0.0898244	-0.548905	-0.329423	0.00638332	1.74231
CiPaw.01G186500	Integrase-type DNA-binding superfamily protein		AP2 domain containing protein, expressed	0.538971	0.309609	-1.33882	-0.164059	0.0801849	2.66974
CiPaw.01G193900	calmodulin 8			0.557385	0.226016	0.0649121	-1.45325	-1.81755	0.506098
CiPaw.01G195400				2.60827	1.18054	0.764617	1.43194	1.15425	2.16001
CiPaw.01G213400	GDSL lipase 1	(1 of 5) 2.3.1.43 - Phosphatidylcholine--sterol O-acyltransferase / Phospholipid--cholesterol acyltransferase		1.95608	0.756608	0.667429	1.2752	0.682528	2.95088
CiPaw.01G217900	Protein kinase superfamily protein	(1 of 26) PTHR24362 - SERINE/THREONINE-PROTEIN KINASE NEK	protein kinase APK1B, chloroplast precursor, putative, expressed	1.89204	1.41324	0.750376	0.759335	0.556965	3.179
CiPaw.01G218600	proline-rich family protein			2.45893	1.62663	-1.32185	1.25984	0.68479	0.597308
CiPaw.01G223900	Glycosyl hydrolases family 32 protein	Fructan fructosyltransferase		1.68578	0.86232	0.746032	-0.0504887	-0.00827198	3.5254
CiPaw.01G233400	Ankyrin repeat family protein	(1 of 5) PTHR22849//PTHR22849:SF39 - WDSAM1 PROTEIN // SUBFAMILY NOT NAMED		2.28323	-1.28749	-0.550437	-1.0798	-1.79709	0.459044
CiPaw.01G242200	pleiotropic drug resistance 12	(1 of 1) PTHR19241//PTHR19241:SF307 - ATP-BINDING CASSETTE TRANSPORTER // ABC TRANSPORTER G FAMILY MEMBER 34-RELATED	pleiotropic drug resistance protein, putative, expressed	1.86596	0.660383	0.342564	0.595012	0.54828	2.28288
CiPaw.01G243400	HCO3- transporter family	Borate transporter	boron transporter protein, putative, expressed	0.398778	-0.416657	0.461433	-0.663147	-0.961363	4.42411
CiPaw.01G247300		(1 of 1) PF02298 - Plastocyanin-like domain (Cu_bind_like)	plastocyanin-like domain containing protein, putative, expressed	2.64882	1.9726	1.54583	-0.0356042	-0.125778	5.08892
CiPaw.01G247500		(1 of 1) PF02298 - Plastocyanin-like domain (Cu_bind_like)	plastocyanin-like domain containing protein, putative, expressed	3.07533	2.26034	1.63825	0.487549	0.580504	4.51576
CiPaw.01G247600		(1 of 1) PF02298 - Plastocyanin-like domain (Cu_bind_like)		3.27059	2.14993	0.87694	0.410862	1.07224	4.44262
CiPaw.01G247700		(1 of 1) PF02298 - Plastocyanin-like domain (Cu_bind_like)		2.4565	2.56046	4.08392	1.54667	0.861051	5.60306
CiPaw.01G250800	Transmembrane amino acid transporter family protein	Amino acid transporter	transmembrane amino acid transporter protein, putative, expressed	-0.584697	-0.252593	-0.548549	0.845471	-0.00362253	-1.55161
CiPaw.01G254500	WRKY DNA-binding protein 40		WRKY71, expressed	0.660215	-0.236052	0.0600247	-0.869485	-1.18919	2.65915
CiPaw.01G256200		(1 of 6) PF08263 - Leucine rich repeat N-terminal domain (LRRNT_2)	receptor-like protein kinase 2 precursor, putative, expressed	-0.969525	-0.764825	-0.0897871	0.503701	0.39927	-1.92134
CiPaw.01G264900				3.79476	1.51645	1.36314	2.09381	0.547616	3.16054
CiPaw.01G267400	Major facilitator superfamily protein	Major facilitator superfamily transporter	nodulin, putative, expressed	1.54825	0.965801	1.31006	0.749403	1.31386	2.61531
CiPaw.01G269700			expressed protein	1.61991	1.49003	-0.391921	0.628349	0.0157573	0.403792
CiPaw.01G276800	RNA-binding (RRM/RBD/RNP motifs) family protein		RNA recognition motif containing protein, putative, expressed	0.665877	-0.289494	-1.14541	-1.02058	-4.0575	-4.60287
CiPaw.01G287900				1.61841	0.865606	0.294739	0.416958	0.548905	1.33789
CiPaw.01G288200	Calcium-dependent lipid-binding (CaLB domain) family protein		C2 domain containing protein, putative, expressed	2.93131	1.98767	0.347777	1.04496	1.15112	2.91493
CiPaw.01G294700				3.07334	1.10757	0	0.889434	1.53489	3.71909
CiPaw.01G304200	Peroxidase superfamily protein		peroxidase precursor, putative, expressed	1.75018	0.894077	0.205333	-0.36485	0.683103	1.237
CiPaw.01G306900	WRKY DNA-binding protein 55			1.52404	0.903258	0.967951	0.431799	-0.866712	2.41614
CiPaw.02G001400	VQ motif-containing protein		VQ domain containing protein, putative, expressed	2.74626	1.2871	0.10044	0.56842	0.205545	2.75193
CiPaw.02G001600			expressed protein	3.23374	2.774	0.61062	1.23945	1.66794	3.03141
CiPaw.02G002900	calcium ATPase 2	Flagellar Associated Protein 10	calcium-transporting ATPase, plasma membrane-type, putative, expressed	1.72806	0.56007	0.847538	-0.6569	-1.00366	1.11641
CiPaw.02G003000				0.950411	0.39674	0.846531	-1.205	-2.51911	1.19262
CiPaw.02G004700			expressed protein	-0.818666	-0.947114	-0.443316	-0.12884	-0.152571	-1.56366
CiPaw.02G005800				4.64812	4.19303	2.15871	0.979535	2.7269	6.31339
CiPaw.02G007800	mitogen-activated protein kinase kinase kinase 21			0.504096	0.433466	-2.8356	0.232615	-0.104651	-1.36614
CiPaw.02G021600	phosphofructokinase 5	Phosphofructokinase	phosphofructokinase, putative, expressed	1.801	0.210657	0.455637	0.520133	0.173189	0.939497
CiPaw.02G024000	4-coumarate:CoA ligase 1	(1 of 1) K18660 - malonyl-CoA/methylmalonyl-CoA synthetase (ACSF3)	AMP-binding domain containing protein, expressed	2.36113	1.18777	-0.0283258	0.883521	1.13215	1.90633
CiPaw.02G024300			expressed protein	2.37908	0.926412	-0.0843073	-0.718391	-1.35043	1.8191
CiPaw.02G024700				1.17993	0.488727	-2.5968	-1.25043	-5.3741	-2.73358
CiPaw.02G025800		Cytochrome P450, CYP120 superfamily		3.00417	2.06627	1.55665	0.738575	1.54793	3.59255
CiPaw.02G031100		(1 of 1) K04733 - interleukin-1 receptor-associated kinase 4 (IRAK4)		2.64167	1.88968	2.02509	0.333905	-0.523762	4.50054
CiPaw.02G031300		(1 of 1) K04733 - interleukin-1 receptor-associated kinase 4 (IRAK4)		3.28259	1.58769	1.15761	0.274196	-0.954216	4.69194
CiPaw.02G031600	SIGNAL PEPTIDE PEPTIDASE-LIKE 4	Signal peptide peptidase, eukaryotic-type	signal peptide peptidase-like 2B, putative, expressed	0.880772	0.247163	0.270976	-0.147081	0.0501442	1.58807
CiPaw.02G033400	brassinosteroid-responsive RING-H2		zinc finger, C3HC4 type domain containing protein, expressed	-0.470216	-0.71131	-0.83988	0.808789	0.108076	-2.75256
CiPaw.02G035700	Late embryogenesis abundant protein		late embryogenesis abundant protein, putative, expressed	1.84364	0.144276	-0.424987	-1.53721	-1.6275	1.09513
CiPaw.02G040100				1.16632	0.82417	1.12402	-0.37971	-0.452522	2.92076
CiPaw.02G043100	(1 of 1) PTHR33472:SF1 - EXTENSIN-RELATED			1.74185	1.36619	0.678389	0.0225025	0.613817	1.70395
CiPaw.02G043400		Cytochrome b5 flavohemoprotein		3.81811	1.45003	1.96275	1.53286	1.1447	3.79151
CiPaw.02G043500	cysteine-rich RLK (RECEPTOR-like protein kinase) 29	Protein tyrosine kinase		1.59862	0.693444	0.214434	-0.458744	-0.107153	1.70904
CiPaw.02G043900	SAUR-like auxin-responsive protein family		OsSAUR29 - Auxin-responsive SAUR gene family member, expressed	0.368474	-0.110531	-2.65555	-0.187541	-1.3601	-2.37725
CiPaw.02G063000	indole-3-acetate beta-D-glucosyltransferase	(1 of 1) PTHR11926//PTHR11926:SF16 - GLUCOSYL/GLUCURONOSYL TRANSFERASES // PROTEIN UGT-61-RELATED	UDP-glucoronosyl and UDP-glucosyl transferase domain containing protein, expressed	-0.573704	-0.543129	0.162692	1.5478	0.973026	0.623124
CiPaw.02G072200	myb domain protein 108		MYB family transcription factor, putative, expressed	0.65616	0.918728	0.227162	0.0125234	-0.159866	2.25636
CiPaw.02G072300	gibberellin 2-oxidase 6		gibberellin 2-oxidase, putative, expressed	0.599488	0.315692	0.346936	0.739675	0.148889	1.63177
CiPaw.02G077300				2.14736	1.54129	1.823	1.1368	1.07357	2.88733
CiPaw.02G078000			pathogenesis-related Bet v I family protein, putative, expressed	1.51222	1.28915	1.89838	0.289389	0.921399	3.56299
CiPaw.02G078200			pathogenesis-related Bet v I family protein, putative, expressed	1.70621	1.73093	1.98369	1.19091	1.73007	2.98934
CiPaw.02G083400		R-SNARE, VAMP72-family		1.43086	1.53011	0.0971228	0.37431	-0.16789	1.08513
CiPaw.02G089100	DUF679 domain membrane protein 2	(1 of 1) PTHR31621//PTHR31621:SF1 - FAMILY NOT NAMED // DUF679 DOMAIN MEMBRANE PROTEIN 1	expressed protein	2.13416	-0.227759	0.793974	0.609481	0.299072	3.04045
CiPaw.02G095900	Major facilitator superfamily protein		transporter family protein, putative, expressed	0.344073	0.391032	0.900348	-0.239985	0.239049	1.63242
CiPaw.02G099300	NAD(P)-binding Rossmann-fold superfamily protein	Short-chain dehydrogenase/reductase	carbonyl reductase 3, putative, expressed	3.08497	2.95127	4.12658	1.472	1.17801	6.96546
CiPaw.02G101800			CHIT2 - Chitinase family protein precursor, expressed	1.60054	0.936755	-0.0857239	-0.263237	-0.0844719	2.48453
CiPaw.02G102300			CHIT2 - Chitinase family protein precursor, expressed	0.880968	0.466228	0.181958	-0.591337	-0.553532	1.83992
CiPaw.02G102400			CHIT2 - Chitinase family protein precursor, expressed	0.597196	0.556262	0.151097	0.0174432	0.0103093	2.01552
CiPaw.02G102600				2.87342	1.71986	0.754754	1.24476	0.446855	4.18059
CiPaw.02G102700				4.84671	1.52922	0	1.67924	-3.42542	3.16177
CiPaw.02G102800				2.06716	1.88867	-2.26213	0.72572	0.18577	-2.04443
CiPaw.02G106000				0.766938	1.33446	1.15377	0.353648	1.06405	2.34197
CiPaw.02G107900	proton gradient regulation 5	Proton-gradient related	PGR5, putative, expressed	1.71577	-0.320827	0.0395852	0.0321831	-0.444538	0.991763
CiPaw.02G110600	Protein phosphatase 2C family protein			1.63393	0.718095	0.531129	0.707464	0.665579	2.93069
CiPaw.02G112400	myb domain protein 15	(1 of 23) PTHR10641 - MYB-LIKE DNA-BINDING PROTEIN MYB	MYB family transcription factor, putative, expressed	2.94989	2.51276	2.0481	1.712	1.79479	4.83651
CiPaw.02G113400	ethylene response factor 1		AP2 domain containing protein, expressed	1.77443	0.71914	0.791087	1.1148	0.625714	3.17224
CiPaw.02G118000	CBL-interacting protein kinase 7		CAMK_KIN1/SNF1/Nim1_like.17 - CAMK includes calcium/calmodulin depedent protein kinases, expressed	1.32133	0.845227	0.279122	0.713296	0.501104	1.79888
CiPaw.02G119000	ATPase E1-E2 type family protein / haloacid dehalogenase-like hydrolase family protein	Flagellar Associated Protein 10	calcium-transporting ATPase, plasma membrane-type, putative, expressed	0.517917	-0.287051	0.672213	-1.72268	-3.25797	2.60737
CiPaw.02G119300	ATPase E1-E2 type family protein / haloacid dehalogenase-like hydrolase family protein	Flagellar Associated Protein 10	calcium-transporting ATPase, plasma membrane-type, putative, expressed	1.88128	1.41504	1.35114	-0.571235	-2.07933	3.0191
CiPaw.02G119400	ATPase E1-E2 type family protein / haloacid dehalogenase-like hydrolase family protein	Flagellar Associated Protein 10	calcium-transporting ATPase, plasma membrane-type, putative, expressed	0.620028	0.0194481	0.053975	-1.66265	-1.71628	1.18783
CiPaw.02G132400	GDSL lipase 1	(1 of 5) 2.3.1.43 - Phosphatidylcholine--sterol O-acyltransferase / Phospholipid--cholesterol acyltransferase		1.66974	1.28455	2.35789	0.362673	0.678174	3.82839
CiPaw.02G132600		(1 of 1) PTHR11200//PTHR11200:SF119 - INOSITOL 5-PHOSPHATASE // PHOSPHOINOSITIDE PHOSPHATASE SAC9-RELATED		1.72525	0.686469	-0.322916	0.695508	0.223244	0.615999
CiPaw.02G132800				0.428277	1.33721	1.15353	-1.1308	-0.978849	3.02869
CiPaw.02G132900				0.418749	2.34229	-1.2466	-1.0398	0.645513	-2.3527
CiPaw.02G141600			phosphoethanolamine/phosphocholine phosphatase, putative, expressed	2.34053	1.72872	0.360878	0.39337	1.62526	2.57535
CiPaw.02G147100	Ankyrin repeat family protein	(1 of 5) PTHR22849//PTHR22849:SF39 - WDSAM1 PROTEIN // SUBFAMILY NOT NAMED		2.74548	1.64838	4.40113	1.13628	-0.261196	6.86733
CiPaw.02G149800		(1 of 1) PF00069//PF04564//PF12796 - Protein kinase domain (Pkinase) // U-box domain (U-box) // Ankyrin repeats (3 copies) (Ank_2)		0.811247	0.835787	0.657784	-1.22847	-0.626038	1.57278
CiPaw.02G151700				1.02728	0.293462	0.0108899	-0.335907	-1.36405	1.66317
CiPaw.02G152600			OsIAA1 - Auxin-responsive Aux/IAA gene family member, expressed	0.29489	-0.0991238	-0.851304	-1.38839	-2.20565	-0.739398
CiPaw.02G153200	gibberellin 3-oxidase 1		gibberellin 3-beta-dioxygenase 2-2, putative, expressed	-3.85318	-1.814	-0.422468	-0.685859	0.216142	-3.31862
CiPaw.02G162100	WRKY DNA-binding protein 40		WRKY71, expressed	0.473105	0.0797721	-2.1252	-0.207678	-0.796998	-0.796343
CiPaw.02G163000	hydroxycinnamoyl-CoA shikimate/quinate hydroxycinnamoyl transferase		transferase family protein, putative, expressed	1.57183	0.94425	-0.191768	0.513852	0.492751	1.4503
CiPaw.02G168200	NAD(P)-binding Rossmann-fold superfamily protein			1.39239	1.08623	0.569481	0.853725	1.12789	2.13514
CiPaw.02G171500	Major facilitator superfamily protein	Major facilitator superfamily transporter	nodulin, putative, expressed	0.3285	0.545195	0.807751	-0.349552	-0.0524197	2.17131
CiPaw.02G173200	PHE ammonia lyase 1		phenylalanine ammonia-lyase, putative, expressed	1.84171	0.605611	0.111784	0.657876	0.411466	0.729354
CiPaw.02G174400	para-aminobenzoate (PABA) synthase family protein	Aminodeoxychorismate synthase	4-amino-4-deoxychorismate synthase, putative, expressed	1.64944	0.483493	-0.0510976	0.662554	0.532736	0.95029
CiPaw.02G174900	Seven transmembrane MLO family protein	MLO family protein	MLO domain containing protein, putative, expressed	1.17747	0.671451	1.32285	0.023855	-0.237582	2.79323
CiPaw.02G184400		(1 of 26) PTHR24362 - SERINE/THREONINE-PROTEIN KINASE NEK		1.56195	0.653313	0.474474	0.4495	0.590905	1.70645
CiPaw.02G184700	Calcium-dependent lipid-binding (CaLB domain) family protein		C2 domain containing protein, putative, expressed	3.38401	1.06848	1.54449	0.932291	0.218561	1.63197
CiPaw.02G186900	Protein kinase family protein	(1 of 26) KOG1187 - Serine/threonine protein kinase	tyrosine protein kinase domain containing protein, putative, expressed	1.6693	1.71129	1.02618	0.0760428	1.07471	2.20997
CiPaw.02G199000	WRKY DNA-binding protein 55			0.852086	0.626976	0.885496	-0.343872	-1.7542	2.62698
CiPaw.03G000900				4.02216	1.6453	2.28649	1.65671	1.21251	5.95307
CiPaw.03G008200		Protein tyrosine kinase	TKL_IRAK_DUF26-lf.4 - DUF26 kinases have homology to DUF26 containing loci, expressed	2.26727	1.00948	1.10641	1.33888	0.813364	3.09814
CiPaw.03G016300	Integrase-type DNA-binding superfamily protein		dehydration-responsive element-binding protein, putative, expressed	0.633719	-1.10486	-1.30723	-2.62022	-2.91859	-1.51403
CiPaw.03G020900	chorismate mutase 1	Chorismate mutase	chorismate mutase, chloroplast precursor, putative, expressed	1.9248	0.961749	0.160612	0.862712	0.959502	1.77105
CiPaw.03G028700	Glutaredoxin family protein		glutaredoxin, putative, expressed	0.261733	-0.0207638	-0.64628	-0.321248	-1.60987	-0.8546
CiPaw.03G028900	homeobox 3			1.65957	0.614306	0.0722633	0.472096	0.590389	1.03484
CiPaw.03G029200	Protein of unknown function (DUF1637)	(1 of 1) 1.13.11.19 - Cysteamine dioxygenase / Persulfurase	2-aminoethanethiol dioxygenase, putative, expressed	0.87204	1.8655	0.219516	-0.50675	1.34735	0.682784
CiPaw.03G031600				-0.018549	1.35633	-0.264348	0.758406	1.53863	-0.451665
CiPaw.03G032400	Leucine-rich repeat protein kinase family protein	(1 of 55) 2.7.12.1 - Dual-specificity kinase	inactive receptor kinase At1g27190 precursor, putative, expressed	0.562371	0.565913	0.434761	-0.333327	-0.292279	1.59536
CiPaw.03G051200				2.15335	0.170345	-1.62697	0.627691	0.0603773	1.22758
CiPaw.03G051300	lysine histidine transporter 1		amino acid transporter, putative, expressed	0.797592	0.143892	0.0545761	-1.04872	-1.02105	2.26898
CiPaw.03G057700	WRKY DNA-binding protein 75		WRKY72, expressed	3.30586	1.4685	2.43398	2.01826	1.19167	5.56072
CiPaw.03G061100	LOB domain-containing protein 41		DUF260 domain containing protein, putative, expressed	1.23459	0.586973	0.461715	-0.662061	1.25465	2.29188
CiPaw.03G064200	Protein kinase superfamily protein	Protein tyrosine kinase	Ser/Thr protein kinase, putative, expressed	1.12873	1.12342	0.165112	0.0584687	-0.603412	1.63433
CiPaw.03G074700				0.604644	0.702718	0.0305868	-0.0245964	-0.567235	2.04504
CiPaw.03G074900	ARM repeat superfamily protein		immediate-early fungal elicitor protein CMPG1, putative, expressed	1.16187	0.596367	-2.36024	0.885709	-0.576563	-0.435872
CiPaw.03G078800				1.54994	-0.266797	0.112402	0.5946	-0.476361	0.422832
CiPaw.03G084400	B12D protein		B12D protein, putative, expressed	3.04624	2.74501	4.58103	1.02145	2.13781	7.28876
CiPaw.03G093800	biotin F	7-keto-8-aminopelargonic acid synthase	aminotransferase, classes I and II, domain containing protein, expressed	1.10059	0.791479	0.779842	0.324872	0.716595	1.6791
CiPaw.03G094300	Haloacid dehalogenase-like hydrolase (HAD) superfamily protein	Trehalose 6-phosphate phosphatase	CPuORF23 - conserved peptide uORF-containing transcript, expressed	0.695304	-0.13272	-0.13183	-2.36543	-3.36725	-0.13006
CiPaw.03G100100	pfkB-like carbohydrate kinase family protein	Fructokinase		0.616605	0.313917	0.568047	-0.435683	0.0373315	1.80562
CiPaw.03G108900			LTPL128 - Protease inhibitor/seed storage/LTP family protein precursor, expressed	1.17366	1.28692	1.00658	-0.479382	0.284794	1.74277
CiPaw.03G110300	zinc transporter 5 precursor	Zinc/iron transporter	metal cation transporter, putative, expressed	1.24802	0.83312	-0.00777856	0.279146	-0.174096	2.3807
CiPaw.03G110600	Ankyrin repeat family protein	(1 of 5) PTHR22849//PTHR22849:SF39 - WDSAM1 PROTEIN // SUBFAMILY NOT NAMED		2.79666	1.45044	0.516174	1.04812	0.6623	2.84132
CiPaw.03G111200	VQ motif-containing protein		VQ domain containing protein, putative, expressed	1.44715	0.211596	0.178325	0.300116	0.383757	2.16161
CiPaw.03G111600	Ankyrin repeat family protein	(1 of 5) PTHR22849//PTHR22849:SF39 - WDSAM1 PROTEIN // SUBFAMILY NOT NAMED		2.77387	1.17207	0.337737	1.42612	0.690195	2.69432
CiPaw.03G117700	alpha/beta-Hydrolases superfamily protein		lipase, putative, expressed	1.2059	0.803446	0.811456	-0.166082	-0.173554	2.28356
CiPaw.03G117800		Amino acid carrier	amino acid permease family protein, putative, expressed	0.874763	0.445581	0.411323	-0.444062	-0.344264	2.29565
CiPaw.03G123400			expressed protein	3.06376	0.132906	0.351598	0.14716	-0.548144	4.00137
CiPaw.03G123900	disease resistance family protein / LRR family protein	(1 of 6) PF08263 - Leucine rich repeat N-terminal domain (LRRNT_2)	leucine rich repeat protein, putative, expressed	1.97577	1.73607	2.67373	1.19915	1.63255	5.36112
CiPaw.03G126900			receptor-like protein kinase, putative, expressed	0.969266	0.704191	0.574127	0.0772542	0.478713	2.3257
CiPaw.03G127800	CYS, MET, PRO, and GLY protein 2		U-box domain containing protein, expressed	1.47155	1.53909	-0.322679	0.491552	0.649639	1.20259
CiPaw.03G129500				2.50331	-0.0119138	-1.01414	0.408475	1.37614	1.36062
CiPaw.03G129900				1.13894	0.767322	0.385717	0.325854	0.448047	1.8937
CiPaw.03G131300	Integrase-type DNA-binding superfamily protein	(1 of 17) PF00847 - AP2 domain (AP2)		0.293848	-1.36495	-0.567697	-2.25587	-1.6754	-0.00237459
CiPaw.03G133500	WRKY DNA-binding protein 51		WRKY67, expressed	2.25418	1.65987	1.32586	-0.642849	-0.446341	4.33299
CiPaw.03G140500	Haloacid dehalogenase-like hydrolase (HAD) superfamily protein	Trehalose 6-phosphate phosphatase	uncharacterized glycosyl hydrolase Rv2006/MT2062, putative, expressed	1.92768	1.25537	-0.222565	0.187371	0.643871	0.439261
CiPaw.03G144500		(1 of 13) 3.6.3.25 - Sulfate-transporting ATPase	white-brown complex homolog protein 11, putative, expressed	0.357858	-0.362317	-0.141473	0.290204	0.625751	2.5883
CiPaw.03G145300	Myosin heavy chain-related protein		expressed protein	3.25839	1.49069	-0.180577	1.40232	0.996704	2.33541
CiPaw.03G147000				2.60568	1.46506	1.77989	1.24956	1.28745	3.62636
CiPaw.03G158300	WRKY DNA-binding protein 31		WRKY1, expressed	1.90374	1.29377	0.303716	0.0570297	-0.684585	2.06987
CiPaw.03G158600	SLAC1 homologue 1		C4-dicarboxylate transporter/malic acid transport protein domain containing protein, expressed	2.03341	1.51774	1.94834	0.800091	0.495309	5.08506
CiPaw.03G167400				0.931923	0.602908	-3.26829	-0.428158	-2.96649	-3.18853
CiPaw.03G168500	Wound-responsive family protein		wound induced protein, putative, expressed	1.08361	0.396494	0.465718	-0.499062	1.55558	1.71142
CiPaw.03G168600	Wound-responsive family protein		wound induced protein, putative, expressed	0.698125	0.59668	0.918258	-0.424913	1.52241	1.56573
CiPaw.03G169100	Wound-responsive family protein		wound induced protein, putative, expressed	1.07193	0.545413	0.251992	-0.719343	1.75578	1.10294
CiPaw.03G169300	Wound-responsive family protein		wound induced protein, putative, expressed	0.655532	0.665623	1.01634	-0.43487	1.53449	2.07109
CiPaw.03G178200				0.734	0.461562	0.559374	-0.319317	-0.268929	1.55234
CiPaw.03G178400				0.00904844	0.513727	-2.0972	-0.356993	-0.459578	-0.0656743
CiPaw.03G181400				1.0868	1.37647	0.181464	-0.0329093	-0.492637	1.51435
CiPaw.03G182700	Thioredoxin superfamily protein		OsGrx_A1 - glutaredoxin subgroup III, expressed	0.701077	1.22179	-2.15471	-0.00764911	-0.00938159	-0.63787
CiPaw.03G183800	RmlC-like cupins superfamily protein		Cupin domain containing protein, expressed	4.61997	1.06096	0.866219	3.47657	0.62077	3.53135
CiPaw.03G183900	RmlC-like cupins superfamily protein		Cupin domain containing protein, expressed	2.21528	1.82155	-3.03973	1.08739	0.307039	1.37237
CiPaw.03G195800				0.805363	0.433664	-1.52059	0.277602	-0.334439	-1.1473
CiPaw.03G204800	Protein of unknown function (DUF1677)		expressed protein	-1.43075	-1.32344	-0.956723	-0.222351	0.182387	-1.53413
CiPaw.03G214200	basic helix-loop-helix (bHLH) DNA-binding family protein		helix-loop-helix DNA-binding domain containing protein, expressed	1.99877	-0.123152	1.22356	0.315846	-0.222014	3.39764
CiPaw.03G220600			myb-like DNA-binding domain containing protein, putative, expressed	2.17025	1.31698	0.669138	0.759581	1.02281	2.03734
CiPaw.03G222800	oxidative stress 3			-0.68872	-0.667929	-0.151949	0.112361	0.0391247	-1.84765
CiPaw.03G230000	Dynein light chain type 1 family protein		dynein light chain type 1 domain containing protein, expressed	0.904394	0.345448	0.347803	0.502092	0.228581	2.02697
CiPaw.03G233000				0.893899	0.767791	-3.61935	0.760855	-0.565428	-1.03231
CiPaw.03G239000				0.657755	0.575575	0.611079	0.0636659	0.0460934	1.63462
CiPaw.03G245100	EIN3-binding F box protein 1	(1 of 1) K10268 - F-box and leucine-rich repeat protein 2/20 (FBXL2_20)	OsFBL7 - F-box domain and LRR containing protein, expressed	0.969345	1.10451	0.997528	0.453399	0.952534	2.68824
CiPaw.03G255800	Six-hairpin glycosidases superfamily protein	(1 of 4) 3.2.1.4 - Cellulase / Endoglucanase	endoglucanase, putative, expressed	0.601378	1.35768	1.21663	-0.887621	-0.4302	2.84737
CiPaw.03G256400				1.74952	0.911048	1.03711	1.37269	1.01183	3.76436
CiPaw.03G256500				6.28618	2.48237	4.01473	2.22036	1.68078	8.07414
CiPaw.03G256600				1.81966	0.955662	0.544857	1.53981	1.28063	2.90646
CiPaw.03G256700				4.57003	2.3773	2.2277	2.2957	2.11507	5.8185
CiPaw.03G259400		Cytochrome P450, CYP197 superfamily		0.933645	0.0649245	-0.356791	0.583812	-0.260546	1.91106
CiPaw.03G263900	myb domain protein 15	(1 of 2) PTHR10641//PTHR10641:SF585 - MYB-LIKE DNA-BINDING PROTEIN MYB // MYB DNA-BINDING-LIKE PROTEIN	MYB family transcription factor, putative, expressed	2.12982	1.09041	0.841591	1.24576	1.11879	5.92576
CiPaw.03G268900		(1 of 6) PF08263 - Leucine rich repeat N-terminal domain (LRRNT_2)	receptor-like protein kinase precursor, putative, expressed	1.67779	0.948417	0.780514	0.89101	1.14875	2.37285
CiPaw.03G269100		(1 of 6) PF08263 - Leucine rich repeat N-terminal domain (LRRNT_2)	receptor-like protein kinase precursor, putative, expressed	1.38125	0.741842	0.697768	0.782407	0.847702	1.87684
CiPaw.03G269400		(1 of 6) PF08263 - Leucine rich repeat N-terminal domain (LRRNT_2)	receptor-like protein kinase precursor, putative, expressed	0.825282	0.393593	-0.473033	-0.512445	-2.08656	0.59572
CiPaw.03G272500	RmlC-like cupins superfamily protein	Conserved in the Green Lineage and Diatoms	enzyme of the cupin superfamily protein, putative, expressed	1.53689	0.372979	-0.521322	0.265714	0.0946279	1.05111
CiPaw.03G277900		(1 of 1) PTHR23130:SF94 - PROTEIN F23B12.4, ISOFORM A		1.46902	1.08101	0.423685	0.11803	-0.759725	3.06369
CiPaw.03G279100				2.63398	1.8623	1.37588	-0.250714	-0.878471	3.4608
CiPaw.03G282200		Nucleoside diphosphate hydrolase		1.51719	0.926736	0.965898	-0.500752	-0.479325	2.70008
CiPaw.03G282300			disease resistance protein RPM1, putative, expressed	1.409	0.931991	0.388408	1.10297	0.174228	1.61122
CiPaw.04G004800				1.1434	1.00255	1.35472	-0.319098	-0.0483909	3.95909
CiPaw.04G012000	12-oxophytodienoate reductase 2	(1 of 2) K05894 - 12-oxophytodienoic acid reductase (OPR)	12-oxophytodienoate reductase, putative, expressed	1.63909	-1.3571	0.750232	-0.0674389	-0.0403484	5.1838
CiPaw.04G012100		(1 of 2) K05894 - 12-oxophytodienoic acid reductase (OPR)	12-oxophytodienoate reductase, putative, expressed	1.48308	-0.635817	1.69492	0.73499	-0.258695	4.01224
CiPaw.04G012200	12-oxophytodienoate reductase 2	(1 of 2) K05894 - 12-oxophytodienoic acid reductase (OPR)	12-oxophytodienoate reductase, putative, expressed	1.71051	0.273619	0.0556196	-0.390279	0.525615	2.14386
CiPaw.04G016200	Calcium-binding EF-hand family protein		EF hand family protein, putative	2.25415	1.04296	0.529705	-1.1812	-1.04235	2.26902
CiPaw.04G023300	Peroxidase superfamily protein		alpha-DOX2, putative, expressed	3.44186	2.60979	1.03752	0.74954	1.70425	2.73722
CiPaw.04G043900				1.9821	0.700892	0.187179	1.27859	0.890131	1.74284
CiPaw.04G044300			expressed protein	1.37672	0.943935	-0.737951	0.921073	0.452762	2.13319
CiPaw.04G047600	myb domain protein 43		MYB family transcription factor, putative, expressed	0.63453	1.70242	-0.369044	0.163818	0.26676	-0.0571387
CiPaw.04G050100	polyamine oxidase 4	Amine oxidoreductase, flavin-containing	amine oxidase, flavin-containing, domain containing protein, expressed	0.744407	0.232161	0.149271	-0.372216	-0.673393	1.63912
CiPaw.04G058700				1.77794	1.54703	4.58799	0.132854	1.50973	6.66068
CiPaw.04G060400	Haloacid dehalogenase-like hydrolase (HAD) superfamily protein	Trehalose 6-phosphate phosphatase	CPuORF23 - conserved peptide uORF-containing transcript, expressed	1.6085	0.517044	-0.289586	-0.39095	-1.0077	-1.72108
CiPaw.04G067600	MATE efflux family protein		MATE efflux family protein, putative, expressed	2.10183	0.406117	-0.131851	0.594328	1.09053	0.309786
CiPaw.04G068800	peptidoglycan-binding LysM domain-containing protein		lysM domain containing protein, putative, expressed	1.8077	1.66524	0.50054	1.13023	1.31631	2.15661
CiPaw.04G073600	wall associated kinase-like 1		OsWAK16 - OsWAK receptor-like protein kinase, expressed	1.99504	1.69767	-0.323209	0.619558	-0.60741	2.09769
CiPaw.04G075600	wall associated kinase-like 1	(1 of 26) KOG1187 - Serine/threonine protein kinase	OsWAK16 - OsWAK receptor-like protein kinase, expressed	4.32314	2.09716	-0.0930353	2.27754	0.140819	2.52527
CiPaw.04G078400				0.878713	0.20299	-2.13475	-0.132354	-1.27882	0.662481
CiPaw.04G082800	catalytic LigB subunit of aromatic ring-opening dioxygenase family	(1 of 1) 1.13.11.29 - Stizolobate synthase	4,5-DOPA dioxygenase extradiol, putative, expressed	1.82176	0.643012	0.100009	0.243634	0.165251	1.12942
CiPaw.04G085900	CYS, MET, PRO, and GLY protein 2		U-box domain containing protein, expressed	2.15647	0.572175	0.282498	0.174783	-0.214313	2.27157
CiPaw.04G088600	Integrase-type DNA-binding superfamily protein	(1 of 17) PF00847 - AP2 domain (AP2)	AP2 domain containing protein, expressed	1.28416	0.71484	0.389611	0.37989	0.222251	1.52343
CiPaw.04G093500	cysteine-rich RLK (RECEPTOR-like protein kinase) 29	DnaJ-like protein	TKL_IRAK_DUF26-la.1 - DUF26 kinases have homology to DUF26 containing loci, expressed	1.11811	1.01143	0.250308	-0.122347	-0.737954	2.45154
CiPaw.04G096600	aspartate aminotransferase	(1 of 1) 2.6.1.1//2.6.1.78//2.6.1.79 - Aspartate transaminase / Transaminase A // Aspartate--prephenate aminotransferase / Prephenate transaminase // Glutamate--prephenate aminotransferase / Prephenate transaminase	aminotransferase, classes I and II, domain containing protein, expressed	2.01408	0.740717	0.319899	0.837506	0.761184	2.13008
CiPaw.04G098000	Haloacid dehalogenase-like hydrolase (HAD) superfamily protein	Trehalose 6-phosphate phosphatase	uncharacterized glycosyl hydrolase Rv2006/MT2062, putative, expressed	2.76906	2.24168	0.533813	1.73401	2.09838	1.87373
CiPaw.04G101900		(1 of 1) PTHR11926//PTHR11926:SF16 - GLUCOSYL/GLUCURONOSYL TRANSFERASES // PROTEIN UGT-61-RELATED	cytokinin-O-glucosyltransferase 2, putative, expressed	2.0266	0.365811	1.25007	-0.062393	0.473117	2.8969
CiPaw.04G109700	ethylene-forming enzyme		1-aminocyclopropane-1-carboxylate oxidase protein, putative, expressed	1.35968	-0.39919	1.13811	-0.185837	-0.950704	3.73931
CiPaw.04G109800	ethylene-forming enzyme		1-aminocyclopropane-1-carboxylate oxidase protein, putative, expressed	0.616343	-0.0964743	-1.14291	-1.37315	-3.0439	2.71051
CiPaw.04G110000	ethylene-forming enzyme		1-aminocyclopropane-1-carboxylate oxidase protein, putative, expressed	1.01756	0.222299	-0.473846	-0.464771	-1.17477	2.46137
CiPaw.04G110200	ethylene-forming enzyme		1-aminocyclopropane-1-carboxylate oxidase protein, putative, expressed	1.67294	1.44662	0.0748244	-0.499071	-1.49832	3.46131
CiPaw.04G112400	chitin elicitor receptor kinase 1		protein kinase domain containing protein, expressed	1.5254	-0.0160849	1.7693	-0.3573	-0.0748589	3.41813
CiPaw.04G114800				0.833644	0.80693	-0.18099	-0.052093	-0.423537	-1.54427
CiPaw.04G121700				-0.121794	0.217505	-0.680046	-0.751681	-1.7459	-0.305571
CiPaw.04G131500	late embryogenesis abundant domain-containing protein / LEA domain-containing protein		late embryogenesis abundant domain-containing protein, putative, expressed	1.01789	0.0877218	-0.67	-1.89025	-3.20923	0.732235
CiPaw.04G137500	cysteine-rich RLK (RECEPTOR-like protein kinase) 29	Protein tyrosine kinase	TKL_IRAK_DUF26-la.1 - DUF26 kinases have homology to DUF26 containing loci, expressed	0.766233	0.5337	1.23625	0.101691	-0.971745	1.75662
CiPaw.04G137700	cysteine-rich RLK (RECEPTOR-like protein kinase) 29			1.43377	0.637897	1.05306	0.279456	0.34521	3.04197
CiPaw.04G142900	Protein kinase superfamily protein	(1 of 26) PTHR24362 - SERINE/THREONINE-PROTEIN KINASE NEK	protein kinase APK1B, chloroplast precursor, putative, expressed	0.987929	1.31956	0.632838	0.156145	-0.0128295	2.55277
CiPaw.04G145900				2.66918	2.02658	0.806282	0.420795	1.29951	4.70294
CiPaw.04G146000				1.8515	0.685402	0.934749	-0.0489691	-0.641207	3.67232
CiPaw.04G146100				2.10261	0.587548	0.801917	0.073157	-0.558266	3.72752
CiPaw.04G148500	basic helix-loop-helix (bHLH) DNA-binding family protein		helix-loop-helix DNA-binding domain containing protein, expressed	1.9268	-0.321356	0.347231	-0.107152	-0.858748	2.42383
CiPaw.04G151400	ACC oxidase 1		1-aminocyclopropane-1-carboxylate oxidase protein, putative, expressed	3.94413	3.26543	1.59919	0.780221	1.79411	5.56531
CiPaw.04G157500	lipid transfer protein 6		LTPL17 - Protease inhibitor/seed storage/LTP family protein precursor, expressed	0.57021	0.0662749	0.559452	-0.00541609	-0.056226	1.58668
CiPaw.04G158500	RING/U-box superfamily protein			1.71192	0.287005	-0.178406	0.867516	0.296536	1.4161
CiPaw.04G158600	2-oxoglutarate (2OG) and Fe(II)-dependent oxygenase superfamily protein	(1 of 1) PTHR10209:SF146 - 2-OXOGLUTARATE (2OG) AND FE(II)-DEPENDENT OXYGENASE SUPERFAMILY PROTEIN-RELATED	oxidoreductase, putative, expressed	1.73293	0.294184	0.347515	0.853528	0.575263	0.800714
CiPaw.04G165600	aldehyde dehydrogenase 2C4		aldehyde dehydrogenase, putative, expressed	1.81662	0.224331	-0.319936	-0.129766	0.27081	1.30654
CiPaw.04G167100	ROTUNDIFOLIA like 12		expressed protein	0.678781	0.531056	0.27523	-0.723212	-0.0172099	2.32447
CiPaw.04G182100	alpha/beta-Hydrolases superfamily protein	(1 of 1) 3.1.1.32 - Phospholipase A(1) / Phospholipase A1	phospholipase, putative, expressed	2.39182	-1.03519	1.24224	0.796227	-1.8489	2.43781
CiPaw.04G186100			AP2 domain containing protein, expressed	3.98952	2.15422	-0.981551	1.3702	-0.498498	5.84684
CiPaw.04G186200			AP2 domain containing protein, expressed	0.90726	0.352091	0.442377	0.280953	0.666538	3.50471
CiPaw.04G186300	phosphate transporter 1;4	Proton/phosphate symporter, splice variant b	inorganic phosphate transporter, putative, expressed	0.851323	0.398219	0.362948	-0.209193	-0.475261	2.22491
CiPaw.05G006200		(1 of 5) PTHR15907//PTHR15907:SF21 - FAMILY NOT NAMED // DUF614 FAMILY PROTEIN	uncharacterized Cys-rich domain containing protein, putative, expressed	1.12305	0.664289	-0.172497	-1.29185	-0.627826	1.65951
CiPaw.05G007400	Protein of unknown function (DUF1685)		expressed protein	1.00609	0.912515	0.252172	-1.10287	-1.68459	1.18602
CiPaw.05G008100	S-adenosyl-L-methionine-dependent methyltransferases superfamily protein		caffeoyl-CoA O-methyltransferase, putative, expressed	2.5519	1.20238	0.196483	0.647862	0.962091	1.88521
CiPaw.05G012300	S-methyl-5-thioribose kinase	(1 of 2) 2.7.1.100 - S-methyl-5-thioribose kinase / MTR kinase	methylthioribose kinase, putative, expressed	0.81832	0.401253	0.351869	0.0578962	0.229308	1.77738
CiPaw.05G017400				2.85801	-2.58882	-2.77623	1.49877	-1.75591	-2.80374
CiPaw.05G017500				2.45317	2.33171	0.162765	1.62316	1.90209	2.81595
CiPaw.05G025000		(1 of 6) PF08263 - Leucine rich repeat N-terminal domain (LRRNT_2)	receptor-like protein kinase HAIKU2 precursor, putative, expressed	1.53891	0.968548	1.34281	-0.323212	-0.525891	4.87324
CiPaw.05G025800		Glutamyl-tRNA reductase	shikimate/quinate 5-dehydrogenase, putative, expressed	0.757649	0.212854	-3.90898	-0.132089	-2.30424	-1.95639
CiPaw.05G027900				3.36841	3.11742	1.2306	1.08546	1.61543	3.42235
CiPaw.05G028000				4.25992	3.10955	1.75247	2.00565	1.76649	4.6555
CiPaw.05G032500	GTP cyclohydrolase II	Putative GTP cyclohydrolase	riboflavin biosynthesis protein ribAB, chloroplast precursor, putative, expressed	0.699566	0.181615	-0.269903	-0.850341	-1.92469	1.21439
CiPaw.05G037400	Peroxidase superfamily protein			2.40889	2.63504	4.16114	-0.25073	-0.418986	5.96695
CiPaw.05G037500	Peroxidase superfamily protein			0.868106	0.257439	0.492453	-1.20376	-2.12646	-0.611024
CiPaw.05G045600				0.112801	-0.708528	-0.690969	1.72461	0.193391	-2.39628
CiPaw.05G056400	RmlC-like cupins superfamily protein		Cupin domain containing protein, expressed	5.16808	2.84679	1.89611	4.58435	2.09044	3.177
CiPaw.05G059300				2.78467	-0.0100714	0.924368	0.928665	0.0940406	1.67926
CiPaw.05G059900				1.69913	0.908315	-1.01003	-0.0137121	0.969096	-1.19322
CiPaw.05G060000	hemoglobin 1		non-symbiotic hemoglobin 2, putative, expressed	0.705906	1.25152	-0.450317	-2.1983	-0.0335473	-0.0615971
CiPaw.05G065300				1.9152	0.652059	2.24902	0.308946	0.72696	3.96084
CiPaw.05G070900	purple acid phosphatase 10		purple acid phosphatase precursor, putative, expressed	0.772247	0.469741	0.354445	-0.102175	0.161997	1.96937
CiPaw.05G072500				2.176	1.16269	1.20171	0.871298	0.748527	3.47862
CiPaw.05G073700	arginine decarboxylase 1		pyridoxal-dependent decarboxylase protein, putative, expressed	0.390106	-0.153198	-0.122213	-0.497276	-1.24155	2.0689
CiPaw.05G087500			monocopper oxidase, putative, expressed	0.426297	0.403142	0.135952	-1.6896	-3.00244	0.944959
CiPaw.05G089500	lysm domain GPI-anchored protein 2 precursor		lysM domain-containing GPI-anchored protein precursor, putative, expressed	0.849686	0.743421	0.405022	-0.131305	0.00133972	1.88535
CiPaw.05G089600	lysm domain GPI-anchored protein 2 precursor		lysM domain-containing GPI-anchored protein precursor, putative, expressed	1.08695	0.38009	0.930483	0.294583	-0.311573	2.20071
CiPaw.05G089700	lysm domain GPI-anchored protein 2 precursor		lysM domain-containing GPI-anchored protein precursor, putative, expressed	0.93295	0.653922	0.52408	-0.245505	-0.190147	1.66955
CiPaw.05G093800			expressed protein	0.339257	0.0517613	-0.887674	-0.70982	-2.23849	-1.77225
CiPaw.05G095700			lectin-like protein kinase, putative, expressed	1.40595	1.50141	1.09177	-0.413061	-0.301931	1.97854
CiPaw.05G097800	(1 of 1) PTHR33052:SF10 - F3H9.15 PROTEIN		expressed protein	2.25703	0.836294	1.30846	0.462163	0.320149	4.27055
CiPaw.05G107300	WRKY DNA-binding protein 75		WRKY72, expressed	2.07874	0.738447	0.961095	1.0838	1.00857	3.19254
CiPaw.05G109100	Protein of unknown function (DUF579)		plant-specific domain TIGR01627 family protein, expressed	0.205818	0.513517	0.923299	0.0438213	0.152065	2.27274
CiPaw.05G117700	Protein of unknown function (DUF1262)		expressed protein	1.07144	1.73371	0.324291	-0.171178	0.297695	1.85038
CiPaw.05G118100	Protein of unknown function (DUF1262)		expressed protein	1.01391	1.09527	1.57475	0.251394	0.497288	3.10294
CiPaw.05G135900		(1 of 6) PF08263 - Leucine rich repeat N-terminal domain (LRRNT_2)	receptor kinase, putative, expressed	1.15114	0.860384	0.858248	0.92979	0.741344	1.9754
CiPaw.05G145700	Transducin/WD40 repeat-like superfamily protein		WD domain, G-beta repeat domain containing protein, expressed	0.0980418	0.420237	-0.232089	-1.01268	-2.32021	-0.819499
CiPaw.05G159800				1.61449	0.876268	1.28428	0.245535	0.624931	3.09701
CiPaw.05G160400				0.917127	0.653621	0.589883	-1.2112	-1.72675	1.78083
CiPaw.05G160600				1.19908	0.1357	-1.10372	-1.01625	-3.05982	0.90508
CiPaw.05G163500	Peroxidase superfamily protein			1.90739	1.91589	2.80665	0.229431	0.812944	3.51096
CiPaw.05G163600	Peroxidase superfamily protein			1.78293	1.86909	-0.194544	0.851644	0.812802	0.701615
CiPaw.05G169900				0.837613	1.04348	0.641272	-0.26923	-0.199384	1.52892
CiPaw.05G187400	cysteine-rich RLK (RECEPTOR-like protein kinase) 3			1.73814	1.2741	1.0474	-0.502658	0.101397	1.66434
CiPaw.05G187600	nitrate transporter2.5	Nitrate transporter	transporter, major facilitator family, putative, expressed	1.74037	1.38087	0.166172	1.04275	1.52854	2.43314
CiPaw.05G192300				2.73311	1.74688	1.68725	0.713711	1.25594	4.4146
CiPaw.05G192400	terpene synthase 21		terpene synthase, putative, expressed	2.77182	0.343596	-0.208965	0.682531	0.357983	2.4408
CiPaw.05G192500	terpene synthase 21		terpene synthase, putative, expressed	2.48025	1.39144	-0.131708	-0.108529	-0.0561332	4.42838
CiPaw.05G193000				3.53021	1.99123	-0.160492	1.33945	1.22246	3.3409
CiPaw.05G193100				4.53708	1.5796	0.826642	0.540969	0.57408	3.89861
CiPaw.05G194900				3.75727	2.09294	1.42896	1.36148	1.61393	3.89384
CiPaw.05G201300		AAA ATPase	AAA-type ATPase family protein, putative, expressed	1.79078	0.387403	0.333413	0.79798	0.389829	2.41298
CiPaw.05G202800	Calcium-dependent protein kinase (CDPK) family protein			0.543405	0.112133	0.408095	-0.834895	-1.13925	1.52375
CiPaw.05G211400		Cytochrome P450, CYP4 superfamily		3.10475	1.05603	1.75122	1.16108	0.903283	5.45689
CiPaw.05G216800				1.4775	0.986213	0.87859	0.262842	0.266684	3.51707
CiPaw.05G222000		(1 of 5) 2.3.1.43 - Phosphatidylcholine--sterol O-acyltransferase / Phospholipid--cholesterol acyltransferase		0.858162	0.861719	1.04308	0.000982334	0.234048	3.46164
CiPaw.05G233000	acetyl-CoA carboxylase 1	Acetyl-CoA biotin carboxyl carrier	acetyl-CoA carboxylase, putative, expressed	1.60975	0.281102	0.169161	0.847453	0.35926	0.506848
CiPaw.05G235000			TAK14, putative, expressed	1.24687	0.319302	0.190961	0.852994	0.246243	2.13126
CiPaw.05G235200		Protein tyrosine kinase	TAK14, putative, expressed	1.57131	0.699621	0.276715	0.972593	0.613835	2.91187
CiPaw.05G235400		Protein tyrosine kinase	TAK14, putative, expressed	1.03718	0.268852	0.490892	0.708068	0.380336	2.42465
CiPaw.05G240200	Core-2/I-branching beta-1,6-N-acetylglucosaminyltransferase family protein			2.05186	1.27507	0.174328	1.57398	0.483788	1.97735
CiPaw.05G243300			expressed protein	0.924181	0.901838	0.892858	1.09072	0.445724	2.6527
CiPaw.05G246800	(1 of 28) PF14009 - Domain of unknown function (DUF4228) (DUF4228)		expressed protein	1.11548	0.602254	-1.93559	-0.0107977	-0.576553	-0.519597
CiPaw.05G251100				2.52429	3.55154	1.58619	1.73311	3.57715	3.04266
CiPaw.05G256400		Protein tyrosine kinase	TAK14, putative, expressed	2.91332	1.27897	0.445587	1.43543	0.314504	2.78404
CiPaw.05G256500		Protein tyrosine kinase	Ser/Thr receptor-like kinase, putative, expressed	2.12527	1.29041	-0.0918869	1.26846	0.508345	2.12644
CiPaw.05G260200	P-loop containing nucleoside triphosphate hydrolases superfamily protein		AAA-type ATPase family protein, putative, expressed	2.0752	0.659311	0.428075	1.04932	0.936987	1.34593
CiPaw.06G012100	hydroxyproline-rich glycoprotein family protein			1.6064	0.417692	-0.358655	-0.277773	-0.600202	0.838277
CiPaw.06G024300	Galactosyltransferase family protein		galactosyltransferase, putative, expressed	1.09575	0.547537	0.178589	-0.0624211	-0.0154315	1.86022
CiPaw.06G028600				1.21388	1.75271	1.40043	0.524177	0.651946	3.37197
CiPaw.06G043600		AAA ATPase	AAA-type ATPase family protein, putative, expressed	2.90077	1.6759	0.0959271	1.31833	1.17177	2.84185
CiPaw.06G047400				0.466049	0.446156	0.232378	-0.0732258	-0.432787	1.55075
CiPaw.06G055600			receptor-like protein kinase, putative, expressed	1.07653	0.577541	0.590194	-0.0946377	0.162603	1.95267
CiPaw.06G056000	ARM repeat superfamily protein		immediate-early fungal elicitor protein CMPG1, putative, expressed	0.274313	0.635734	3.23904	-2.83413	-1.50766	5.02208
CiPaw.06G075900	matrix metalloproteinase		metalloendoproteinase 1 precursor, putative, expressed	0.483683	0.437071	-1.72971	0.347585	-1.22694	-2.50674
CiPaw.06G081500				2.39158	1.26668	2.00003	1.18231	1.29155	3.17054
CiPaw.06G084500		Glutathione S-transferase		3.05515	0.978925	0.676735	1.35364	0.398528	1.82542
CiPaw.06G092800				3.52792	0.292095	1.18855	1.67673	1.0726	4.76978
CiPaw.06G097500				5.126	2.18435	3.09188	2.6914	2.1471	6.44919
CiPaw.06G097700				-0.0957044	2.56921	1.85829	-1.31272	1.2876	3.05613
CiPaw.06G109700	Sec14p-like phosphatidylinositol transfer family protein	(1 of 10) PTHR10174 - RETINALDEHYDE BINDING PROTEIN-RELATED	CRAL/TRIO domain containing protein, expressed	1.5293	0.454918	0.214089	0.333423	0.33052	1.24008
CiPaw.06G111500	(1 of 1) PTHR33052:SF10 - F3H9.15 PROTEIN		expressed protein	1.13691	0.539268	-0.150796	-0.788569	-0.835755	2.4805
CiPaw.06G113300			lectin-like protein kinase, putative, expressed	1.37921	1.01276	0.97251	0.583728	0.11077	2.67599
CiPaw.06G129000			expressed protein	0.986709	1.37474	0.0737074	-0.0359176	-0.44469	1.73686
CiPaw.06G139900	RmlC-like cupins superfamily protein		Cupin domain containing protein, expressed	2.04865	2.2737	1.97971	2.02978	2.2519	2.15496
CiPaw.06G146800				1.98594	1.61263	0.103132	-0.659292	1.01545	2.56011
CiPaw.06G154500				0.765242	0.511351	0.971018	0.0822369	1.46993	2.09476
CiPaw.06G156200	RING/U-box superfamily protein			1.03388	0.741553	0.883006	0.331164	0.838164	1.63585
CiPaw.06G171500	S-adenosyl-L-methionine-dependent methyltransferases superfamily protein		caffeoyl-CoA O-methyltransferase, putative, expressed	1.5914	0.546915	-0.589456	-0.129443	0.267737	0.746936
CiPaw.07G003000	Protein kinase superfamily protein			1.86125	1.43759	2.2927	0.239592	-0.309959	5.84259
CiPaw.07G008400				0.34658	-0.255461	0.69919	-0.369044	0.502296	2.42602
CiPaw.07G018600		(1 of 1) 1.13.11.12//1.13.11.58 - Linoleate 13S-lipoxygenase / Lipoxidase // Linoleate 9S-lipoxygenase / Linoleate 9-lipoxygenase	lipoxygenase, putative, expressed	1.62696	0.935565	0.46755	-0.203838	-0.115069	1.4531
CiPaw.07G020800	respiratory burst oxidase homolog B			1.66579	0.955129	-0.180687	0.595816	1.0185	-0.119567
CiPaw.07G023900	F-box family protein		F-box/LRR-repeat protein 3, putative, expressed	1.51422	0.533083	0.269985	0.00890343	0.190088	1.15462
CiPaw.07G024900	phloem protein 2-B15		OsFBX70 - F-box domain containing protein, expressed	0.642934	1.22523	-2.16374	0.346373	-1.13638	-1.43862
CiPaw.07G028700			histidine kinase, putative, expressed	1.41585	1.52135	0.609517	0.676339	0.747015	0.859063
CiPaw.07G046900	U-box domain-containing protein kinase family protein			0.719955	0.314616	0.713695	-0.738198	-1.36688	1.93935
CiPaw.07G062500	Eukaryotic aspartyl protease family protein		eukaryotic aspartyl protease domain containing protein, expressed	1.51876	1.06098	0.339995	-0.17313	-0.0393906	2.05005
CiPaw.07G070100				1.97714	0.587848	1.64726	0.733601	0.580078	4.6207
CiPaw.07G070200				4.98375	1.88773	1.24878	2.29458	1.13929	4.81958
CiPaw.07G072000	EXS (ERD1/XPR1/SYG1) family protein			2.71692	1.17458	0.585111	0.799131	0.285617	1.92326
CiPaw.07G072100	EXS (ERD1/XPR1/SYG1) family protein			4.04137	2.83609	-0.342925	0.929086	-0.213331	2.02062
CiPaw.07G072200	EXS (ERD1/XPR1/SYG1) family protein			1.72126	1.37032	-0.142787	-0.577326	0.100507	2.21418
CiPaw.07G094700		(1 of 2) PTHR17630//PTHR17630:SF43 - DIENELACTONE HYDROLASE // SUBFAMILY NOT NAMED		1.6306	0.660551	-0.175434	0.557485	0.358467	1.79094
CiPaw.07G104000		Potassium ion uptake transporter		1.14721	-0.159931	0.289191	-0.371463	-1.2418	3.46365
CiPaw.07G106300			RALFL9 - Rapid ALkalinization Factor RALF family protein precursor, expressed	0.938475	1.06977	0.72944	0.505458	0.826294	2.38822
CiPaw.07G110800				2.41303	1.57675	0.160527	0.912819	0.836058	1.2151
CiPaw.07G110900	Plant invertase/pectin methylesterase inhibitor superfamily		pectinesterase, putative, expressed	3.30705	2.37136	-0.632595	0.320536	-0.437926	0.781609
CiPaw.07G111100				2.1884	0.515988	0.1123	0.0815855	-0.092462	2.11063
CiPaw.07G115600	DNAJ heat shock family protein	DnaJ-like protein, ER-targeted	dnaJ homolog subfamily B member 11 precursor, putative, expressed	0.682278	0.478792	0.329762	-0.517834	-0.119506	1.5826
CiPaw.07G119900	glycerol-3-phosphate acyltransferase 3		glycerol-3-phosphate acyltransferase, putative, expressed	0.753524	0.39558	-0.345093	-0.540895	-1.98848	-0.0767467
CiPaw.07G120100	glycerol-3-phosphate acyltransferase 3		glycerol-3-phosphate acyltransferase, putative, expressed	0.491589	0.0656923	-0.690845	-0.569776	-0.569031	-1.52796
CiPaw.07G125300	P-glycoprotein 21	(1 of 2) K05658 - ATP-binding cassette, subfamily B (MDR/TAP), member 1 (ABCB1)	MDR-like ABC transporter, putative, expressed	2.22416	0.632714	0.445411	0.646123	0.488187	2.26547
CiPaw.07G132100	Auxin efflux carrier family protein		auxin efflux carrier component, putative, expressed	1.28873	0.614598	0.807874	0.604104	0.546013	2.69711
CiPaw.07G132600	Predicted AT-hook DNA-binding family protein		DNA binding protein, putative, expressed	3.30903	1.61985	2.71674	0.912892	0.635788	3.32924
CiPaw.07G143900	2-oxoglutarate (2OG) and Fe(II)-dependent oxygenase superfamily protein		oxidoreductase, putative, expressed	1.9283	1.51681	-0.10488	-0.448229	0.613541	0.331152
CiPaw.07G146800		Protein tyrosine kinase		2.43604	1.3848	0.828086	1.43996	1.14299	3.11428
CiPaw.07G149000				1.15332	0.495947	0.679033	-0.409994	-0.629979	2.6767
CiPaw.07G165100	Kinase interacting (KIP1-like) family protein		KIP1, putative, expressed	2.41008	1.28347	0.0463152	-0.155668	-0.213921	2.69355
CiPaw.07G165300			expressed protein	1.18718	0.637652	0.147138	0.428764	0.174486	1.54827
CiPaw.07G166600	Predicted AT-hook DNA-binding family protein		DNA binding protein, putative, expressed	1.6405	1.58566	0.539492	0.739303	1.6055	1.32423
CiPaw.07G169300	(1 of 1) PTHR22778//PTHR22778:SF19 - OVARIAN CANCER GENE-2 PROTEIN-RELATED	(1 of 5) KOG2551 - Phospholipase/carboxyhydrolase	serine hydrolase domain containing protein, expressed	0.304139	-0.124467	-1.30679	-0.500086	-1.67725	-0.565727
CiPaw.07G171100	FAD/NAD(P)-binding oxidoreductase family protein	Squalene epoxidase	squalene monooxygenase, putative, expressed	0.876959	0.617785	0.153054	-1.39075	-1.89933	2.29849
CiPaw.07G176100	adenine phosphoribosyl transferase 1	(1 of 1) K00759 - adenine phosphoribosyltransferase (APRT, apt)	phosphoribosyl transferase, putative, expressed	1.77244	0.690269	0.091419	0.0202634	0.349825	1.90127
CiPaw.07G181600		Trehalose 6-phosphate phosphatase		2.34529	1.02586	-0.629701	-0.0656911	0.229504	1.14975
CiPaw.07G182600				-3.01481	-0.848081	-0.356672	0.449036	0.345976	0.054464
CiPaw.07G183500				1.62448	-0.602117	-0.368614	-0.07824	-1.82214	-0.443588
CiPaw.07G190600	Xyloglucan endotransglucosylase/hydrolase family protein		glycosyl hydrolases family 16, putative, expressed	0.598081	0.148017	-0.76813	-0.223692	-2.00523	-0.588803
CiPaw.07G191400	4-coumarate:CoA ligase 1	(1 of 1) K18660 - malonyl-CoA/methylmalonyl-CoA synthetase (ACSF3)	AMP-binding domain containing protein, expressed	2.57781	1.33397	0.52707	0.625808	0.681585	2.68525
CiPaw.07G191500	(1 of 28) PF05553 - Cotton fibre expressed protein (DUF761)		expressed protein	3.15852	3.42713	0.878253	1.91831	1.48955	3.39362
CiPaw.07G191600	Galactosyltransferase family protein		hypro1, putative, expressed	1.25618	0.722836	-0.891373	-0.973335	-2.21895	2.177
CiPaw.07G201200	alpha/beta-Hydrolases superfamily protein	possible serine esterase	serine esterase family protein, putative, expressed	1.77557	0.28293	0.0613128	0.873853	0.30918	0.583364
CiPaw.07G210400	Protein kinase protein with adenine nucleotide alpha hydrolases-like domain	(1 of 1) K04733 - interleukin-1 receptor-associated kinase 4 (IRAK4)	serine threonine kinase, putative, expressed	1.75574	0.374042	-0.0636566	0.903917	0.595943	0.423965
CiPaw.07G213700	Zinc finger protein 622	(1 of 1) K14816 - pre-60S factor REI1 (REI1)	ZOS6-08 - C2H2 zinc finger protein, expressed	0.941171	0.83158	0.906427	-0.295926	-0.549164	2.56844
CiPaw.07G226300				4.92785	2.40248	0	0.814713	1.39559	5.88753
CiPaw.07G226500				1.41962	-0.126831	0.508586	1.38139	0.410734	1.86912
CiPaw.07G235100	Pyridoxal phosphate (PLP)-dependent transferases superfamily protein		alliin lyase precursor, putative, expressed	1.60763	0.835348	0.561125	0.319241	0.75189	2.51426
CiPaw.08G007500	Plant protein of unknown function (DUF868)		expressed protein	1.16371	1.28336	-1.13337	0.675898	-0.526656	-1.93688
CiPaw.08G014500	(1 of 1) PTHR37210:SF2 - EXPRESSED PROTEIN		expressed protein	1.93176	-0.858745	-1.35754	0.0582737	-1.52952	-0.549848
CiPaw.08G025000			phosphorylase domain containing protein, putative, expressed	-1.62694	-1.15645	-0.391668	-0.899776	-0.543481	-1.39579
CiPaw.08G030000		Protein tyrosine kinase	cysteine-rich receptor-like protein kinase 8 precursor, putative, expressed	-0.216955	-0.531195	-0.703213	0.76515	0.667927	-2.47216
CiPaw.08G040300	Plant protein of unknown function (DUF828) with plant pleckstrin homology-like region			1.23196	-2.35538	-0.853474	-0.0154364	-0.647841	-3.6713
CiPaw.08G041900				0.845273	1.6266	-0.463179	-0.448454	0.567106	0.762177
CiPaw.08G046500	UDP-glucosyl transferase 85A2	(1 of 1) PTHR11926//PTHR11926:SF16 - GLUCOSYL/GLUCURONOSYL TRANSFERASES // PROTEIN UGT-61-RELATED	cytokinin-O-glucosyltransferase 2, putative, expressed	1.38598	0.886348	0.963851	0.143062	0.376992	3.46687
CiPaw.08G046600	UDP-glucosyl transferase 85A2	(1 of 1) PTHR11926//PTHR11926:SF16 - GLUCOSYL/GLUCURONOSYL TRANSFERASES // PROTEIN UGT-61-RELATED	cytokinin-O-glucosyltransferase 2, putative, expressed	0.00304257	-1.50541	-1.51945	-0.684355	-0.792188	-0.49773
CiPaw.08G046700	UDP-glucosyl transferase 85A2	(1 of 1) PTHR11926//PTHR11926:SF16 - GLUCOSYL/GLUCURONOSYL TRANSFERASES // PROTEIN UGT-61-RELATED	cytokinin-O-glucosyltransferase 2, putative, expressed	0.284699	-0.721761	0.161022	-1.00306	-0.45293	1.90884
CiPaw.08G047000	UDP-glucosyl transferase 85A2	(1 of 1) PTHR11926//PTHR11926:SF16 - GLUCOSYL/GLUCURONOSYL TRANSFERASES // PROTEIN UGT-61-RELATED	cytokinin-O-glucosyltransferase 2, putative, expressed	1.3053	-2.73444	-0.237303	-2.63377	-2.29516	1.6856
CiPaw.08G047700	Phosphate-responsive 1 family protein		phosphate-induced protein 1 conserved region domain containing protein, expressed	-0.0262848	0.530671	-2.66801	-0.858857	-3.61142	-3.6988
CiPaw.08G051100	Uncharacterised conserved protein UCP031279		expressed protein	1.48782	0.874006	1.06766	0.420248	1.23767	1.6839
CiPaw.08G054900	Predicted AT-hook DNA-binding family protein		DNA binding protein, putative, expressed	1.81523	1.25667	1.47242	0.212052	1.12345	2.53871
CiPaw.08G056400				1.08181	1.89988	0.642586	0.0861175	0.248757	3.43755
CiPaw.08G069200			expressed protein	2.33161	2.03489	2.96379	1.392	1.64405	5.30658
CiPaw.08G069900			OsFBDUF62 - F-box and DUF domain containing protein, expressed	1.69766	1.17161	0.210383	0.614753	0.945683	1.8995
CiPaw.08G074300	Protein kinase superfamily protein	(1 of 26) PTHR24362 - SERINE/THREONINE-PROTEIN KINASE NEK		1.24864	1.13041	0.820845	-0.334816	-0.465474	2.99604
CiPaw.08G077100	phosphate transporter 1;8	Proton/phosphate symporter, splice variant b	inorganic phosphate transporter, putative, expressed	0.232706	0.133898	0.526583	-0.752273	-0.29023	1.73235
CiPaw.08G079100	Protein kinase superfamily protein		LYK8, putative, expressed	1.41748	0.965627	0.702642	-0.56321	0.781738	2.01588
CiPaw.08G085000			expressed protein	0.197181	0.245413	-0.206694	-1.51214	-1.74466	1.54994
CiPaw.08G085300	(1 of 1) PTHR28668:SF1 - TRANSMEMBRANE PROTEIN 234		GA11916-PA, putative, expressed	-0.606051	1.15005	0.408968	-2.03125	-1.68574	0.791438
CiPaw.08G087700	sequence-specific DNA binding transcription factors;transcription regulators			1.55394	0.7212	-2.58518	0.346086	0.170669	0.116781
CiPaw.08G093800		Haloalkane dehalogenase-like hydrolase	hydrolase, alpha/beta fold family domain containing protein, expressed	2.27068	1.45444	2.16579	1.03107	0.984255	4.58721
CiPaw.08G097700			heavy metal-associated domain containing protein, expressed	-0.0835823	0.022554	-0.103572	0.599427	0.527599	-1.64843
CiPaw.08G110000	ATPase E1-E2 type family protein / haloacid dehalogenase-like hydrolase family protein	Flagellar Associated Protein 10	calcium-transporting ATPase, plasma membrane-type, putative, expressed	1.02655	0.614576	0.205036	-0.533182	-0.823807	1.91894
CiPaw.08G110400				1.91747	1.24644	2.02905	0.511436	0.25686	3.65996
CiPaw.08G111200	Zinc-binding dehydrogenase family protein		NADP-dependent oxidoreductase, putative, expressed	1.85307	0.49901	0.263231	0.574015	0.649016	1.96192
CiPaw.08G115200	Tyrosine phosphatase family protein		tyrosine phosphatase family protein, putative, expressed	1.51082	0.560274	-0.579893	0.743224	-0.047188	1.11977
CiPaw.08G127200	Eukaryotic aspartyl protease family protein		eukaryotic aspartyl protease domain containing protein, expressed	1.67722	1.21045	0.813769	0.541295	0.592284	1.78609
CiPaw.08G127300	Eukaryotic aspartyl protease family protein		eukaryotic aspartyl protease domain containing protein, expressed	1.55254	0.420223	-0.688726	0.311783	-0.0316418	0.757686
CiPaw.08G128800		Protein tyrosine kinase	TAK14, putative, expressed	1.85573	0.40619	0.816946	0.935645	0.651435	2.20866
CiPaw.08G134100				2.32946	1.35921	1.04848	0.845075	0.741662	3.6203
CiPaw.08G138900	Protein kinase superfamily protein			1.39902	1.33801	-1.15737	0.564252	-0.16098	1.72664
CiPaw.08G139200	Protein kinase superfamily protein			1.17323	1.50047	-1.73611	0.619921	0.251593	1.02391
CiPaw.08G140900	ROP binding protein kinases 1	Protein tyrosine kinase	protein kinase domain containing protein, expressed	1.23411	0.616328	0.445853	0.388936	0.459242	1.51806
CiPaw.08G141100	UDP-Glycosyltransferase superfamily protein		anthocyanidin 3-O-glucosyltransferase, putative, expressed	1.97798	0.915955	1.77515	0.911762	0.960321	4.02574
CiPaw.08G141200	UDP-Glycosyltransferase superfamily protein		anthocyanidin 3-O-glucosyltransferase, putative, expressed	1.66462	0.824683	0.641397	0.905239	0.869759	2.89008
CiPaw.08G141300	UDP-Glycosyltransferase superfamily protein		anthocyanidin 3-O-glucosyltransferase, putative, expressed	1.70291	0.303908	0.693713	0.46967	0.642729	2.04768
CiPaw.08G141400	UDP-Glycosyltransferase superfamily protein		anthocyanidin 3-O-glucosyltransferase, putative, expressed	1.74436	0.654046	0.878087	0.844572	0.941292	2.21774
CiPaw.08G141700	UDP-Glycosyltransferase superfamily protein		anthocyanidin 3-O-glucosyltransferase, putative, expressed	4.03082	1.71602	1.40724	2.95644	1.56506	5.82074
CiPaw.08G143200	elicitor-activated gene 3-2	Alcohol dehydrogenase	dehydrogenase, putative, expressed	1.29497	1.02983	-0.370703	0.0344279	0.813335	3.9498
CiPaw.08G143500	elicitor-activated gene 3-2	Alcohol dehydrogenase	dehydrogenase, putative, expressed	2.02129	0.312567	-0.10328	-0.427408	0.0992787	6.29287
CiPaw.08G144300		Protein tyrosine kinase	expressed protein	4.25299	3.05772	2.56024	2.44885	2.00569	6.06454
CiPaw.08G147600		(1 of 6) PF08263 - Leucine rich repeat N-terminal domain (LRRNT_2)		0.25669	0.485905	0.467684	-0.144895	-1.01382	1.79015
CiPaw.08G148700	Protein kinase superfamily protein			1.55048	1.60795	-0.691476	1.19213	0.880402	0.324201
CiPaw.08G150200			S-locus-like receptor protein kinase, putative, expressed	2.29571	1.90471	1.40223	0.989057	0.395	1.71989
CiPaw.08G150300			S-locus-like receptor protein kinase, putative, expressed	1.58698	1.48857	0.610825	0.412469	0.492418	2.10585
CiPaw.08G152000			peroxidase precursor, putative, expressed	0.747542	2.23381	3.22337	0.558185	1.1049	1.5809
CiPaw.08G152200			peroxidase precursor, putative, expressed	1.98056	1.19503	0.571183	0.911236	-1.32696	1.98953
CiPaw.08G157900	nodulin MtN21 /EamA-like transporter family protein			0.935598	0.210309	0	-0.842981	-5.20959	0
CiPaw.08G164100		(1 of 1) 1.13.11.12//1.13.11.58 - Linoleate 13S-lipoxygenase / Lipoxidase // Linoleate 9S-lipoxygenase / Linoleate 9-lipoxygenase	lipoxygenase, putative, expressed	1.68891	0.729384	0.435586	0.466888	0.394151	1.50777
CiPaw.08G169400				0.571889	-0.598949	0.821066	-3.18972	-2.59423	4.34753
CiPaw.08G172100			S-locus-like receptor protein kinase, putative, expressed	1.88505	1.42039	0.902585	0.696636	0.405311	2.90038
CiPaw.08G172500				1.59219	1.74225	3.07961	0.748357	0.716188	4.95851
CiPaw.08G172700			S-locus-like receptor protein kinase, putative, expressed	4.63756	1.56723	2.17408	3.96457	0.83968	4.32908
CiPaw.08G178200	Acyl-CoA N-acyltransferases (NAT) superfamily protein			3.04799	1.36867	0.306575	1.16239	1.50685	4.35369
CiPaw.08G179900				2.15508	0.887108	2.05876	0.150716	0.588274	5.62915
CiPaw.09G004800	2-oxoglutarate (2OG) and Fe(II)-dependent oxygenase superfamily protein		gibberellin 20 oxidase 2, putative, expressed	1.81368	0.22373	-1.04925	0.494105	-0.0110625	0.386877
CiPaw.09G007000	sequence-specific DNA binding transcription factors		homeodomain, putative, expressed	1.55292	1.17219	0.728382	-0.790731	2.0589	1.9674
CiPaw.09G021300	plant U-box 24			3.45223	3.30983	2.51817	1.18098	2.80441	5.98662
CiPaw.09G021400	plant U-box 22		U-box domain-containing protein, putative, expressed	0.933324	0.517404	-4.65184	0.0927814	0.0754285	-2.80944
CiPaw.09G023200		Conserved Serine/Threonine Protein Kinase		0.788566	0.642185	-1.3331	-0.735732	-2.16325	-1.14687
CiPaw.09G039500	Glycosyltransferase family 61 protein		glycosyltransferase, putative, expressed	0.855112	0.790855	0.110012	0.279092	-0.791065	1.94233
CiPaw.09G051200	cytochrome P450, family 98, subfamily A, polypeptide 3	Cytochrome P450, CYP4 superfamily	cytochrome P450, putative, expressed	1.81408	0.796466	0.699669	0.774208	0.93696	1.81491
CiPaw.09G053800	terpene synthase 04			0.44227	2.52565	1.89182	-3.20441	3.48387	6.25076
CiPaw.09G063800	Protein kinase superfamily protein		protein kinase family protein, putative, expressed	2.23168	0.9414	-0.863451	0.856026	0.636532	1.4928
CiPaw.09G073700				1.10221	0.629138	0.614299	0.385969	0.255708	2.16509
CiPaw.09G074200	Receptor-like protein kinase-related family protein		cysteine-rich repeat secretory protein 55 precursor, putative, expressed	1.44441	0.863694	1.91891	-0.565708	2.83387	3.74388
CiPaw.09G078200				1.10859	1.68376	0.895821	0.258774	0.735589	2.77312
CiPaw.09G081300			expressed protein	1.87258	0.546718	0.98496	-0.373817	-1.00262	3.12857
CiPaw.09G081800	cysteine-rich RLK (RECEPTOR-like protein kinase) 26	Protein tyrosine kinase	TKL_IRAK_DUF26-la.1 - DUF26 kinases have homology to DUF26 containing loci, expressed	1.58845	0.849135	1.03866	0.0978397	-0.532127	3.09767
CiPaw.09G083900		(1 of 26) PTHR24362 - SERINE/THREONINE-PROTEIN KINASE NEK		5.10064	0.659626	1.17349	3.49574	0.694844	2.81219
CiPaw.09G084900				1.3997	1.35161	4.20808	0.488292	1.50421	6.53343
CiPaw.09G086500				3.75415	-0.205647	-0.0237937	2.51203	-1.18752	-1.08003
CiPaw.09G091300				1.6792	0.665135	0.400798	-0.51559	-0.561513	1.69189
CiPaw.09G091400				1.77531	0.874014	0.147564	0.151093	-0.60721	1.70396
CiPaw.09G097800				2.66259	1.43873	2.16351	1.98963	1.22681	4.48103
CiPaw.09G101600	Protein of unknown function (DUF506)			1.39687	1.13099	0.468006	1.13078	0.85353	2.2286
CiPaw.09G111100			expressed protein	0.790958	0.868403	1.72606	0.212835	0.942422	2.80075
CiPaw.09G111400				0.704577	0.266879	-0.376477	-1.2221	-2.09924	0.44137
CiPaw.09G114300		(1 of 15) PTHR23155 - LEUCINE-RICH REPEAT-CONTAINING PROTEIN		0.938666	0.74351	-0.857976	-0.947098	-2.55715	1.1035
CiPaw.09G114400		(1 of 15) PTHR23155 - LEUCINE-RICH REPEAT-CONTAINING PROTEIN		1.20493	0.733217	-0.488684	-0.048685	-1.58087	0.606418
CiPaw.09G114600			resistance protein T10rga2-1A, putative, expressed	1.16246	0.73934	-0.771301	0.000215669	-1.53398	0.764701
CiPaw.09G114700		(1 of 15) PTHR23155 - LEUCINE-RICH REPEAT-CONTAINING PROTEIN		1.05214	0.751807	-0.291457	-0.121813	-1.52496	1.11616
CiPaw.09G116300	amino acid transporter 1	Cationic amino acid transporter	amino acid permease family protein, putative, expressed	0.82157	0.520603	0.0420171	-0.518968	0.113343	1.86722
CiPaw.09G116400	amino acid transporter 1	Cationic amino acid transporter	amino acid permease family protein, putative, expressed	0.717775	0.691072	0.370593	-0.501378	-0.0691184	1.78129
CiPaw.09G122000	(1 of 28) PF05553 - Cotton fibre expressed protein (DUF761)		expressed protein	2.58181	1.57131	-1.46371	1.39247	0.598056	1.43943
CiPaw.09G122900	VQ motif-containing protein			1.07407	0.747972	-1.92692	0.852243	-1.6859	0.434443
CiPaw.09G126200				0.224345	0.40672	-1.32891	-0.263867	-1.85319	-0.968614
CiPaw.09G131100	senescence-related gene 1			0.922684	0.5997	0.238344	-0.45261	0.55812	1.77008
CiPaw.09G134100		(1 of 546) 2.7.11.1 - Non-specific serine/threonine protein kinase / Threonine-specific protein kinase		3.4071	0.47415	0.0667245	1.58805	0.798264	2.55008
CiPaw.09G145100	FAD-binding Berberine family protein		reticuline oxidase-like protein precursor, putative, expressed	2.32251	2.24869	2.18562	0.383499	2.72716	4.48365
CiPaw.09G150000			PLA IIIA/PLP7, putative, expressed	1.4803	-0.812898	1.10481	-1.4861	-1.99722	-3.92544
CiPaw.09G151200	NAC domain containing protein 42		no apical meristem protein, putative, expressed	1.7186	0.997517	1.33	0.428951	0.895412	2.89819
CiPaw.09G155500			KI domain interacting kinase 1, putative, expressed	2.08475	-0.144521	-0.0956834	-3.1807	-4.80815	2.74898
CiPaw.09G156000	S-locus lectin protein kinase family protein		KI domain interacting kinase 1, putative, expressed	1.68277	1.10451	0.50125	0.602738	0.874491	3.26511
CiPaw.09G160300		secretory carrier membrane protein		1.59828	0.808031	0.546698	0.49786	0.531571	2.12674
CiPaw.09G168800		(1 of 1) 1.13.11.19 - Cysteamine dioxygenase / Persulfurase	2-aminoethanethiol dioxygenase, putative, expressed	1.18924	1.79414	1.01655	-0.754166	1.309	2.51213
CiPaw.09G172200				0.846817	0.764765	0.533168	0.812025	0.806882	1.80983
CiPaw.09G190200	cation/H+ exchanger 20		ATCHX20, putative, expressed	1.14541	0.605735	0.223419	-0.234398	-1.37365	1.65626
CiPaw.09G194900				0.217886	0.232583	-3.12506	-0.565629	-2.98353	-2.90416
CiPaw.09G201500	phospholipase A 2A		patatin, putative, expressed	2.03431	1.05827	1.13345	0.75748	-0.284742	1.0865
CiPaw.09G204100	PAR1 protein			2.25595	1.7639	0.937235	0.487357	0.147461	3.81084
CiPaw.09G204700	O-fucosyltransferase family protein		growth regulator related protein, putative, expressed	1.02	0.632926	-0.0113762	-0.594066	-2.07335	2.60454
CiPaw.09G206000	phosphate transporter 4;2		transporter, major facilitator family, putative, expressed	1.71817	1.4054	-0.267625	0.0297196	0.963876	1.70255
CiPaw.09G212800	ammonium transporter 2			1.31409	1.07074	1.72838	-0.0816552	0.426587	3.07173
CiPaw.09G213800		Pre-apoferritin		1.13479	-0.401974	-0.601938	-0.116697	-0.412728	1.5665
CiPaw.09G214100	PYR1-like 4		cyclase/dehydrase family protein, putative, expressed	0.469029	0.68606	1.53419	-0.345749	-0.206828	2.66053
CiPaw.09G216000	WRKY DNA-binding protein 33	WRKY family transcription factor		2.08317	0.933757	0.702794	0.81106	-0.995379	3.30253
CiPaw.09G219500				2.99881	1.10756	0.765623	0.853867	0.278415	3.01527
CiPaw.09G225400	calmodulin like 42		OsCML32 - Calmodulin-related calcium sensor protein, expressed	3.10915	2.1385	2.33668	1.38599	1.10883	5.44253
CiPaw.10G007600	GDSL-like Lipase/Acylhydrolase superfamily protein	(1 of 5) 2.3.1.43 - Phosphatidylcholine--sterol O-acyltransferase / Phospholipid--cholesterol acyltransferase	GDSL-like lipase/acylhydrolase, putative, expressed	1.8588	1.52242	2.40454	0.228158	0.461084	4.43821
CiPaw.10G011300	SAUR-like auxin-responsive protein family			2.94264	1.76572	0.198928	1.14993	0.798244	2.90951
CiPaw.10G011900				2.95069	1.98582	3.00138	1.06584	1.35085	6.0639
CiPaw.10G012700	F-box family protein		OsFBX51 - F-box domain containing protein, expressed	2.59646	0.604517	0.508057	1.43055	0.612317	2.29725
CiPaw.10G014400				0.719893	0.364985	0.666141	-1.25528	-1.24155	3.15721
CiPaw.10G015500	E2F transcription factor 1		E2F family transcription factor protein, putative, expressed	1.97198	0.652355	0.130283	0.736537	1.18921	-0.317182
CiPaw.10G016400	Late embryogenesis abundant (LEA) hydroxyproline-rich glycoprotein family		harpin-induced protein 1 domain containing protein, expressed	0.648376	0.655079	-0.370103	-0.874458	-1.90194	-0.0869872
CiPaw.10G018100	plant U-box 24			2.8488	2.70351	2.10078	1.16224	2.20442	4.7922
CiPaw.10G018200	plant U-box 22		U-box domain-containing protein, putative, expressed	1.2015	0.236108	-1.78493	-0.458272	-2.51678	-0.916997
CiPaw.10G018700	syntaxin of plants 121		syntaxin, putative, expressed	1.12365	-0.132578	1.07793	0.0968559	-0.0440321	2.11075
CiPaw.10G022900				1.30148	0.955381	0.788203	-0.137877	0.0972311	2.40488
CiPaw.10G023100				1.78451	1.26328	1.06327	0.4735	-0.251161	3.07534
CiPaw.10G028400	bZIP transcription factor family protein		transcription factor, putative, expressed	2.17633	-0.465589	0.384398	1.27609	0.0251613	0.384136
CiPaw.10G038500	S-adenosyl-L-methionine-dependent methyltransferases superfamily protein	S-adenosyl-L-methionine-dependent methyltransferase	methyltransferase, putative, expressed	1.23905	1.00405	-0.355158	-0.0495819	-0.395849	2.35934
CiPaw.10G040800				-1.87011	-0.589369	0.118528	-0.603829	0.344427	-0.598189
CiPaw.10G055500				2.01139	1.71194	-0.611999	-0.253874	0.831527	2.57879
CiPaw.10G055900				2.02727	1.40142	1.75521	0.500986	0.310974	3.67901
CiPaw.10G056000				4.27757	3.59104	0.942083	0.947753	2.52029	3.99363
CiPaw.10G056200				3.99423	3.569	1.66576	1.69359	1.65813	5.60483
CiPaw.10G056300				2.11247	0.464635	-0.583474	0.562809	-0.958074	1.52361
CiPaw.10G056400				2.02967	0.999623	-0.0293539	1.04765	0.992313	2.86762
CiPaw.10G058600			heavy metal-associated domain containing protein, expressed	0.768748	1.58851	1.18495	0.496987	0.947963	1.54612
CiPaw.10G060500	Leucine-rich repeat protein kinase family protein	(1 of 55) 2.7.12.1 - Dual-specificity kinase	receptor-like kinase, putative, expressed	1.17377	0.594588	0.482507	0.312433	-0.216378	2.42358
CiPaw.10G067100	cysteine-rich RLK (RECEPTOR-like protein kinase) 26		TKL_IRAK_DUF26-la.1 - DUF26 kinases have homology to DUF26 containing loci, expressed	1.11009	2.32014	-0.517121	0.160052	0.600234	2.86672
CiPaw.10G073300	WRKY DNA-binding protein 31		WRKY1, expressed	1.91719	1.24936	0.674182	0.638066	-0.0464716	3.21161
CiPaw.10G073900	ERD (early-responsive to dehydration stress) family protein	ERD4-related membrane protein	early-responsive to dehydration protein-related, putative, expressed	1.01999	-0.684481	0.0874818	-1.86738	-2.81676	-0.328952
CiPaw.10G077800	acyl-CoA sterol acyl transferase 1	(1 of 8) 2.3.1.75 - Long-chain-alcohol O-fatty-acyltransferase / Wax synthase	O-acyltransferase, putative, expressed	1.68628	0.978741	0.605924	0.94366	1.08932	2.80534
CiPaw.10G082900	Adenine nucleotide alpha hydrolases-like superfamily protein		serine threonine kinase, putative, expressed	1.33559	0.303463	1.19257	-1.76821	-1.81774	2.97582
CiPaw.10G083100	farnesyl diphosphate synthase 1	Farnesyl pyrophosphate synthase	polyprenyl synthetase, putative, expressed	1.81582	0.789099	0.396244	0.447956	0.551042	2.37574
CiPaw.10G084500	galacturonosyltransferase 4		glycosyl transferase 8 domain containing protein, putative, expressed	0.498677	0.102846	0.189715	-0.916923	-1.55855	0.047895
CiPaw.10G088800				0.9554	1.03986	0.568068	-0.370577	0.0407937	2.38197
CiPaw.10G091400	VQ motif-containing protein			1.20406	0.0835801	-0.860111	0.299251	-1.74606	1.07756
CiPaw.10G097400				1.80572	0.50627	4.22379	0.118202	0.701664	5.4538
CiPaw.10G104000	Ankyrin repeat family protein			1.56055	0.581362	-0.426361	0.706307	0.153138	0.714435
CiPaw.10G104900	Ankyrin repeat family protein			1.78155	0.624142	-0.327959	0.50584	0.558125	1.684
CiPaw.10G105200	Ankyrin repeat family protein			2.00679	0.435494	-0.496186	0.998911	0.655454	0.936795
CiPaw.10G110200	FAD-binding Berberine family protein		reticuline oxidase-like protein precursor, putative, expressed	1.71727	1.47299	0.132279	0.32808	0.89075	2.51179
CiPaw.10G114200	S-locus lectin protein kinase family protein		KI domain interacting kinase 1, putative, expressed	0.96648	0.307909	0.371516	-0.279521	-0.147003	1.71492
CiPaw.10G114600	S-locus lectin protein kinase family protein			2.00497	1.11982	0.629646	0.417112	-0.202482	3.39548
CiPaw.10G114700				2.08009	1.1202	0.918276	0.908053	0.338621	2.10994
CiPaw.10G114800	Curculin-like (mannose-binding) lectin family protein			5.30523	0.95166	1.68947	5.0623	0.23054	1.62052
CiPaw.10G115200	S-locus lectin protein kinase family protein			0.788506	0.113436	0.260291	-0.197145	-0.35636	1.64434
CiPaw.10G118400	sugar transporter 1			0.805303	0.307689	0.450311	0.390674	0.584567	1.95435
CiPaw.10G120100		Type-II NADH dehydrogenase	NADH-ubiquinone oxidoreductase, mitochondrial precursor, putative, expressed	0.616589	-0.909788	-0.756454	-1.33376	-2.23813	2.24959
CiPaw.10G137800				0.982276	1.65835	-2.39652	-1.1927	0.867849	-2.07671
CiPaw.10G143800	cation/H+ exchanger 20		ATCHX20, putative, expressed	-1.05542	-0.891614	-0.683469	0.700579	0.502735	-1.71428
CiPaw.10G146200	Oxysterol-binding family protein	(1 of 1) PTHR10972:SF96 - OXYSTEROL-BINDING PROTEIN	oxysterol-binding protein, putative, expressed	0.322196	-0.268014	0.0517275	-1.03274	-1.51272	0.91143
CiPaw.10G148000	(1 of 2) PTHR34670:SF3 - EXPRESSED PROTEIN		expressed protein	1.10785	1.41017	1.29626	0.134047	1.28107	1.88862
CiPaw.10G148700	Protein of unknown function (DUF3411)	Conserved in the Plant Lineage		2.76889	0.866072	0.739978	0.672329	0.439247	2.40453
CiPaw.10G149700	glutathione S-transferase TAU 8	Glutathione S-transferase		2.10463	1.5205	0.487784	0.334403	0.693826	2.84626
CiPaw.10G151100				1.36344	0.395758	-0.916534	0.911024	-1.19387	1.82321
CiPaw.10G151700				0.844588	1.25465	0.350967	0.605722	-0.511781	2.38917
CiPaw.10G152600				-1.14741	-3.61256	-0.151077	0.818545	0.380807	-3.42573
CiPaw.10G154600	HXXXD-type acyl-transferase family protein		transferase family protein, putative, expressed	0.920043	-0.487424	-2.16406	-1.98493	-4.69954	0.846105
CiPaw.10G157100	Homeodomain-like superfamily protein			0.772555	1.09356	0.638894	-0.958829	-0.703328	2.00195
CiPaw.10G159100	ammonium transporter 2			2.2579	0.832123	0.920431	0.444476	0.52329	2.44636
CiPaw.10G159500	Protein of unknown function (DUF688)		expressed protein	-1.14607	-1.52039	-0.408729	-0.984766	-0.0717529	-0.462229
CiPaw.10G161800	NAD(P)-binding Rossmann-fold superfamily protein		oxidoreductase, short chain dehydrogenase/reductase family, putative, expressed	2.53899	1.59061	1.19454	1.26379	1.25323	-2.59614
CiPaw.11G001600		Mitochondrial phosphate carrier protein		1.37069	0.133676	0.108384	0.243742	0.180419	1.61957
CiPaw.11G002800				1.60757	0.829566	0.462662	0.0892045	0.0308723	3.00537
CiPaw.11G002900				0.88443	0.865867	0.707257	-0.0591365	-0.504919	2.50714
CiPaw.11G011600	RNAse II-like 1		endoribonuclease Dicer, putative, expressed	1.83383	0.445956	0.496889	0.998168	0.149145	1.70405
CiPaw.11G034700	RmlC-like cupins superfamily protein			1.44328	0.462927	0.180815	0.381211	-0.070874	2.53577
CiPaw.11G035200	AAA-ATPase 1	AAA ATPase	ATPase 3, putative, expressed	1.65014	1.11026	0.436097	-0.457871	-0.538687	2.3597
CiPaw.11G035500		AAA ATPase	ATPase 3, putative, expressed	4.13578	6.43089	-0.85003	0.488644	4.22499	4.38193
CiPaw.11G048900	Leucine-rich repeat protein kinase family protein	(1 of 6) PF08263 - Leucine rich repeat N-terminal domain (LRRNT_2)	BRASSINOSTEROID INSENSITIVE 1 precursor, putative, expressed	1.37521	0.789995	0.239994	0.828965	0.77573	1.70265
CiPaw.11G049000		(1 of 1) 3.6.1.12 - dCTP diphosphatase / Deoxycytidine-triphosphatase		-0.610847	-0.40034	-0.225936	0.231393	-0.0516671	-1.58065
CiPaw.11G049900	soluble N-ethylmaleimide-sensitive factor adaptor protein 33		SNARE domain containing protein, putative, expressed	0.417468	0.290282	0.29519	-0.569108	-0.826999	1.54419
CiPaw.11G062800	myb domain protein 63		MYB family transcription factor, putative, expressed	3.05421	1.58456	1.42764	2.09687	1.12922	4.22025
CiPaw.11G063300	Leucine-rich repeat transmembrane protein kinase	(1 of 546) 2.7.11.1 - Non-specific serine/threonine protein kinase / Threonine-specific protein kinase		2.76892	1.45332	0.838658	1.37518	1.54283	1.86957
CiPaw.11G065500	NAC (No Apical Meristem) domain transcriptional regulator superfamily protein		no apical meristem protein, putative, expressed	0.722853	0.198856	1.97045	0.131814	-0.191679	1.96557
CiPaw.11G073200	Ankyrin repeat family protein	(1 of 5) PTHR22849//PTHR22849:SF39 - WDSAM1 PROTEIN // SUBFAMILY NOT NAMED		1.57683	-0.343453	1.62977	0.78497	-0.822438	5.45372
CiPaw.11G074300	cytochrome P450, family 707, subfamily A, polypeptide 3	Cytochrome P450, CYP120 superfamily	cytochrome P450, putative, expressed	0.780312	0.38156	-3.57481	-1.14722	-3.32595	-2.44275
CiPaw.11G083600			LRk-type protein, putative, expressed	1.97041	1.31837	1.4566	0.257362	0.484489	3.37673
CiPaw.11G084200	ethylene responsive element binding factor 1			1.32329	1.37047	-1.94731	0.793245	0.803398	0.958663
CiPaw.11G089500		Ribose-phosphate pyrophosphokinase		1.22526	0.566571	0.49026	-0.169476	-0.104655	1.80421
CiPaw.11G108900	2-oxoglutarate (2OG) and Fe(II)-dependent oxygenase superfamily protein		naringenin,2-oxoglutarate 3-dioxygenase, putative, expressed	0.300942	-3.1543	0.0724661	-3.04996	-4.5151	0.569393
CiPaw.11G113300			expressed protein	2.90188	1.78158	1.11157	0.675507	0.722691	2.62217
CiPaw.11G117100				1.6883	0.913294	0.244391	0.61192	0.624447	1.22495
CiPaw.11G117200				2.95588	1.12212	1.33541	1.1935	0.930835	1.3877
CiPaw.11G128600				-0.0822941	0.800232	-2.8139	-0.505431	-0.549918	-2.17269
CiPaw.11G128700				0.956972	1.73	-0.778066	-0.574372	-0.591839	0.653588
CiPaw.11G140100	IQ-domain 22		IQ calmodulin-binding motif family protein, putative, expressed	1.83097	0.838468	0.536657	0.439063	0.599565	0.940727
CiPaw.11G142000	hydroxymethylglutaryl-CoA synthase / HMG-CoA synthase / 3-hydroxy-3-methylglutaryl coenzyme A synthase	(1 of 1) 2.3.3.10 - Hydroxymethylglutaryl-CoA synthase / Hydroxymethylglutaryl coenzyme alpha-condensing enzyme	hydroxymethylglutaryl-CoA synthase, putative, expressed	1.86685	0.578231	0.660312	0.440178	0.230901	2.03165
CiPaw.11G143900		Cytochrome P450, CYP4 superfamily		3.18996	2.77286	1.15342	-0.261705	1.28459	2.35593
CiPaw.11G148000	Protein kinase superfamily protein			0.548012	0.51085	-1.76549	0.562921	-0.706005	-0.0045399
CiPaw.11G148700		Cytochrome P450, CYP4 superfamily		4.83753	2.28264	1.84754	2.19165	1.86704	6.2733
CiPaw.11G148800		Cytochrome P450, CYP4 superfamily		4.23111	1.75233	2.33795	1.97589	1.18203	5.47
CiPaw.11G148900		Cytochrome P450, CYP4 superfamily		3.09994	2.43607	2.6287	1.72125	2.10057	5.6351
CiPaw.11G149000			oxidoreductase, aldo/keto reductase family protein, putative, expressed	0.520223	0.41531	0.446042	0.079092	0.569058	1.82573
CiPaw.11G158100	Leucine-rich repeat transmembrane protein kinase	(1 of 546) 2.7.11.1 - Non-specific serine/threonine protein kinase / Threonine-specific protein kinase		1.28338	0.758667	0.378853	0.174548	0.380435	1.51829
CiPaw.11G165100			glutamate receptor, putative, expressed	3.24048	2.51627	0.688428	1.54228	1.15391	2.72815
CiPaw.11G169100			expressed protein	0.687894	0.429999	0.584661	-0.210553	-0.215837	1.91112
CiPaw.11G170000	Core-2/I-branching beta-1,6-N-acetylglucosaminyltransferase family protein		xylosyltransferase, putative, expressed	1.09166	0.188859	0.321631	0.0294362	-0.245255	1.94022
CiPaw.11G177700			wound induced protein, putative, expressed	0.996031	0.682881	-0.963438	-0.874807	1.70821	1.42208
CiPaw.11G177800			PAN domain-containing protein At5g03700 precursor, putative, expressed	0.58081	0.0087388	-0.236001	-0.95863	-2.15871	0.922684
CiPaw.11G178000			diacylglycerol kinase, putative, expressed	0.836832	0.749926	0.460114	-1.08558	-1.1154	1.77536
CiPaw.11G178600				-0.203612	-0.637788	0.261989	-1.26362	-1.07219	2.20867
CiPaw.11G180800	terpene synthase 21		terpene synthase, putative, expressed	3.89116	2.72367	1.52925	1.28913	1.70758	5.27032
CiPaw.11G180900	terpene synthase 21		terpene synthase, putative, expressed	3.76278	1.71329	0.763681	2.31751	1.40225	5.1836
CiPaw.11G181800	terpene synthase 21		terpene synthase, putative, expressed	4.20035	2.53697	1.5538	1.02932	1.05169	2.69422
CiPaw.11G182100			chitin-inducible gibberellin-responsive protein, putative, expressed	0.15308	-0.104013	-0.821848	-0.712027	-1.83379	-0.100323
CiPaw.11G182600				1.57079	0.178341	-0.263322	0.509911	-1.74656	0.173209
CiPaw.11G197300				4.29634	2.1701	2.68058	2.02866	1.2024	6.00814
CiPaw.11G198100			resistance protein T10rga2-1A, putative, expressed	1.18629	0.187492	0.144496	-0.449119	-0.692582	1.53143
CiPaw.11G201200	Copper transport protein family		heavy metal associated domain containing protein, expressed	3.09627	-0.00422429	-1.0318	2.10785	0.64267	1.18941
CiPaw.11G203400	nuclear factor Y, subunit B2	(1 of 1) PTHR11064//PTHR11064:SF45 - CCAAT-BINDING TRANSCRIPTION FACTOR-RELATED // SUBFAMILY NOT NAMED		-1.00714	-0.461583	-0.414108	0.399819	0.709311	-1.7025
CiPaw.12G015600	ATP-binding cassette A2	ABC transporter	ABC transporter, ATP-binding protein, putative, expressed	1.68699	0.992083	0.556204	0.122853	0.347241	2.09961
CiPaw.12G019200	calcium-dependent protein kinase 1	Calcium/calmodulin-dependent protein kinase	CAMK_CAMK_like.21 - CAMK includes calcium/calmodulin depedent protein kinases, expressed	2.152	1.40037	1.58555	0.838863	1.05269	3.15563
CiPaw.12G021100	RmlC-like cupins superfamily protein			0.265556	1.73493	2.70321	-0.0754909	1.37647	4.56395
CiPaw.12G032500	cytochrome P450, family 71, subfamily A, polypeptide 22	Cytochrome P450, CYP4 superfamily	cytochrome P450, putative, expressed	1.54308	0.748325	2.22659	0.406866	-0.213647	3.73417
CiPaw.12G040800	arginosuccinate synthase family	Argininosuccinate synthase	argininosuccinate synthase, chloroplast precursor, putative, expressed	0.589594	-0.0822779	0.416828	-0.985471	-1.8267	0.604684
CiPaw.12G043300			expressed protein	0.860601	0.573552	0.520638	-0.308907	1.30481	-3.0568
CiPaw.12G046400	Calcium-dependent lipid-binding (CaLB domain) family protein		C2 domain containing protein, putative, expressed	1.21049	0.373754	0.447668	0.127711	0.129436	1.69554
CiPaw.12G048200	alpha/beta-Hydrolases superfamily protein	(1 of 1) 3.1.1.32 - Phospholipase A(1) / Phospholipase A1	triacylglycerol lipase like protein, putative, expressed	0.280525	0.104139	-2.0702	-0.100596	-0.99271	-2.29664
CiPaw.12G059300		Protein tyrosine kinase	TAK14, putative, expressed	1.20459	1.20661	0.587747	-0.0724037	0.10753	2.27966
CiPaw.12G059700				0.351448	-0.0769909	0.342739	-0.261507	-0.411738	2.23924
CiPaw.12G064300			expressed protein	1.73179	1.14442	-0.134884	0.91875	1.053	1.64009
CiPaw.12G073000	alternative oxidase 1A	Alternative oxidase	transposon protein, putative, unclassified, expressed	1.96507	1.02951	0.593805	0.762979	0.459989	2.42205
CiPaw.12G074800	2-oxoglutarate (2OG) and Fe(II)-dependent oxygenase superfamily protein		naringenin,2-oxoglutarate 3-dioxygenase, putative, expressed	2.72529	2.42216	1.34397	-1.89748	-0.243973	2.94822
CiPaw.12G077900			expressed protein	2.07924	0.675286	-2.34901	0.00572692	0.393058	-1.53985
CiPaw.12G080900	RING/U-box superfamily protein		zinc finger, C3HC4 type domain containing protein, expressed	-0.51577	0.219777	-0.3504	0.847044	1.08705	-1.54273
CiPaw.12G083100				1.89373	1.91442	1.44108	0.346869	0.951359	2.94319
CiPaw.12G086900	cation/H+ exchanger 18			2.31668	0.845671	0.96072	1.12085	0.290134	2.2361
CiPaw.12G088600	Protein of unknown function (DUF567)			0.650576	1.21199	1.13115	-0.748054	-0.247958	2.28683
CiPaw.12G096200		(1 of 1) PTHR31013:SF2 - PROTEIN THN-1-RELATED	thaumatin, putative, expressed	0.00286008	0.059165	0.659813	-0.728001	-1.07604	2.23568
CiPaw.12G098300	MATE efflux family protein		MATE efflux family protein, putative, expressed	0.669409	-0.547732	-1.03879	-0.614801	-2.16475	1.03417
CiPaw.12G111400	Leucine-rich repeat transmembrane protein kinase	(1 of 546) 2.7.11.1 - Non-specific serine/threonine protein kinase / Threonine-specific protein kinase		1.88784	1.39383	1.05684	0.784824	0.743254	2.04493
CiPaw.12G111500	Leucine-rich repeat transmembrane protein kinase	(1 of 546) 2.7.11.1 - Non-specific serine/threonine protein kinase / Threonine-specific protein kinase		2.2265	1.34652	0.934795	0.831179	1.00293	2.32913
CiPaw.12G112100		(1 of 546) 2.7.11.1 - Non-specific serine/threonine protein kinase / Threonine-specific protein kinase		1.62317	1.08163	0.261804	0.463588	0.629724	1.10118
CiPaw.12G113700	Curculin-like (mannose-binding) lectin family protein		secreted glycoprotein, putative, expressed	1.09991	0.749886	0.919867	-0.375474	-0.553372	2.07997
CiPaw.12G113800	D-mannose binding lectin protein with Apple-like carbohydrate-binding domain		secreted glycoprotein, putative, expressed	2.28588	1.96083	1.28111	0.1354	0.518077	4.3803
CiPaw.12G114000		AAA ATPase		2.10124	-0.138928	0.0292302	1.17506	-0.649237	0.767861
CiPaw.12G117300		(1 of 546) 2.7.11.1 - Non-specific serine/threonine protein kinase / Threonine-specific protein kinase		2.02687	1.19188	0.634812	0.933646	0.847101	1.46775
CiPaw.12G124200	Quinone reductase family protein	AGG3 Paralog	NADPH-dependent FMN reductase domain containing protein, expressed	1.26383	0.847333	0.0628444	0.324933	0.634693	1.61911
CiPaw.12G124300		AGG3 Paralog	NADPH-dependent FMN reductase domain containing protein, expressed	1.39708	0.927945	0.237923	0.38696	0.783247	1.51849
CiPaw.12G131600			F-box family protein, putative, expressed	2.34927	1.06728	-0.276179	1.05328	0.109521	1.00609
CiPaw.12G132000	Peroxidase superfamily protein			2.51959	2.94064	1.79214	1.9571	2.7963	2.24484
CiPaw.12G132800				2.93219	1.36235	-0.117665	-0.0810446	-0.915295	1.8021
CiPaw.12G133000				1.80086	-0.320857	-0.55742	0.0733701	0.285062	0.666423
CiPaw.13G007100	reduced lateral root formation	Cytochrome b5 flavohemoprotein	cytochrome b5-like Heme/Steroid binding domain containing protein, expressed	1.27515	0.976591	0.740064	0.573325	0.631764	2.41076
CiPaw.13G009100				2.16702	0.105484	-0.287787	0.17076	0.100774	1.2049
CiPaw.13G009200				1.954	0.0957436	-0.230054	-0.0898029	-0.0917881	1.2901
CiPaw.13G013200		response regulator of two-component system		1.19332	1.94777	0.268439	0.0484419	0.601084	1.12181
CiPaw.13G019400	F-box family protein with a domain of unknown function (DUF295)		F-box family protein, putative, expressed	1.93949	0.770804	-1.05877	1.57114	0.118336	3.32595
CiPaw.13G020300		Nitrate transporter NRT1 family	peptide transporter PTR2, putative, expressed	0.0206972	0.574419	1.14835	-0.0952981	0.715499	2.72913
CiPaw.13G026800				2.39487	0.862735	0.0411021	0.726656	-0.0803873	1.87385
CiPaw.13G035700				1.70008	1.00922	1.48702	0.867623	0.915376	3.11936
CiPaw.13G040400	GHMP kinase family protein		GHMP kinases ATP-binding protein, putative, expressed	1.45435	0.68546	0.601229	0.556994	0.649085	1.60798
CiPaw.13G041200	Duplicated homeodomain-like superfamily protein			0.865515	0.87464	0.731725	-0.328681	0.454575	1.91951
CiPaw.13G053800	receptor-like protein kinase-related family protein		cysteine-rich repeat secretory protein 55 precursor, putative, expressed	0.408185	-0.0401089	0.762075	-0.38642	-1.04576	3.22684
CiPaw.13G063200	cinnamate-4-hydroxylase	Cytochrome P450, CYP4 superfamily	cytochrome P450, putative, expressed	2.36989	1.10141	0.195202	0.881984	1.11988	1.27122
CiPaw.13G066500			peroxidase precursor, putative, expressed	1.33311	4.19287	4.05738	-1.45397	4.49525	5.99796
CiPaw.13G085000		heat shock protein 22A		0.580866	-1.6394	-2.53972	-2.03353	-3.3042	-1.57681
CiPaw.13G088700		Tropine dehydrogenase/reductase		2.49163	1.04247	1.01447	1.0038	0.931671	3.40362
CiPaw.13G088800		Tropine dehydrogenase/reductase		2.12628	0.949058	0.81428	0.784499	0.886419	2.9666
CiPaw.13G095300	(1 of 2) PTHR33142:SF7 - CYCLIN-DEPENDENT PROTEIN KINASE INHIBITOR SMR3			-1.0373	-0.871194	-0.212278	-0.0132359	0.0108103	-1.70904
CiPaw.13G099400	Domain of unknown function (DUF966)		domain of unknown function DUF966 domain containing protein, expressed	1.8555	0.755376	0.905904	0.538423	0.540258	2.58393
CiPaw.13G112700	hydroxyproline-rich glycoprotein family protein		lysine-rich arabinogalactan protein 19 precursor, putative, expressed	0.403755	0.897975	-0.110187	-1.36155	-2.86598	0.430492
CiPaw.13G115700	glycosyltransferase family protein 2		expressed protein	2.7169	3.36842	2.90352	-0.823804	0.953713	6.97748
CiPaw.13G116700				1.88066	0.679277	0.336112	1.47362	0.372883	1.36771
CiPaw.13G120600	Late embryogenesis abundant (LEA) hydroxyproline-rich glycoprotein family		NHL25, putative, expressed	0.841719	0.492168	-0.541957	-0.78513	-2.10513	0.933323
CiPaw.13G121700		(1 of 26) PTHR24362 - SERINE/THREONINE-PROTEIN KINASE NEK		0.611727	-0.00561489	0.23424	-0.141951	-0.20819	1.70859
CiPaw.13G127700	2-oxoglutarate (2OG) and Fe(II)-dependent oxygenase superfamily protein		gibberellin 20 oxidase 2, putative, expressed	2.16623	0.713877	0.753945	1.09782	-0.0149991	1.037
CiPaw.13G135500	Calcium-binding EF-hand family protein			0.649431	0.404026	0.448564	-0.158937	-0.611098	1.88325
CiPaw.13G139800	pleiotropic drug resistance 6	(1 of 1) PTHR19241//PTHR19241:SF307 - ATP-BINDING CASSETTE TRANSPORTER // ABC TRANSPORTER G FAMILY MEMBER 34-RELATED		0.844863	0.257342	1.15013	-0.789478	-0.62483	3.213
CiPaw.13G141000	arogenate dehydratase 6	Prephenate dehydratase	prephenate dehydratase domain containing protein, expressed	1.60923	-0.389956	-0.111467	0.0190605	-0.336544	-0.0274428
CiPaw.13G151500	(1 of 28) PF14009 - Domain of unknown function (DUF4228) (DUF4228)		expressed protein	1.23808	0.919153	1.1491	0.425017	0.267968	2.20238
CiPaw.13G162700	ADP/ATP carrier 1	ADP/ATP carrier protein, mitochondrial	mitochondrial carrier protein, putative, expressed	1.72681	0.0687469	0.0844841	0.438643	-0.0177204	1.56189
CiPaw.13G165800	lipoxygenase 2	(1 of 1) 1.13.11.12//1.13.11.58 - Linoleate 13S-lipoxygenase / Lipoxidase // Linoleate 9S-lipoxygenase / Linoleate 9-lipoxygenase	lipoxygenase, putative, expressed	1.5645	0.0567908	0.0140077	-0.368424	-0.307446	2.31382
CiPaw.13G167400	receptor-like protein kinase 1			1.99021	0.432155	0.776966	1.22412	-0.27384	3.03458
CiPaw.13G170800			peroxidase precursor, putative, expressed	2.70152	3.299	2.28329	1.25996	2.4717	2.39173
CiPaw.13G170900			peroxidase precursor, putative, expressed	1.64102	2.13786	0.739029	-0.0837715	2.04558	1.79219
CiPaw.13G172100	Disease resistance-responsive (dirigent-like protein) family protein		dirigent, putative, expressed	1.11036	0.9307	0.646244	-0.0237305	0.419143	1.98905
CiPaw.13G175700	calmodulin-binding family protein		calmodulin-binding protein, putative, expressed	1.94186	1.17314	1.42355	1.41253	1.15167	3.00047
CiPaw.14G002400		(1 of 7) PTHR10366//PTHR10366:SF411 - NAD DEPENDENT EPIMERASE/DEHYDRATASE // HIGH CHLOROPHYLL FLUORESCENCE PHENOTYPE 173 PROTEIN		1.58627	0.600889	0.550591	-0.809203	-0.681835	1.00592
CiPaw.14G008700				0.640993	0.265042	-1.5825	0.729115	-0.21035	0.626653
CiPaw.14G009100		(1 of 6) PF08263 - Leucine rich repeat N-terminal domain (LRRNT_2)	receptor-like protein kinase 5 precursor, putative, expressed	1.37524	0.412767	0.73808	0.0625658	-0.652137	2.17228
CiPaw.14G012500	F-box family protein with a domain of unknown function (DUF295)		F-box family protein, putative, expressed	2.87037	3.90949	2.99211	1.16399	1.89704	5.72952
CiPaw.14G031700				0.661101	-0.981409	-0.116874	-1.07551	-1.89574	-0.636271
CiPaw.14G037400	aminophospholipid ATPase 1		phospholipid-transporting ATPase, putative, expressed	1.79067	0.896457	0.620166	1.14504	0.748939	2.18279
CiPaw.14G039500				1.59532	1.33301	0.416763	-0.251496	0.324898	1.9984
CiPaw.14G058200			resistance protein T10rga2-1A, putative, expressed	0.924759	0.419013	0.626284	-0.0494313	-0.971807	1.88289
CiPaw.14G070500	(1 of 1) PTHR30509//PTHR30509:SF7 - P-HYDROXYBENZOIC ACID EFFLUX PUMP SUBUNIT-RELATED		expressed protein	0.956384	1.79635	-0.166343	0.656317	1.3977	0.81612
CiPaw.14G073500		Cytochrome P450, CYP4 superfamily		1.49458	1.03995	2.03736	-0.0115024	0.430812	2.50365
CiPaw.14G079300			RIPER2 - Ripening-related family protein precursor, expressed	1.24573	1.38652	1.60861	-0.326713	-0.162256	3.10264
CiPaw.14G083500		Cytochrome P450, CYP4 superfamily		4.12743	2.16577	3.01395	0.2009	-0.775972	5.32782
CiPaw.14G083900		Cytochrome P450, CYP4 superfamily		4.39293	-0.238752	-1.05877	1.89479	1.81745	4.12266
CiPaw.14G087200				2.21487	0.4574	2.70051	0.577873	0.606316	5.77883
CiPaw.14G087400				2.13731	0.280813	1.60525	0.558391	-0.0829316	5.05826
CiPaw.14G089300		(1 of 26) PTHR24362 - SERINE/THREONINE-PROTEIN KINASE NEK		2.60999	1.25993	1.42419	1.10739	0.827659	3.74468
CiPaw.14G095100			verticillium wilt disease resistance protein precursor, putative, expressed	1.38891	0.941558	0.78211	0.788004	0.337451	2.17498
CiPaw.14G097700	F-box family protein		OsFBX51 - F-box domain containing protein, expressed	1.27379	0.983867	0.761859	0.896757	1.62967	1.27573
CiPaw.14G098500	NAC domain containing protein 90		No apical meristem protein, putative, expressed	1.87206	2.18485	0.382111	0.384687	0.287566	4.33689
CiPaw.14G103400	arogenate dehydratase 6	Prephenate dehydratase	prephenate dehydratase domain containing protein, expressed	1.84003	0.606733	-0.666186	0.490678	0.656077	0.0679561
CiPaw.14G106000				1.25906	1.87497	1.41946	1.0224	1.21812	1.58418
CiPaw.14G109100		(1 of 6) PF08263 - Leucine rich repeat N-terminal domain (LRRNT_2)	receptor-like protein kinase 5 precursor, putative, expressed	0.886209	0.288984	0.419253	-0.119129	-0.203267	1.54206
CiPaw.14G109500		(1 of 6) PF08263 - Leucine rich repeat N-terminal domain (LRRNT_2)	receptor-like protein kinase 5 precursor, putative, expressed	0.223555	0.296594	-0.0749858	-0.663873	-1.56469	1.83664
CiPaw.14G118400	calcium-dependent protein kinase 19	Conserved Serine/Threonine Protein Kinase	CAMK_CAMK_like.34 - CAMK includes calcium/calmodulin depedent protein kinases, expressed	0.637028	0.400923	-0.101915	-0.416995	-1.95041	0.411698
CiPaw.14G126100	receptor-like protein kinase 1		receptor-like protein kinase, putative, expressed	2.3115	1.79985	0.917937	0.531494	0.548334	2.19195
CiPaw.14G128300				1.55074	1.13891	-0.867726	0.590577	-0.94772	0.210621
CiPaw.14G128600				2.12752	1.56611	-0.916525	1.68872	0.107865	0.732636
CiPaw.14G128700		(1 of 15) PTHR23155 - LEUCINE-RICH REPEAT-CONTAINING PROTEIN		1.09605	1.52416	-0.740094	-0.110873	-0.156368	0.0199489
CiPaw.14G130300				0.881889	0.233164	0.549486	-0.795165	-1.84147	2.0315
CiPaw.14G130400		(1 of 15) PTHR23155 - LEUCINE-RICH REPEAT-CONTAINING PROTEIN		0.960325	0.214779	0.808322	-1.27626	-2.0221	1.83926
CiPaw.14G130600				1.02565	0.63998	0.0682352	-0.767317	-1.83308	1.03726
CiPaw.14G130800				0.766108	0.451386	0.373206	-1.06427	-2.34462	1.24648
CiPaw.14G130900		(1 of 15) PTHR23155 - LEUCINE-RICH REPEAT-CONTAINING PROTEIN		1.01363	0.47901	-0.555168	-0.131616	-1.81101	0.56173
CiPaw.14G131500				0.897373	0.54624	-0.0984981	-0.434186	-1.83925	0.827293
CiPaw.14G131800		(1 of 15) PTHR23155 - LEUCINE-RICH REPEAT-CONTAINING PROTEIN		0.87769	0.358236	0.105659	-0.788405	-1.84499	1.33291
CiPaw.14G131900	disease resistance protein (TIR-NBS-LRR class), putative	(1 of 15) PTHR23155 - LEUCINE-RICH REPEAT-CONTAINING PROTEIN		0.845413	0.538941	-0.519614	-0.398579	-1.88516	0.429257
CiPaw.14G132000				0.537789	0.338305	-0.298176	-0.627343	-1.6561	0.272552
CiPaw.14G132100				0.577253	0.259068	-0.818218	-0.304618	-1.60929	-0.128852
CiPaw.14G132200				0.969517	0.577324	0.478276	0.0229744	0.0534443	2.51485
CiPaw.14G132400				0.692458	0.61377	0.0264579	-0.910669	-1.65655	1.41148
CiPaw.14G132600		(1 of 15) PTHR23155 - LEUCINE-RICH REPEAT-CONTAINING PROTEIN		0.984734	0.478414	-0.229081	-0.367793	-2.03871	0.758111
CiPaw.14G133300		(1 of 15) PTHR23155 - LEUCINE-RICH REPEAT-CONTAINING PROTEIN		1.20912	0.469581	0.145777	-0.103734	-1.50778	1.07775
CiPaw.14G135300	calmodulin-binding family protein		calmodulin-binding protein, putative, expressed	1.79595	1.82918	-0.136042	0.613737	-0.180537	2.13814
CiPaw.15G009900		Cytochrome P450, CYP4 superfamily	cytochrome P450, putative, expressed	2.489	3.4021	1.85679	0.114241	1.63588	3.89797
CiPaw.15G019700				3.28646	1.25633	1.78373	1.14234	0.807555	4.41131
CiPaw.15G019800		(1 of 6) PF08263 - Leucine rich repeat N-terminal domain (LRRNT_2)		2.95446	1.25902	1.85805	1.14952	0.450871	3.99733
CiPaw.15G020000				3.2842	2.52663	1.90271	1.07211	1.55266	5.07076
CiPaw.15G020100		(1 of 6) PF08263 - Leucine rich repeat N-terminal domain (LRRNT_2)		2.08039	1.77407	1.97092	1.06876	0.554413	4.88487
CiPaw.15G020200		(1 of 6) PF08263 - Leucine rich repeat N-terminal domain (LRRNT_2)		1.5733	1.15476	0.960737	0.691518	0.319192	3.53969
CiPaw.15G021900	alcohol dehydrogenase 1		dehydrogenase, putative, expressed	1.42347	1.95641	0.897252	0.69173	1.69219	1.98418
CiPaw.15G025100	wall-associated kinase 2		expressed protein	1.76475	1.00281	0.823789	0.444802	-0.0602751	2.99705
CiPaw.15G025200			expressed protein	3.0718	2.01835	1.30535	1.22975	0.747715	3.76628
CiPaw.15G029100	wall-associated kinase 2		expressed protein	3.07561	2.01444	1.08928	0.714057	0.952975	2.21218
CiPaw.15G030700	Calcium-binding EF-hand family protein			0.673206	0.256968	-1.01333	-0.792863	-0.6433	1.70612
CiPaw.15G032000				3.28276	1.2204	2.73301	2.11103	1.19383	4.88566
CiPaw.15G045000				0.459021	-0.0675584	-0.721668	-0.480047	-2.03897	1.0403
CiPaw.15G045100				0.517839	-0.192178	-0.329211	-0.663728	-2.12225	1.53431
CiPaw.15G046100				2.62288	2.18843	0.0227351	1.5701	1.21427	2.46486
CiPaw.15G050100				1.24527	0.545296	0.457808	-0.335913	-0.0681485	1.77624
CiPaw.15G050500				3.30948	2.5993	-0.862127	1.99025	1.83417	2.72042
CiPaw.15G053800	(1 of 2) PTHR12864//PTHR12864:SF23 - RAN BINDING PROTEIN 9-RELATED		expressed protein	1.2795	0.726252	0.951646	-0.113716	0.426373	3.23677
CiPaw.15G063900				0.29083	0.357014	-1.662	-0.621896	-1.14198	-0.617255
CiPaw.15G078800			LRR receptor-like protein kinase, putative, expressed	1.07586	0.752764	0.695542	0.323154	0.374537	2.50928
CiPaw.15G082400	leucine-rich repeat transmembrane protein kinase family protein	(1 of 6) PF08263 - Leucine rich repeat N-terminal domain (LRRNT_2)	receptor-like protein kinase 2 precursor, putative, expressed	0.637871	0.735182	0.337261	-0.172522	-0.554905	1.67576
CiPaw.15G087700	WRKY DNA-binding protein 50			1.78245	0.74129	0.377198	-0.370339	-0.546092	2.314
CiPaw.15G088600	Ankyrin repeat family protein	(1 of 5) PTHR22849//PTHR22849:SF39 - WDSAM1 PROTEIN // SUBFAMILY NOT NAMED		0.841423	0.742203	0.527615	0.0593456	0.293557	1.55429
CiPaw.15G125800			expressed protein	0.823016	0.848243	0.097731	-0.0295829	-0.0227583	2.05697
CiPaw.15G130500				1.62396	1.28934	-0.503566	0.0267859	1.52457	1.3633
CiPaw.15G131700			MYB family transcription factor, putative, expressed	1.68132	0.887339	-0.426846	0.579884	0.362286	2.16148
CiPaw.15G132500			calmodulin binding protein, putative, expressed	1.60673	1.08259	2.10092	1.04443	0.955926	4.60116
CiPaw.15G132700				1.70098	0.173641	3.80451	-0.371626	-0.409225	5.32509
CiPaw.15G132900				1.51255	0.395928	-0.467958	0.583184	-0.0573129	0.140427
CiPaw.15G133000				0.573139	0.6015	0.575487	0.0898289	-0.277722	2.02094
CiPaw.15G133500		Protein tyrosine kinase	Protein kinase domain containing protein, expressed	1.97949	0.486662	1.23337	0.49014	-0.486155	2.87961
CiPaw.15G135600				1.39866	1.42256	-5.0998	0.552848	-0.406602	-3.03096
CiPaw.15G136900				1.5367	0.396796	0.541521	0.624489	0.0255267	1.48476
CiPaw.15G138600			indole-3-acetate beta-glucosyltransferase, putative, expressed	1.73703	0.659374	0.335084	0.690007	0.539135	0.244131
CiPaw.15G145900				3.34998	0.755543	1.01668	1.61832	0.58977	3.24555
CiPaw.15G156800	toll/interleukin-1 receptor-like			0.266168	0.000237505	0.530464	-1.2171	-1.60566	1.09324
CiPaw.15G160500				1.59278	0.225162	0.716608	0.814995	-0.47782	0.555996
CiPaw.15G170900	toll/interleukin-1 receptor-like			0.626758	0.497452	0.0169964	-0.829938	-2.0902	0.51647
CiPaw.15G176000		(1 of 15) PTHR23155 - LEUCINE-RICH REPEAT-CONTAINING PROTEIN		1.06388	0.93658	0.413635	0.218915	-0.361863	1.6935
CiPaw.15G177500		(1 of 15) PTHR23155 - LEUCINE-RICH REPEAT-CONTAINING PROTEIN		0.551131	0.363408	-0.248326	-0.316338	-2.05767	0.229198
CiPaw.16G003200	AP2/B3 transcription factor family protein		B3 DNA binding domain containing protein, expressed	0.649881	0.304044	-1.76064	0.348657	0.276747	-1.07059
CiPaw.16G005200				1.71147	0.212669	-0.176902	0.563965	0.164017	0.669632
CiPaw.16G008200	choline kinase 1		phosphotransferase, putative, expressed	0.887235	0.284889	-0.0441285	0.487508	0.284664	1.90098
CiPaw.16G009600			AP2 domain containing protein, expressed	0.947469	-0.296978	0.378676	-3.16581	-0.632373	1.07923
CiPaw.16G010500		(1 of 1) PTHR11926//PTHR11926:SF16 - GLUCOSYL/GLUCURONOSYL TRANSFERASES // PROTEIN UGT-61-RELATED	UDP-glucoronosyl and UDP-glucosyl transferase, putative, expressed	1.59751	-0.445461	-0.512457	0.544505	-0.273894	0.332422
CiPaw.16G014800				1.77474	0.876695	-0.285028	1.17604	0.574087	1.59134
CiPaw.16G018900			expressed protein	1.47589	1.06614	0.719795	0.259897	-0.00524866	2.64126
CiPaw.16G024300		(1 of 26) KOG1187 - Serine/threonine protein kinase	cysteine-rich receptor-like protein kinase 6 precursor, putative, expressed	1.1733	0.800976	0.0746668	-0.872931	-1.15239	3.54297
CiPaw.16G031300			peroxidase precursor, putative, expressed	1.70762	2.71408	-2.3126	-0.526815	2.55854	-1.00347
CiPaw.16G031800				1.9924	2.07177	1.73757	0.115527	0.812361	3.87298
CiPaw.16G031900				1.29098	1.59604	-0.0568032	-0.484222	-0.193237	1.7558
CiPaw.16G032100				1.4399	2.18504	0.498776	0.00260578	0.726586	2.47111
CiPaw.16G033000				4.31892	3.35668	0.913067	0.687496	1.66394	4.66267
CiPaw.16G036000			S-locus-like receptor protein kinase, putative, expressed	1.209	0.78044	0.349294	0.184323	-0.0738521	2.08283
CiPaw.16G037100			S-locus-like receptor protein kinase, putative, expressed	1.243	0.882727	0.300319	0.311026	0.0933904	1.6466
CiPaw.16G037200			S-locus-like receptor protein kinase, putative, expressed	0.92954	0.669594	0.379405	-0.0518147	-0.096067	1.93247
CiPaw.16G037300			S-locus-like receptor protein kinase, putative, expressed	0.835649	0.674624	0.325905	-0.0724393	-0.549271	1.74036
CiPaw.16G037500	N-terminal nucleophile aminohydrolases (Ntn hydrolases) superfamily protein		transposon protein, putative, unclassified, expressed	1.57858	0.693874	-0.109963	0.437148	0.572114	2.50959
CiPaw.16G040200	HXXXD-type acyl-transferase family protein		transferase family protein, putative, expressed	1.5992	0.807794	-0.228201	0.105954	-0.253067	1.36867
CiPaw.16G042500	alpha/beta-Hydrolases superfamily protein			0.941232	0.853954	0.403947	0.0252914	0.382686	1.69563
CiPaw.16G044300		(1 of 6) PF08263 - Leucine rich repeat N-terminal domain (LRRNT_2)	receptor-like protein kinase 5 precursor, putative, expressed	2.14386	1.51391	0.00709973	0.182521	0.146093	1.03121
CiPaw.16G046100	phospholipase A 2A		patatin, putative, expressed	1.99154	1.11522	-0.564014	0.595924	0.0604155	0.45753
CiPaw.16G046300	phospholipase A 2A		patatin, putative, expressed	2.12737	1.39319	1.74898	0.509311	0.285376	3.45062
CiPaw.16G048100	Protein of unknown function (DUF1645)		DUF1645 domain containing protein, putative, expressed	1.58907	1.79837	-0.316682	1.33567	2.40729	1.83859
CiPaw.16G052600			uncharacterized UPF0114 domain containing protein, expressed	2.2841	1.78981	1.16463	0.0824624	0.446524	4.49433
CiPaw.16G053200	DA1	(1 of 1) PTHR24209//PTHR24209:SF7 - FAMILY NOT NAMED // PROTEIN DA1-RELATED 2		1.37885	0.788212	0.512007	-0.374425	-0.123777	1.7011
CiPaw.16G074600				1.60499	0.832158	1.45359	0.123714	0.100822	3.19062
CiPaw.16G074700				0.788625	0.607079	-0.209039	-0.125952	-0.896688	1.70872
CiPaw.16G075500				1.97845	0.500238	0.874912	0.457749	0.0541692	0.0562945
CiPaw.16G079600	organic cation/carnitine transporter 3		organic cation transporter-related, putative, expressed	-1.72218	0.2696	0.0284142	-0.325659	0.720951	0.0422008
CiPaw.16G082000			NB-ARC domain containing protein, expressed	1.2828	0.767115	0.116362	0.0840515	0.0323571	1.81558
CiPaw.16G088200	Calmodulin binding protein-like		calmodulin binding protein, putative, expressed	2.31503	1.86167	0.778076	0.64458	0.120064	2.72551
CiPaw.16G097700	ARM repeat superfamily protein		immediate-early fungal elicitor protein CMPG1, putative, expressed	4.112	2.30297	3.37421	1.88701	0.606073	6.73965
CiPaw.16G103400		Cytochrome P450, CYP4 superfamily	cytochrome P450, putative, expressed	3.69806	2.04794	1.6605	0.692687	1.78219	4.95372
