# Supplementary material for: Transcriptome analysis under pecan scab infection reveals the molecular mechanisms of the defense response in pecans
Source: PLoS One. 2024 Nov 21;19(11):e0313878. doi: 10.1371/journal.pone.0313878 (PMC11581225; doi:10.1371/journal.pone.0313878)
Supplement: S11 Table — (XLSX) [file pone.0313878.s014.xlsx]

## Sheet: Note
Sheet ID	Description
De-Tif-11 vs Ctrl_24h_UP	GO enrichment of genes upregulated in susceptible reaction at 24 hpi.
De-Tif-11 vs Ctrl_24h_DOWN	GO enrichment of genes downregulated in susceptible reaction at 24 hpi.
De-Tif-11 vs Ctrl_48h_UP	GO enrichment of genes upregulated in susceptible reaction at 48 hpi.
De-Tif-11 vs Ctrl_48h_DOWN	GO enrichment of genes downregulated in susceptible reaction at 48 hpi.
De-Tif-11 vs Ctrl_96h_UP	GO enrichment of genes upregulated in susceptible reaction at 96 hpi.
De-Tif-11 vs Ctrl_96h_DOWN	GO enrichment of genes downregulated in susceptible reaction at 96 hpi.
Pa-OK-11 vs Ctrl_24h_UP	GO enrichment of genes upregulated in resistant reaction at 24 hpi.
Pa-OK-11 vs Ctrl_24h_DOWN	GO enrichment of genes downregulated in resistant reaction at 24 hpi.
Pa-OK-11 vs Ctrl_48h_UP	GO enrichment of genes upregulated in resistant reaction at 48 hpi.
Pa-OK-11 vs Ctrl_48h_DOWN	GO enrichment of genes downregulated in resistant reaction at 48 hpi.
Pa-OK-11 vs Ctrl_96h_UP	GO enrichment of genes upregulated in resistant reaction at 96 hpi.
Pa-OK-11 vs Ctrl_96h_DOWN	GO enrichment of genes downregulated in resistant reaction at 96 hpi.

## Sheet: De-Tif-11 vs Ctrl_24h_UP
Category	GO ID	Term	Annotated	Significant	Expected	classicFisher	genes	padj
BP	GO:0010200	response to chitin	127	10	0.58	3.2e-10	CiPaw.01G031500, CiPaw.01G184900, CiPaw.02G112400, CiPaw.06G166400, CiPaw.07G015000, CiPaw.09G188000, CiPaw.11G057600, CiPaw.11G083800, CiPaw.11G084000, CiPaw.15G147800	7.6864e-07
BP	GO:0071456	cellular response to hypoxia	249	9	1.13	2e-06	CiPaw.01G026400, CiPaw.01G296700, CiPaw.02G001200, CiPaw.06G166400, CiPaw.07G093000, CiPaw.07G191500, CiPaw.11G110000, CiPaw.11G179500, CiPaw.12G132000	0.002402

## Sheet: De-Tif-11 vs Ctrl_24h_DOWN
Category	GO ID	Term	Annotated	Significant	Expected	classicFisher	genes	padj
BP	GO:0009733	response to auxin	456	14	4.02	1e-05	CiPaw.02G117300, CiPaw.02G117500, CiPaw.03G070000, CiPaw.05G074900, CiPaw.05G075000, CiPaw.05G075100, CiPaw.05G075400, CiPaw.05G075500, CiPaw.05G088200, CiPaw.05G088400, CiPaw.06G126500, CiPaw.06G126600, CiPaw.08G065000, CiPaw.15G089400	0.02402
BP	GO:0009611	response to wounding	248	10	2.19	7.3e-05	CiPaw.01G228100, CiPaw.02G117300, CiPaw.02G143200, CiPaw.06G107800, CiPaw.10G090800, CiPaw.11G008500, CiPaw.14G102100, CiPaw.14G125000, CiPaw.15G012200, CiPaw.15G068900	0.087673
MF	GO:0005506	iron ion binding	462	14	4.16	8.3e-05	CiPaw.03G054900, CiPaw.03G107700, CiPaw.04G093700, CiPaw.06G064900, CiPaw.09G125100, CiPaw.09G210000, CiPaw.10G156900, CiPaw.11G008500, CiPaw.12G074800, CiPaw.13G036500, CiPaw.13G050800, CiPaw.13G091300, CiPaw.14G102100, CiPaw.15G068900	0.064408
MF	GO:0020037	heme binding	494	14	4.45	0.00017	CiPaw.03G054900, CiPaw.03G107700, CiPaw.04G093700, CiPaw.05G060000, CiPaw.06G064900, CiPaw.07G062100, CiPaw.09G125100, CiPaw.11G008500, CiPaw.13G036500, CiPaw.13G050800, CiPaw.13G091300, CiPaw.14G052600, CiPaw.14G102100, CiPaw.15G068900	0.06596
CC	GO:0098807	chloroplast thylakoid membrane protein complex	14	5	0.13	1.4e-07	CiPaw.01G083600, CiPaw.03G121400, CiPaw.04G081900, CiPaw.05G221300, CiPaw.12G122900	5.684e-05
CC	GO:0009535	chloroplast thylakoid membrane	365	18	3.48	2.5e-05	CiPaw.01G083600, CiPaw.02G090300, CiPaw.02G186000, CiPaw.03G038800, CiPaw.03G121400, CiPaw.04G025300, CiPaw.04G081900, CiPaw.05G221300, CiPaw.07G143100, CiPaw.08G075900, CiPaw.11G183000, CiPaw.12G122900, CiPaw.14G036400, CiPaw.14G125000, CiPaw.14G129700, CiPaw.15G068900, CiPaw.15G085400, CiPaw.15G085500	0.004872
CC	GO:0009522	photosystem I	42	5	0.4	4.8e-05	CiPaw.01G083600, CiPaw.03G121400, CiPaw.04G081900, CiPaw.12G122900, CiPaw.14G036400	0.004872
CC	GO:0010319	stromule	42	5	0.4	4.8e-05	CiPaw.02G186000, CiPaw.03G038800, CiPaw.04G025300, CiPaw.07G043200, CiPaw.08G075900	0.004872
CC	GO:0005576	extracellular region	1003	23	9.57	0.00089	CiPaw.01G108200, CiPaw.01G211500, CiPaw.02G071600, CiPaw.02G188000, CiPaw.03G059400, CiPaw.03G223400, CiPaw.04G109900, CiPaw.04G110100, CiPaw.04G135900, CiPaw.04G192500, CiPaw.05G092700, CiPaw.05G149900, CiPaw.06G117100, CiPaw.06G154900, CiPaw.07G062100, CiPaw.08G068100, CiPaw.10G020100, CiPaw.10G146100, CiPaw.14G042900, CiPaw.14G043500, CiPaw.15G007700, CiPaw.15G089400, CiPaw.16G050600	0.072268
CC	GO:0005618	cell wall	394	10	3.76	0.00135	CiPaw.01G108200, CiPaw.01G211500, CiPaw.02G071600, CiPaw.03G223400, CiPaw.04G135900, CiPaw.05G149900, CiPaw.06G125100, CiPaw.06G154900, CiPaw.07G062100, CiPaw.15G089400	0.09135

## Sheet: De-Tif-11 vs Ctrl_48h_UP
Category	GO ID	Term	Annotated	Significant	Expected	classicFisher	genes	padj
BP	GO:0006032	chitin catabolic process	45	6	0.47	6.6e-06	CiPaw.01G171800, CiPaw.02G101300, CiPaw.02G102200, CiPaw.05G050500, CiPaw.08G129200, CiPaw.15G173000	0.0158532
BP	GO:0051707	response to other organism	1050	28	10.85	3.6e-05	CiPaw.01G171800, CiPaw.01G172700, CiPaw.01G213000, CiPaw.01G213100, CiPaw.02G101300, CiPaw.02G102200, CiPaw.02G108500, CiPaw.03G123900, CiPaw.04G023300, CiPaw.04G084000, CiPaw.04G096500, CiPaw.05G050500, CiPaw.05G205800, CiPaw.05G231700, CiPaw.07G044200, CiPaw.07G068100, CiPaw.08G039700, CiPaw.08G085200, CiPaw.08G129200, CiPaw.09G053800, CiPaw.10G102900, CiPaw.11G180800, CiPaw.12G074900, CiPaw.13…	0.043236
BP	GO:0016998	cell wall macromolecule catabolic process	40	5	0.41	5.5e-05	CiPaw.01G171800, CiPaw.02G101300, CiPaw.02G102200, CiPaw.05G050500, CiPaw.08G129200	0.0440367
BP	GO:0009627	systemic acquired resistance	100	7	1.03	0.00016	CiPaw.01G213000, CiPaw.01G213100, CiPaw.04G023300, CiPaw.05G231700, CiPaw.07G068100, CiPaw.08G039700, CiPaw.08G085200	0.09608
MF	GO:0020037	heme binding	494	26	5.56	8.3e-11	CiPaw.02G025800, CiPaw.03G060900, CiPaw.03G136200, CiPaw.03G136300, CiPaw.03G259300, CiPaw.04G023300, CiPaw.06G102300, CiPaw.08G109300, CiPaw.08G133200, CiPaw.09G007500, CiPaw.10G163600, CiPaw.11G015600, CiPaw.11G148500, CiPaw.11G148700, CiPaw.11G148900, CiPaw.12G055400, CiPaw.12G132000, CiPaw.13G066500, CiPaw.13G170800, CiPaw.13G170900, CiPaw.14G048300, CiPaw.14G048400, CiPaw.14G052900, CiPaw.15…	6.4408e-08
MF	GO:0004497	monooxygenase activity	371	19	4.17	1.8e-08	CiPaw.02G025800, CiPaw.03G060900, CiPaw.03G136200, CiPaw.03G136300, CiPaw.03G259300, CiPaw.05G205800, CiPaw.06G102300, CiPaw.08G109300, CiPaw.08G133200, CiPaw.09G007500, CiPaw.11G015600, CiPaw.11G148500, CiPaw.11G148700, CiPaw.11G148900, CiPaw.12G055400, CiPaw.14G048300, CiPaw.14G048400, CiPaw.15G067100, CiPaw.16G103400	6.984e-06
MF	GO:0016705	oxidoreductase activity, acting on paired donors, with incorporation or reduction of molecular oxygen	459	20	5.16	2.7e-07	CiPaw.02G025800, CiPaw.03G060900, CiPaw.03G136200, CiPaw.03G136300, CiPaw.03G259300, CiPaw.05G205800, CiPaw.06G102300, CiPaw.08G109300, CiPaw.08G133200, CiPaw.09G007500, CiPaw.11G015600, CiPaw.11G148500, CiPaw.11G148700, CiPaw.11G148900, CiPaw.12G045600, CiPaw.12G055400, CiPaw.14G048300, CiPaw.14G048400, CiPaw.15G067100, CiPaw.16G103400	6.402e-05
MF	GO:0005506	iron ion binding	462	20	5.2	3.3e-07	CiPaw.02G025800, CiPaw.03G060900, CiPaw.03G136200, CiPaw.03G136300, CiPaw.03G259300, CiPaw.06G102300, CiPaw.08G109300, CiPaw.08G133200, CiPaw.09G007500, CiPaw.11G015600, CiPaw.11G148500, CiPaw.11G148700, CiPaw.11G148900, CiPaw.12G045600, CiPaw.12G055400, CiPaw.12G074900, CiPaw.14G048300, CiPaw.14G048400, CiPaw.15G067100, CiPaw.16G103400	6.402e-05
MF	GO:0004568	chitinase activity	48	7	0.54	1e-06	CiPaw.01G171800, CiPaw.02G101300, CiPaw.02G102200, CiPaw.05G050500, CiPaw.07G068100, CiPaw.08G129200, CiPaw.15G173000	0.0001552
MF	GO:0030145	manganese ion binding	82	8	0.92	4e-06	CiPaw.05G055800, CiPaw.05G056200, CiPaw.05G056300, CiPaw.06G139900, CiPaw.06G140000, CiPaw.06G140100, CiPaw.06G140600, CiPaw.12G021000	0.000517333
MF	GO:0045735	nutrient reservoir activity	88	8	0.99	6.8e-06	CiPaw.05G055800, CiPaw.05G056200, CiPaw.05G056300, CiPaw.06G139900, CiPaw.06G140000, CiPaw.06G140100, CiPaw.06G140600, CiPaw.12G021000	0.000753829
MF	GO:0008061	chitin binding	30	5	0.34	2e-05	CiPaw.01G171800, CiPaw.02G101300, CiPaw.05G050500, CiPaw.07G068100, CiPaw.08G129200	0.00194
MF	GO:0016614	oxidoreductase activity, acting on CH-OH group of donors	296	11	3.33	2.9e-05	CiPaw.01G146400, CiPaw.02G168000, CiPaw.09G145100, CiPaw.09G145700, CiPaw.09G146100, CiPaw.09G146900, CiPaw.09G147100, CiPaw.09G160800, CiPaw.13G009500, CiPaw.13G088600, CiPaw.15G021900	0.00250044
MF	GO:0071949	FAD binding	88	7	0.99	6.2e-05	CiPaw.09G145100, CiPaw.09G145700, CiPaw.09G146100, CiPaw.09G146900, CiPaw.09G147100, CiPaw.09G160800, CiPaw.13G009500	0.0048112
MF	GO:0004601	peroxidase activity	159	8	1.79	0.00045	CiPaw.04G023300, CiPaw.10G163600, CiPaw.12G132000, CiPaw.13G066500, CiPaw.13G170800, CiPaw.13G170900, CiPaw.14G052900, CiPaw.16G031300	0.0317455
MF	GO:0004866	endopeptidase inhibitor activity	30	4	0.34	0.00084	CiPaw.02G115300, CiPaw.11G154900, CiPaw.11G155000, CiPaw.11G155100	0.05432
CC	GO:0031410	cytoplasmic vesicle	2977	67	26.43	9.9e-14	CiPaw.01G026400, CiPaw.01G171800, CiPaw.01G267300, CiPaw.02G001200, CiPaw.02G096400, CiPaw.02G101300, CiPaw.02G102200, CiPaw.02G115300, CiPaw.02G141100, CiPaw.02G144000, CiPaw.03G008100, CiPaw.03G060900, CiPaw.03G084400, CiPaw.03G123900, CiPaw.03G260700, CiPaw.04G073700, CiPaw.04G084000, CiPaw.04G096500, CiPaw.04G156100, CiPaw.04G161900, CiPaw.05G050500, CiPaw.05G054600, CiPaw.05G055800, CiPaw.05…	4.0194e-11
CC	GO:0048046	apoplast	239	12	2.12	1.5e-06	CiPaw.01G172700, CiPaw.05G055800, CiPaw.06G139900, CiPaw.06G140000, CiPaw.06G140100, CiPaw.06G140600, CiPaw.08G039700, CiPaw.09G161600, CiPaw.10G102900, CiPaw.12G021000, CiPaw.16G076100, CiPaw.16G076200	0.0003045
CC	GO:0031012	extracellular matrix	26	5	0.23	2.9e-06	CiPaw.02G001200, CiPaw.02G109600, CiPaw.02G109700, CiPaw.02G109800, CiPaw.02G109900	0.000392467
CC	GO:0099503	secretory vesicle	151	8	1.34	6.1e-05	CiPaw.03G060900, CiPaw.07G068100, CiPaw.07G093000, CiPaw.09G074200, CiPaw.10G102900, CiPaw.15G173000, CiPaw.16G076100, CiPaw.16G076200	0.0061915
CC	GO:0005618	cell wall	394	14	3.5	0.00015	CiPaw.04G073700, CiPaw.05G055800, CiPaw.05G063900, CiPaw.06G139900, CiPaw.06G140000, CiPaw.06G140100, CiPaw.06G140600, CiPaw.08G037400, CiPaw.08G039700, CiPaw.10G102900, CiPaw.12G021000, CiPaw.13G005600, CiPaw.16G076100, CiPaw.16G076200	0.01218
CC	GO:0005576	extracellular region	1003	31	8.9	0.00021	CiPaw.01G172700, CiPaw.01G213000, CiPaw.01G213100, CiPaw.02G001200, CiPaw.04G096500, CiPaw.05G055800, CiPaw.05G063900, CiPaw.05G134600, CiPaw.06G139900, CiPaw.06G140000, CiPaw.06G140100, CiPaw.06G140600, CiPaw.07G093000, CiPaw.08G039700, CiPaw.09G074200, CiPaw.09G145100, CiPaw.09G145700, CiPaw.09G146100, CiPaw.09G146900, CiPaw.09G147100, CiPaw.09G160800, CiPaw.09G161600, CiPaw.10G102900, CiPaw.10…	0.01421

## Sheet: De-Tif-11 vs Ctrl_48h_DOWN
Category	GO ID	Term	Annotated	Significant	Expected	classicFisher	genes	padj
BP	GO:0042546	cell wall biogenesis	245	30	9.19	2.9e-08	CiPaw.01G142800, CiPaw.01G148700, CiPaw.02G006900, CiPaw.03G098200, CiPaw.03G130600, CiPaw.05G097500, CiPaw.05G149900, CiPaw.06G109800, CiPaw.06G111700, CiPaw.07G039000, CiPaw.07G130600, CiPaw.07G190300, CiPaw.07G190600, CiPaw.07G190700, CiPaw.09G087700, CiPaw.09G206700, CiPaw.10G004100, CiPaw.10G024000, CiPaw.10G108000, CiPaw.10G154400, CiPaw.11G130500, CiPaw.11G183300, CiPaw.11G184200, CiPaw.12…	4.00333e-05
BP	GO:0009664	plant-type cell wall organization	148	26	5.55	4.7e-08	CiPaw.01G142800, CiPaw.01G250200, CiPaw.01G288700, CiPaw.02G044100, CiPaw.02G071600, CiPaw.03G025100, CiPaw.03G090400, CiPaw.03G175300, CiPaw.04G016100, CiPaw.04G061100, CiPaw.05G073200, CiPaw.05G091100, CiPaw.05G149900, CiPaw.06G117100, CiPaw.07G190300, CiPaw.07G190600, CiPaw.07G190700, CiPaw.10G024000, CiPaw.11G184200, CiPaw.11G199000, CiPaw.11G199100, CiPaw.12G010300, CiPaw.14G038900, CiPaw.15…	4.00333e-05
BP	GO:0046274	lignin catabolic process	44	12	1.65	5e-08	CiPaw.01G078100, CiPaw.09G195000, CiPaw.09G206700, CiPaw.10G154400, CiPaw.13G090900, CiPaw.14G074600, CiPaw.15G007700, CiPaw.15G008800, CiPaw.15G008900, CiPaw.15G009100, CiPaw.15G009300, CiPaw.15G011300	4.00333e-05
BP	GO:0010411	xyloglucan metabolic process	51	13	1.91	2.1e-07	CiPaw.01G148700, CiPaw.03G098200, CiPaw.05G097500, CiPaw.05G149900, CiPaw.06G111700, CiPaw.07G039000, CiPaw.07G190300, CiPaw.07G190600, CiPaw.07G190700, CiPaw.09G087700, CiPaw.11G184200, CiPaw.15G089300, CiPaw.15G089400	0.000110492
BP	GO:0009741	response to brassinosteroid	123	15	4.61	2.3e-07	CiPaw.03G240000, CiPaw.07G178400, CiPaw.07G190300, CiPaw.07G190600, CiPaw.07G190700, CiPaw.08G047400, CiPaw.08G047500, CiPaw.08G047600, CiPaw.08G047700, CiPaw.09G222600, CiPaw.11G175000, CiPaw.11G184200, CiPaw.12G122200, CiPaw.15G089300, CiPaw.15G089400	0.000110492
BP	GO:0009733	response to auxin	456	34	17.11	5.5e-07	CiPaw.01G192200, CiPaw.01G214100, CiPaw.01G240900, CiPaw.02G117300, CiPaw.02G117500, CiPaw.02G148000, CiPaw.03G070000, CiPaw.03G165900, CiPaw.03G172400, CiPaw.05G074900, CiPaw.05G075000, CiPaw.05G075100, CiPaw.05G075300, CiPaw.05G075400, CiPaw.05G075500, CiPaw.05G088200, CiPaw.05G088400, CiPaw.06G126000, CiPaw.06G126500, CiPaw.06G126600, CiPaw.06G126700, CiPaw.06G127000, CiPaw.06G172500, CiPaw.07…	0.000220183
BP	GO:0010143	cutin biosynthetic process	23	7	0.86	1.5e-05	CiPaw.01G256800, CiPaw.03G244500, CiPaw.05G263600, CiPaw.06G138800, CiPaw.09G207500, CiPaw.10G155300, CiPaw.13G021500	0.004804
BP	GO:0009409	response to cold	435	35	16.32	1.6e-05	CiPaw.02G036800, CiPaw.02G044300, CiPaw.02G081000, CiPaw.02G179200, CiPaw.02G186000, CiPaw.03G038800, CiPaw.03G061200, CiPaw.03G070000, CiPaw.03G162400, CiPaw.03G207400, CiPaw.03G279000, CiPaw.04G025300, CiPaw.04G143600, CiPaw.04G143800, CiPaw.05G074900, CiPaw.05G075000, CiPaw.06G126600, CiPaw.06G126700, CiPaw.07G043200, CiPaw.07G190300, CiPaw.07G190600, CiPaw.07G190700, CiPaw.09G049800, CiPaw.09…	0.004804
BP	GO:0009612	response to mechanical stimulus	34	8	1.28	2.9e-05	CiPaw.03G070000, CiPaw.07G061500, CiPaw.07G190300, CiPaw.07G190600, CiPaw.07G190700, CiPaw.11G184200, CiPaw.15G089300, CiPaw.15G089400	0.00773978
BP	GO:0070588	calcium ion transmembrane transport	36	7	1.35	0.00033	CiPaw.01G005200, CiPaw.01G194400, CiPaw.02G003000, CiPaw.02G119000, CiPaw.02G119300, CiPaw.02G119400, CiPaw.07G061500	0.079266
MF	GO:0052716	hydroquinone:oxygen oxidoreductase activity	42	12	1.58	2.9e-08	CiPaw.01G078100, CiPaw.09G195000, CiPaw.09G206700, CiPaw.10G154400, CiPaw.13G090900, CiPaw.14G074600, CiPaw.15G007700, CiPaw.15G008800, CiPaw.15G008900, CiPaw.15G009100, CiPaw.15G009300, CiPaw.15G011300	1.3968e-05
MF	GO:0016762	xyloglucan:xyloglucosyl transferase activity	35	11	1.32	3.6e-08	CiPaw.05G097500, CiPaw.05G149900, CiPaw.06G111700, CiPaw.07G039000, CiPaw.07G190300, CiPaw.07G190600, CiPaw.07G190700, CiPaw.09G087700, CiPaw.11G184200, CiPaw.15G089300, CiPaw.15G089400	1.3968e-05
MF	GO:0016759	cellulose synthase activity	51	7	1.92	1.5e-06	CiPaw.03G035400, CiPaw.03G130600, CiPaw.04G022800, CiPaw.04G114000, CiPaw.07G210900, CiPaw.08G020900, CiPaw.08G052900	0.000388
MF	GO:0004553	hydrolase activity, hydrolyzing O-glycosyl compounds	461	40	17.32	1.4e-05	CiPaw.01G065000, CiPaw.01G069900, CiPaw.01G144300, CiPaw.01G200000, CiPaw.02G071600, CiPaw.02G076300, CiPaw.02G139400, CiPaw.02G184000, CiPaw.03G117100, CiPaw.03G155300, CiPaw.04G110500, CiPaw.05G013100, CiPaw.05G073200, CiPaw.05G097500, CiPaw.05G149900, CiPaw.05G178500, CiPaw.05G185500, CiPaw.05G191500, CiPaw.05G235900, CiPaw.06G070800, CiPaw.06G111700, CiPaw.07G039000, CiPaw.07G111300, CiPaw.07…	0.002716
MF	GO:0016717	oxidoreductase activity, acting on paired donors, with oxidation of a pair of donors resulting in the reduction of molecular oxygen to two molecules of water	19	6	0.71	4.9e-05	CiPaw.01G248100, CiPaw.02G193200, CiPaw.09G125100, CiPaw.09G210400, CiPaw.13G076300, CiPaw.13G170200	0.0076048
MF	GO:0016168	chlorophyll binding	31	7	1.16	0.00012	CiPaw.03G010400, CiPaw.03G279000, CiPaw.05G221300, CiPaw.06G031000, CiPaw.12G122900, CiPaw.13G045700, CiPaw.14G036400	0.01552
MF	GO:0005504	fatty acid binding	11	4	0.41	0.00053	CiPaw.01G107800, CiPaw.02G188200, CiPaw.14G043500, CiPaw.16G067400	0.0587543
MF	GO:0004190	aspartic-type endopeptidase activity	94	11	3.53	0.0008	CiPaw.02G163600, CiPaw.07G166900, CiPaw.08G126100, CiPaw.08G127100, CiPaw.08G150000, CiPaw.14G008200, CiPaw.15G004600, CiPaw.15G087600, CiPaw.15G128100, CiPaw.15G128300, CiPaw.16G085000	0.0776
MF	GO:0005388	calcium transmembrane transporter activity, phosphorylative mechanism	31	6	1.16	0.00091	CiPaw.01G005200, CiPaw.01G194400, CiPaw.02G003000, CiPaw.02G119000, CiPaw.02G119300, CiPaw.02G119400	0.0784622
MF	GO:0005507	copper ion binding	211	18	7.93	0.00107	CiPaw.01G025600, CiPaw.01G078100, CiPaw.03G192400, CiPaw.05G087500, CiPaw.07G143100, CiPaw.09G195000, CiPaw.09G206700, CiPaw.10G154400, CiPaw.11G150200, CiPaw.13G090900, CiPaw.14G074600, CiPaw.14G090100, CiPaw.15G007700, CiPaw.15G008800, CiPaw.15G008900, CiPaw.15G009100, CiPaw.15G009300, CiPaw.15G011300	0.083032
CC	GO:0048046	apoplast	239	43	9.59	8.9e-17	CiPaw.01G017400, CiPaw.01G078100, CiPaw.01G107800, CiPaw.01G200000, CiPaw.02G139400, CiPaw.03G098700, CiPaw.03G117100, CiPaw.05G092700, CiPaw.05G097500, CiPaw.05G149900, CiPaw.05G151100, CiPaw.05G195900, CiPaw.06G111700, CiPaw.06G115900, CiPaw.07G039000, CiPaw.07G178400, CiPaw.07G190300, CiPaw.07G190600, CiPaw.07G190700, CiPaw.08G047400, CiPaw.08G047500, CiPaw.08G047600, CiPaw.08G047700, CiPaw.08…	3.6134e-14
CC	GO:0005576	extracellular region	1003	108	40.26	1.2e-10	CiPaw.01G007700, CiPaw.01G017400, CiPaw.01G065000, CiPaw.01G078100, CiPaw.01G107800, CiPaw.01G195700, CiPaw.01G200000, CiPaw.01G211500, CiPaw.01G212400, CiPaw.01G250200, CiPaw.01G288700, CiPaw.02G071600, CiPaw.02G076300, CiPaw.02G139400, CiPaw.02G188000, CiPaw.02G192200, CiPaw.03G025100, CiPaw.03G034700, CiPaw.03G059400, CiPaw.03G098700, CiPaw.03G111100, CiPaw.03G117100, CiPaw.03G144900, CiPaw.03…	2.436e-08
CC	GO:0031410	cytoplasmic vesicle	2977	189	119.5	2.5e-10	CiPaw.01G007700, CiPaw.01G025600, CiPaw.01G050700, CiPaw.01G065000, CiPaw.01G081600, CiPaw.01G107800, CiPaw.01G142800, CiPaw.01G148700, CiPaw.01G164200, CiPaw.01G195900, CiPaw.01G200000, CiPaw.01G211500, CiPaw.01G212400, CiPaw.01G228100, CiPaw.01G229700, CiPaw.01G250200, CiPaw.01G288700, CiPaw.02G064600, CiPaw.02G076300, CiPaw.02G094000, CiPaw.02G130100, CiPaw.02G143200, CiPaw.02G144600, CiPaw.02…	3.38333e-08
CC	GO:0005618	cell wall	394	52	15.82	1.5e-08	CiPaw.01G211500, CiPaw.01G288700, CiPaw.02G044100, CiPaw.02G071600, CiPaw.02G130900, CiPaw.03G034700, CiPaw.03G096000, CiPaw.03G111100, CiPaw.03G117100, CiPaw.03G144900, CiPaw.03G175300, CiPaw.03G207400, CiPaw.03G223400, CiPaw.03G234200, CiPaw.04G075000, CiPaw.04G143600, CiPaw.04G143800, CiPaw.04G190200, CiPaw.05G037500, CiPaw.05G097500, CiPaw.05G149900, CiPaw.05G151100, CiPaw.05G235900, CiPaw.06…	1.5225e-06
CC	GO:0099503	secretory vesicle	151	22	6.06	1.6e-07	CiPaw.01G007700, CiPaw.01G107800, CiPaw.02G166200, CiPaw.03G207400, CiPaw.03G234200, CiPaw.03G248800, CiPaw.03G276100, CiPaw.04G143600, CiPaw.04G143800, CiPaw.04G194100, CiPaw.05G037500, CiPaw.07G166900, CiPaw.07G190300, CiPaw.07G190600, CiPaw.07G190700, CiPaw.11G184200, CiPaw.11G203900, CiPaw.13G007000, CiPaw.14G043500, CiPaw.15G023100, CiPaw.15G089300, CiPaw.15G089400	1.2992e-05
CC	GO:0098807	chloroplast thylakoid membrane protein complex	14	7	0.56	4.4e-07	CiPaw.01G083600, CiPaw.03G010400, CiPaw.03G121400, CiPaw.03G279000, CiPaw.05G221300, CiPaw.06G031000, CiPaw.12G122900	2.97733e-05
CC	GO:0031225	anchored component of membrane	217	31	8.71	1.1e-06	CiPaw.01G142800, CiPaw.01G164200, CiPaw.02G094000, CiPaw.02G166200, CiPaw.03G054100, CiPaw.03G276100, CiPaw.04G013900, CiPaw.04G194100, CiPaw.04G197200, CiPaw.06G098600, CiPaw.07G100300, CiPaw.08G100300, CiPaw.09G124700, CiPaw.10G016400, CiPaw.11G113800, CiPaw.11G124600, CiPaw.11G150200, CiPaw.11G199000, CiPaw.11G199100, CiPaw.11G203900, CiPaw.12G008300, CiPaw.12G010300, CiPaw.13G110600, CiPaw.13…	6.38e-05
CC	GO:0009505	plant-type cell wall	171	23	6.86	1.3e-06	CiPaw.01G288700, CiPaw.02G044100, CiPaw.03G034700, CiPaw.03G096000, CiPaw.03G144900, CiPaw.03G234200, CiPaw.04G075000, CiPaw.04G190200, CiPaw.05G037500, CiPaw.05G235900, CiPaw.06G132900, CiPaw.07G062100, CiPaw.07G144800, CiPaw.07G178400, CiPaw.08G047400, CiPaw.08G047500, CiPaw.08G047600, CiPaw.08G047700, CiPaw.08G137100, CiPaw.10G070800, CiPaw.11G150200, CiPaw.13G112700, CiPaw.14G080400	6.5975e-05
CC	GO:0046658	anchored component of plasma membrane	73	11	2.93	0.00015	CiPaw.01G164200, CiPaw.02G166200, CiPaw.03G054100, CiPaw.04G197200, CiPaw.10G016400, CiPaw.11G113800, CiPaw.11G203900, CiPaw.13G128200, CiPaw.14G068600, CiPaw.15G023100, CiPaw.16G032700	0.00676667
CC	GO:0009522	photosystem I	42	8	1.69	0.00023	CiPaw.01G083600, CiPaw.03G010400, CiPaw.03G121400, CiPaw.03G279000, CiPaw.09G117100, CiPaw.12G122900, CiPaw.13G045700, CiPaw.14G036400	0.009338
CC	GO:0016021	integral component of membrane	4147	202	166.47	0.00027	CiPaw.01G005200, CiPaw.01G009100, CiPaw.01G036700, CiPaw.01G045100, CiPaw.01G045600, CiPaw.01G070700, CiPaw.01G083600, CiPaw.01G114900, CiPaw.01G115700, CiPaw.01G148700, CiPaw.01G194400, CiPaw.01G198900, CiPaw.01G221600, CiPaw.01G232000, CiPaw.01G248100, CiPaw.01G250200, CiPaw.01G252400, CiPaw.02G003000, CiPaw.02G006900, CiPaw.02G013200, CiPaw.02G014600, CiPaw.02G014900, CiPaw.02G016200, CiPaw.02…	0.00996545
CC	GO:0010287	plastoglobule	69	10	2.77	0.00041	CiPaw.01G070700, CiPaw.02G186000, CiPaw.03G010400, CiPaw.03G201900, CiPaw.03G279000, CiPaw.06G128300, CiPaw.11G007300, CiPaw.12G122900, CiPaw.13G045700, CiPaw.14G036400	0.0138717
CC	GO:0009523	photosystem II	62	8	2.49	0.00111	CiPaw.03G010400, CiPaw.03G279000, CiPaw.05G221300, CiPaw.06G031000, CiPaw.11G183000, CiPaw.12G122900, CiPaw.13G045700, CiPaw.14G036400	0.0346662
CC	GO:0009506	plasmodesma	86	10	3.45	0.00231	CiPaw.01G017400, CiPaw.01G107800, CiPaw.03G073000, CiPaw.04G190200, CiPaw.05G037500, CiPaw.06G076500, CiPaw.10G016400, CiPaw.10G070800, CiPaw.12G008300, CiPaw.14G043500	0.06699

## Sheet: De-Tif-11 vs Ctrl_96h_UP
Category	GO ID	Term	Annotated	Significant	Expected	classicFisher	genes	padj
BP	GO:0048544	recognition of pollen	149	32	7.85	7.4e-12	CiPaw.03G125100, CiPaw.03G125400, CiPaw.03G125500, CiPaw.03G126100, CiPaw.03G126200, CiPaw.03G126900, CiPaw.03G189900, CiPaw.05G072500, CiPaw.06G055600, CiPaw.08G150300, CiPaw.08G150500, CiPaw.08G172100, CiPaw.08G172500, CiPaw.08G172700, CiPaw.09G156000, CiPaw.10G114200, CiPaw.10G114400, CiPaw.10G114500, CiPaw.10G114600, CiPaw.10G114700, CiPaw.10G115200, CiPaw.10G115300, CiPaw.11G116900, CiPaw.11…	1.77674e-08
BP	GO:0006032	chitin catabolic process	45	16	2.37	4.8e-10	CiPaw.01G171600, CiPaw.01G171800, CiPaw.02G101300, CiPaw.02G101800, CiPaw.02G102200, CiPaw.02G102300, CiPaw.02G102400, CiPaw.05G050500, CiPaw.07G126000, CiPaw.08G129200, CiPaw.15G128800, CiPaw.15G138700, CiPaw.15G171900, CiPaw.15G172100, CiPaw.15G172500, CiPaw.15G173000	5.7624e-07
BP	GO:0050832	defense response to fungus	227	36	11.95	2.5e-09	CiPaw.01G212800, CiPaw.01G213000, CiPaw.01G213100, CiPaw.01G213200, CiPaw.01G213400, CiPaw.01G223900, CiPaw.01G254500, CiPaw.01G307000, CiPaw.02G132300, CiPaw.02G132400, CiPaw.02G143900, CiPaw.03G032400, CiPaw.03G123900, CiPaw.03G133500, CiPaw.03G202000, CiPaw.04G023300, CiPaw.04G084000, CiPaw.04G088600, CiPaw.04G090900, CiPaw.04G183600, CiPaw.04G183700, CiPaw.05G037400, CiPaw.05G183900, CiPaw.05…	1.6807e-06
BP	GO:0009751	response to salicylic acid	243	39	12.8	3e-09	CiPaw.01G212800, CiPaw.01G213000, CiPaw.01G213100, CiPaw.01G213200, CiPaw.01G213400, CiPaw.01G242200, CiPaw.01G254500, CiPaw.01G307000, CiPaw.02G108400, CiPaw.02G108500, CiPaw.02G132300, CiPaw.02G132400, CiPaw.03G117700, CiPaw.04G023300, CiPaw.05G022300, CiPaw.05G022700, CiPaw.05G205800, CiPaw.05G216700, CiPaw.05G216900, CiPaw.05G217000, CiPaw.05G217200, CiPaw.05G231700, CiPaw.06G018800, CiPaw.06…	1.6807e-06
BP	GO:0009607	response to biotic stimulus	1082	155	56.97	3.5e-09	CiPaw.01G031500, CiPaw.01G085600, CiPaw.01G133600, CiPaw.01G143200, CiPaw.01G143300, CiPaw.01G143400, CiPaw.01G143800, CiPaw.01G143900, CiPaw.01G171600, CiPaw.01G171800, CiPaw.01G171900, CiPaw.01G172100, CiPaw.01G172200, CiPaw.01G172500, CiPaw.01G172600, CiPaw.01G172700, CiPaw.01G194600, CiPaw.01G212800, CiPaw.01G213000, CiPaw.01G213100, CiPaw.01G213200, CiPaw.01G213400, CiPaw.01G223900, CiPaw.01…	1.6807e-06
BP	GO:0006952	defense response	1045	135	55.02	6.1e-09	CiPaw.01G024100, CiPaw.01G024700, CiPaw.01G025200, CiPaw.01G025500, CiPaw.01G031500, CiPaw.01G085600, CiPaw.01G133600, CiPaw.01G143200, CiPaw.01G143300, CiPaw.01G143400, CiPaw.01G143800, CiPaw.01G143900, CiPaw.01G171600, CiPaw.01G171900, CiPaw.01G172100, CiPaw.01G172200, CiPaw.01G172500, CiPaw.01G172600, CiPaw.01G172700, CiPaw.01G186300, CiPaw.01G194600, CiPaw.01G203600, CiPaw.01G212800, CiPaw.01…	2.44102e-06
BP	GO:0002252	immune effector process	93	15	4.9	1.1e-08	CiPaw.01G194600, CiPaw.01G212800, CiPaw.01G213000, CiPaw.01G213100, CiPaw.01G213200, CiPaw.01G213400, CiPaw.01G254500, CiPaw.01G307000, CiPaw.02G132300, CiPaw.02G132400, CiPaw.03G034900, CiPaw.07G229500, CiPaw.09G021300, CiPaw.10G018100, CiPaw.16G046300	3.773e-06
BP	GO:0009627	systemic acquired resistance	100	25	5.27	2.2e-08	CiPaw.01G212800, CiPaw.01G213000, CiPaw.01G213100, CiPaw.01G213200, CiPaw.01G213400, CiPaw.01G307000, CiPaw.02G132300, CiPaw.02G132400, CiPaw.03G117700, CiPaw.03G202000, CiPaw.04G023300, CiPaw.05G231700, CiPaw.06G023500, CiPaw.07G068000, CiPaw.07G068100, CiPaw.07G122000, CiPaw.08G039700, CiPaw.08G039900, CiPaw.08G085200, CiPaw.09G086000, CiPaw.09G216000, CiPaw.10G105400, CiPaw.15G132400, CiPaw.15…	6.40267e-06
BP	GO:0002218	activation of innate immune response	28	9	1.47	2.4e-08	CiPaw.01G212800, CiPaw.01G213000, CiPaw.01G213100, CiPaw.01G213200, CiPaw.01G213400, CiPaw.01G307000, CiPaw.02G132300, CiPaw.02G132400, CiPaw.04G112400	6.40267e-06
BP	GO:0005975	carbohydrate metabolic process	1061	90	55.87	3.5e-08	CiPaw.01G070000, CiPaw.01G070100, CiPaw.01G141500, CiPaw.01G171600, CiPaw.01G171800, CiPaw.01G223900, CiPaw.01G284600, CiPaw.02G036700, CiPaw.02G070300, CiPaw.02G101300, CiPaw.02G101800, CiPaw.02G102200, CiPaw.02G102300, CiPaw.02G102400, CiPaw.02G190700, CiPaw.03G042100, CiPaw.03G045500, CiPaw.03G076000, CiPaw.03G100100, CiPaw.03G147800, CiPaw.03G220800, CiPaw.03G248400, CiPaw.03G255800, CiPaw.04…	8.4035e-06
BP	GO:0010200	response to chitin	127	24	6.69	4.3e-08	CiPaw.01G031500, CiPaw.01G184900, CiPaw.01G254500, CiPaw.01G307000, CiPaw.02G073500, CiPaw.02G112400, CiPaw.02G143900, CiPaw.03G214200, CiPaw.03G263900, CiPaw.04G085900, CiPaw.04G112400, CiPaw.04G148500, CiPaw.06G039200, CiPaw.06G056000, CiPaw.07G229500, CiPaw.08G079100, CiPaw.09G021300, CiPaw.09G216000, CiPaw.10G018100, CiPaw.10G054600, CiPaw.12G089200, CiPaw.13G075600, CiPaw.15G147800, CiPaw.16…	9.38573e-06
BP	GO:0080027	response to herbivore	40	13	2.11	7.1e-08	CiPaw.05G022300, CiPaw.05G022700, CiPaw.05G192400, CiPaw.05G192500, CiPaw.05G192700, CiPaw.07G068000, CiPaw.07G068100, CiPaw.09G053800, CiPaw.11G180800, CiPaw.11G180900, CiPaw.11G181800, CiPaw.12G115100, CiPaw.13G165800	1.42059e-05
BP	GO:0071398	cellular response to fatty acid	138	18	7.27	1.1e-07	CiPaw.01G186300, CiPaw.01G307000, CiPaw.02G016700, CiPaw.02G113400, CiPaw.03G111200, CiPaw.03G117700, CiPaw.03G133500, CiPaw.04G090900, CiPaw.04G109700, CiPaw.04G109800, CiPaw.04G109900, CiPaw.04G110000, CiPaw.04G110100, CiPaw.04G110200, CiPaw.04G151400, CiPaw.10G018700, CiPaw.15G087700, CiPaw.15G155300	1.8865e-05
BP	GO:0009871	jasmonic acid and ethylene-dependent systemic resistance, ethylene mediated signaling pathway	10	7	0.53	1.1e-07	CiPaw.01G212800, CiPaw.01G213000, CiPaw.01G213100, CiPaw.01G213200, CiPaw.01G213400, CiPaw.02G132300, CiPaw.02G132400	1.8865e-05
BP	GO:0042742	defense response to bacterium	365	52	19.22	3.5e-07	CiPaw.01G171900, CiPaw.01G172100, CiPaw.01G172200, CiPaw.01G172500, CiPaw.01G172600, CiPaw.01G172700, CiPaw.01G212800, CiPaw.01G213000, CiPaw.01G213100, CiPaw.01G213200, CiPaw.01G213400, CiPaw.01G254500, CiPaw.01G307000, CiPaw.02G073500, CiPaw.02G102600, CiPaw.02G108400, CiPaw.02G108500, CiPaw.02G132300, CiPaw.02G132400, CiPaw.02G143900, CiPaw.03G007100, CiPaw.03G032400, CiPaw.03G034900, CiPaw.03…	5.60233e-05
BP	GO:0002229	defense response to oomycetes	54	14	2.84	8e-07	CiPaw.01G085600, CiPaw.01G242200, CiPaw.01G307000, CiPaw.02G143900, CiPaw.03G034900, CiPaw.05G205800, CiPaw.06G151400, CiPaw.06G151500, CiPaw.07G044200, CiPaw.12G074800, CiPaw.12G074900, CiPaw.15G132400, CiPaw.15G132600, CiPaw.16G088200	0.00012005
BP	GO:0016998	cell wall macromolecule catabolic process	40	11	2.11	4.6e-06	CiPaw.01G141500, CiPaw.01G171600, CiPaw.01G171800, CiPaw.02G101300, CiPaw.02G101800, CiPaw.02G102200, CiPaw.02G102300, CiPaw.02G102400, CiPaw.05G050500, CiPaw.07G126000, CiPaw.08G129200	0.000649682
BP	GO:0009682	induced systemic resistance	31	8	1.63	4.9e-06	CiPaw.01G212800, CiPaw.01G213000, CiPaw.01G213100, CiPaw.01G213200, CiPaw.01G213400, CiPaw.01G307000, CiPaw.02G132300, CiPaw.02G132400	0.000653606
BP	GO:0007165	signal transduction	1553	102	81.77	6.3e-06	CiPaw.01G005900, CiPaw.01G052500, CiPaw.01G052700, CiPaw.01G186300, CiPaw.01G186500, CiPaw.01G212800, CiPaw.01G213000, CiPaw.01G213100, CiPaw.01G213200, CiPaw.01G213400, CiPaw.01G298400, CiPaw.01G307000, CiPaw.02G016700, CiPaw.02G049300, CiPaw.02G052500, CiPaw.02G112200, CiPaw.02G113400, CiPaw.02G115300, CiPaw.02G118000, CiPaw.02G118900, CiPaw.02G132300, CiPaw.02G132400, CiPaw.02G143900, CiPaw.02…	0.000796121
BP	GO:0006955	immune response	230	40	12.11	6.8e-06	CiPaw.01G031500, CiPaw.01G171600, CiPaw.01G171900, CiPaw.01G172100, CiPaw.01G172200, CiPaw.01G172500, CiPaw.01G172600, CiPaw.01G172700, CiPaw.01G212800, CiPaw.01G213000, CiPaw.01G213100, CiPaw.01G213200, CiPaw.01G213400, CiPaw.01G307000, CiPaw.02G102600, CiPaw.02G132300, CiPaw.02G132400, CiPaw.03G117700, CiPaw.03G202000, CiPaw.04G112400, CiPaw.07G082200, CiPaw.07G132600, CiPaw.08G079100, CiPaw.08…	0.00081634
BP	GO:0009835	fruit ripening	11	6	0.58	7.7e-06	CiPaw.04G109700, CiPaw.04G109800, CiPaw.04G109900, CiPaw.04G110000, CiPaw.04G110100, CiPaw.04G110200	0.000880367
BP	GO:0051707	response to other organism	1050	143	55.29	8.1e-06	CiPaw.01G031500, CiPaw.01G085600, CiPaw.01G133600, CiPaw.01G171600, CiPaw.01G171800, CiPaw.01G171900, CiPaw.01G172100, CiPaw.01G172200, CiPaw.01G172500, CiPaw.01G172600, CiPaw.01G172700, CiPaw.01G194600, CiPaw.01G212800, CiPaw.01G213000, CiPaw.01G213100, CiPaw.01G213200, CiPaw.01G213400, CiPaw.01G223900, CiPaw.01G242200, CiPaw.01G254500, CiPaw.01G267400, CiPaw.01G307000, CiPaw.02G024000, CiPaw.02…	0.000884005
BP	GO:0009620	response to fungus	317	52	16.69	8.8e-06	CiPaw.01G133600, CiPaw.01G212800, CiPaw.01G213000, CiPaw.01G213100, CiPaw.01G213200, CiPaw.01G213400, CiPaw.01G223900, CiPaw.01G254500, CiPaw.01G307000, CiPaw.02G024000, CiPaw.02G072200, CiPaw.02G132300, CiPaw.02G132400, CiPaw.02G143900, CiPaw.03G032400, CiPaw.03G123900, CiPaw.03G133500, CiPaw.03G202000, CiPaw.04G023300, CiPaw.04G084000, CiPaw.04G088600, CiPaw.04G090900, CiPaw.04G109700, CiPaw.04…	0.000918643
BP	GO:0008152	metabolic process	11940	691	628.7	3.1e-05	CiPaw.01G012000, CiPaw.01G026100, CiPaw.01G026400, CiPaw.01G031500, CiPaw.01G038600, CiPaw.01G038700, CiPaw.01G038900, CiPaw.01G055800, CiPaw.01G066200, CiPaw.01G070000, CiPaw.01G070100, CiPaw.01G094000, CiPaw.01G098800, CiPaw.01G114200, CiPaw.01G114500, CiPaw.01G127700, CiPaw.01G133600, CiPaw.01G141500, CiPaw.01G150200, CiPaw.01G164800, CiPaw.01G166400, CiPaw.01G171600, CiPaw.01G171800, CiPaw.01…	0.00310129
BP	GO:0071456	cellular response to hypoxia	249	29	13.11	5.3e-05	CiPaw.01G026100, CiPaw.01G026400, CiPaw.01G167900, CiPaw.01G307000, CiPaw.02G001200, CiPaw.02G115300, CiPaw.03G007100, CiPaw.03G061100, CiPaw.03G202000, CiPaw.03G202200, CiPaw.03G248400, CiPaw.04G140700, CiPaw.04G167100, CiPaw.05G163500, CiPaw.05G205800, CiPaw.07G056600, CiPaw.07G093000, CiPaw.07G191500, CiPaw.08G051100, CiPaw.09G007000, CiPaw.09G123300, CiPaw.11G113300, CiPaw.12G045600, CiPaw.12…	0.00509012
BP	GO:0009992	cellular water homeostasis	36	9	1.9	7.8e-05	CiPaw.05G216700, CiPaw.05G216900, CiPaw.05G217000, CiPaw.05G217200, CiPaw.15G025100, CiPaw.15G026000, CiPaw.15G029100, CiPaw.15G141500, CiPaw.15G141600	0.007203
BP	GO:0009693	ethylene biosynthetic process	37	9	1.95	9.8e-05	CiPaw.01G066200, CiPaw.04G109700, CiPaw.04G109800, CiPaw.04G109900, CiPaw.04G110000, CiPaw.04G110100, CiPaw.04G110200, CiPaw.04G151400, CiPaw.12G089500	0.00871474
BP	GO:0009311	oligosaccharide metabolic process	122	18	6.42	0.00012	CiPaw.03G042100, CiPaw.03G076000, CiPaw.04G027700, CiPaw.04G098000, CiPaw.05G216700, CiPaw.05G216900, CiPaw.05G217000, CiPaw.05G217200, CiPaw.05G256900, CiPaw.08G101700, CiPaw.09G151200, CiPaw.11G029200, CiPaw.11G150500, CiPaw.15G025100, CiPaw.15G026000, CiPaw.15G029100, CiPaw.15G141500, CiPaw.15G141600	0.01029
BP	GO:0071219	cellular response to molecule of bacterial origin	11	5	0.58	0.00014	CiPaw.01G031500, CiPaw.04G112400, CiPaw.15G132400, CiPaw.15G132600, CiPaw.16G088200	0.011591
BP	GO:0002239	response to oomycetes	71	20	3.74	0.00015	CiPaw.01G085600, CiPaw.01G242200, CiPaw.01G267400, CiPaw.01G307000, CiPaw.02G143900, CiPaw.02G171500, CiPaw.03G034900, CiPaw.03G123900, CiPaw.04G084000, CiPaw.05G084100, CiPaw.05G205800, CiPaw.06G151400, CiPaw.06G151500, CiPaw.07G044200, CiPaw.07G126000, CiPaw.12G074800, CiPaw.12G074900, CiPaw.15G132400, CiPaw.15G132600, CiPaw.16G088200	0.0116177
BP	GO:0009753	response to jasmonic acid	258	29	13.58	0.00015	CiPaw.01G133600, CiPaw.01G184900, CiPaw.01G186300, CiPaw.01G242200, CiPaw.01G307000, CiPaw.02G016700, CiPaw.02G072200, CiPaw.02G108400, CiPaw.02G108500, CiPaw.02G112400, CiPaw.02G113400, CiPaw.03G111200, CiPaw.03G117700, CiPaw.03G133500, CiPaw.03G263900, CiPaw.04G090900, CiPaw.05G022300, CiPaw.05G022700, CiPaw.06G109300, CiPaw.09G053800, CiPaw.10G018700, CiPaw.11G062800, CiPaw.11G174200, CiPaw.12…	0.0116177
BP	GO:0006950	response to stress	3325	254	175.08	0.00019	CiPaw.01G012000, CiPaw.01G024100, CiPaw.01G024700, CiPaw.01G025200, CiPaw.01G025500, CiPaw.01G026100, CiPaw.01G026400, CiPaw.01G031500, CiPaw.01G085600, CiPaw.01G133600, CiPaw.01G137000, CiPaw.01G143200, CiPaw.01G143300, CiPaw.01G143400, CiPaw.01G143800, CiPaw.01G143900, CiPaw.01G164300, CiPaw.01G167900, CiPaw.01G171600, CiPaw.01G171900, CiPaw.01G172100, CiPaw.01G172200, CiPaw.01G172500, CiPaw.01…	0.0138239
BP	GO:0016106	sesquiterpenoid biosynthetic process	58	10	3.05	0.00019	CiPaw.01G150200, CiPaw.03G009800, CiPaw.05G192400, CiPaw.05G192500, CiPaw.05G192700, CiPaw.11G180800, CiPaw.11G180900, CiPaw.11G181800, CiPaw.12G115100, CiPaw.13G041200	0.0138239
BP	GO:0051762	sesquiterpene biosynthetic process	25	7	1.32	0.00023	CiPaw.05G192400, CiPaw.05G192500, CiPaw.05G192700, CiPaw.11G180800, CiPaw.11G180900, CiPaw.11G181800, CiPaw.12G115100	0.0162421
BP	GO:0007166	cell surface receptor signaling pathway	54	10	2.84	0.00045	CiPaw.04G112400, CiPaw.05G216700, CiPaw.05G216900, CiPaw.05G217000, CiPaw.05G217200, CiPaw.15G025100, CiPaw.15G026000, CiPaw.15G029100, CiPaw.15G141500, CiPaw.15G141600	0.03087
BP	GO:0032101	regulation of response to external stimulus	167	31	8.79	0.00053	CiPaw.01G212800, CiPaw.01G213000, CiPaw.01G213100, CiPaw.01G213200, CiPaw.01G213400, CiPaw.01G254500, CiPaw.01G307000, CiPaw.02G132300, CiPaw.02G132400, CiPaw.02G143900, CiPaw.03G032400, CiPaw.03G034900, CiPaw.03G057700, CiPaw.03G117700, CiPaw.04G016200, CiPaw.04G039100, CiPaw.04G096500, CiPaw.04G112400, CiPaw.05G107300, CiPaw.07G122000, CiPaw.07G132600, CiPaw.07G229500, CiPaw.08G085200, CiPaw.10…	0.0353481
BP	GO:0043620	regulation of DNA-templated transcription in response to stress	27	5	1.42	0.00056	CiPaw.02G008400, CiPaw.03G057700, CiPaw.04G039100, CiPaw.05G107300, CiPaw.09G039000	0.0363395
BP	GO:1900426	positive regulation of defense response to bacterium	23	6	1.21	0.00098	CiPaw.02G143900, CiPaw.03G034900, CiPaw.03G117700, CiPaw.15G132400, CiPaw.15G132600, CiPaw.16G088200	0.0619205
BP	GO:0009626	plant-type hypersensitive response	90	13	4.74	0.00101	CiPaw.01G171600, CiPaw.03G117700, CiPaw.03G202000, CiPaw.07G082200, CiPaw.08G139500, CiPaw.08G143200, CiPaw.08G143500, CiPaw.10G018700, CiPaw.12G062200, CiPaw.15G132400, CiPaw.15G132600, CiPaw.16G046300, CiPaw.16G088200	0.0621797
BP	GO:0010112	regulation of systemic acquired resistance	31	6	1.63	0.00107	CiPaw.07G122000, CiPaw.08G085200, CiPaw.10G105400, CiPaw.15G132400, CiPaw.15G132600, CiPaw.16G088200	0.0642267
BP	GO:0010185	regulation of cellular defense response	10	4	0.53	0.00124	CiPaw.07G012100, CiPaw.07G012200, CiPaw.08G168900, CiPaw.10G018700	0.0708867
BP	GO:0080142	regulation of salicylic acid biosynthetic process	10	4	0.53	0.00124	CiPaw.03G117700, CiPaw.15G132400, CiPaw.15G132600, CiPaw.16G088200	0.0708867
BP	GO:0009737	response to abscisic acid	628	41	33.07	0.00142	CiPaw.01G133600, CiPaw.01G164300, CiPaw.01G184200, CiPaw.02G043500, CiPaw.02G070300, CiPaw.02G072200, CiPaw.02G095900, CiPaw.02G108400, CiPaw.02G108500, CiPaw.02G143900, CiPaw.02G190700, CiPaw.03G009800, CiPaw.03G042100, CiPaw.04G023300, CiPaw.04G027700, CiPaw.04G088600, CiPaw.04G093500, CiPaw.04G137500, CiPaw.04G137700, CiPaw.04G186300, CiPaw.06G109300, CiPaw.07G032100, CiPaw.07G150100, CiPaw.08…	0.0792888
MF	GO:0005524	ATP binding	2869	298	161.03	1.4e-27	CiPaw.01G012000, CiPaw.01G024100, CiPaw.01G024700, CiPaw.01G025200, CiPaw.01G025500, CiPaw.01G031500, CiPaw.01G038600, CiPaw.01G038700, CiPaw.01G038900, CiPaw.01G194100, CiPaw.01G217900, CiPaw.01G238300, CiPaw.01G242200, CiPaw.01G294700, CiPaw.02G031100, CiPaw.02G031300, CiPaw.02G043500, CiPaw.02G092100, CiPaw.02G115300, CiPaw.02G118000, CiPaw.02G119000, CiPaw.02G119100, CiPaw.02G119300, CiPaw.02…	1.085e-24
MF	GO:0030247	polysaccharide binding	150	40	8.42	5.7e-17	CiPaw.02G077300, CiPaw.02G186900, CiPaw.03G062400, CiPaw.03G063700, CiPaw.03G063800, CiPaw.04G073400, CiPaw.04G073600, CiPaw.04G073700, CiPaw.04G073800, CiPaw.04G073900, CiPaw.04G074000, CiPaw.04G074300, CiPaw.04G074700, CiPaw.04G074900, CiPaw.04G075400, CiPaw.04G075600, CiPaw.04G075700, CiPaw.04G075900, CiPaw.04G076000, CiPaw.05G216700, CiPaw.05G216900, CiPaw.05G217000, CiPaw.05G217200, CiPaw.05…	2.20875e-14
MF	GO:0004674	protein serine/threonine kinase activity	681	91	38.22	2.2e-15	CiPaw.01G217900, CiPaw.02G115300, CiPaw.02G135000, CiPaw.02G143900, CiPaw.03G125100, CiPaw.03G125400, CiPaw.03G126100, CiPaw.03G126200, CiPaw.03G126900, CiPaw.03G181900, CiPaw.03G189900, CiPaw.03G282300, CiPaw.04G073400, CiPaw.04G073600, CiPaw.04G073800, CiPaw.04G073900, CiPaw.04G074000, CiPaw.04G074300, CiPaw.04G074700, CiPaw.04G074900, CiPaw.04G075400, CiPaw.04G075600, CiPaw.04G075700, CiPaw.04…	5.68333e-13
MF	GO:0005506	iron ion binding	462	69	25.93	9.6e-14	CiPaw.01G027600, CiPaw.01G079600, CiPaw.01G217700, CiPaw.01G264900, CiPaw.02G016700, CiPaw.02G025800, CiPaw.02G072300, CiPaw.03G060900, CiPaw.03G135400, CiPaw.03G135500, CiPaw.03G135900, CiPaw.03G136200, CiPaw.03G136300, CiPaw.03G220800, CiPaw.03G259300, CiPaw.03G259400, CiPaw.03G259600, CiPaw.04G091700, CiPaw.04G110000, CiPaw.05G211400, CiPaw.06G036500, CiPaw.06G036700, CiPaw.06G064900, CiPaw.08…	1.86e-11
MF	GO:0004497	monooxygenase activity	371	58	20.82	1.8e-13	CiPaw.01G027600, CiPaw.01G079600, CiPaw.01G217700, CiPaw.02G016700, CiPaw.02G025800, CiPaw.03G060900, CiPaw.03G135400, CiPaw.03G135500, CiPaw.03G135900, CiPaw.03G136200, CiPaw.03G136300, CiPaw.03G202000, CiPaw.03G259300, CiPaw.03G259400, CiPaw.04G091700, CiPaw.05G084100, CiPaw.05G205800, CiPaw.05G211400, CiPaw.06G036500, CiPaw.06G036700, CiPaw.06G064900, CiPaw.07G171100, CiPaw.08G073300, CiPaw.08…	2.79e-11
MF	GO:0008061	chitin binding	30	16	1.68	6.1e-13	CiPaw.01G031500, CiPaw.01G171600, CiPaw.01G171800, CiPaw.02G101300, CiPaw.02G101800, CiPaw.02G102300, CiPaw.02G102400, CiPaw.04G112400, CiPaw.05G050500, CiPaw.05G089500, CiPaw.05G089600, CiPaw.05G089700, CiPaw.07G068000, CiPaw.07G068100, CiPaw.08G079100, CiPaw.08G129200	7.87917e-11
MF	GO:0020037	heme binding	494	69	27.73	2.5e-12	CiPaw.01G027600, CiPaw.01G079600, CiPaw.01G217700, CiPaw.02G016700, CiPaw.02G025800, CiPaw.03G056200, CiPaw.03G060900, CiPaw.03G135400, CiPaw.03G135500, CiPaw.03G135900, CiPaw.03G136200, CiPaw.03G136300, CiPaw.03G259300, CiPaw.03G259400, CiPaw.03G259600, CiPaw.04G023300, CiPaw.04G091700, CiPaw.05G037400, CiPaw.05G163500, CiPaw.05G211400, CiPaw.06G036500, CiPaw.06G036700, CiPaw.06G064900, CiPaw.08…	2.76786e-10
MF	GO:0016705	oxidoreductase activity, acting on paired donors, with incorporation or reduction of molecular oxygen	459	66	25.76	7.4e-12	CiPaw.01G027600, CiPaw.01G079600, CiPaw.01G187700, CiPaw.01G187800, CiPaw.01G217700, CiPaw.02G016700, CiPaw.02G025800, CiPaw.02G072300, CiPaw.03G060900, CiPaw.03G135400, CiPaw.03G135500, CiPaw.03G135900, CiPaw.03G136200, CiPaw.03G136300, CiPaw.03G202000, CiPaw.03G259300, CiPaw.03G259400, CiPaw.03G259600, CiPaw.04G091700, CiPaw.05G205800, CiPaw.05G211400, CiPaw.06G036500, CiPaw.06G036700, CiPaw.06…	7.16875e-10
MF	GO:0004568	chitinase activity	48	18	2.69	4e-11	CiPaw.01G171600, CiPaw.01G171800, CiPaw.02G101300, CiPaw.02G101800, CiPaw.02G102200, CiPaw.02G102300, CiPaw.02G102400, CiPaw.05G050500, CiPaw.07G068000, CiPaw.07G068100, CiPaw.07G126000, CiPaw.08G129200, CiPaw.15G128800, CiPaw.15G138700, CiPaw.15G171900, CiPaw.15G172100, CiPaw.15G172500, CiPaw.15G173000	3.44444e-09
MF	GO:0004970	ionotropic glutamate receptor activity	38	12	2.13	6.4e-07	CiPaw.10G055500, CiPaw.10G055800, CiPaw.10G055900, CiPaw.10G056000, CiPaw.10G056200, CiPaw.10G056300, CiPaw.10G106600, CiPaw.11G165100, CiPaw.12G115500, CiPaw.15G064800, CiPaw.15G171800, CiPaw.16G049100	4.96e-05
MF	GO:0030246	carbohydrate binding	426	79	23.91	1.3e-06	CiPaw.02G077300, CiPaw.02G186900, CiPaw.03G062400, CiPaw.03G063700, CiPaw.03G063800, CiPaw.03G125100, CiPaw.03G125400, CiPaw.03G126100, CiPaw.03G126200, CiPaw.03G126900, CiPaw.03G189900, CiPaw.04G073400, CiPaw.04G073600, CiPaw.04G073700, CiPaw.04G073800, CiPaw.04G073900, CiPaw.04G074000, CiPaw.04G074300, CiPaw.04G074700, CiPaw.04G074900, CiPaw.04G075400, CiPaw.04G075600, CiPaw.04G075700, CiPaw.04…	9.15909e-05
MF	GO:0009815	1-aminocyclopropane-1-carboxylate oxidase activity	13	7	0.73	2.2e-06	CiPaw.04G109700, CiPaw.04G109800, CiPaw.04G109900, CiPaw.04G110000, CiPaw.04G110100, CiPaw.04G110200, CiPaw.04G151400	0.000142083
MF	GO:0016298	lipase activity	99	16	5.56	2.5e-06	CiPaw.01G212800, CiPaw.01G213000, CiPaw.01G213100, CiPaw.01G213200, CiPaw.01G213400, CiPaw.01G298400, CiPaw.02G132300, CiPaw.02G132400, CiPaw.03G053900, CiPaw.03G054000, CiPaw.03G061400, CiPaw.03G117700, CiPaw.03G244700, CiPaw.04G182100, CiPaw.11G142300, CiPaw.16G046300	0.000149038
MF	GO:0005509	calcium ion binding	362	41	20.32	1.6e-05	CiPaw.01G137000, CiPaw.02G070300, CiPaw.02G106000, CiPaw.02G118900, CiPaw.02G141100, CiPaw.03G184200, CiPaw.03G244700, CiPaw.04G016200, CiPaw.04G074700, CiPaw.04G074900, CiPaw.04G075600, CiPaw.05G133300, CiPaw.05G216700, CiPaw.05G216900, CiPaw.05G217000, CiPaw.05G217200, CiPaw.05G217400, CiPaw.06G081000, CiPaw.07G066800, CiPaw.07G082200, CiPaw.08G110400, CiPaw.09G139100, CiPaw.09G225400, CiPaw.10…	0.000885714
MF	GO:0051213	dioxygenase activity	136	24	7.63	2.7e-05	CiPaw.01G085600, CiPaw.01G150200, CiPaw.01G187700, CiPaw.01G187800, CiPaw.02G072300, CiPaw.03G191900, CiPaw.03G202000, CiPaw.04G023300, CiPaw.04G109700, CiPaw.04G109800, CiPaw.04G109900, CiPaw.04G110000, CiPaw.04G110100, CiPaw.04G110200, CiPaw.04G151400, CiPaw.05G205800, CiPaw.08G164100, CiPaw.09G123300, CiPaw.09G131100, CiPaw.09G168800, CiPaw.12G045600, CiPaw.12G074800, CiPaw.12G074900, CiPaw.13…	0.00135625
MF	GO:0045735	nutrient reservoir activity	88	16	4.94	2.8e-05	CiPaw.01G184200, CiPaw.03G183800, CiPaw.05G055800, CiPaw.05G056200, CiPaw.05G056300, CiPaw.05G057100, CiPaw.05G057500, CiPaw.06G139900, CiPaw.06G140000, CiPaw.06G140100, CiPaw.06G140400, CiPaw.06G140600, CiPaw.06G146800, CiPaw.11G034700, CiPaw.12G021000, CiPaw.12G021100	0.00135625
MF	GO:0004866	endopeptidase inhibitor activity	30	8	1.68	4.7e-05	CiPaw.02G115300, CiPaw.04G183600, CiPaw.04G183700, CiPaw.10G135600, CiPaw.11G154900, CiPaw.11G155000, CiPaw.11G155100, CiPaw.11G155200	0.00214265
MF	GO:0030145	manganese ion binding	82	14	4.6	0.00017	CiPaw.03G183800, CiPaw.05G055800, CiPaw.05G056200, CiPaw.05G056300, CiPaw.05G057100, CiPaw.05G057500, CiPaw.06G139900, CiPaw.06G140000, CiPaw.06G140100, CiPaw.06G140400, CiPaw.06G140600, CiPaw.11G034700, CiPaw.12G021000, CiPaw.12G021100	0.00731944
MF	GO:0080016	(-)-E-beta-caryophyllene synthase activity	24	7	1.35	0.00026	CiPaw.05G192400, CiPaw.05G192500, CiPaw.05G192700, CiPaw.11G180800, CiPaw.11G180900, CiPaw.11G181800, CiPaw.12G115100	0.010075
MF	GO:0080017	alpha-humulene synthase activity	24	7	1.35	0.00026	CiPaw.05G192400, CiPaw.05G192500, CiPaw.05G192700, CiPaw.11G180800, CiPaw.11G180900, CiPaw.11G181800, CiPaw.12G115100	0.010075
MF	GO:0071949	FAD binding	88	14	4.94	0.00037	CiPaw.03G007100, CiPaw.03G129700, CiPaw.04G097400, CiPaw.05G084100, CiPaw.07G171100, CiPaw.09G145100, CiPaw.09G145200, CiPaw.09G145500, CiPaw.09G146100, CiPaw.09G146900, CiPaw.09G147100, CiPaw.09G160800, CiPaw.10G110200, CiPaw.14G119800	0.0136548
MF	GO:0043565	sequence-specific DNA binding	709	56	39.8	0.00072	CiPaw.01G127700, CiPaw.01G133600, CiPaw.01G176200, CiPaw.01G195400, CiPaw.01G254500, CiPaw.01G306900, CiPaw.01G307000, CiPaw.02G007000, CiPaw.02G008400, CiPaw.02G072200, CiPaw.02G073500, CiPaw.02G135600, CiPaw.02G199000, CiPaw.03G057700, CiPaw.03G133500, CiPaw.03G136800, CiPaw.03G158300, CiPaw.04G019000, CiPaw.04G039100, CiPaw.04G077600, CiPaw.04G090900, CiPaw.04G114200, CiPaw.05G107300, CiPaw.05…	0.0253636
MF	GO:0043531	ADP binding	282	29	15.83	0.00126	CiPaw.01G024100, CiPaw.01G024700, CiPaw.01G025200, CiPaw.01G025500, CiPaw.01G041800, CiPaw.01G123300, CiPaw.03G282300, CiPaw.07G051900, CiPaw.07G052400, CiPaw.07G052900, CiPaw.09G113900, CiPaw.11G197700, CiPaw.11G198100, CiPaw.13G075300, CiPaw.13G076100, CiPaw.14G058200, CiPaw.14G097500, CiPaw.14G130400, CiPaw.15G118900, CiPaw.15G119200, CiPaw.15G157400, CiPaw.15G169600, CiPaw.15G170100, CiPaw.15…	0.0424565
MF	GO:0031418	L-ascorbic acid binding	32	7	1.8	0.00168	CiPaw.04G109700, CiPaw.04G109800, CiPaw.04G109900, CiPaw.04G110000, CiPaw.04G110100, CiPaw.04G110200, CiPaw.04G151400	0.05425
MF	GO:0016706	2-oxoglutarate-dependent dioxygenase activity	33	7	1.85	0.00204	CiPaw.01G187700, CiPaw.01G187800, CiPaw.02G072300, CiPaw.03G202000, CiPaw.05G205800, CiPaw.09G123300, CiPaw.12G045600	0.06324
MF	GO:0008559	ABC-type xenobiotic transporter activity	11	4	0.62	0.00237	CiPaw.08G096600, CiPaw.11G201700, CiPaw.11G201800, CiPaw.13G019600	0.0706442
MF	GO:0004396	hexokinase activity	14	3	0.79	0.00315	CiPaw.03G045500, CiPaw.03G100100, CiPaw.04G029600	0.0877411
MF	GO:0000287	magnesium ion binding	182	20	10.22	0.00317	CiPaw.02G045700, CiPaw.03G076900, CiPaw.04G135500, CiPaw.05G183900, CiPaw.05G192400, CiPaw.05G192500, CiPaw.05G192700, CiPaw.05G193100, CiPaw.05G235300, CiPaw.09G053800, CiPaw.10G066200, CiPaw.10G066300, CiPaw.10G066400, CiPaw.11G089500, CiPaw.11G180800, CiPaw.11G180900, CiPaw.11G181800, CiPaw.12G115100, CiPaw.14G037400, CiPaw.15G117300	0.0877411
CC	GO:0048046	apoplast	239	39	11.1	6.4e-12	CiPaw.01G171900, CiPaw.01G172100, CiPaw.01G172200, CiPaw.01G172500, CiPaw.01G172600, CiPaw.01G172700, CiPaw.01G223900, CiPaw.02G070300, CiPaw.02G102600, CiPaw.03G147800, CiPaw.03G183800, CiPaw.05G055800, CiPaw.05G057100, CiPaw.06G139900, CiPaw.06G140000, CiPaw.06G140100, CiPaw.06G140400, CiPaw.06G140600, CiPaw.08G039700, CiPaw.08G039900, CiPaw.09G006300, CiPaw.09G161600, CiPaw.10G102900, CiPaw.10…	2.592e-09
CC	GO:0009505	plant-type cell wall	171	26	7.94	6.4e-08	CiPaw.01G141500, CiPaw.04G073400, CiPaw.04G073600, CiPaw.04G073700, CiPaw.04G073800, CiPaw.04G073900, CiPaw.04G074000, CiPaw.04G074300, CiPaw.04G074700, CiPaw.04G075400, CiPaw.04G075600, CiPaw.04G075700, CiPaw.04G075900, CiPaw.04G076000, CiPaw.05G037400, CiPaw.05G070900, CiPaw.05G217400, CiPaw.07G150100, CiPaw.07G176100, CiPaw.08G037400, CiPaw.10G102900, CiPaw.10G126500, CiPaw.11G157100, CiPaw.12…	1.296e-05
CC	GO:0005576	extracellular region	1003	100	46.57	7.2e-05	CiPaw.01G171900, CiPaw.01G172100, CiPaw.01G172200, CiPaw.01G172500, CiPaw.01G172600, CiPaw.01G172700, CiPaw.01G187700, CiPaw.01G187800, CiPaw.01G212800, CiPaw.01G213000, CiPaw.01G213100, CiPaw.01G213200, CiPaw.01G213400, CiPaw.01G223900, CiPaw.01G306200, CiPaw.02G001200, CiPaw.02G070300, CiPaw.02G102600, CiPaw.02G132300, CiPaw.02G132400, CiPaw.03G053900, CiPaw.03G054000, CiPaw.03G056200, CiPaw.03…	0.00972
CC	GO:0016021	integral component of membrane	4147	242	192.53	0.00034	CiPaw.01G031500, CiPaw.01G035700, CiPaw.01G070800, CiPaw.01G086200, CiPaw.01G086700, CiPaw.01G164300, CiPaw.01G181100, CiPaw.01G194100, CiPaw.01G203600, CiPaw.01G233200, CiPaw.01G233300, CiPaw.01G242200, CiPaw.01G243400, CiPaw.01G267300, CiPaw.01G267400, CiPaw.02G016500, CiPaw.02G031600, CiPaw.02G043500, CiPaw.02G052500, CiPaw.02G060300, CiPaw.02G086200, CiPaw.02G095900, CiPaw.02G108400, CiPaw.02…	0.030375
CC	GO:0005887	integral component of plasma membrane	106	14	4.92	0.00039	CiPaw.01G035700, CiPaw.01G164300, CiPaw.01G267400, CiPaw.02G095900, CiPaw.02G171500, CiPaw.05G027400, CiPaw.05G061900, CiPaw.05G187600, CiPaw.05G200500, CiPaw.09G206000, CiPaw.09G212800, CiPaw.10G118400, CiPaw.10G159100, CiPaw.11G141800	0.030375
CC	GO:0005886	plasma membrane	1820	121	84.5	0.00045	CiPaw.01G031500, CiPaw.01G035700, CiPaw.01G164300, CiPaw.01G223900, CiPaw.01G232900, CiPaw.01G242200, CiPaw.01G243400, CiPaw.01G267400, CiPaw.01G298400, CiPaw.02G052500, CiPaw.02G060300, CiPaw.02G086200, CiPaw.02G095900, CiPaw.02G112200, CiPaw.02G141100, CiPaw.02G143900, CiPaw.02G171500, CiPaw.02G174900, CiPaw.03G009800, CiPaw.03G032400, CiPaw.03G134100, CiPaw.03G158600, CiPaw.03G239300, CiPaw.03…	0.030375
CC	GO:0005618	cell wall	394	48	18.29	0.00054	CiPaw.01G141500, CiPaw.01G306200, CiPaw.03G147800, CiPaw.03G183800, CiPaw.04G073400, CiPaw.04G073600, CiPaw.04G073700, CiPaw.04G073800, CiPaw.04G073900, CiPaw.04G074000, CiPaw.04G074300, CiPaw.04G074700, CiPaw.04G075400, CiPaw.04G075600, CiPaw.04G075700, CiPaw.04G075900, CiPaw.04G076000, CiPaw.05G037400, CiPaw.05G055800, CiPaw.05G057100, CiPaw.05G063900, CiPaw.05G066000, CiPaw.05G070900, CiPaw.05…	0.0312429
CC	GO:0031012	extracellular matrix	26	6	1.21	0.00102	CiPaw.02G001200, CiPaw.02G109600, CiPaw.02G109700, CiPaw.02G109800, CiPaw.02G109900, CiPaw.02G110000	0.0504
CC	GO:0016020	membrane	6619	344	307.3	0.00112	CiPaw.01G031500, CiPaw.01G035700, CiPaw.01G057100, CiPaw.01G070800, CiPaw.01G086200, CiPaw.01G086700, CiPaw.01G095400, CiPaw.01G164300, CiPaw.01G180500, CiPaw.01G181100, CiPaw.01G194100, CiPaw.01G203600, CiPaw.01G206500, CiPaw.01G212800, CiPaw.01G213000, CiPaw.01G213100, CiPaw.01G213200, CiPaw.01G213400, CiPaw.01G223900, CiPaw.01G232900, CiPaw.01G233200, CiPaw.01G233300, CiPaw.01G242200, CiPaw.01…	0.0504

## Sheet: De-Tif-11 vs Ctrl_96h_DOWN
Category	GO ID	Term	Annotated	Significant	Expected	classicFisher	genes	padj
BP	GO:0007018	microtubule-based movement	82	44	8.07	2.6e-23	CiPaw.01G112300, CiPaw.01G181800, CiPaw.01G237900, CiPaw.02G109400, CiPaw.03G028300, CiPaw.03G200500, CiPaw.03G232200, CiPaw.05G020900, CiPaw.05G056600, CiPaw.05G056700, CiPaw.05G071900, CiPaw.05G264300, CiPaw.06G112900, CiPaw.06G130700, CiPaw.06G163800, CiPaw.07G025900, CiPaw.07G040200, CiPaw.07G041200, CiPaw.07G045600, CiPaw.07G056700, CiPaw.07G113100, CiPaw.07G147900, CiPaw.07G163200, CiPaw.07…	6.2452e-20
BP	GO:0046274	lignin catabolic process	44	21	4.33	1.4e-10	CiPaw.01G043300, CiPaw.01G078100, CiPaw.02G019000, CiPaw.05G066100, CiPaw.09G195000, CiPaw.10G154400, CiPaw.13G081300, CiPaw.13G090900, CiPaw.13G103400, CiPaw.14G067000, CiPaw.14G074600, CiPaw.15G007600, CiPaw.15G007700, CiPaw.15G008300, CiPaw.15G008500, CiPaw.15G008800, CiPaw.15G008900, CiPaw.15G009100, CiPaw.15G009200, CiPaw.15G009300, CiPaw.15G011300	1.6814e-07
BP	GO:0009768	photosynthesis, light harvesting in photosystem I	22	14	2.17	1.1e-09	CiPaw.02G174600, CiPaw.03G010400, CiPaw.03G279000, CiPaw.04G141700, CiPaw.05G037900, CiPaw.06G102700, CiPaw.06G152400, CiPaw.09G208700, CiPaw.10G095100, CiPaw.10G095500, CiPaw.11G046100, CiPaw.12G122900, CiPaw.13G045700, CiPaw.14G036400	8.80733e-07
BP	GO:0018298	protein-chromophore linkage	37	17	3.64	1.7e-08	CiPaw.01G297600, CiPaw.02G174600, CiPaw.03G010400, CiPaw.03G279000, CiPaw.04G141700, CiPaw.05G037900, CiPaw.06G102700, CiPaw.06G112900, CiPaw.06G152400, CiPaw.09G208700, CiPaw.10G095100, CiPaw.10G095500, CiPaw.11G046100, CiPaw.12G122900, CiPaw.13G045700, CiPaw.14G036400, CiPaw.14G075000	1.02085e-05
BP	GO:0006270	DNA replication initiation	24	13	2.36	6.9e-08	CiPaw.01G049500, CiPaw.03G262500, CiPaw.04G185600, CiPaw.05G212600, CiPaw.06G083900, CiPaw.06G099500, CiPaw.06G111400, CiPaw.06G131300, CiPaw.07G117300, CiPaw.09G140700, CiPaw.10G092900, CiPaw.13G079800, CiPaw.15G171000	3.31476e-05
BP	GO:0042546	cell wall biogenesis	245	60	24.12	6.8e-07	CiPaw.01G079200, CiPaw.01G109100, CiPaw.01G301600, CiPaw.02G077600, CiPaw.02G096800, CiPaw.02G193400, CiPaw.03G098200, CiPaw.03G270000, CiPaw.04G119900, CiPaw.04G189900, CiPaw.05G050900, CiPaw.05G100800, CiPaw.05G149900, CiPaw.06G109800, CiPaw.06G111700, CiPaw.07G039000, CiPaw.07G057000, CiPaw.07G129100, CiPaw.07G130600, CiPaw.07G155100, CiPaw.07G190300, CiPaw.07G190400, CiPaw.07G190700, CiPaw.07…	0.000233337
BP	GO:0010411	xyloglucan metabolic process	51	18	5.02	6.8e-07	CiPaw.03G098200, CiPaw.04G119900, CiPaw.05G149900, CiPaw.06G111700, CiPaw.07G039000, CiPaw.07G190300, CiPaw.07G190400, CiPaw.07G190700, CiPaw.08G029900, CiPaw.08G148800, CiPaw.09G087700, CiPaw.09G171200, CiPaw.10G094800, CiPaw.10G128600, CiPaw.11G184200, CiPaw.13G124900, CiPaw.14G088200, CiPaw.15G084100	0.000233337
BP	GO:0009834	plant-type secondary cell wall biogenesis	93	25	9.16	2.8e-06	CiPaw.01G301600, CiPaw.02G096800, CiPaw.03G270000, CiPaw.04G189900, CiPaw.05G100800, CiPaw.06G109800, CiPaw.07G057000, CiPaw.07G155100, CiPaw.09G007300, CiPaw.09G072100, CiPaw.09G179500, CiPaw.10G004100, CiPaw.10G094800, CiPaw.10G154400, CiPaw.11G093600, CiPaw.11G149300, CiPaw.12G076400, CiPaw.12G105600, CiPaw.13G065000, CiPaw.13G110600, CiPaw.15G057600, CiPaw.16G017800, CiPaw.16G077700, CiPaw.16…	0.0008407
BP	GO:0010143	cutin biosynthetic process	23	11	2.26	3.6e-06	CiPaw.01G256800, CiPaw.02G163800, CiPaw.03G244500, CiPaw.04G015500, CiPaw.04G171400, CiPaw.05G263600, CiPaw.06G138800, CiPaw.09G207500, CiPaw.10G155300, CiPaw.13G021500, CiPaw.14G037700	0.0009608
BP	GO:0042545	cell wall modification	153	40	15.06	4.8e-06	CiPaw.01G044400, CiPaw.01G108200, CiPaw.01G211400, CiPaw.01G211500, CiPaw.01G288700, CiPaw.02G012100, CiPaw.02G071600, CiPaw.02G130900, CiPaw.03G111100, CiPaw.03G175300, CiPaw.03G199500, CiPaw.03G223400, CiPaw.03G270000, CiPaw.04G060800, CiPaw.04G061100, CiPaw.04G078500, CiPaw.04G189900, CiPaw.05G073200, CiPaw.05G080600, CiPaw.05G146200, CiPaw.05G149900, CiPaw.05G191500, CiPaw.06G011100, CiPaw.06…	0.00115296
BP	GO:0052386	cell wall thickening	29	7	2.86	5.8e-06	CiPaw.03G270000, CiPaw.04G189900, CiPaw.05G146200, CiPaw.09G072100, CiPaw.15G071700, CiPaw.16G053400, CiPaw.16G107600	0.00126651
BP	GO:0044772	mitotic cell cycle phase transition	69	23	6.79	8.1e-06	CiPaw.01G005500, CiPaw.01G049500, CiPaw.01G241100, CiPaw.02G194800, CiPaw.03G127200, CiPaw.03G179300, CiPaw.05G128800, CiPaw.05G173000, CiPaw.06G058600, CiPaw.06G062900, CiPaw.06G074600, CiPaw.06G170400, CiPaw.07G003900, CiPaw.07G132000, CiPaw.08G015200, CiPaw.08G073700, CiPaw.08G180700, CiPaw.09G050000, CiPaw.10G042600, CiPaw.11G058200, CiPaw.13G079800, CiPaw.14G108800, CiPaw.15G033600	0.00162135
BP	GO:0000079	regulation of cyclin-dependent protein serine/threonine kinase activity	50	16	4.92	1.4e-05	CiPaw.01G005500, CiPaw.01G241100, CiPaw.05G052300, CiPaw.06G058600, CiPaw.06G074600, CiPaw.06G142900, CiPaw.06G170400, CiPaw.07G003900, CiPaw.08G015200, CiPaw.08G073700, CiPaw.08G180700, CiPaw.09G050000, CiPaw.10G042600, CiPaw.11G058200, CiPaw.14G108800, CiPaw.15G033600	0.00224187
BP	GO:0009741	response to brassinosteroid	123	22	12.11	1.4e-05	CiPaw.02G033400, CiPaw.03G187500, CiPaw.03G240000, CiPaw.04G169300, CiPaw.05G159700, CiPaw.06G170400, CiPaw.07G178400, CiPaw.07G190300, CiPaw.07G190400, CiPaw.07G190700, CiPaw.08G029900, CiPaw.08G047400, CiPaw.08G047500, CiPaw.08G047600, CiPaw.08G047700, CiPaw.09G142000, CiPaw.11G175000, CiPaw.11G184200, CiPaw.15G114700, CiPaw.15G167100, CiPaw.16G006100, CiPaw.16G061200	0.00224187
BP	GO:0051301	cell division	357	71	35.15	1.4e-05	CiPaw.01G005500, CiPaw.01G013200, CiPaw.01G049500, CiPaw.01G112300, CiPaw.01G142000, CiPaw.01G154000, CiPaw.01G241100, CiPaw.02G166000, CiPaw.03G020500, CiPaw.03G097200, CiPaw.03G127200, CiPaw.03G157800, CiPaw.03G200500, CiPaw.03G266600, CiPaw.03G270000, CiPaw.04G013300, CiPaw.04G063500, CiPaw.04G110900, CiPaw.04G188000, CiPaw.04G189900, CiPaw.05G042600, CiPaw.05G245900, CiPaw.06G058600, CiPaw.06…	0.00224187
BP	GO:0000278	mitotic cell cycle	209	69	20.58	2.3e-05	CiPaw.01G005500, CiPaw.01G049500, CiPaw.01G112300, CiPaw.01G142000, CiPaw.01G147700, CiPaw.01G154000, CiPaw.01G241100, CiPaw.02G079900, CiPaw.02G166000, CiPaw.02G194800, CiPaw.03G028300, CiPaw.03G073200, CiPaw.03G090300, CiPaw.03G127200, CiPaw.03G157800, CiPaw.03G179300, CiPaw.03G179800, CiPaw.03G257500, CiPaw.03G262500, CiPaw.03G270000, CiPaw.04G057300, CiPaw.04G059400, CiPaw.04G110900, CiPaw.04…	0.00339106
BP	GO:0000911	cytokinesis by cell plate formation	68	17	6.69	2.4e-05	CiPaw.01G112300, CiPaw.01G142000, CiPaw.01G154000, CiPaw.03G097200, CiPaw.03G200500, CiPaw.04G063500, CiPaw.04G110900, CiPaw.05G042600, CiPaw.06G108400, CiPaw.07G017600, CiPaw.08G092400, CiPaw.08G164900, CiPaw.11G194700, CiPaw.12G056700, CiPaw.12G118900, CiPaw.15G134800, CiPaw.16G088600	0.00339106
BP	GO:0045839	negative regulation of mitotic nuclear division	15	8	1.48	3e-05	CiPaw.02G194800, CiPaw.03G179300, CiPaw.05G128800, CiPaw.05G173000, CiPaw.06G062900, CiPaw.09G194900, CiPaw.13G095300, CiPaw.14G068900	0.00379263
BP	GO:0005975	carbohydrate metabolic process	1061	137	104.46	3e-05	CiPaw.01G005800, CiPaw.01G044400, CiPaw.01G065000, CiPaw.01G069300, CiPaw.01G117100, CiPaw.01G144300, CiPaw.01G193400, CiPaw.01G200000, CiPaw.01G201100, CiPaw.01G211500, CiPaw.01G225400, CiPaw.01G245200, CiPaw.01G250200, CiPaw.01G266400, CiPaw.01G292000, CiPaw.01G301600, CiPaw.02G038100, CiPaw.02G071600, CiPaw.02G076300, CiPaw.02G139400, CiPaw.02G170300, CiPaw.02G193400, CiPaw.03G013600, CiPaw.03…	0.00379263
BP	GO:0008272	sulfate transport	24	10	2.36	4.5e-05	CiPaw.01G047000, CiPaw.01G196700, CiPaw.01G239900, CiPaw.02G021200, CiPaw.02G122100, CiPaw.02G151600, CiPaw.05G031000, CiPaw.05G188200, CiPaw.05G196400, CiPaw.07G167100	0.0054045
BP	GO:0009414	response to water deprivation	410	67	40.37	6.8e-05	CiPaw.01G192200, CiPaw.01G200000, CiPaw.01G250200, CiPaw.01G256800, CiPaw.01G276800, CiPaw.02G117300, CiPaw.02G125500, CiPaw.02G163800, CiPaw.02G165300, CiPaw.02G193400, CiPaw.03G032200, CiPaw.03G116700, CiPaw.03G162400, CiPaw.03G244500, CiPaw.03G279000, CiPaw.04G078000, CiPaw.04G099200, CiPaw.04G117400, CiPaw.04G171400, CiPaw.05G110000, CiPaw.05G136900, CiPaw.05G142100, CiPaw.05G188200, CiPaw.06…	0.0077779
BP	GO:0006833	water transport	30	11	2.95	7.6e-05	CiPaw.01G233900, CiPaw.01G272800, CiPaw.01G282500, CiPaw.02G147700, CiPaw.05G082900, CiPaw.06G121400, CiPaw.09G024000, CiPaw.10G127700, CiPaw.10G127800, CiPaw.10G134000, CiPaw.15G091300	0.00829782
BP	GO:0009833	plant-type primary cell wall biogenesis	13	7	1.28	8.9e-05	CiPaw.03G270000, CiPaw.04G189900, CiPaw.07G129100, CiPaw.07G221600, CiPaw.09G072100, CiPaw.16G010300, CiPaw.16G107600	0.0092947
BP	GO:0009629	response to gravity	107	24	10.53	0.00013	CiPaw.01G192200, CiPaw.01G240900, CiPaw.02G117300, CiPaw.02G165300, CiPaw.03G028300, CiPaw.03G131600, CiPaw.03G266600, CiPaw.04G088800, CiPaw.04G088900, CiPaw.04G188000, CiPaw.05G020900, CiPaw.05G107100, CiPaw.05G210900, CiPaw.06G163800, CiPaw.06G166600, CiPaw.07G040200, CiPaw.09G117500, CiPaw.09G185100, CiPaw.10G061600, CiPaw.11G022200, CiPaw.12G029300, CiPaw.13G083400, CiPaw.13G139300, CiPaw.15…	0.0124904
BP	GO:2001251	negative regulation of chromosome organization	10	6	0.98	0.00013	CiPaw.02G194800, CiPaw.03G179300, CiPaw.05G128800, CiPaw.05G173000, CiPaw.06G062900, CiPaw.06G111400	0.0124904
BP	GO:0071555	cell wall organization	317	76	31.21	0.00019	CiPaw.01G044400, CiPaw.01G065000, CiPaw.01G108200, CiPaw.01G109100, CiPaw.01G211400, CiPaw.01G211500, CiPaw.01G232700, CiPaw.01G250200, CiPaw.01G288700, CiPaw.02G012100, CiPaw.02G044100, CiPaw.02G071600, CiPaw.02G077600, CiPaw.02G130900, CiPaw.02G146700, CiPaw.03G025100, CiPaw.03G082500, CiPaw.03G111100, CiPaw.03G175300, CiPaw.03G199500, CiPaw.03G223400, CiPaw.03G270000, CiPaw.04G016100, CiPaw.04…	0.0175531
BP	GO:0009416	response to light stimulus	780	88	76.79	0.00021	CiPaw.01G016500, CiPaw.01G217600, CiPaw.01G232700, CiPaw.01G240900, CiPaw.01G255600, CiPaw.01G297600, CiPaw.01G297800, CiPaw.02G013400, CiPaw.02G076800, CiPaw.02G081000, CiPaw.02G146700, CiPaw.02G153200, CiPaw.02G174600, CiPaw.02G179200, CiPaw.02G186000, CiPaw.02G191900, CiPaw.03G010400, CiPaw.03G099700, CiPaw.03G172400, CiPaw.03G240000, CiPaw.03G279000, CiPaw.04G046500, CiPaw.04G118100, CiPaw.04…	0.0186822
BP	GO:0045491	xylan metabolic process	47	17	4.63	0.00027	CiPaw.01G301600, CiPaw.02G193400, CiPaw.03G017100, CiPaw.04G011200, CiPaw.05G038500, CiPaw.05G100800, CiPaw.05G235900, CiPaw.06G109800, CiPaw.09G179500, CiPaw.09G214200, CiPaw.10G094800, CiPaw.11G183300, CiPaw.15G057600, CiPaw.15G071700, CiPaw.15G084100, CiPaw.16G053400, CiPaw.16G061200	0.0224187
BP	GO:0009664	plant-type cell wall organization	148	32	14.57	0.00028	CiPaw.01G044400, CiPaw.01G109100, CiPaw.01G250200, CiPaw.01G288700, CiPaw.02G044100, CiPaw.02G071600, CiPaw.02G077600, CiPaw.03G025100, CiPaw.03G082500, CiPaw.03G175300, CiPaw.04G016100, CiPaw.04G061100, CiPaw.04G078500, CiPaw.05G050900, CiPaw.05G073200, CiPaw.05G080600, CiPaw.05G149900, CiPaw.06G114100, CiPaw.07G190300, CiPaw.07G190400, CiPaw.07G190700, CiPaw.08G029900, CiPaw.10G024000, CiPaw.10…	0.0224187
BP	GO:0034440	lipid oxidation	66	8	6.5	0.00028	CiPaw.01G217600, CiPaw.11G146700, CiPaw.12G104200, CiPaw.13G036500, CiPaw.13G087900, CiPaw.13G165600, CiPaw.14G064700, CiPaw.14G125000	0.0224187
BP	GO:0009409	response to cold	435	57	42.83	0.00038	CiPaw.01G016500, CiPaw.01G083400, CiPaw.01G299700, CiPaw.02G036800, CiPaw.02G044300, CiPaw.02G045200, CiPaw.02G081000, CiPaw.02G123600, CiPaw.02G174600, CiPaw.02G179200, CiPaw.02G186000, CiPaw.02G192900, CiPaw.02G193400, CiPaw.03G038800, CiPaw.03G162400, CiPaw.03G207400, CiPaw.03G279000, CiPaw.04G025300, CiPaw.04G028100, CiPaw.04G046500, CiPaw.04G099200, CiPaw.04G117400, CiPaw.04G143600, CiPaw.04…	0.0294439
BP	GO:0031570	DNA integrity checkpoint	18	8	1.77	0.0004	CiPaw.03G262500, CiPaw.04G185600, CiPaw.05G165900, CiPaw.07G021000, CiPaw.07G104100, CiPaw.13G079800, CiPaw.13G083600, CiPaw.15G171200	0.030025
BP	GO:0010417	glucuronoxylan biosynthetic process	16	7	1.58	0.00046	CiPaw.05G100800, CiPaw.06G109800, CiPaw.09G179500, CiPaw.11G183300, CiPaw.15G057600, CiPaw.15G071700, CiPaw.16G053400	0.0334824
BP	GO:0006508	proteolysis	841	75	82.8	0.00051	CiPaw.01G076700, CiPaw.01G160600, CiPaw.01G173900, CiPaw.01G212400, CiPaw.01G292900, CiPaw.02G024500, CiPaw.02G110200, CiPaw.02G163600, CiPaw.02G188000, CiPaw.03G098700, CiPaw.03G103700, CiPaw.03G109500, CiPaw.03G138300, CiPaw.03G205400, CiPaw.03G257500, CiPaw.04G055700, CiPaw.04G142600, CiPaw.04G182000, CiPaw.04G187100, CiPaw.05G019500, CiPaw.05G019800, CiPaw.05G019900, CiPaw.05G020000, CiPaw.05…	0.03603
BP	GO:0044786	cell cycle DNA replication	59	13	5.81	0.00082	CiPaw.01G005500, CiPaw.01G049500, CiPaw.03G262500, CiPaw.04G185600, CiPaw.05G212600, CiPaw.09G033400, CiPaw.09G140700, CiPaw.09G194900, CiPaw.09G224800, CiPaw.10G029000, CiPaw.11G032500, CiPaw.13G095300, CiPaw.14G068900	0.0562754
BP	GO:0009773	photosynthetic electron transport in photosystem I	18	7	1.77	0.00106	CiPaw.01G083600, CiPaw.02G147600, CiPaw.03G121400, CiPaw.04G081900, CiPaw.11G007300, CiPaw.11G210500, CiPaw.12G043000	0.0707256
BP	GO:0080167	response to karrikin	157	28	15.46	0.00141	CiPaw.01G025600, CiPaw.01G076700, CiPaw.01G153900, CiPaw.02G027800, CiPaw.02G139400, CiPaw.02G198800, CiPaw.03G096000, CiPaw.03G117100, CiPaw.03G129200, CiPaw.05G142100, CiPaw.06G031000, CiPaw.06G079600, CiPaw.06G114100, CiPaw.07G100300, CiPaw.08G097900, CiPaw.08G100300, CiPaw.09G117500, CiPaw.10G013000, CiPaw.11G046100, CiPaw.11G054500, CiPaw.11G104700, CiPaw.11G179500, CiPaw.12G013400, CiPaw.12…	0.0915357
BP	GO:0010023	proanthocyanidin biosynthetic process	24	8	2.36	0.00151	CiPaw.01G210200, CiPaw.01G219000, CiPaw.02G136100, CiPaw.03G192300, CiPaw.03G208500, CiPaw.03G208600, CiPaw.04G144700, CiPaw.11G143400	0.092477
BP	GO:0060236	regulation of mitotic spindle organization	10	5	0.98	0.00152	CiPaw.03G090300, CiPaw.03G179800, CiPaw.04G057300, CiPaw.11G144700, CiPaw.12G102600	0.092477
BP	GO:0010588	cotyledon vascular tissue pattern formation	19	7	1.87	0.00154	CiPaw.04G099600, CiPaw.05G079700, CiPaw.06G123700, CiPaw.09G206200, CiPaw.11G022200, CiPaw.12G029300, CiPaw.12G054300	0.092477
MF	GO:0008017	microtubule binding	138	55	13.44	5.1e-21	CiPaw.01G013200, CiPaw.01G112300, CiPaw.01G154000, CiPaw.01G181800, CiPaw.01G190200, CiPaw.01G237900, CiPaw.02G109400, CiPaw.02G116100, CiPaw.03G097200, CiPaw.03G179800, CiPaw.03G200500, CiPaw.03G232200, CiPaw.03G235500, CiPaw.04G063500, CiPaw.05G056600, CiPaw.05G071900, CiPaw.05G150800, CiPaw.05G264300, CiPaw.06G130700, CiPaw.07G025900, CiPaw.07G041200, CiPaw.07G045600, CiPaw.07G056700, CiPaw.07…	3.9576e-18
MF	GO:0003777	microtubule motor activity	75	38	7.3	4.3e-20	CiPaw.01G112300, CiPaw.01G181800, CiPaw.01G237900, CiPaw.02G109400, CiPaw.03G200500, CiPaw.03G232200, CiPaw.05G056600, CiPaw.05G056700, CiPaw.05G071900, CiPaw.05G264300, CiPaw.06G130700, CiPaw.07G025900, CiPaw.07G041200, CiPaw.07G045600, CiPaw.07G056700, CiPaw.07G113100, CiPaw.07G147900, CiPaw.07G163200, CiPaw.07G165500, CiPaw.07G165600, CiPaw.07G172400, CiPaw.08G092600, CiPaw.08G164800, CiPaw.09…	1.6684e-17
MF	GO:0052716	hydroquinone:oxygen oxidoreductase activity	42	21	4.09	3.7e-11	CiPaw.01G043300, CiPaw.01G078100, CiPaw.02G019000, CiPaw.05G066100, CiPaw.09G195000, CiPaw.10G154400, CiPaw.13G081300, CiPaw.13G090900, CiPaw.13G103400, CiPaw.14G067000, CiPaw.14G074600, CiPaw.15G007600, CiPaw.15G007700, CiPaw.15G008300, CiPaw.15G008500, CiPaw.15G008800, CiPaw.15G008900, CiPaw.15G009100, CiPaw.15G009200, CiPaw.15G009300, CiPaw.15G011300	9.57067e-09
MF	GO:0016168	chlorophyll binding	31	16	3.02	4.5e-09	CiPaw.01G297600, CiPaw.02G174600, CiPaw.03G010400, CiPaw.03G279000, CiPaw.04G141700, CiPaw.05G037900, CiPaw.06G031000, CiPaw.06G102700, CiPaw.06G152400, CiPaw.09G208700, CiPaw.10G095100, CiPaw.10G095500, CiPaw.11G046100, CiPaw.12G122900, CiPaw.13G045700, CiPaw.14G036400	8.73e-07
MF	GO:0016762	xyloglucan:xyloglucosyl transferase activity	35	14	3.41	2.1e-06	CiPaw.04G119900, CiPaw.05G149900, CiPaw.06G111700, CiPaw.07G039000, CiPaw.07G190300, CiPaw.07G190400, CiPaw.07G190700, CiPaw.08G029900, CiPaw.08G148800, CiPaw.09G087700, CiPaw.09G171200, CiPaw.10G128600, CiPaw.11G184200, CiPaw.14G088200	0.00032592
MF	GO:0016538	cyclin-dependent protein serine/threonine kinase regulator activity	45	16	4.38	2.6e-06	CiPaw.01G005500, CiPaw.01G241100, CiPaw.05G052300, CiPaw.06G058600, CiPaw.06G074600, CiPaw.06G142900, CiPaw.06G170400, CiPaw.07G003900, CiPaw.08G015200, CiPaw.08G073700, CiPaw.08G180700, CiPaw.09G050000, CiPaw.10G042600, CiPaw.11G058200, CiPaw.14G108800, CiPaw.15G033600	0.000336267
MF	GO:0004553	hydrolase activity, hydrolyzing O-glycosyl compounds	461	79	44.9	3.1e-06	CiPaw.01G005800, CiPaw.01G044400, CiPaw.01G065000, CiPaw.01G069300, CiPaw.01G144300, CiPaw.01G200000, CiPaw.01G225400, CiPaw.01G245200, CiPaw.01G266400, CiPaw.02G071600, CiPaw.02G076300, CiPaw.02G139400, CiPaw.03G013600, CiPaw.03G094600, CiPaw.03G117100, CiPaw.03G155300, CiPaw.03G156300, CiPaw.03G222400, CiPaw.04G064200, CiPaw.04G078500, CiPaw.04G110500, CiPaw.04G111300, CiPaw.04G119900, CiPaw.04…	0.000343657
MF	GO:0045330	aspartyl esterase activity	46	16	4.48	3.6e-06	CiPaw.01G108200, CiPaw.01G211400, CiPaw.01G211500, CiPaw.02G130900, CiPaw.03G111100, CiPaw.03G199500, CiPaw.03G223400, CiPaw.04G060800, CiPaw.06G011100, CiPaw.06G049200, CiPaw.06G049300, CiPaw.08G093200, CiPaw.10G002000, CiPaw.11G079200, CiPaw.13G048200, CiPaw.14G038000	0.0003492
MF	GO:0004185	serine-type carboxypeptidase activity	53	17	5.16	6.3e-06	CiPaw.01G173900, CiPaw.04G055700, CiPaw.05G019500, CiPaw.05G019800, CiPaw.05G019900, CiPaw.05G020000, CiPaw.05G020100, CiPaw.05G102700, CiPaw.06G108500, CiPaw.06G164300, CiPaw.06G164400, CiPaw.06G164500, CiPaw.06G164700, CiPaw.07G193300, CiPaw.15G063400, CiPaw.15G154800, CiPaw.15G167100	0.0005432
MF	GO:0016788	hydrolase activity, acting on ester bonds	911	91	88.73	1.5e-05	CiPaw.01G016700, CiPaw.01G108200, CiPaw.01G201100, CiPaw.01G211400, CiPaw.01G211500, CiPaw.01G229700, CiPaw.01G230300, CiPaw.01G298100, CiPaw.02G047300, CiPaw.02G130900, CiPaw.02G144600, CiPaw.02G192200, CiPaw.03G046100, CiPaw.03G111100, CiPaw.03G199500, CiPaw.03G223400, CiPaw.03G269800, CiPaw.03G273800, CiPaw.03G273900, CiPaw.04G054400, CiPaw.04G060400, CiPaw.04G060800, CiPaw.04G133700, CiPaw.04…	0.001164
MF	GO:0005200	structural constituent of cytoskeleton	34	12	3.31	5e-05	CiPaw.02G183700, CiPaw.03G028300, CiPaw.05G020900, CiPaw.06G163800, CiPaw.07G040200, CiPaw.08G066700, CiPaw.09G049800, CiPaw.09G204400, CiPaw.10G026300, CiPaw.11G135700, CiPaw.11G137300, CiPaw.15G153100	0.003298
MF	GO:0030599	pectinesterase activity	67	18	6.53	5.1e-05	CiPaw.01G108200, CiPaw.01G211400, CiPaw.01G211500, CiPaw.02G130900, CiPaw.03G111100, CiPaw.03G199500, CiPaw.03G223400, CiPaw.04G060800, CiPaw.06G011100, CiPaw.06G049200, CiPaw.06G049300, CiPaw.07G120800, CiPaw.08G093200, CiPaw.08G135300, CiPaw.10G002000, CiPaw.11G079200, CiPaw.13G048200, CiPaw.14G038000	0.003298
MF	GO:0003700	DNA-binding transcription factor activity	1625	203	158.27	6.2e-05	CiPaw.01G016500, CiPaw.01G017500, CiPaw.01G018600, CiPaw.01G023300, CiPaw.01G039700, CiPaw.01G058200, CiPaw.01G077100, CiPaw.01G083400, CiPaw.01G177300, CiPaw.01G190600, CiPaw.01G192200, CiPaw.01G219000, CiPaw.01G228400, CiPaw.01G232700, CiPaw.01G233500, CiPaw.01G240900, CiPaw.01G253300, CiPaw.01G256800, CiPaw.01G272100, CiPaw.01G299700, CiPaw.02G000900, CiPaw.02G012100, CiPaw.02G018300, CiPaw.02…	0.00370092
MF	GO:0015250	water channel activity	37	12	3.6	0.00013	CiPaw.01G233900, CiPaw.01G253700, CiPaw.01G272800, CiPaw.01G282500, CiPaw.02G147700, CiPaw.05G082900, CiPaw.06G121400, CiPaw.07G205000, CiPaw.10G127700, CiPaw.10G127800, CiPaw.10G134000, CiPaw.11G105200	0.00684706
MF	GO:0019901	protein kinase binding	98	20	9.54	0.00014	CiPaw.01G005500, CiPaw.01G241100, CiPaw.03G228800, CiPaw.03G262500, CiPaw.04G162300, CiPaw.04G185600, CiPaw.05G188200, CiPaw.06G058600, CiPaw.06G074600, CiPaw.06G170400, CiPaw.07G003900, CiPaw.08G015200, CiPaw.08G073700, CiPaw.08G180700, CiPaw.09G050000, CiPaw.10G042600, CiPaw.11G058200, CiPaw.13G054100, CiPaw.14G108800, CiPaw.15G033600	0.00684706
MF	GO:0005507	copper ion binding	211	38	20.55	0.00015	CiPaw.01G025600, CiPaw.01G043300, CiPaw.01G078100, CiPaw.02G019000, CiPaw.02G096800, CiPaw.03G159100, CiPaw.03G192400, CiPaw.04G060600, CiPaw.05G066100, CiPaw.07G143100, CiPaw.08G070900, CiPaw.09G195000, CiPaw.10G072300, CiPaw.10G108500, CiPaw.10G146400, CiPaw.10G154400, CiPaw.11G150200, CiPaw.12G106600, CiPaw.13G081300, CiPaw.13G090900, CiPaw.13G094600, CiPaw.13G103400, CiPaw.14G067000, CiPaw.14…	0.00684706
MF	GO:0016759	cellulose synthase activity	51	14	4.97	0.00015	CiPaw.03G035400, CiPaw.03G270000, CiPaw.04G022800, CiPaw.04G189900, CiPaw.07G171400, CiPaw.07G210900, CiPaw.07G221600, CiPaw.08G020900, CiPaw.08G092400, CiPaw.09G072100, CiPaw.09G109100, CiPaw.11G117700, CiPaw.16G010300, CiPaw.16G107600	0.00684706
MF	GO:0004190	aspartic-type endopeptidase activity	94	21	9.16	0.00023	CiPaw.01G076700, CiPaw.01G160600, CiPaw.02G163600, CiPaw.03G138300, CiPaw.05G232400, CiPaw.07G093100, CiPaw.07G166900, CiPaw.09G019600, CiPaw.09G095300, CiPaw.10G073200, CiPaw.13G014500, CiPaw.13G131300, CiPaw.14G008200, CiPaw.15G003000, CiPaw.15G004600, CiPaw.15G111300, CiPaw.15G128000, CiPaw.15G128100, CiPaw.15G128300, CiPaw.16G001500, CiPaw.16G085000	0.00991556
MF	GO:0004857	enzyme inhibitor activity	163	28	15.88	0.00038	CiPaw.01G107400, CiPaw.01G108200, CiPaw.01G135600, CiPaw.01G136000, CiPaw.01G211400, CiPaw.01G211500, CiPaw.02G058100, CiPaw.02G130900, CiPaw.03G129200, CiPaw.03G199500, CiPaw.03G202400, CiPaw.04G060800, CiPaw.04G061100, CiPaw.04G061300, CiPaw.05G052300, CiPaw.05G148600, CiPaw.06G011100, CiPaw.06G049200, CiPaw.06G049300, CiPaw.06G049400, CiPaw.06G073000, CiPaw.06G142900, CiPaw.08G030100, CiPaw.08…	0.01552
MF	GO:0016709	oxidoreductase activity, acting on paired donors, with incorporation or reduction of molecular oxygen, NAD(P)H as one donor, and incorporation of one atom of oxygen	94	23	9.16	0.00044	CiPaw.01G076900, CiPaw.01G225700, CiPaw.03G134400, CiPaw.03G232000, CiPaw.05G048500, CiPaw.05G089200, CiPaw.07G036700, CiPaw.07G100200, CiPaw.08G023000, CiPaw.08G053100, CiPaw.08G149800, CiPaw.09G089200, CiPaw.10G028900, CiPaw.11G049100, CiPaw.11G074300, CiPaw.11G146700, CiPaw.12G104200, CiPaw.13G050800, CiPaw.13G063100, CiPaw.13G087900, CiPaw.13G091300, CiPaw.14G064700, CiPaw.15G183600	0.017072
MF	GO:0042887	amide transmembrane transporter activity	79	9	7.69	0.0008	CiPaw.01G233900, CiPaw.01G253700, CiPaw.01G282500, CiPaw.01G304100, CiPaw.02G147700, CiPaw.02G197700, CiPaw.10G127700, CiPaw.10G127800, CiPaw.14G070200	0.0295619
MF	GO:0015140	malate transmembrane transporter activity	10	5	0.97	0.00145	CiPaw.01G047000, CiPaw.02G021200, CiPaw.05G031000, CiPaw.06G155700, CiPaw.07G167100	0.0511455
MF	GO:0004565	beta-galactosidase activity	15	6	1.46	0.00195	CiPaw.01G225400, CiPaw.03G117100, CiPaw.04G078500, CiPaw.07G053900, CiPaw.07G156000, CiPaw.08G137100	0.0657913
MF	GO:0005504	fatty acid binding	11	5	1.07	0.00244	CiPaw.01G107800, CiPaw.02G188200, CiPaw.06G057800, CiPaw.10G149500, CiPaw.14G043500	0.0731231
MF	GO:0003688	DNA replication origin binding	11	5	1.07	0.00244	CiPaw.01G049500, CiPaw.05G212600, CiPaw.09G140700, CiPaw.13G079800, CiPaw.15G171000	0.0731231
MF	GO:0015116	sulfate transmembrane transporter activity	22	9	2.14	0.00245	CiPaw.01G047000, CiPaw.01G196700, CiPaw.01G239900, CiPaw.02G021200, CiPaw.02G122100, CiPaw.02G151600, CiPaw.05G031000, CiPaw.05G196400, CiPaw.07G167100	0.0731231
MF	GO:0008171	O-methyltransferase activity	71	15	6.92	0.00307	CiPaw.01G084600, CiPaw.01G085000, CiPaw.01G085100, CiPaw.01G085200, CiPaw.03G173400, CiPaw.03G173500, CiPaw.03G173700, CiPaw.03G173800, CiPaw.04G129800, CiPaw.05G111200, CiPaw.06G069600, CiPaw.10G110300, CiPaw.10G110400, CiPaw.10G110500, CiPaw.10G110700	0.0882341
CC	GO:0048046	apoplast	239	75	24.79	3.2e-19	CiPaw.01G017400, CiPaw.01G043300, CiPaw.01G078100, CiPaw.01G107800, CiPaw.01G155800, CiPaw.01G200000, CiPaw.01G225400, CiPaw.02G007900, CiPaw.02G019000, CiPaw.02G139400, CiPaw.03G032200, CiPaw.03G098700, CiPaw.03G117100, CiPaw.03G202400, CiPaw.04G000100, CiPaw.04G119900, CiPaw.05G066100, CiPaw.05G092700, CiPaw.05G149900, CiPaw.05G151100, CiPaw.05G195900, CiPaw.06G076700, CiPaw.06G111700, CiPaw.06…	1.2383e-16
CC	GO:0005871	kinesin complex	73	38	7.57	6.1e-19	CiPaw.01G112300, CiPaw.01G181800, CiPaw.01G237900, CiPaw.02G109400, CiPaw.03G200500, CiPaw.03G232200, CiPaw.05G056600, CiPaw.05G056700, CiPaw.05G071900, CiPaw.05G264300, CiPaw.06G130700, CiPaw.07G025900, CiPaw.07G041200, CiPaw.07G045600, CiPaw.07G056700, CiPaw.07G113100, CiPaw.07G147900, CiPaw.07G163200, CiPaw.07G165500, CiPaw.07G165600, CiPaw.07G172400, CiPaw.08G092600, CiPaw.08G164800, CiPaw.09…	1.2383e-16
CC	GO:0031410	cytoplasmic vesicle	2977	420	308.76	1.1e-17	CiPaw.01G005800, CiPaw.01G017200, CiPaw.01G025600, CiPaw.01G043300, CiPaw.01G044400, CiPaw.01G048300, CiPaw.01G050700, CiPaw.01G065000, CiPaw.01G072100, CiPaw.01G076400, CiPaw.01G076700, CiPaw.01G079200, CiPaw.01G081600, CiPaw.01G087200, CiPaw.01G104400, CiPaw.01G107800, CiPaw.01G109300, CiPaw.01G117100, CiPaw.01G151300, CiPaw.01G155800, CiPaw.01G155900, CiPaw.01G164200, CiPaw.01G195900, CiPaw.01…	1.48867e-15
CC	GO:0005576	extracellular region	1003	227	104.03	2e-16	CiPaw.01G017400, CiPaw.01G043300, CiPaw.01G044400, CiPaw.01G065000, CiPaw.01G078100, CiPaw.01G079200, CiPaw.01G107800, CiPaw.01G108200, CiPaw.01G155800, CiPaw.01G195700, CiPaw.01G200000, CiPaw.01G211500, CiPaw.01G212400, CiPaw.01G225400, CiPaw.01G245200, CiPaw.01G250200, CiPaw.01G288700, CiPaw.01G292900, CiPaw.02G004000, CiPaw.02G004100, CiPaw.02G007900, CiPaw.02G019000, CiPaw.02G071600, CiPaw.02…	2.03e-14
CC	GO:0031225	anchored component of membrane	217	70	22.51	2.4e-15	CiPaw.01G008400, CiPaw.01G072100, CiPaw.01G153900, CiPaw.01G164200, CiPaw.02G005000, CiPaw.02G077600, CiPaw.02G094000, CiPaw.02G095800, CiPaw.02G166200, CiPaw.02G171000, CiPaw.03G054100, CiPaw.03G138300, CiPaw.03G222400, CiPaw.03G267400, CiPaw.03G276100, CiPaw.04G013900, CiPaw.04G060600, CiPaw.04G130700, CiPaw.04G194100, CiPaw.04G197200, CiPaw.05G038100, CiPaw.05G050900, CiPaw.05G080000, CiPaw.05…	1.9488e-13
CC	GO:0009522	photosystem I	42	22	4.36	8.1e-14	CiPaw.01G083600, CiPaw.01G297600, CiPaw.02G148900, CiPaw.02G174600, CiPaw.03G010400, CiPaw.03G121400, CiPaw.03G279000, CiPaw.04G081900, CiPaw.04G141700, CiPaw.05G037900, CiPaw.06G102700, CiPaw.06G152400, CiPaw.09G117100, CiPaw.09G208700, CiPaw.10G086700, CiPaw.10G095100, CiPaw.10G095500, CiPaw.11G046100, CiPaw.11G210500, CiPaw.12G122900, CiPaw.13G045700, CiPaw.14G036400	5.481e-12
CC	GO:0005618	cell wall	394	103	40.86	3.8e-13	CiPaw.01G013200, CiPaw.01G076700, CiPaw.01G108200, CiPaw.01G211400, CiPaw.01G211500, CiPaw.01G225400, CiPaw.01G233900, CiPaw.01G245200, CiPaw.01G288700, CiPaw.02G044100, CiPaw.02G071600, CiPaw.02G130900, CiPaw.02G147700, CiPaw.03G034700, CiPaw.03G096000, CiPaw.03G111100, CiPaw.03G117100, CiPaw.03G144900, CiPaw.03G175300, CiPaw.03G199500, CiPaw.03G207400, CiPaw.03G222400, CiPaw.03G223400, CiPaw.03…	2.204e-11
CC	GO:0000307	cyclin-dependent protein kinase holoenzyme complex	33	16	3.42	3.5e-08	CiPaw.01G005500, CiPaw.01G241100, CiPaw.06G058600, CiPaw.06G074600, CiPaw.06G170400, CiPaw.07G003900, CiPaw.07G132000, CiPaw.08G015200, CiPaw.08G073700, CiPaw.08G180700, CiPaw.09G050000, CiPaw.09G224800, CiPaw.10G042600, CiPaw.11G058200, CiPaw.14G108800, CiPaw.15G033600	1.77625e-06
CC	GO:0009505	plant-type cell wall	171	42	17.74	5.3e-08	CiPaw.01G076700, CiPaw.01G225400, CiPaw.01G233900, CiPaw.01G288700, CiPaw.02G044100, CiPaw.02G147700, CiPaw.03G034700, CiPaw.03G096000, CiPaw.03G144900, CiPaw.03G234200, CiPaw.03G269800, CiPaw.04G022600, CiPaw.04G190200, CiPaw.05G038500, CiPaw.05G102700, CiPaw.05G235900, CiPaw.06G108500, CiPaw.06G132900, CiPaw.07G053900, CiPaw.07G062100, CiPaw.07G144800, CiPaw.07G156000, CiPaw.07G178400, CiPaw.08…	2.39089e-06
CC	GO:0016021	integral component of membrane	4147	505	430.11	4.1e-07	CiPaw.01G009100, CiPaw.01G016800, CiPaw.01G036700, CiPaw.01G047000, CiPaw.01G048300, CiPaw.01G061100, CiPaw.01G062700, CiPaw.01G065200, CiPaw.01G070700, CiPaw.01G073600, CiPaw.01G076400, CiPaw.01G076900, CiPaw.01G083300, CiPaw.01G083600, CiPaw.01G084500, CiPaw.01G087200, CiPaw.01G109300, CiPaw.01G115700, CiPaw.01G117100, CiPaw.01G128200, CiPaw.01G136100, CiPaw.01G153600, CiPaw.01G186600, CiPaw.01…	1.6646e-05
CC	GO:0010287	plastoglobule	69	21	7.16	3.8e-06	CiPaw.01G070700, CiPaw.02G013400, CiPaw.02G148900, CiPaw.02G174600, CiPaw.02G186000, CiPaw.03G010400, CiPaw.03G201900, CiPaw.03G279000, CiPaw.05G037900, CiPaw.06G152400, CiPaw.09G030400, CiPaw.09G208700, CiPaw.10G095100, CiPaw.10G095500, CiPaw.11G007300, CiPaw.11G046100, CiPaw.11G075500, CiPaw.12G043000, CiPaw.12G122900, CiPaw.13G045700, CiPaw.14G036400	0.000140255
CC	GO:0009523	photosystem II	62	19	6.43	7.5e-06	CiPaw.01G297600, CiPaw.02G013400, CiPaw.02G174600, CiPaw.02G180700, CiPaw.03G010400, CiPaw.03G209700, CiPaw.03G258100, CiPaw.03G279000, CiPaw.05G037900, CiPaw.06G031000, CiPaw.06G152400, CiPaw.07G217700, CiPaw.09G208700, CiPaw.10G095100, CiPaw.10G095500, CiPaw.11G183000, CiPaw.12G122900, CiPaw.13G045700, CiPaw.14G036400	0.00025375
CC	GO:0098807	chloroplast thylakoid membrane protein complex	14	8	1.45	2.2e-05	CiPaw.01G083600, CiPaw.03G010400, CiPaw.03G121400, CiPaw.03G279000, CiPaw.04G081900, CiPaw.06G031000, CiPaw.11G210500, CiPaw.12G122900	0.000687077
CC	GO:0046658	anchored component of plasma membrane	73	20	7.57	3.6e-05	CiPaw.01G164200, CiPaw.02G095800, CiPaw.02G166200, CiPaw.03G054100, CiPaw.04G060600, CiPaw.04G197200, CiPaw.05G050900, CiPaw.07G230600, CiPaw.08G005900, CiPaw.09G020000, CiPaw.10G016500, CiPaw.10G083800, CiPaw.10G108500, CiPaw.11G113800, CiPaw.11G203900, CiPaw.13G128200, CiPaw.14G068600, CiPaw.14G110400, CiPaw.15G023100, CiPaw.16G032700	0.001044
CC	GO:0005813	centrosome	19	9	1.97	4.8e-05	CiPaw.07G003900, CiPaw.08G027700, CiPaw.08G073700, CiPaw.08G180700, CiPaw.09G050000, CiPaw.10G042600, CiPaw.10G085300, CiPaw.11G058200, CiPaw.14G108800	0.0012992
CC	GO:0005615	extracellular space	92	22	9.54	0.0001	CiPaw.03G032200, CiPaw.03G127700, CiPaw.03G131600, CiPaw.04G088800, CiPaw.04G088900, CiPaw.05G092700, CiPaw.05G195900, CiPaw.06G115900, CiPaw.07G034900, CiPaw.07G178400, CiPaw.08G047400, CiPaw.08G047500, CiPaw.08G047600, CiPaw.08G047700, CiPaw.09G077300, CiPaw.11G013900, CiPaw.14G088600, CiPaw.15G007500, CiPaw.15G167100, CiPaw.16G042000, CiPaw.16G050600, CiPaw.16G065000	0.0025375
CC	GO:0005874	microtubule	150	34	15.56	0.00012	CiPaw.01G013200, CiPaw.02G094300, CiPaw.03G028300, CiPaw.03G090300, CiPaw.03G097200, CiPaw.03G179800, CiPaw.04G057300, CiPaw.04G063500, CiPaw.04G110900, CiPaw.05G020900, CiPaw.05G042600, CiPaw.06G062900, CiPaw.06G112900, CiPaw.06G163800, CiPaw.07G025900, CiPaw.07G040200, CiPaw.08G027700, CiPaw.08G066700, CiPaw.09G023300, CiPaw.09G049800, CiPaw.09G187900, CiPaw.09G204400, CiPaw.10G080900, CiPaw.10…	0.00286588
CC	GO:0044815	DNA packaging complex	68	18	7.05	0.00052	CiPaw.01G265200, CiPaw.02G079900, CiPaw.03G073200, CiPaw.03G157800, CiPaw.03G256100, CiPaw.03G268000, CiPaw.04G059400, CiPaw.04G181100, CiPaw.07G020500, CiPaw.07G114000, CiPaw.08G162800, CiPaw.10G143000, CiPaw.13G097500, CiPaw.13G098100, CiPaw.13G164800, CiPaw.14G070800, CiPaw.14G122800, CiPaw.14G123100	0.0117289
CC	GO:0045298	tubulin complex	12	6	1.24	0.00066	CiPaw.03G028300, CiPaw.05G020900, CiPaw.06G163800, CiPaw.07G040200, CiPaw.11G137300, CiPaw.15G153100	0.0141032
CC	GO:0009506	plasmodesma	86	19	8.92	0.0011	CiPaw.01G017400, CiPaw.01G107800, CiPaw.02G007900, CiPaw.02G107200, CiPaw.03G073000, CiPaw.04G130700, CiPaw.04G190200, CiPaw.05G044300, CiPaw.05G082900, CiPaw.06G092200, CiPaw.06G121400, CiPaw.08G008900, CiPaw.09G020000, CiPaw.10G016500, CiPaw.10G070800, CiPaw.10G108500, CiPaw.11G052400, CiPaw.12G008300, CiPaw.14G043500	0.02233
CC	GO:0099503	secretory vesicle	151	28	15.66	0.00167	CiPaw.01G107800, CiPaw.02G166200, CiPaw.03G207400, CiPaw.03G234200, CiPaw.03G248800, CiPaw.03G276100, CiPaw.04G098200, CiPaw.04G143600, CiPaw.04G143800, CiPaw.04G194100, CiPaw.07G068200, CiPaw.07G166900, CiPaw.07G190300, CiPaw.07G190400, CiPaw.07G190700, CiPaw.07G230600, CiPaw.08G005900, CiPaw.08G029900, CiPaw.08G070900, CiPaw.09G095300, CiPaw.10G073200, CiPaw.10G149500, CiPaw.11G184200, CiPaw.11…	0.0322867
CC	GO:0009543	chloroplast thylakoid lumen	60	14	6.22	0.0028	CiPaw.01G172900, CiPaw.02G013400, CiPaw.02G180700, CiPaw.03G121400, CiPaw.03G201900, CiPaw.04G081900, CiPaw.04G095600, CiPaw.04G172800, CiPaw.07G143100, CiPaw.07G217700, CiPaw.09G165500, CiPaw.10G107200, CiPaw.11G183000, CiPaw.16G033200	0.0516727
CC	GO:0000786	nucleosome	63	14	6.53	0.0045	CiPaw.01G265200, CiPaw.03G256100, CiPaw.03G268000, CiPaw.04G181100, CiPaw.07G020500, CiPaw.07G114000, CiPaw.08G162800, CiPaw.10G143000, CiPaw.13G097500, CiPaw.13G098100, CiPaw.13G164800, CiPaw.14G070800, CiPaw.14G122800, CiPaw.14G123100	0.0794348
CC	GO:0009535	chloroplast thylakoid membrane	365	60	37.86	0.00498	CiPaw.01G070700, CiPaw.01G083600, CiPaw.01G157900, CiPaw.01G297600, CiPaw.02G013400, CiPaw.02G090300, CiPaw.02G147600, CiPaw.02G148900, CiPaw.02G174600, CiPaw.02G186000, CiPaw.03G010400, CiPaw.03G038800, CiPaw.03G121400, CiPaw.03G201900, CiPaw.03G248800, CiPaw.03G279000, CiPaw.04G025300, CiPaw.04G081900, CiPaw.04G082500, CiPaw.04G095600, CiPaw.04G141700, CiPaw.04G172800, CiPaw.05G037900, CiPaw.05…	0.084245

## Sheet: Pa-OK-11 vs Ctrl_24h_UP
Category	GO ID	Term	Annotated	Significant	Expected	classicFisher	genes	padj
BP	GO:0009607	response to biotic stimulus	1082	78	26.07	3.1e-10	CiPaw.01G031500, CiPaw.01G143200, CiPaw.01G143300, CiPaw.01G143900, CiPaw.01G171900, CiPaw.01G172100, CiPaw.01G172200, CiPaw.01G172500, CiPaw.01G172600, CiPaw.01G172700, CiPaw.01G213000, CiPaw.01G213100, CiPaw.01G213200, CiPaw.01G213400, CiPaw.01G223900, CiPaw.01G242200, CiPaw.01G267400, CiPaw.01G307000, CiPaw.02G024000, CiPaw.02G035700, CiPaw.02G078000, CiPaw.02G078200, CiPaw.02G078500, CiPaw.02…	7.4431e-07
BP	GO:0009627	systemic acquired resistance	100	19	2.41	2e-08	CiPaw.01G213000, CiPaw.01G213100, CiPaw.01G213200, CiPaw.01G213400, CiPaw.01G307000, CiPaw.02G132400, CiPaw.03G202000, CiPaw.04G023300, CiPaw.05G231700, CiPaw.07G068000, CiPaw.07G068100, CiPaw.07G122000, CiPaw.08G039700, CiPaw.08G085200, CiPaw.09G216000, CiPaw.10G105400, CiPaw.15G132400, CiPaw.15G132600, CiPaw.16G088200	1.9208e-05
BP	GO:0002252	immune effector process	93	11	2.24	2.4e-08	CiPaw.01G213000, CiPaw.01G213100, CiPaw.01G213200, CiPaw.01G213400, CiPaw.01G307000, CiPaw.02G132400, CiPaw.09G021300, CiPaw.09G201500, CiPaw.10G018100, CiPaw.16G046100, CiPaw.16G046300	1.9208e-05
BP	GO:0002229	defense response to oomycetes	54	11	1.3	3.4e-08	CiPaw.01G242200, CiPaw.01G307000, CiPaw.02G143900, CiPaw.05G205800, CiPaw.06G151400, CiPaw.07G044200, CiPaw.12G074800, CiPaw.12G074900, CiPaw.15G132400, CiPaw.15G132600, CiPaw.16G088200	2.04085e-05
BP	GO:0006952	defense response	1045	79	25.18	6.8e-08	CiPaw.01G024100, CiPaw.01G024700, CiPaw.01G031500, CiPaw.01G143200, CiPaw.01G143300, CiPaw.01G143900, CiPaw.01G171900, CiPaw.01G172100, CiPaw.01G172200, CiPaw.01G172500, CiPaw.01G172600, CiPaw.01G172700, CiPaw.01G213000, CiPaw.01G213100, CiPaw.01G213200, CiPaw.01G213400, CiPaw.01G223900, CiPaw.01G242200, CiPaw.01G288200, CiPaw.01G307000, CiPaw.02G035700, CiPaw.02G078000, CiPaw.02G078200, CiPaw.02…	3.26536e-05
BP	GO:0048544	recognition of pollen	149	17	3.59	1.2e-07	CiPaw.03G125400, CiPaw.03G189900, CiPaw.05G072500, CiPaw.08G150200, CiPaw.08G150300, CiPaw.08G172100, CiPaw.09G155000, CiPaw.09G155500, CiPaw.09G156000, CiPaw.10G114600, CiPaw.10G114700, CiPaw.11G116900, CiPaw.11G117100, CiPaw.11G197000, CiPaw.11G197200, CiPaw.11G197300, CiPaw.16G005200	3.90162e-05
BP	GO:0042742	defense response to bacterium	365	35	8.8	1.3e-07	CiPaw.01G171900, CiPaw.01G172100, CiPaw.01G172200, CiPaw.01G172500, CiPaw.01G172600, CiPaw.01G172700, CiPaw.01G213000, CiPaw.01G213100, CiPaw.01G213200, CiPaw.01G213400, CiPaw.01G307000, CiPaw.02G102600, CiPaw.02G102700, CiPaw.02G102800, CiPaw.02G132400, CiPaw.02G143900, CiPaw.03G076900, CiPaw.03G133500, CiPaw.03G202000, CiPaw.04G016200, CiPaw.04G023300, CiPaw.04G090900, CiPaw.05G205800, CiPaw.05…	3.90162e-05
BP	GO:0050832	defense response to fungus	227	21	5.47	1.3e-07	CiPaw.01G213000, CiPaw.01G213100, CiPaw.01G213200, CiPaw.01G213400, CiPaw.01G223900, CiPaw.01G307000, CiPaw.02G035700, CiPaw.02G132400, CiPaw.02G143900, CiPaw.03G123900, CiPaw.03G133500, CiPaw.03G202000, CiPaw.04G023300, CiPaw.04G084000, CiPaw.04G090900, CiPaw.06G151400, CiPaw.07G068000, CiPaw.07G068100, CiPaw.09G216000, CiPaw.11G137100, CiPaw.15G087700	3.90162e-05
BP	GO:0010200	response to chitin	127	15	3.06	4.3e-07	CiPaw.01G031500, CiPaw.01G184900, CiPaw.01G307000, CiPaw.02G112400, CiPaw.02G143900, CiPaw.03G214200, CiPaw.03G263900, CiPaw.04G085900, CiPaw.04G148500, CiPaw.09G021300, CiPaw.09G216000, CiPaw.10G018100, CiPaw.12G089200, CiPaw.15G147800, CiPaw.16G097700	0.000114714
BP	GO:2000280	regulation of root development	64	10	1.54	1.5e-06	CiPaw.01G171900, CiPaw.01G172100, CiPaw.01G172200, CiPaw.01G172500, CiPaw.01G172600, CiPaw.01G172700, CiPaw.02G102600, CiPaw.02G102700, CiPaw.02G102800, CiPaw.08G045300	0.00036015
BP	GO:0009871	jasmonic acid and ethylene-dependent systemic resistance, ethylene mediated signaling pathway	10	5	0.24	1.8e-06	CiPaw.01G213000, CiPaw.01G213100, CiPaw.01G213200, CiPaw.01G213400, CiPaw.02G132400	0.000392891
BP	GO:0002218	activation of innate immune response	28	6	0.67	5.5e-06	CiPaw.01G213000, CiPaw.01G213100, CiPaw.01G213200, CiPaw.01G213400, CiPaw.01G307000, CiPaw.02G132400	0.00105275
BP	GO:0045087	innate immune response	215	28	5.18	5.7e-06	CiPaw.01G031500, CiPaw.01G171900, CiPaw.01G172100, CiPaw.01G172200, CiPaw.01G172500, CiPaw.01G172600, CiPaw.01G172700, CiPaw.01G213000, CiPaw.01G213100, CiPaw.01G213200, CiPaw.01G213400, CiPaw.01G307000, CiPaw.02G102600, CiPaw.02G102700, CiPaw.02G102800, CiPaw.02G132400, CiPaw.03G202000, CiPaw.06G028700, CiPaw.07G082200, CiPaw.07G132600, CiPaw.08G143500, CiPaw.09G201500, CiPaw.12G111400, CiPaw.15…	0.00105275
BP	GO:0071456	cellular response to hypoxia	249	19	6	1.1e-05	CiPaw.01G026400, CiPaw.01G307000, CiPaw.02G001200, CiPaw.02G115300, CiPaw.03G202000, CiPaw.05G163500, CiPaw.05G163600, CiPaw.05G205800, CiPaw.07G093000, CiPaw.07G191500, CiPaw.09G201500, CiPaw.11G113300, CiPaw.12G045600, CiPaw.12G055400, CiPaw.12G077900, CiPaw.12G113800, CiPaw.12G132000, CiPaw.16G046100, CiPaw.16G046300	0.0018865
BP	GO:0009682	induced systemic resistance	31	6	0.75	1.9e-05	CiPaw.01G213000, CiPaw.01G213100, CiPaw.01G213200, CiPaw.01G213400, CiPaw.01G307000, CiPaw.02G132400	0.00304127
BP	GO:0009751	response to salicylic acid	243	19	5.86	2.5e-05	CiPaw.01G213000, CiPaw.01G213100, CiPaw.01G213200, CiPaw.01G213400, CiPaw.01G242200, CiPaw.01G307000, CiPaw.02G132400, CiPaw.04G023300, CiPaw.05G205800, CiPaw.05G216900, CiPaw.05G231700, CiPaw.06G028700, CiPaw.08G045300, CiPaw.11G062800, CiPaw.15G025100, CiPaw.15G026000, CiPaw.15G027000, CiPaw.15G029100, CiPaw.15G141500	0.00375156
BP	GO:0010112	regulation of systemic acquired resistance	31	6	0.75	2.8e-05	CiPaw.07G122000, CiPaw.08G085200, CiPaw.10G105400, CiPaw.15G132400, CiPaw.15G132600, CiPaw.16G088200	0.00386828
BP	GO:0005992	trehalose biosynthetic process	26	6	0.63	2.9e-05	CiPaw.03G140500, CiPaw.04G060400, CiPaw.04G098000, CiPaw.05G256900, CiPaw.07G181600, CiPaw.09G151200	0.00386828
BP	GO:0080027	response to herbivore	40	7	0.96	4.2e-05	CiPaw.05G192400, CiPaw.05G192700, CiPaw.07G068000, CiPaw.07G068100, CiPaw.11G180800, CiPaw.11G180900, CiPaw.11G181800	0.00530747
BP	GO:0071219	cellular response to molecule of bacterial origin	11	4	0.27	9.6e-05	CiPaw.01G031500, CiPaw.15G132400, CiPaw.15G132600, CiPaw.16G088200	0.0115248
BP	GO:0009992	cellular water homeostasis	36	6	0.87	0.0002	CiPaw.05G216900, CiPaw.15G025100, CiPaw.15G026000, CiPaw.15G027000, CiPaw.15G029100, CiPaw.15G141500	0.0228667
BP	GO:0009311	oligosaccharide metabolic process	122	12	2.94	0.00026	CiPaw.03G140500, CiPaw.04G060400, CiPaw.04G098000, CiPaw.05G216900, CiPaw.05G256900, CiPaw.07G181600, CiPaw.09G151200, CiPaw.15G025100, CiPaw.15G026000, CiPaw.15G027000, CiPaw.15G029100, CiPaw.15G141500	0.0283755
BP	GO:0051762	sesquiterpene biosynthetic process	25	5	0.6	0.00028	CiPaw.05G192400, CiPaw.05G192700, CiPaw.11G180800, CiPaw.11G180900, CiPaw.11G181800	0.0292296
BP	GO:0009626	plant-type hypersensitive response	90	9	2.17	0.00032	CiPaw.03G202000, CiPaw.07G082200, CiPaw.08G143500, CiPaw.09G201500, CiPaw.15G132400, CiPaw.15G132600, CiPaw.16G046100, CiPaw.16G046300, CiPaw.16G088200	0.0320133
BP	GO:0006559	L-phenylalanine catabolic process	16	4	0.39	0.00048	CiPaw.02G173200, CiPaw.04G145900, CiPaw.04G146000, CiPaw.04G146100	0.0460992
BP	GO:0009809	lignin biosynthetic process	75	8	1.81	0.00077	CiPaw.01G055800, CiPaw.01G304200, CiPaw.02G163000, CiPaw.05G008100, CiPaw.06G171500, CiPaw.08G143500, CiPaw.09G051200, CiPaw.11G062800	0.0711065
MF	GO:0005524	ATP binding	2869	149	72.48	2.1e-18	CiPaw.01G012000, CiPaw.01G024100, CiPaw.01G024700, CiPaw.01G031500, CiPaw.01G217900, CiPaw.01G242200, CiPaw.01G287900, CiPaw.01G294700, CiPaw.02G002900, CiPaw.02G021600, CiPaw.02G031100, CiPaw.02G031300, CiPaw.02G043500, CiPaw.02G115300, CiPaw.02G119300, CiPaw.02G143900, CiPaw.02G184400, CiPaw.02G186900, CiPaw.03G008200, CiPaw.03G085100, CiPaw.03G125400, CiPaw.03G147000, CiPaw.03G147100, CiPaw.03…	1.6275e-15
MF	GO:0030247	polysaccharide binding	150	27	3.79	9.8e-16	CiPaw.02G077300, CiPaw.02G186900, CiPaw.04G073400, CiPaw.04G073600, CiPaw.04G073700, CiPaw.04G073800, CiPaw.04G074000, CiPaw.04G074300, CiPaw.04G074700, CiPaw.04G074900, CiPaw.04G075400, CiPaw.04G075600, CiPaw.04G075700, CiPaw.04G075900, CiPaw.04G076000, CiPaw.05G216900, CiPaw.05G217400, CiPaw.05G235200, CiPaw.05G256400, CiPaw.08G128800, CiPaw.15G025100, CiPaw.15G025200, CiPaw.15G026000, CiPaw.15…	3.7975e-13
MF	GO:0004674	protein serine/threonine kinase activity	681	51	17.2	1.1e-11	CiPaw.01G217900, CiPaw.02G115300, CiPaw.02G143900, CiPaw.03G125400, CiPaw.03G189900, CiPaw.04G073400, CiPaw.04G073600, CiPaw.04G073800, CiPaw.04G074000, CiPaw.04G074300, CiPaw.04G074700, CiPaw.04G074900, CiPaw.04G075400, CiPaw.04G075600, CiPaw.04G075700, CiPaw.04G075900, CiPaw.04G076000, CiPaw.04G085300, CiPaw.04G169700, CiPaw.05G072500, CiPaw.05G216900, CiPaw.05G256500, CiPaw.06G151400, CiPaw.08…	2.84167e-09
MF	GO:0004970	ionotropic glutamate receptor activity	38	9	0.96	3.3e-07	CiPaw.10G055500, CiPaw.10G055900, CiPaw.10G056000, CiPaw.10G056200, CiPaw.10G056300, CiPaw.10G106600, CiPaw.11G165100, CiPaw.12G115500, CiPaw.15G171800	6.39375e-05
MF	GO:0020037	heme binding	494	31	12.48	3.8e-06	CiPaw.01G079600, CiPaw.01G217700, CiPaw.01G304200, CiPaw.02G025800, CiPaw.04G023300, CiPaw.05G059300, CiPaw.05G163500, CiPaw.05G163600, CiPaw.05G211400, CiPaw.08G109300, CiPaw.08G133200, CiPaw.08G152200, CiPaw.09G051200, CiPaw.10G163600, CiPaw.11G143900, CiPaw.11G148700, CiPaw.11G148800, CiPaw.11G148900, CiPaw.12G032500, CiPaw.12G055400, CiPaw.12G132000, CiPaw.13G063200, CiPaw.13G066100, CiPaw.13…	0.000589
MF	GO:0016298	lipase activity	99	10	2.5	6.4e-05	CiPaw.01G213000, CiPaw.01G213100, CiPaw.01G213200, CiPaw.01G213400, CiPaw.02G132400, CiPaw.03G061400, CiPaw.04G182100, CiPaw.09G201500, CiPaw.16G046100, CiPaw.16G046300	0.00826667
MF	GO:0016841	ammonia-lyase activity	10	4	0.25	7.5e-05	CiPaw.02G173200, CiPaw.04G145900, CiPaw.04G146000, CiPaw.04G146100	0.00830357
MF	GO:0005506	iron ion binding	462	27	11.67	9.1e-05	CiPaw.01G079600, CiPaw.01G217700, CiPaw.01G264900, CiPaw.02G025800, CiPaw.04G082800, CiPaw.04G158600, CiPaw.05G059300, CiPaw.05G211400, CiPaw.07G143900, CiPaw.08G109300, CiPaw.08G133200, CiPaw.09G051200, CiPaw.11G143900, CiPaw.11G148700, CiPaw.11G148800, CiPaw.11G148900, CiPaw.12G032500, CiPaw.12G045600, CiPaw.12G055400, CiPaw.12G074800, CiPaw.12G074900, CiPaw.13G063200, CiPaw.14G048300, CiPaw.14…	0.00881563
MF	GO:0004601	peroxidase activity	159	13	4.02	0.00021	CiPaw.01G304200, CiPaw.03G020900, CiPaw.04G023300, CiPaw.05G163500, CiPaw.05G163600, CiPaw.07G020800, CiPaw.08G152200, CiPaw.10G163600, CiPaw.12G132000, CiPaw.13G066100, CiPaw.13G170800, CiPaw.13G170900, CiPaw.14G052900	0.016275
MF	GO:0043565	sequence-specific DNA binding	709	32	17.91	0.00021	CiPaw.01G127700, CiPaw.01G195400, CiPaw.01G306900, CiPaw.01G307000, CiPaw.02G008400, CiPaw.03G028900, CiPaw.03G057700, CiPaw.03G133500, CiPaw.03G158300, CiPaw.04G019000, CiPaw.04G077600, CiPaw.04G090900, CiPaw.05G107300, CiPaw.06G081500, CiPaw.07G229600, CiPaw.08G006400, CiPaw.08G037400, CiPaw.08G045300, CiPaw.09G216000, CiPaw.09G222100, CiPaw.10G015500, CiPaw.10G028400, CiPaw.10G073300, CiPaw.10…	0.016275
MF	GO:0080016	(-)-E-beta-caryophyllene synthase activity	24	5	0.61	0.00029	CiPaw.05G192400, CiPaw.05G192700, CiPaw.11G180800, CiPaw.11G180900, CiPaw.11G181800	0.0187292
MF	GO:0080017	alpha-humulene synthase activity	24	5	0.61	0.00029	CiPaw.05G192400, CiPaw.05G192700, CiPaw.11G180800, CiPaw.11G180900, CiPaw.11G181800	0.0187292
MF	GO:0005509	calcium ion binding	362	21	9.14	0.00039	CiPaw.01G031700, CiPaw.04G016200, CiPaw.04G074700, CiPaw.04G074900, CiPaw.04G075600, CiPaw.05G133300, CiPaw.05G216900, CiPaw.05G217400, CiPaw.07G020800, CiPaw.07G082200, CiPaw.08G110400, CiPaw.09G139100, CiPaw.09G225400, CiPaw.10G056400, CiPaw.12G019200, CiPaw.15G025100, CiPaw.15G025200, CiPaw.15G026000, CiPaw.15G027000, CiPaw.15G029100, CiPaw.15G141500	0.02325
MF	GO:0004497	monooxygenase activity	371	21	9.37	0.00071	CiPaw.01G079600, CiPaw.01G217700, CiPaw.02G025800, CiPaw.03G202000, CiPaw.05G059300, CiPaw.05G205800, CiPaw.05G211400, CiPaw.08G109300, CiPaw.08G133200, CiPaw.09G051200, CiPaw.11G143900, CiPaw.11G148700, CiPaw.11G148800, CiPaw.11G148900, CiPaw.12G032500, CiPaw.12G055400, CiPaw.13G063200, CiPaw.14G048300, CiPaw.14G048400, CiPaw.15G009900, CiPaw.16G103400	0.0393036
MF	GO:0008061	chitin binding	30	5	0.76	0.00085	CiPaw.01G031500, CiPaw.02G101800, CiPaw.05G050500, CiPaw.07G068000, CiPaw.07G068100	0.0439167
MF	GO:0016705	oxidoreductase activity, acting on paired donors, with incorporation or reduction of molecular oxygen	459	26	11.6	0.00091	CiPaw.01G079600, CiPaw.01G187700, CiPaw.01G217700, CiPaw.02G025800, CiPaw.03G202000, CiPaw.05G059300, CiPaw.05G205800, CiPaw.05G211400, CiPaw.07G143900, CiPaw.08G109300, CiPaw.08G133200, CiPaw.09G004800, CiPaw.09G051200, CiPaw.11G143900, CiPaw.11G148700, CiPaw.11G148800, CiPaw.11G148900, CiPaw.12G032500, CiPaw.12G045600, CiPaw.12G055400, CiPaw.13G063200, CiPaw.14G048300, CiPaw.14G048400, CiPaw.15…	0.0440781
MF	GO:0047372	acylglycerol lipase activity	19	4	0.48	0.00116	CiPaw.03G061400, CiPaw.09G201500, CiPaw.16G046100, CiPaw.16G046300	0.0528824
MF	GO:0016706	2-oxoglutarate-dependent dioxygenase activity	33	5	0.83	0.00134	CiPaw.01G187700, CiPaw.03G202000, CiPaw.05G205800, CiPaw.09G004800, CiPaw.12G045600	0.0576944
MF	GO:0008667	2,3-dihydro-2,3-dihydroxybenzoate dehydrogenase activity	69	7	1.74	0.00177	CiPaw.10G161800, CiPaw.12G017600, CiPaw.12G017700, CiPaw.13G088700, CiPaw.13G088800, CiPaw.14G087200, CiPaw.14G087400	0.0721974
MF	GO:0051213	dioxygenase activity	136	14	3.44	0.00202	CiPaw.01G150200, CiPaw.01G187700, CiPaw.03G202000, CiPaw.04G023300, CiPaw.04G110200, CiPaw.04G151400, CiPaw.05G205800, CiPaw.07G018600, CiPaw.08G164100, CiPaw.09G004800, CiPaw.12G045600, CiPaw.12G074800, CiPaw.12G074900, CiPaw.13G127700	0.078275
CC	GO:0031410	cytoplasmic vesicle	2977	115	58.6	1.7e-17	CiPaw.01G026400, CiPaw.01G247300, CiPaw.01G247500, CiPaw.01G267300, CiPaw.01G267400, CiPaw.01G269700, CiPaw.01G304200, CiPaw.02G001200, CiPaw.02G096400, CiPaw.02G101800, CiPaw.02G115300, CiPaw.02G143900, CiPaw.02G144000, CiPaw.02G186900, CiPaw.02G190700, CiPaw.03G008200, CiPaw.03G084400, CiPaw.03G123900, CiPaw.03G183800, CiPaw.03G183900, CiPaw.03G268900, CiPaw.04G073400, CiPaw.04G073600, CiPaw.04…	6.902e-15
CC	GO:0009505	plant-type cell wall	171	16	3.37	5e-07	CiPaw.04G073400, CiPaw.04G073600, CiPaw.04G073700, CiPaw.04G073800, CiPaw.04G074000, CiPaw.04G074300, CiPaw.04G074700, CiPaw.04G075400, CiPaw.04G075600, CiPaw.04G075700, CiPaw.04G075900, CiPaw.04G076000, CiPaw.05G217400, CiPaw.07G176100, CiPaw.08G037400, CiPaw.13G063200	0.0001015
CC	GO:0048046	apoplast	239	16	4.7	2.2e-05	CiPaw.01G171900, CiPaw.01G172100, CiPaw.01G172200, CiPaw.01G172500, CiPaw.01G172600, CiPaw.01G172700, CiPaw.01G223900, CiPaw.02G102600, CiPaw.02G102700, CiPaw.02G102800, CiPaw.03G183800, CiPaw.03G183900, CiPaw.05G056400, CiPaw.06G139900, CiPaw.06G140100, CiPaw.08G039700	0.00297733
CC	GO:0031012	extracellular matrix	26	5	0.51	0.00013	CiPaw.02G001200, CiPaw.02G109700, CiPaw.02G109800, CiPaw.02G109900, CiPaw.02G110000	0.013195

## Sheet: Pa-OK-11 vs Ctrl_24h_DOWN
Category	GO ID	Term	Annotated	Significant	Expected	classicFisher	genes	padj
BP	GO:0009733	response to auxin	456	14	3.37	2.5e-07	CiPaw.01G080200, CiPaw.02G117300, CiPaw.05G074900, CiPaw.05G075000, CiPaw.05G075300, CiPaw.05G075400, CiPaw.05G075500, CiPaw.05G075600, CiPaw.05G088200, CiPaw.06G126500, CiPaw.06G126600, CiPaw.06G127000, CiPaw.08G132400, CiPaw.16G084300	0.0006005
BP	GO:0018298	protein-chromophore linkage	37	5	0.27	7.5e-06	CiPaw.01G297600, CiPaw.03G010400, CiPaw.03G279000, CiPaw.13G045700, CiPaw.14G036400	0.0090075
BP	GO:0009768	photosynthesis, light harvesting in photosystem I	22	4	0.16	1.9e-05	CiPaw.03G010400, CiPaw.03G279000, CiPaw.13G045700, CiPaw.14G036400	0.0152127
BP	GO:0010114	response to red light	67	5	0.5	0.00014	CiPaw.01G297600, CiPaw.02G153200, CiPaw.03G010400, CiPaw.03G279000, CiPaw.13G091300	0.08407
MF	GO:0016168	chlorophyll binding	31	5	0.22	2.5e-06	CiPaw.01G297600, CiPaw.03G010400, CiPaw.03G279000, CiPaw.13G045700, CiPaw.14G036400	0.00194
CC	GO:0009523	photosystem II	62	10	0.49	9e-10	CiPaw.01G297600, CiPaw.03G001900, CiPaw.03G010400, CiPaw.03G209700, CiPaw.03G279000, CiPaw.06G087100, CiPaw.07G020000, CiPaw.10G124700, CiPaw.13G045700, CiPaw.14G036400	3.654e-07
CC	GO:0009522	photosystem I	42	6	0.33	9.4e-07	CiPaw.01G083600, CiPaw.01G297600, CiPaw.03G010400, CiPaw.03G279000, CiPaw.13G045700, CiPaw.14G036400	0.0001624
CC	GO:0010287	plastoglobule	69	7	0.55	1.2e-06	CiPaw.02G186000, CiPaw.03G010400, CiPaw.03G279000, CiPaw.11G007300, CiPaw.11G075500, CiPaw.13G045700, CiPaw.14G036400	0.0001624
CC	GO:0009535	chloroplast thylakoid membrane	365	16	2.9	3.7e-06	CiPaw.01G083600, CiPaw.01G297600, CiPaw.02G186000, CiPaw.03G010400, CiPaw.03G038800, CiPaw.03G279000, CiPaw.06G003800, CiPaw.06G087100, CiPaw.07G143100, CiPaw.11G007300, CiPaw.11G120900, CiPaw.13G045700, CiPaw.14G036400, CiPaw.14G060800, CiPaw.14G125000, CiPaw.14G129700	0.00037555
CC	GO:0098807	chloroplast thylakoid membrane protein complex	14	3	0.11	0.00017	CiPaw.01G083600, CiPaw.03G010400, CiPaw.03G279000	0.013804
CC	GO:0010319	stromule	42	4	0.33	0.00034	CiPaw.02G186000, CiPaw.03G038800, CiPaw.09G087800, CiPaw.11G007300	0.0230067
CC	GO:0009941	chloroplast envelope	323	5	2.56	0.00073	CiPaw.01G083600, CiPaw.03G279000, CiPaw.13G045700, CiPaw.14G034000, CiPaw.14G036400	0.04234

## Sheet: Pa-OK-11 vs Ctrl_48h_UP
Category	GO ID	Term	Annotated	Significant	Expected	classicFisher	genes	padj
BP	GO:0006468	protein phosphorylation	1779	78	34.77	7.9e-12	CiPaw.01G194100, CiPaw.02G031100, CiPaw.02G031300, CiPaw.02G135000, CiPaw.02G143900, CiPaw.02G186900, CiPaw.03G125400, CiPaw.03G126100, CiPaw.03G147100, CiPaw.03G189900, CiPaw.03G230700, CiPaw.04G073200, CiPaw.04G073400, CiPaw.04G073600, CiPaw.04G073700, CiPaw.04G073800, CiPaw.04G074000, CiPaw.04G074700, CiPaw.04G074800, CiPaw.04G075400, CiPaw.04G075600, CiPaw.04G075700, CiPaw.04G075900, CiPaw.04…	1.89758e-08
BP	GO:0009607	response to biotic stimulus	1082	59	21.15	3.1e-08	CiPaw.01G143200, CiPaw.01G143300, CiPaw.01G171800, CiPaw.01G171900, CiPaw.01G172700, CiPaw.01G212800, CiPaw.01G213000, CiPaw.01G213100, CiPaw.01G213200, CiPaw.01G307000, CiPaw.02G010900, CiPaw.02G078200, CiPaw.02G078500, CiPaw.02G101300, CiPaw.02G102200, CiPaw.02G102600, CiPaw.02G102800, CiPaw.02G108500, CiPaw.02G143900, CiPaw.03G007100, CiPaw.03G054000, CiPaw.03G123900, CiPaw.03G133500, CiPaw.03…	3.7231e-05
BP	GO:0005975	carbohydrate metabolic process	1061	42	20.74	8.1e-08	CiPaw.01G070000, CiPaw.01G070100, CiPaw.01G141500, CiPaw.01G171800, CiPaw.01G284600, CiPaw.02G036700, CiPaw.02G101300, CiPaw.02G102200, CiPaw.02G190700, CiPaw.03G220800, CiPaw.04G098000, CiPaw.04G113800, CiPaw.05G050500, CiPaw.05G063900, CiPaw.05G216900, CiPaw.05G256900, CiPaw.06G028700, CiPaw.07G032100, CiPaw.07G043800, CiPaw.07G127800, CiPaw.08G129200, CiPaw.09G006300, CiPaw.09G041100, CiPaw.09…	6.4854e-05
BP	GO:0071456	cellular response to hypoxia	249	20	4.87	1.1e-07	CiPaw.01G026400, CiPaw.01G307000, CiPaw.02G001200, CiPaw.02G115300, CiPaw.03G007100, CiPaw.03G029200, CiPaw.03G202000, CiPaw.05G163500, CiPaw.05G163600, CiPaw.05G205800, CiPaw.07G168500, CiPaw.07G191500, CiPaw.09G019900, CiPaw.11G026200, CiPaw.11G113300, CiPaw.11G179500, CiPaw.12G045600, CiPaw.12G113800, CiPaw.12G132000, CiPaw.15G021900	6.6055e-05
BP	GO:0002252	immune effector process	93	8	1.82	2.3e-07	CiPaw.01G212800, CiPaw.01G213000, CiPaw.01G213100, CiPaw.01G213200, CiPaw.01G307000, CiPaw.09G019900, CiPaw.09G021300, CiPaw.10G018100	0.000110492
BP	GO:0006032	chitin catabolic process	45	8	0.88	2.3e-06	CiPaw.01G171800, CiPaw.02G101300, CiPaw.02G102200, CiPaw.05G050500, CiPaw.08G129200, CiPaw.15G128800, CiPaw.15G138700, CiPaw.15G172100	0.000920767
BP	GO:0009627	systemic acquired resistance	100	13	1.95	4.8e-06	CiPaw.01G212800, CiPaw.01G213000, CiPaw.01G213100, CiPaw.01G213200, CiPaw.01G307000, CiPaw.03G202000, CiPaw.04G023300, CiPaw.05G231700, CiPaw.07G068100, CiPaw.07G122000, CiPaw.08G039700, CiPaw.08G085200, CiPaw.16G088200	0.00164709
BP	GO:0009751	response to salicylic acid	243	18	4.75	9.8e-06	CiPaw.01G212800, CiPaw.01G213000, CiPaw.01G213100, CiPaw.01G213200, CiPaw.01G307000, CiPaw.02G108500, CiPaw.04G023300, CiPaw.05G022300, CiPaw.05G022700, CiPaw.05G205800, CiPaw.05G216900, CiPaw.05G231700, CiPaw.06G028700, CiPaw.06G109300, CiPaw.08G045300, CiPaw.09G019900, CiPaw.15G029100, CiPaw.15G141500	0.00294245
BP	GO:0042742	defense response to bacterium	365	25	7.13	1.5e-05	CiPaw.01G171900, CiPaw.01G172700, CiPaw.01G212800, CiPaw.01G213000, CiPaw.01G213100, CiPaw.01G213200, CiPaw.01G307000, CiPaw.02G102600, CiPaw.02G102800, CiPaw.02G108500, CiPaw.02G143900, CiPaw.03G007100, CiPaw.03G133500, CiPaw.03G202000, CiPaw.04G023300, CiPaw.04G090900, CiPaw.05G205800, CiPaw.05G231700, CiPaw.07G068100, CiPaw.07G082200, CiPaw.07G122000, CiPaw.08G085200, CiPaw.09G019900, CiPaw.14…	0.00400333
BP	GO:0009871	jasmonic acid and ethylene-dependent systemic resistance, ethylene mediated signaling pathway	10	4	0.2	2.7e-05	CiPaw.01G212800, CiPaw.01G213000, CiPaw.01G213100, CiPaw.01G213200	0.0064854
BP	GO:0010200	response to chitin	127	11	2.48	4.1e-05	CiPaw.01G184900, CiPaw.01G307000, CiPaw.02G112400, CiPaw.02G143900, CiPaw.03G127800, CiPaw.09G021300, CiPaw.09G188000, CiPaw.10G018100, CiPaw.12G089200, CiPaw.15G147800, CiPaw.16G097700	0.008407
BP	GO:0006979	response to oxidative stress	486	22	9.5	4.2e-05	CiPaw.01G307000, CiPaw.03G007100, CiPaw.03G056200, CiPaw.04G021900, CiPaw.04G023300, CiPaw.04G151400, CiPaw.05G163500, CiPaw.05G163600, CiPaw.07G032100, CiPaw.07G168500, CiPaw.07G207800, CiPaw.08G152000, CiPaw.10G081600, CiPaw.10G163600, CiPaw.12G132000, CiPaw.13G066100, CiPaw.13G066500, CiPaw.13G170800, CiPaw.13G170900, CiPaw.14G052900, CiPaw.15G021900, CiPaw.16G031300	0.008407
BP	GO:0002218	activation of innate immune response	28	5	0.55	6.2e-05	CiPaw.01G212800, CiPaw.01G213000, CiPaw.01G213100, CiPaw.01G213200, CiPaw.01G307000	0.0114557
BP	GO:0016998	cell wall macromolecule catabolic process	40	6	0.78	0.00012	CiPaw.01G141500, CiPaw.01G171800, CiPaw.02G101300, CiPaw.02G102200, CiPaw.05G050500, CiPaw.08G129200	0.019216
BP	GO:0006952	defense response	1045	53	20.42	0.00012	CiPaw.01G143200, CiPaw.01G143300, CiPaw.01G171900, CiPaw.01G172700, CiPaw.01G203600, CiPaw.01G212800, CiPaw.01G213000, CiPaw.01G213100, CiPaw.01G213200, CiPaw.01G288200, CiPaw.01G307000, CiPaw.02G010900, CiPaw.02G028000, CiPaw.02G078200, CiPaw.02G078500, CiPaw.02G102600, CiPaw.02G102800, CiPaw.02G108500, CiPaw.02G143900, CiPaw.03G007100, CiPaw.03G054000, CiPaw.03G123900, CiPaw.03G133500, CiPaw.03…	0.019216
BP	GO:0002229	defense response to oomycetes	54	7	1.06	0.00013	CiPaw.01G307000, CiPaw.02G143900, CiPaw.05G205800, CiPaw.07G044200, CiPaw.12G074800, CiPaw.12G074900, CiPaw.16G088200	0.0195162
BP	GO:0009682	induced systemic resistance	31	5	0.61	0.00016	CiPaw.01G212800, CiPaw.01G213000, CiPaw.01G213100, CiPaw.01G213200, CiPaw.01G307000	0.0226071
BP	GO:0051707	response to other organism	1050	51	20.52	0.00019	CiPaw.01G171800, CiPaw.01G171900, CiPaw.01G172700, CiPaw.01G212800, CiPaw.01G213000, CiPaw.01G213100, CiPaw.01G213200, CiPaw.01G307000, CiPaw.02G010900, CiPaw.02G101300, CiPaw.02G102200, CiPaw.02G102600, CiPaw.02G102800, CiPaw.02G108500, CiPaw.02G143900, CiPaw.03G007100, CiPaw.03G054000, CiPaw.03G123900, CiPaw.03G133500, CiPaw.03G202000, CiPaw.04G023300, CiPaw.04G084000, CiPaw.04G090900, CiPaw.04…	0.0253544
BP	GO:0050832	defense response to fungus	227	14	4.44	0.00021	CiPaw.01G212800, CiPaw.01G213000, CiPaw.01G213100, CiPaw.01G213200, CiPaw.01G307000, CiPaw.02G010900, CiPaw.02G143900, CiPaw.03G123900, CiPaw.03G133500, CiPaw.03G202000, CiPaw.04G023300, CiPaw.04G084000, CiPaw.04G090900, CiPaw.07G068100	0.0265484
BP	GO:0019290	siderophore biosynthetic process	69	7	1.35	0.00039	CiPaw.02G028000, CiPaw.10G041500, CiPaw.10G041600, CiPaw.10G041700, CiPaw.12G017600, CiPaw.12G017700, CiPaw.13G088600	0.046839
MF	GO:0004713	protein tyrosine kinase activity	1570	76	32.66	4.4e-12	CiPaw.02G031100, CiPaw.02G031300, CiPaw.02G135000, CiPaw.02G143900, CiPaw.02G186900, CiPaw.03G125400, CiPaw.03G126100, CiPaw.03G147100, CiPaw.03G189900, CiPaw.03G230700, CiPaw.04G073200, CiPaw.04G073400, CiPaw.04G073600, CiPaw.04G073700, CiPaw.04G073800, CiPaw.04G074000, CiPaw.04G074700, CiPaw.04G074800, CiPaw.04G075400, CiPaw.04G075600, CiPaw.04G075700, CiPaw.04G075900, CiPaw.04G076000, CiPaw.04…	3.4144e-09
MF	GO:0020037	heme binding	494	37	10.28	2.1e-11	CiPaw.01G079600, CiPaw.01G217700, CiPaw.02G025800, CiPaw.03G056200, CiPaw.03G060900, CiPaw.03G136200, CiPaw.04G023300, CiPaw.04G091700, CiPaw.05G163500, CiPaw.05G163600, CiPaw.07G208400, CiPaw.08G109300, CiPaw.08G133200, CiPaw.08G152000, CiPaw.10G163600, CiPaw.11G015600, CiPaw.11G143900, CiPaw.11G148500, CiPaw.11G148600, CiPaw.11G148700, CiPaw.11G148800, CiPaw.11G148900, CiPaw.12G132000, CiPaw.13…	8.148e-09
MF	GO:0030247	polysaccharide binding	150	19	3.12	3.5e-10	CiPaw.02G186900, CiPaw.04G073400, CiPaw.04G073600, CiPaw.04G073700, CiPaw.04G073800, CiPaw.04G074000, CiPaw.04G074700, CiPaw.04G074900, CiPaw.04G075400, CiPaw.04G075600, CiPaw.04G075700, CiPaw.04G075900, CiPaw.04G076000, CiPaw.05G216900, CiPaw.05G217400, CiPaw.12G083100, CiPaw.15G025200, CiPaw.15G029100, CiPaw.15G141500	9.05333e-08
MF	GO:0005506	iron ion binding	462	29	9.61	1.6e-07	CiPaw.01G079600, CiPaw.01G217700, CiPaw.01G264900, CiPaw.02G025800, CiPaw.03G060900, CiPaw.03G136200, CiPaw.03G220800, CiPaw.04G091700, CiPaw.07G143900, CiPaw.08G109300, CiPaw.08G133200, CiPaw.11G015600, CiPaw.11G143900, CiPaw.11G148500, CiPaw.11G148600, CiPaw.11G148700, CiPaw.11G148800, CiPaw.11G148900, CiPaw.12G045600, CiPaw.12G074800, CiPaw.12G074900, CiPaw.14G046900, CiPaw.14G048300, CiPaw.14…	3.104e-05
MF	GO:0004497	monooxygenase activity	371	25	7.72	3.8e-07	CiPaw.01G079600, CiPaw.01G217700, CiPaw.02G025800, CiPaw.03G060900, CiPaw.03G136200, CiPaw.03G202000, CiPaw.04G091700, CiPaw.05G205800, CiPaw.07G207800, CiPaw.08G109300, CiPaw.08G133200, CiPaw.11G015600, CiPaw.11G143900, CiPaw.11G148500, CiPaw.11G148600, CiPaw.11G148700, CiPaw.11G148800, CiPaw.11G148900, CiPaw.14G046900, CiPaw.14G048300, CiPaw.14G048400, CiPaw.15G009900, CiPaw.15G067100, CiPaw.15…	5.8976e-05
MF	GO:0004568	chitinase activity	48	9	1	5.5e-07	CiPaw.01G171800, CiPaw.02G101300, CiPaw.02G102200, CiPaw.05G050500, CiPaw.07G068100, CiPaw.08G129200, CiPaw.15G128800, CiPaw.15G138700, CiPaw.15G172100	7.09486e-05
MF	GO:0016705	oxidoreductase activity, acting on paired donors, with incorporation or reduction of molecular oxygen	459	28	9.55	6.4e-07	CiPaw.01G079600, CiPaw.01G217700, CiPaw.02G025800, CiPaw.03G060900, CiPaw.03G136200, CiPaw.03G202000, CiPaw.04G091700, CiPaw.05G205800, CiPaw.07G143900, CiPaw.07G207800, CiPaw.08G109300, CiPaw.08G133200, CiPaw.11G015600, CiPaw.11G143900, CiPaw.11G148500, CiPaw.11G148600, CiPaw.11G148700, CiPaw.11G148800, CiPaw.11G148900, CiPaw.12G045600, CiPaw.14G046900, CiPaw.14G048300, CiPaw.14G048400, CiPaw.15…	7.09486e-05
MF	GO:0045735	nutrient reservoir activity	88	11	1.83	2.1e-06	CiPaw.03G183900, CiPaw.05G056200, CiPaw.05G056400, CiPaw.06G139900, CiPaw.06G140000, CiPaw.06G140100, CiPaw.06G140600, CiPaw.06G146800, CiPaw.08G080600, CiPaw.08G081100, CiPaw.08G081300	0.0002037
MF	GO:0030145	manganese ion binding	82	10	1.71	7.8e-06	CiPaw.03G183900, CiPaw.05G056200, CiPaw.05G056400, CiPaw.06G139900, CiPaw.06G140000, CiPaw.06G140100, CiPaw.06G140600, CiPaw.08G080600, CiPaw.08G081100, CiPaw.08G081300	0.000672533
MF	GO:0004601	peroxidase activity	159	13	3.31	3e-05	CiPaw.03G056200, CiPaw.04G023300, CiPaw.05G163500, CiPaw.05G163600, CiPaw.08G152000, CiPaw.10G163600, CiPaw.12G132000, CiPaw.13G066100, CiPaw.13G066500, CiPaw.13G170800, CiPaw.13G170900, CiPaw.14G052900, CiPaw.16G031300	0.002328
MF	GO:0004674	protein serine/threonine kinase activity	681	31	14.17	4.8e-05	CiPaw.02G115300, CiPaw.02G135000, CiPaw.02G143900, CiPaw.03G125400, CiPaw.03G126100, CiPaw.03G189900, CiPaw.04G073400, CiPaw.04G073600, CiPaw.04G073800, CiPaw.04G074000, CiPaw.04G074700, CiPaw.04G074900, CiPaw.04G075400, CiPaw.04G075600, CiPaw.04G075700, CiPaw.04G075900, CiPaw.04G076000, CiPaw.04G085400, CiPaw.04G169700, CiPaw.05G216900, CiPaw.08G144300, CiPaw.09G155000, CiPaw.10G026100, CiPaw.10…	0.00338618
MF	GO:0030246	carbohydrate binding	426	36	8.86	7.7e-05	CiPaw.02G186900, CiPaw.03G125400, CiPaw.03G126100, CiPaw.03G189900, CiPaw.04G073400, CiPaw.04G073600, CiPaw.04G073700, CiPaw.04G073800, CiPaw.04G074000, CiPaw.04G074700, CiPaw.04G074900, CiPaw.04G075400, CiPaw.04G075600, CiPaw.04G075700, CiPaw.04G075900, CiPaw.04G076000, CiPaw.04G085400, CiPaw.04G151400, CiPaw.05G027900, CiPaw.05G028000, CiPaw.05G216900, CiPaw.05G217400, CiPaw.07G043800, CiPaw.07…	0.00497933
MF	GO:0004970	ionotropic glutamate receptor activity	38	6	0.79	0.00012	CiPaw.10G055500, CiPaw.10G056000, CiPaw.10G056200, CiPaw.10G106600, CiPaw.11G165100, CiPaw.15G171800	0.00716308
MF	GO:0005524	ATP binding	2869	87	59.69	0.00019	CiPaw.01G194100, CiPaw.02G031100, CiPaw.02G031300, CiPaw.02G115300, CiPaw.02G135000, CiPaw.02G143900, CiPaw.02G186900, CiPaw.03G125400, CiPaw.03G126100, CiPaw.03G147100, CiPaw.03G189900, CiPaw.03G230700, CiPaw.04G073200, CiPaw.04G073400, CiPaw.04G073600, CiPaw.04G073700, CiPaw.04G073800, CiPaw.04G074000, CiPaw.04G074700, CiPaw.04G074800, CiPaw.04G075400, CiPaw.04G075600, CiPaw.04G075700, CiPaw.04…	0.0105314
MF	GO:0008061	chitin binding	30	5	0.62	0.00035	CiPaw.01G171800, CiPaw.02G101300, CiPaw.05G050500, CiPaw.07G068100, CiPaw.08G129200	0.0181067
MF	GO:0008667	2,3-dihydro-2,3-dihydroxybenzoate dehydrogenase activity	69	7	1.44	0.00057	CiPaw.02G028000, CiPaw.10G041500, CiPaw.10G041600, CiPaw.10G041700, CiPaw.12G017600, CiPaw.12G017700, CiPaw.13G088600	0.027645
MF	GO:0005509	calcium ion binding	362	18	7.53	0.00064	CiPaw.02G141100, CiPaw.03G275200, CiPaw.03G275400, CiPaw.03G275700, CiPaw.04G074700, CiPaw.04G074900, CiPaw.04G075600, CiPaw.05G216900, CiPaw.05G217400, CiPaw.07G082200, CiPaw.09G225400, CiPaw.11G142300, CiPaw.11G164400, CiPaw.11G179500, CiPaw.15G025200, CiPaw.15G029100, CiPaw.15G056400, CiPaw.15G141500	0.0284533
MF	GO:0009055	electron transfer activity	217	13	4.51	0.00066	CiPaw.01G247300, CiPaw.01G247400, CiPaw.01G247500, CiPaw.01G247700, CiPaw.02G157100, CiPaw.03G246200, CiPaw.05G054300, CiPaw.05G054500, CiPaw.05G054600, CiPaw.07G168500, CiPaw.13G025500, CiPaw.15G037600, CiPaw.16G048400	0.0284533
MF	GO:0004222	metalloendopeptidase activity	64	6	1.33	0.00213	CiPaw.02G109600, CiPaw.02G109700, CiPaw.02G109800, CiPaw.02G109900, CiPaw.02G110000, CiPaw.10G033100	0.084584
MF	GO:0016298	lipase activity	99	8	2.06	0.00218	CiPaw.01G212800, CiPaw.01G213000, CiPaw.01G213100, CiPaw.01G213200, CiPaw.03G054000, CiPaw.09G118800, CiPaw.11G069900, CiPaw.11G142300	0.084584
CC	GO:0031410	cytoplasmic vesicle	2977	110	45.14	4.8e-23	CiPaw.01G026400, CiPaw.01G171800, CiPaw.01G247300, CiPaw.01G247500, CiPaw.02G001200, CiPaw.02G096400, CiPaw.02G101300, CiPaw.02G102200, CiPaw.02G115300, CiPaw.02G141100, CiPaw.02G143900, CiPaw.02G144000, CiPaw.02G186900, CiPaw.02G190700, CiPaw.03G007100, CiPaw.03G056200, CiPaw.03G060900, CiPaw.03G084400, CiPaw.03G123900, CiPaw.03G183900, CiPaw.03G228500, CiPaw.04G073400, CiPaw.04G073600, CiPaw.04…	1.9488e-20
CC	GO:0009505	plant-type cell wall	171	17	2.59	2.1e-09	CiPaw.01G141500, CiPaw.04G073400, CiPaw.04G073600, CiPaw.04G073700, CiPaw.04G073800, CiPaw.04G074000, CiPaw.04G074700, CiPaw.04G075400, CiPaw.04G075600, CiPaw.04G075700, CiPaw.04G075900, CiPaw.04G076000, CiPaw.05G217400, CiPaw.08G037400, CiPaw.10G126500, CiPaw.16G076100, CiPaw.16G076200	4.263e-07
CC	GO:0048046	apoplast	239	17	3.62	1.5e-07	CiPaw.01G171900, CiPaw.01G172700, CiPaw.02G102600, CiPaw.02G102800, CiPaw.03G183900, CiPaw.05G056400, CiPaw.06G139900, CiPaw.06G140000, CiPaw.06G140100, CiPaw.06G140600, CiPaw.08G039700, CiPaw.09G006300, CiPaw.10G126500, CiPaw.12G068600, CiPaw.15G056400, CiPaw.16G076100, CiPaw.16G076200	2.03e-05
CC	GO:0031012	extracellular matrix	26	6	0.39	2.1e-06	CiPaw.02G001200, CiPaw.02G109600, CiPaw.02G109700, CiPaw.02G109800, CiPaw.02G109900, CiPaw.02G110000	0.00021315
CC	GO:0005618	cell wall	394	29	5.97	9.6e-05	CiPaw.01G141500, CiPaw.03G183900, CiPaw.04G073400, CiPaw.04G073600, CiPaw.04G073700, CiPaw.04G073800, CiPaw.04G074000, CiPaw.04G074700, CiPaw.04G075400, CiPaw.04G075600, CiPaw.04G075700, CiPaw.04G075900, CiPaw.04G076000, CiPaw.05G056400, CiPaw.05G063900, CiPaw.05G217400, CiPaw.06G139900, CiPaw.06G140000, CiPaw.06G140100, CiPaw.06G140600, CiPaw.06G158700, CiPaw.07G110900, CiPaw.08G037400, CiPaw.08…	0.0077952

[truncated: 3 more sheets: Pa-OK-11 vs Ctrl_48h_DOWN, Pa-OK-11 vs Ctrl_96h_UP, Pa-OK-11 vs Ctrl_96h_DOWN]
