# Supplementary material for: Transcriptome analysis under pecan scab infection reveals the molecular mechanisms of the defense response in pecans
Source: PLoS One. 2024 Nov 21;19(11):e0313878. doi: 10.1371/journal.pone.0313878 (PMC11581225; doi:10.1371/journal.pone.0313878)
Supplement: S12 Table — (XLSX) [file pone.0313878.s015.xlsx]

## Sheet: Sheet1
Gene	Ctrl_R1_24h	Ctrl_R1_48h	Ctrl_R1_96h	Ctrl_R2_24h	Ctrl_R2_48h	Ctrl_R2_96h	Ctrl_R3_24h	Ctrl_R3_48h	Ctrl_R3_96h	De-Tif-11_R1_24h	De-Tif-11_R1_48h	De-Tif-11_R1_96h	De-Tif-11_R2_24h	De-Tif-11_R2_48h	De-Tif-11_R2_96h	De-Tif-11_R3_24h	De-Tif-11_R3_48h	De-Tif-11_R3_96h	Pa-OK-11_R1_24h	Pa-OK-11_R1_48h	Pa-OK-11_R1_96h	Pa-OK-11_R2_24h	Pa-OK-11_R2_48h	Pa-OK-11_R2_96h	Pa-OK-11_R3_24h	Pa-OK-11_R3_48h	Pa-OK-11_R3_96h
CiPaw.01G000100	0	0	0	0	0	0	0	0	0	0	0	0	0	0	0	0	0	0	0	0	0	0	0	0	0	0	0
CiPaw.01G000200	2398	3611	5700	893	5654	3748	2567	3506	6103	1650	3987	5957	4664	5799	4261	4485	2982	6158	4145	2991	3453	3807	2977	8759	3602	3660	6322
CiPaw.01G000300	510	786	975	160	1182	929	564	804	1217	365	856	1220	1472	1340	860	878	599	1202	1203	862	756	1026	647	2136	1101	784	997
CiPaw.01G000400	3657	5388	6492	1240	7626	6218	3394	5378	7854	2243	5532	7325	8347	8066	5534	5689	4111	7955	7531	5450	4848	5858	4576	13756	6741	4817	6205
CiPaw.01G000500	1822	2864	3097	493	3360	2825	1255	1950	4599	996	2403	3304	3756	3642	2951	2576	1817	3830	3507	2650	2228	2007	1622	6962	2824	2654	2808
CiPaw.01G000600	0	0	0	0	0	0	0	0	0	0	0	0	0	0	0	0	0	1	0	0	0	0	0	0	2	0	0
CiPaw.01G000700	2	0	0	0	0	0	1	0	0	0	1	0	0	0	3	0	0	2	4	0	1	0	0	0	0	0	0
CiPaw.01G000800	251	600	840	120	803	788	330	538	544	101	198	436	769	369	355	356	285	598	497	426	386	468	211	1443	668	268	515
CiPaw.01G000900	0	0	0	0	0	0	0	0	0	0	0	0	0	0	0	0	0	0	0	0	0	0	0	0	0	0	0
CiPaw.01G001000	0	0	0	0	0	0	0	0	0	0	0	0	0	0	0	0	0	0	0	0	0	0	0	0	0	0	0
CiPaw.01G001100	2915	6581	8174	1203	5663	7545	3472	5802	12197	2217	4563	8294	10506	7261	5523	4986	4370	8452	8486	5578	7756	5047	3126	22380	5094	3849	5033
CiPaw.01G001200	1565	3213	3965	430	3771	3586	1216	2513	5847	1207	3397	5675	4309	4885	4630	3220	2512	6593	4559	3655	3878	2767	2436	10060	3085	3571	3885
CiPaw.01G001300	353	448	487	74	543	411	270	414	597	112	249	423	413	421	266	349	217	436	606	360	299	549	322	801	479	339	357
CiPaw.01G001400	71	134	177	20	159	178	76	129	273	44	98	126	203	137	100	159	124	164	124	86	102	123	96	295	144	67	226
CiPaw.01G001500	0	0	0	0	0	1	1	0	1	0	0	0	0	1	0	0	0	0	0	0	0	3	0	0	1	0	0
CiPaw.01G001600	91	183	406	40	293	369	75	223	490	69	231	439	340	304	243	174	185	347	249	184	479	254	247	626	264	203	472
CiPaw.01G001700	0	3	4	0	1	1	0	0	2	1	1	0	0	0	0	0	0	0	0	0	1	0	0	1	1	0	0
CiPaw.01G001800	0	0	0	0	0	0	0	0	0	0	0	0	3	0	1	0	0	0	0	0	0	0	1	0	0	0	1
CiPaw.01G001900	434	758	860	180	1303	720	421	586	1563	418	1179	1426	1007	1402	988	959	621	1316	1007	771	733	757	594	1656	768	887	956
CiPaw.01G002000	4667	6848	7519	1332	8889	5622	3847	5238	9468	2435	6569	8051	8961	9038	6380	6511	4929	9396	9466	6291	5451	6580	5158	15785	6747	6365	8147
CiPaw.01G002100	0	0	0	0	0	0	0	0	0	0	0	0	0	0	0	0	0	0	0	0	0	0	0	0	0	0	0
CiPaw.01G002200	61	52	47	15	79	59	42	36	106	28	36	55	40	70	31	89	38	67	67	35	30	33	31	43	39	41	38
CiPaw.01G002300	101	197	330	32	126	187	41	133	391	40	182	590	136	164	448	194	149	741	269	200	379	201	227	793	131	339	461
CiPaw.01G002400	139	172	326	31	118	284	41	99	473	35	107	512	81	61	215	99	145	454	130	93	454	51	98	730	102	124	323
CiPaw.01G002500	65	106	158	18	171	115	61	90	241	56	82	133	158	150	98	106	79	141	129	94	118	59	80	361	93	112	161
CiPaw.01G002600	30	66	34	7	192	46	20	66	53	10	33	60	55	36	43	83	48	92	68	65	43	66	71	82	60	59	50
CiPaw.01G002700	428	285	4	152	613	16	195	155	23	63	176	132	135	133	83	198	78	151	752	142	20	556	162	21	241	186	22
CiPaw.01G002800	308	501	978	104	584	807	335	431	860	142	401	667	739	597	412	553	351	681	360	317	555	286	267	1461	355	249	770
CiPaw.01G002900	66	88	151	16	152	150	54	137	466	62	144	239	119	288	268	147	155	319	102	144	282	44	185	615	22	143	307
CiPaw.01G003000	11	51	94	8	26	67	12	18	70	10	22	25	52	30	28	23	17	42	36	26	28	29	7	66	22	15	31
CiPaw.01G003100	239	380	426	78	464	284	185	261	678	134	384	426	496	543	342	426	324	453	431	305	370	298	310	813	286	362	337
CiPaw.01G003200	268	509	1823	81	549	939	276	453	735	92	335	483	658	335	492	374	341	757	359	315	713	329	290	2002	485	304	2079
CiPaw.01G003300	371	697	1424	150	1177	1329	541	879	1551	198	592	1178	835	668	1029	788	620	1784	630	558	1014	643	599	2416	663	743	1348
CiPaw.01G003400	17	8	52	8	24	49	21	32	27	4	6	19	23	14	25	20	7	14	34	12	9	15	16	58	17	6	22
CiPaw.01G003500	381	335	390	98	600	279	234	334	270	204	1169	1885	676	773	2024	1223	1174	2559	964	584	531	675	968	1667	548	967	638
CiPaw.01G003600	27	22	32	12	25	25	5	15	46	8	16	13	51	21	22	29	1	25	36	18	19	20	3	68	32	22	20
CiPaw.01G003700	452	900	1908	206	446	2028	231	981	3659	177	507	503	475	559	739	328	441	919	541	168	1056	284	232	4715	296	594	709
CiPaw.01G003800	1430	2684	3349	527	3176	3029	1338	2456	4392	995	2596	4127	3689	3928	3209	2398	1932	5024	3381	2713	2815	2682	2107	8158	2968	2465	3108
CiPaw.01G003900	2070	3361	2815	716	4533	2638	1669	2452	6223	1541	4243	5980	4920	5797	4700	4722	3397	6365	6419	4023	3528	4275	3242	7500	4290	4723	3114
CiPaw.01G004000	928	1313	1681	302	1765	1209	780	928	2110	452	1111	1568	1519	1460	1238	1297	857	1872	1515	1065	1087	1171	948	3179	1163	1193	1793
CiPaw.01G004100	460	820	923	174	953	843	418	598	1529	289	857	1171	1037	1168	876	819	635	1281	989	779	801	593	515	2338	668	713	962
CiPaw.01G004200	519	814	821	156	1007	771	547	804	1322	251	675	879	915	956	643	904	655	1037	707	636	869	523	685	2093	499	779	688
CiPaw.01G004300	381	436	568	85	724	466	395	411	889	195	446	589	530	614	355	622	412	656	424	322	449	419	404	1067	412	435	510
CiPaw.01G004400	109	227	138	32	221	236	94	186	314	69	121	217	288	166	156	168	137	248	338	202	174	233	117	462	145	181	121
CiPaw.01G004500	956	1175	2125	335	1300	1526	812	1089	1877	317	437	912	1488	698	529	1095	429	707	1078	692	1320	829	481	3115	969	351	2583
CiPaw.01G004600	881	1424	1622	258	1827	1403	837	1083	2647	560	1473	1751	1959	1954	1390	1462	1052	2247	1977	1289	1326	1269	1121	3523	1424	1329	1473
CiPaw.01G004700	241	442	499	86	557	462	185	340	940	116	379	482	478	544	390	439	348	574	355	350	490	289	328	1157	324	405	495
CiPaw.01G004800	164	211	1522	36	290	843	211	445	1047	14	32	164	306	80	103	85	56	201	110	124	324	165	57	1356	222	25	819
CiPaw.01G004900	282	513	1023	109	618	799	356	458	894	146	371	631	537	468	513	432	321	737	444	302	670	322	319	1635	360	274	986
CiPaw.01G005000	4884	6303	6222	1585	10880	5015	3862	5350	9211	2560	6303	8539	6092	8046	6024	8500	5503	9549	7714	4947	5653	6126	5503	12986	5387	6549	7985
CiPaw.01G005100	2740	3352	3584	861	6329	2625	2457	2547	5300	1510	3631	4829	4145	4574	3357	4554	2762	5461	5659	3289	2941	4618	3124	6663	3790	3692	3177
CiPaw.01G005200	8374	9148	2098	1605	15065	1657	5248	8020	1389	903	734	1962	3368	998	1224	2368	818	3883	8710	6626	1321	9345	4624	2612	9931	4618	1512
CiPaw.01G005300	46	19	249	11	19	25	16	40	9	2	6	8	102	6	17	16	21	6	21	16	13	67	17	193	69	12	428
CiPaw.01G005400	35	8	190	3	18	12	14	25	4	3	2	6	83	8	8	29	13	8	29	9	28	53	18	154	86	4	353
CiPaw.01G005500	29	68	322	2	16	159	65	44	36	2	11	12	52	16	7	25	13	15	12	20	47	32	3	205	30	5	183
CiPaw.01G005600	524	288	1099	89	661	320	596	521	483	82	136	207	982	236	166	417	213	464	372	307	166	502	257	734	711	293	477
CiPaw.01G005700	237	500	1133	99	467	874	304	554	1046	105	285	592	817	492	384	354	349	598	549	419	597	458	243	1798	569	262	1003
CiPaw.01G005800	174	97	672	24	127	203	78	135	132	12	31	31	544	41	31	84	56	38	103	68	120	89	80	438	266	26	1536
CiPaw.01G005900	694	976	844	233	1221	913	727	849	1744	626	2101	4219	1845	2216	2649	2143	1841	3944	2017	1645	2260	1324	1617	4621	957	1606	1074
CiPaw.01G006000	2213	3082	3389	750	5071	2943	2129	3012	4776	1351	3456	5529	4445	4256	4250	4126	2825	6310	6188	3776	3174	4523	3282	8488	4319	3697	3433
CiPaw.01G006100	386	408	382	164	1003	202	444	359	345	273	516	576	853	579	333	704	363	591	1401	456	130	1305	509	358	950	458	403
CiPaw.01G006200	2766	4577	8032	1063	3017	8324	2610	4316	12994	926	4162	5268	3593	4878	5659	3712	4066	8103	2516	1780	6520	2214	2591	24215	1988	3451	4306
CiPaw.01G006300	544	954	1844	203	1307	2104	696	1204	2127	340	626	756	1157	959	799	1112	743	1632	580	384	895	576	456	2470	592	569	1126
CiPaw.01G006400	902	913	613	203	1696	483	572	929	833	263	550	770	973	782	522	745	411	921	1631	858	495	1260	738	1152	1137	779	491
CiPaw.01G006500	40688	44707	25092	16642	94364	23854	40617	36311	43338	29831	61442	57996	78801	58032	41115	68546	34848	63322	145000	46996	24267	102459	48685	67395	84414	51596	14157
CiPaw.01G006600	11312	14318	17431	4000	23492	17032	8938	12035	29039	6310	13427	17832	16545	14756	15453	13930	9782	24641	27140	9998	14741	20970	13600	44593	21156	11728	11598
CiPaw.01G006700	694	973	1976	300	795	2038	544	693	2562	241	115	436	809	333	222	501	193	330	336	276	959	265	115	3020	420	108	1655
CiPaw.01G006800	2558	3435	5815	1081	5074	3853	3693	3441	8794	2477	4683	5535	7253	6855	3512	6057	3307	5517	4238	2064	4116	3249	2475	8854	4679	2404	5219
CiPaw.01G006900	14	36	70	9	37	44	23	15	62	19	13	9	36	27	7	23	6	9	21	5	16	22	2	58	8	8	44
CiPaw.01G007000	2319	3351	3642	927	5028	3080	2405	3337	5153	1356	3105	3453	4320	4748	2509	4367	2773	3778	2966	2347	2487	2399	2425	5932	2848	2574	3535
CiPaw.01G007100	5887	8755	10010	1884	11922	9460	5405	7843	18164	3099	8340	11735	11220	12185	9279	9882	7852	13721	9073	7096	9663	6602	7115	23933	7398	8117	10234
CiPaw.01G007200	2963	3593	3779	919	4689	3270	2284	2887	5789	1353	2975	4531	3810	3667	3453	4275	2840	5829	5213	3312	3183	3542	2818	7492	3357	3276	3695
CiPaw.01G007300	873	1263	1636	305	1533	1428	842	862	2466	464	1229	2261	1630	1545	1694	1520	925	2415	1777	906	1452	1244	714	3244	1195	820	1391
CiPaw.01G007400	243	363	559	84	518	465	218	359	666	114	279	517	466	426	398	317	218	551	377	297	408	244	225	1034	286	304	515
CiPaw.01G007500	299	318	197	69	411	151	181	169	473	237	372	955	384	337	383	434	235	718	874	545	253	666	277	493	767	392	362
CiPaw.01G007600	447	207	279	37	262	250	283	77	1063	364	180	1250	281	78	182	752	138	607	146	281	384	107	60	247	926	141	673
CiPaw.01G007700	10809	16522	27613	4118	23418	25232	17871	18476	16947	2559	3628	11460	19106	7072	7797	12268	6108	13793	7768	7317	18251	10638	6149	46363	13806	3222	20971
CiPaw.01G007800	102	263	250	19	177	226	86	297	295	46	168	248	235	306	276	301	363	780	158	244	331	186	279	1190	102	433	154
CiPaw.01G007900	1148	1499	709	243	1782	552	796	1210	809	361	814	1029	1460	910	1028	1322	795	1879	2042	1637	797	2278	1733	2342	2321	1999	500
CiPaw.01G008000	1458	1258	1130	427	2027	991	1102	991	1988	606	1255	2830	1803	1461	1711	2262	1296	2712	2768	1347	1535	2331	1123	3072	2181	1375	1283
CiPaw.01G008100	345	540	645	82	616	659	301	519	793	189	498	921	777	703	723	490	403	1052	696	536	544	559	508	1721	731	579	635
CiPaw.01G008200	3184	5182	6275	1012	6293	6293	2783	4764	8978	1926	5253	8365	6815	7312	6588	4918	4084	10128	6788	5196	5072	5118	4472	14759	5918	4965	5674
CiPaw.01G008300	0	0	1	1	5	0	1	0	7	3	0	1	1	0	0	0	0	0	1	2	0	6	0	0	1	1	0
CiPaw.01G008400	1301	1147	4256	453	1035	1951	1646	1431	888	179	335	438	3400	541	386	810	475	573	1583	983	1142	1781	508	4216	2291	420	5403
CiPaw.01G008500	2570	4914	5981	859	6487	5681	2636	5712	9723	1629	4901	7538	5692	6384	6450	4819	3896	9626	4612	4210	5831	3072	3891	16556	3869	4371	5392
CiPaw.01G008600	3559	4869	5350	1194	7145	5466	3115	5518	7872	1816	4840	7541	6269	6411	5771	5077	4013	8691	7714	4903	5136	6244	4532	13528	5980	4735	4743
CiPaw.01G008700	462	627	758	148	850	572	360	460	964	258	690	935	923	951	777	672	478	1121	1149	652	500	753	467	1573	869	680	703
CiPaw.01G008800	670	1138	1547	225	1381	1228	593	1015	1845	378	1080	1854	1305	1457	1255	1178	753	1898	1112	986	1247	744	903	2871	836	961	1668
CiPaw.01G008900	1	0	0	0	0	0	0	0	0	0	0	0	0	0	0	0	0	0	0	0	0	0	1	2	0	0	0
CiPaw.01G009000	1795	2366	1570	697	3730	1570	1732	2380	2805	929	2643	3317	3104	3087	2891	2731	2048	5246	3929	2093	2032	2807	2187	6280	3200	2642	1510
CiPaw.01G009100	55	96	367	17	58	121	54	77	63	3	4	9	277	20	4	33	17	5	43	26	63	47	28	344	100	5	595
CiPaw.01G009200	9	5	10	3	3	11	0	2	4	1	17	10	10	26	6	7	10	25	13	22	10	26	17	15	7	62	3
CiPaw.01G009300	12	24	96	12	43	112	10	28	206	6	14	26	7	37	11	26	12	23	9	2	61	6	3	109	29	10	85
CiPaw.01G009400	169	239	226	44	326	173	140	260	353	122	253	204	340	400	182	350	227	252	276	160	160	248	161	388	217	206	213
CiPaw.01G009500	0	1	0	0	0	0	0	0	0	0	1	0	0	0	0	0	0	0	0	0	0	0	0	0	0	1	0
CiPaw.01G009600	1121	1956	2545	340	2138	2264	991	1604	3387	616	1887	2801	2538	2528	2204	1824	1453	3306	2611	1850	1820	1976	1450	5363	2138	1702	2292
CiPaw.01G009700	756	790	697	259	1182	687	483	597	1678	541	1565	2133	1424	1661	1581	1540	1119	1983	2159	1276	1000	1626	1110	2637	1544	1603	762
CiPaw.01G009800	880	1346	1670	296	1744	1575	726	1268	2421	592	1766	2711	2093	2107	2019	2271	1510	2750	1958	1364	1786	1858	1315	4662	1720	1392	1485
CiPaw.01G009900	90	126	134	30	215	98	36	136	222	57	158	205	239	227	166	122	78	194	224	127	89	145	127	164	140	167	74
CiPaw.01G010000	0	0	0	0	0	0	0	0	0	0	0	0	0	0	0	0	0	0	0	0	0	0	0	0	0	0	0
CiPaw.01G010100	2996	4211	3705	1011	6827	3286	3316	4188	4724	2322	4654	6274	7958	6559	4617	6652	3301	6597	7878	5022	3440	7161	5630	9504	7085	5557	2893
CiPaw.01G010200	0	4	7	1	5	3	1	6	4	1	1	2	2	4	0	1	0	3	7	5	1	7	0	8	2	4	23
CiPaw.01G010300	0	0	0	0	0	0	0	0	0	0	0	0	0	0	0	0	0	0	0	0	0	0	2	0	0	0	0
CiPaw.01G010400	60	99	96	20	175	102	58	68	135	45	115	146	187	168	147	129	75	113	195	140	90	149	148	197	120	148	73
CiPaw.01G010500	0	0	0	0	0	0	0	0	0	0	0	0	0	0	0	0	0	0	0	0	0	0	0	0	0	0	0
CiPaw.01G010600	2080	2964	3089	737	4807	2599	2341	3248	3968	1560	3470	4930	5451	4866	3893	4293	2445	4833	5357	3560	3018	4753	3912	7092	4736	4307	2328
CiPaw.01G010700	63	96	131	32	146	88	40	87	157	59	154	162	155	218	150	223	88	151	118	97	63	78	86	139	67	123	72
CiPaw.01G010800	0	0	0	0	0	0	0	0	0	0	0	0	0	0	0	0	0	0	0	0	0	0	0	0	0	0	0
CiPaw.01G010900	4	1	1	0	1	1	1	3	2	0	2	1	4	2	1	4	3	6	5	0	0	3	1	8	2	1	4
CiPaw.01G011000	408	615	371	121	1137	243	349	490	365	358	695	893	1002	869	662	973	309	904	1289	924	262	1182	1045	700	993	1008	289
CiPaw.01G011100	4012	5366	5843	1276	11330	2424	5187	6929	2525	4173	6864	5754	14768	9561	3925	11016	2690	5116	12165	7953	2105	10351	11245	4237	11626	9471	1536
CiPaw.01G011200	1	3	1	0	2	0	1	1	1	0	0	2	0	0	1	8	6	6	0	0	0	0	6	8	0	0	0
CiPaw.01G011300	37	121	214	12	84	256	35	125	368	41	95	139	151	181	118	115	54	195	105	137	229	28	41	637	73	81	211
CiPaw.01G011400	382	724	862	97	936	703	389	673	931	199	530	851	931	760	698	702	456	1128	741	609	711	565	443	2316	605	411	636
CiPaw.01G011500	369	1044	1715	126	1047	1409	275	1060	2101	165	630	2043	766	1081	1284	670	612	2048	531	888	1926	289	554	4396	355	554	1391
CiPaw.01G011600	509	1385	1819	192	1223	1560	462	1153	2217	358	1041	2346	1385	1586	1724	1081	800	2466	1101	1420	2299	662	937	5825	629	1053	1707
CiPaw.01G011700	166	334	478	64	266	420	129	182	690	115	298	504	577	516	379	326	237	698	362	271	323	203	146	1177	258	257	421
CiPaw.01G011800	75	130	181	15	168	188	60	113	268	48	146	268	199	219	216	133	152	330	166	142	202	106	122	559	129	136	164
CiPaw.01G011900	109	210	276	34	162	225	64	87	496	73	135	230	215	176	182	159	92	309	237	114	209	86	76	613	74	132	221
CiPaw.01G012000	1	8	6	0	7	5	0	4	2	0	3	15	6	6	25	1	6	34	15	9	2	5	7	7	13	7	4
CiPaw.01G012100	1106	2369	2785	382	3525	1969	1173	2864	2340	489	924	1845	1810	1575	1444	1504	761	2157	1458	1676	1633	1223	1424	4002	1546	1174	1928
CiPaw.01G012200	2320	3731	4732	779	6434	3859	2490	3980	4916	1852	3762	6338	6164	4854	4409	5885	2455	6698	6774	4724	3757	6058	5676	8429	6335	4856	3892
CiPaw.01G012300	10	34	62	5	34	44	8	18	111	11	40	54	11	40	30	30	11	57	18	20	33	8	12	34	5	13	35
CiPaw.01G012400	477	699	767	211	1200	640	471	782	964	370	953	1942	1197	1448	1330	1521	716	1886	1539	1330	864	1380	1359	1878	1096	1540	699
CiPaw.01G012500	114	158	25	63	385	9	265	196	16	220	185	195	683	226	124	739	131	177	1265	316	20	1013	328	41	820	447	12
CiPaw.01G012600	158	131	104	20	223	21	111	80	36	111	319	142	300	480	119	462	159	152	445	176	53	237	127	154	162	232	34
CiPaw.01G012700	1841	2937	3959	623	3997	3495	1900	2864	5512	1077	2676	5202	3881	4178	3965	3029	2137	5718	3598	2666	3261	2771	2275	8407	3123	2546	3919
CiPaw.01G012800	6277	7557	7456	1837	11224	6501	5331	6036	12873	2575	6288	11076	8008	7278	7233	8365	5958	11239	12263	5274	7177	8784	4234	16581	9227	4192	6323
CiPaw.01G012900	344	514	1021	128	634	791	304	421	1540	188	507	851	634	767	616	600	460	970	417	373	838	328	376	2019	447	356	963
CiPaw.01G013000	76	82	186	10	91	210	64	94	148	24	39	97	180	54	62	73	57	93	95	63	129	65	97	373	117	23	220
CiPaw.01G013100	0	0	0	0	0	0	0	0	3	1	1	1	1	1	1	3	1	0	2	3	1	0	1	2	0	1	6
CiPaw.01G013200	120	42	555	26	55	86	52	72	28	9	14	31	261	27	21	74	33	31	96	62	78	146	66	405	182	14	1098
CiPaw.01G013300	1	1	5	0	0	0	1	0	1	0	1	0	0	0	1	0	1	0	0	0	0	0	0	4	1	0	7
CiPaw.01G013400	281	430	581	113	438	491	202	327	869	127	280	358	334	357	255	349	224	426	537	293	337	275	202	1106	332	238	377
CiPaw.01G013500	528	880	973	185	1215	817	536	740	1233	243	676	886	1018	1084	681	869	709	970	680	680	790	646	628	1982	662	629	1193
CiPaw.01G013600	1939	2595	3057	549	4944	2288	1689	3211	2732	1143	2127	2393	3673	2924	1750	4008	1458	2745	4581	3084	1550	4420	4246	3776	4154	3818	1511
CiPaw.01G013700	459	548	1391	120	738	823	397	510	649	152	234	395	960	377	291	344	179	451	461	375	451	584	283	1619	703	217	1306
CiPaw.01G013800	1082	1717	1770	368	2243	1530	921	1341	2735	548	1607	2278	1973	2076	1730	1992	1268	2563	2088	1416	1625	1535	1461	4161	1708	1642	1830
CiPaw.01G013900	47	65	104	19	96	84	57	93	71	15	18	22	102	32	18	56	31	35	73	48	55	57	23	148	94	20	92
CiPaw.01G014000	395	256	751	39	362	454	277	310	371	40	94	174	1237	150	162	239	174	331	200	122	214	308	292	910	633	106	1236
CiPaw.01G014100	369	670	1000	116	962	927	451	612	1124	214	536	950	762	779	685	630	378	884	750	520	643	544	600	1750	754	472	829
CiPaw.01G014200	0	0	0	0	0	0	0	0	0	0	0	0	0	0	0	0	0	0	0	0	1	1	0	0	0	0	0
CiPaw.01G014300	6264	6681	6724	1759	11491	5596	4877	7027	10365	2536	6882	12318	7916	7713	10621	10337	6348	16722	10749	6556	9058	9124	8041	18318	9001	9991	8180
CiPaw.01G014400	673	820	796	161	1232	722	467	704	1122	336	742	1014	973	980	809	998	572	1245	1124	622	644	833	752	1605	893	740	864
CiPaw.01G014500	527	1088	941	118	1317	917	464	1023	1785	294	1224	1406	1238	1733	1315	1259	1256	2334	1138	1031	1003	662	979	3367	736	1356	889
CiPaw.01G014600	236	179	248	113	288	305	181	156	249	87	45	191	282	79	40	166	78	83	333	126	87	172	91	268	341	67	160
CiPaw.01G014700	775	961	1034	237	838	840	640	771	911	435	577	1370	1858	895	1024	1200	567	1656	2413	1431	607	1174	558	1941	1248	827	900
CiPaw.01G014800	0	0	0	0	0	0	0	0	0	0	0	0	0	0	0	0	0	0	0	0	0	0	0	0	0	0	0
CiPaw.01G014900	0	0	0	0	0	0	0	0	0	0	0	0	0	0	0	0	0	0	0	0	0	0	0	0	0	0	0
CiPaw.01G015000	8605	9723	8623	2409	14237	7943	6265	8537	13348	3530	8668	12953	9599	10015	10435	11717	8694	15953	14533	10071	8425	11020	9259	19993	10277	9777	8993
CiPaw.01G015100	156	353	489	48	284	433	128	234	618	102	304	658	339	344	419	358	255	712	388	315	475	226	210	1284	227	247	515
CiPaw.01G015200	0	0	0	0	0	0	0	0	0	0	0	0	0	0	0	0	0	0	0	0	0	0	0	0	0	0	0
CiPaw.01G015300	113	170	266	30	140	168	72	79	289	55	137	209	274	181	186	121	96	244	213	145	146	143	67	486	213	141	276
CiPaw.01G015400	903	1144	3231	351	1050	2601	1008	986	4037	539	543	2087	2421	1072	1113	1133	607	1506	1786	907	1338	1037	491	4237	1492	421	2777
CiPaw.01G015500	441	727	722	146	724	583	403	542	1326	250	712	563	804	908	528	679	507	709	574	536	532	418	388	1576	502	571	604
CiPaw.01G015600	12	0	136	0	36	1	4	25	0	0	0	0	36	0	0	0	0	0	0	1	0	11	3	46	27	0	308
CiPaw.01G015700	18	14	11	6	25	6	20	16	24	7	28	17	42	29	16	28	27	21	57	15	16	29	14	43	43	11	12
CiPaw.01G015800	354	385	386	142	682	374	263	276	786	170	425	400	611	668	350	540	380	518	507	381	268	372	263	771	342	444	362
CiPaw.01G015900	3	4	19	3	11	8	11	11	6	3	3	2	51	1	6	8	1	2	17	14	1	21	11	9	23	0	15
CiPaw.01G016000	927	1217	1463	226	1282	1128	615	803	1708	388	878	1152	1690	1278	968	1010	710	1466	1678	1032	885	1169	681	2747	1356	974	1295
CiPaw.01G016100	649	803	1336	165	938	962	459	750	1079	137	399	655	817	626	523	483	369	701	618	468	776	549	384	2092	645	332	1456
CiPaw.01G016200	387	512	673	161	689	628	371	423	1141	188	469	840	707	554	700	699	492	1183	676	404	501	533	356	1451	532	476	474
CiPaw.01G016300	10	14	49	4	12	28	5	14	29	9	10	5	43	17	7	6	7	29	6	21	15	5	8	55	9	14	26
CiPaw.01G016400	97	225	472	46	190	400	103	149	396	60	94	181	328	177	183	130	104	216	189	119	205	105	69	682	158	99	353
CiPaw.01G016500	110	179	372	24	148	255	72	102	185	21	46	50	262	66	38	70	48	49	86	107	107	99	82	410	144	43	451
CiPaw.01G016600	1149	1750	1701	380	2510	1498	1023	1386	2581	645	1625	2536	2136	2227	1898	1974	1215	2964	2957	1742	1486	2234	1280	4046	2009	1800	1583
CiPaw.01G016700	145	153	1066	25	185	229	85	198	86	24	30	77	577	92	63	74	59	82	164	168	185	211	68	1046	363	42	2359
CiPaw.01G016800	422	461	1485	117	374	1301	313	307	1830	73	100	457	1099	288	123	238	150	334	370	215	444	319	141	1666	627	108	1062
CiPaw.01G016900	103	148	85	26	197	60	39	68	184	62	263	235	122	223	172	170	115	338	279	118	72	219	142	93	228	154	117
CiPaw.01G017000	112	256	657	54	184	567	138	198	705	49	135	330	266	206	181	230	147	319	222	146	340	124	93	1037	116	107	364
CiPaw.01G017100	0	1	0	2	4	1	1	1	4	0	0	2	1	0	5	2	0	1	5	2	3	1	1	7	2	0	2
CiPaw.01G017200	0	7	38	0	1	5	2	12	0	0	0	0	15	0	0	1	4	0	0	7	4	5	3	21	0	0	73
CiPaw.01G017300	758	320	67	156	752	34	394	437	64	60	64	55	214	115	30	187	104	29	705	184	6	542	54	35	376	104	38
CiPaw.01G017400	1482	1305	3032	493	1240	1923	1617	1314	768	165	132	183	2425	417	115	709	483	215	1395	596	886	1727	478	2859	1866	180	3220
CiPaw.01G017500	2	9	64	5	20	11	13	2	6	3	0	0	46	12	0	26	4	0	18	15	2	24	19	30	15	0	27
CiPaw.01G017600	342	603	528	168	472	411	334	470	637	127	180	415	508	261	243	297	206	413	785	342	436	546	208	1067	487	154	509
CiPaw.01G017700	3402	5060	5910	971	7230	4990	2534	4084	8618	1893	5408	7741	6073	6826	6087	5711	4045	9633	7051	5078	5029	4623	3953	13855	4876	5633	6337
CiPaw.01G017800	1790	1296	1540	622	1850	1319	1991	908	936	560	266	245	2385	704	193	1438	549	284	1631	356	301	1468	537	1021	1436	158	463
CiPaw.01G017900	2322	2958	9084	1107	3355	7701	3029	2521	8643	970	1462	5178	4350	2593	3507	2689	1286	5495	2763	1495	3594	2321	1060	10413	2856	1143	6077
CiPaw.01G018000	213	520	819	125	792	779	352	401	1065	134	317	565	643	569	506	455	354	662	403	252	566	373	207	1382	467	195	497
CiPaw.01G018100	3	11	10	1	10	13	8	10	19	8	18	18	18	19	21	11	18	36	27	28	6	3	6	22	10	12	11
CiPaw.01G018200	4501	7549	8419	1303	7948	7248	3326	4769	14739	2969	7892	10601	10931	11296	9248	7530	5628	13619	11154	7699	6203	6001	4454	20942	8628	8512	7981
CiPaw.01G018300	3985	4375	3266	892	6507	3166	2803	3684	4671	1596	4100	7416	4687	4746	6323	5816	3551	10122	10731	6158	4745	7649	6241	10625	7097	6496	3733
CiPaw.01G018400	1313	2221	1380	299	4092	1035	821	1463	1951	577	1852	1790	1523	2100	1467	1708	888	2469	3627	2092	858	2686	1581	2091	2176	2452	957
CiPaw.01G018500	1222	2438	2004	425	2733	1995	986	2500	3927	723	2757	3425	2283	3313	2957	2710	2213	4579	2160	1772	2088	1491	2054	5181	1362	2427	1401
CiPaw.01G018600	275	333	74	47	501	25	150	259	12	76	86	1	194	74	1	325	28	7	262	334	3	294	498	6	250	447	5
CiPaw.01G018700	434	690	785	160	720	701	328	445	1411	201	572	868	935	819	723	671	391	983	620	560	620	388	330	1884	617	556	884
CiPaw.01G018800	0	0	0	0	0	0	0	0	0	0	0	0	0	0	0	0	0	0	2	0	0	0	0	0	0	0	0
CiPaw.01G018900	216	494	614	78	478	579	183	432	1068	122	324	340	309	336	252	297	250	446	447	268	389	249	215	1153	203	282	352
CiPaw.01G019000	80	220	242	21	166	158	62	161	283	18	115	180	90	153	123	121	135	222	144	152	129	101	140	476	94	117	155
CiPaw.01G019100	39	10	75	3	48	23	33	20	2	0	3	0	57	0	2	10	7	1	9	4	12	24	29	49	59	0	115
CiPaw.01G019200	3	2	5	0	10	5	1	2	3	1	3	2	1	2	8	11	10	6	6	2	4	10	3	15	5	1	9
CiPaw.01G019300	259	503	447	94	463	375	182	264	991	213	673	758	619	737	626	565	361	966	705	353	408	385	169	1373	417	466	431
CiPaw.01G019400	491	1260	2804	275	912	2686	608	1076	5122	412	1268	2339	1269	1880	1634	1403	1127	2613	741	801	2269	361	736	6363	472	878	1990
CiPaw.01G019500	1505	1886	2084	427	2745	1499	1222	1356	2540	887	2202	2796	2775	2750	2367	2745	1679	3816	4136	2282	1437	2989	1724	4321	2611	2437	1948
CiPaw.01G019600	858	1328	1946	286	1554	1726	712	1111	2721	507	1327	2083	1996	1986	1613	1657	996	2363	1791	1422	1518	1227	890	4454	1464	1439	1571
CiPaw.01G019700	1	0	0	0	0	0	0	0	0	0	0	0	0	0	0	0	0	1	0	0	0	0	0	0	0	0	0
CiPaw.01G019800	0	0	0	0	0	5	1	0	0	0	0	0	1	0	0	0	0	0	0	0	0	0	0	3	0	0	0
CiPaw.01G019900	252	491	316	65	789	328	223	390	387	111	424	509	451	359	431	498	308	769	684	622	308	450	583	670	597	639	268
CiPaw.01G020000	0	0	0	0	0	0	0	0	0	0	0	0	0	0	0	0	0	0	0	0	0	0	0	0	0	0	0
CiPaw.01G020100	0	0	0	0	0	0	0	0	0	0	0	0	0	0	0	0	0	0	0	0	0	0	0	0	0	0	0
CiPaw.01G020200	0	0	0	0	0	0	0	0	0	0	0	0	0	0	0	0	0	0	0	0	0	0	0	0	0	0	0
CiPaw.01G020300	0	0	0	0	0	0	0	0	0	0	0	0	0	0	0	0	0	0	0	0	0	0	0	0	0	0	0
CiPaw.01G020400	0	0	0	0	0	0	0	0	0	0	0	0	0	0	0	0	0	0	0	0	0	0	0	0	0	0	0
CiPaw.01G020500	0	0	0	0	2	0	1	0	0	0	1	0	0	0	0	0	0	0	0	0	0	0	0	0	0	0	0
CiPaw.01G020600	0	0	0	0	0	0	0	0	0	0	0	0	0	0	0	0	0	0	0	0	0	0	0	0	0	0	0
CiPaw.01G020700	0	0	0	0	0	0	0	0	0	0	0	0	0	0	0	0	0	0	0	0	0	0	0	0	0	0	0
CiPaw.01G020800	0	0	0	0	0	0	0	0	0	0	0	0	0	0	0	0	0	0	0	0	0	0	0	0	0	0	0
CiPaw.01G020900	7	0	12	0	5	0	0	4	0	0	0	0	22	0	0	3	1	0	0	0	0	0	6	6	54	0	37
CiPaw.01G021000	0	0	0	0	0	0	0	0	0	0	0	0	0	0	0	0	0	0	0	0	0	0	0	0	0	0	0
CiPaw.01G021100	0	0	0	0	0	0	0	0	0	0	0	0	0	0	0	0	0	0	0	0	0	0	0	0	0	0	0
CiPaw.01G021200	0	0	0	0	0	0	0	0	0	0	0	0	0	0	0	0	0	0	0	0	0	0	0	0	0	0	0
CiPaw.01G021300	0	0	0	0	0	0	0	0	0	0	0	0	0	0	0	0	0	0	0	0	0	0	0	0	0	0	0
CiPaw.01G021400	393	751	923	193	1096	1003	389	793	1368	275	701	1486	991	1103	974	777	581	1506	1108	848	952	640	662	2292	676	526	1008
CiPaw.01G021500	107	326	1188	40	213	866	113	257	440	25	68	107	402	135	95	127	88	138	190	214	433	154	59	1307	156	36	997
CiPaw.01G021600	6355	9783	11913	2067	12730	11091	5368	9434	13775	3939	9428	13657	14716	14619	10574	8685	6294	14716	14311	9956	8998	10633	7236	25702	12293	8885	10996
CiPaw.01G021700	3379	3388	1676	985	3143	2279	3511	2965	3348	1593	2828	1693	4982	4533	1363	6161	3075	2561	3588	1717	1279	2585	1738	3553	3752	2341	1185
CiPaw.01G021800	43	44	138	15	71	82	52	46	50	14	19	22	140	27	16	49	29	24	36	34	38	47	51	125	88	12	147
CiPaw.01G021900	328	325	1193	97	413	724	455	351	351	44	117	129	1067	280	127	329	204	145	362	226	281	438	287	1014	672	73	1030
CiPaw.01G022000	246	472	504	77	478	402	166	266	879	192	577	526	613	730	444	590	392	799	565	354	391	257	196	1184	338	421	475
CiPaw.01G022100	0	0	0	0	0	0	0	0	0	0	0	0	0	0	0	0	0	0	0	0	0	0	0	0	0	0	0
CiPaw.01G022200	0	0	0	0	0	0	0	0	0	0	0	0	0	0	0	0	0	0	0	0	0	0	0	0	0	0	0
CiPaw.01G022300	154	257	327	47	230	273	112	220	538	57	156	176	215	193	93	198	131	225	303	186	221	189	131	731	179	87	221
CiPaw.01G022400	9	11	9	3	16	4	7	14	9	0	2	4	18	4	5	1	12	1	8	7	8	9	0	9	15	1	9
CiPaw.01G022500	549	815	846	187	1008	667	423	470	1159	346	751	932	1104	989	717	820	529	1076	1033	693	645	798	503	1626	840	680	837
CiPaw.01G022600	3	5	4	2	5	4	0	4	5	0	1	1	1	8	1	2	2	5	5	1	1	1	2	8	1	2	6
CiPaw.01G022700	6	7	121	2	15	81	8	11	103	2	50	154	37	18	198	64	13	263	17	11	54	14	39	250	19	27	15
CiPaw.01G022800	290	340	538	87	417	376	228	275	655	100	187	378	318	233	234	273	194	411	347	281	318	209	147	850	262	197	336
CiPaw.01G022900	3240	3687	2409	793	5068	2100	2220	2717	3039	931	2495	5806	3631	2976	4163	3094	1794	6223	7387	4049	2473	6007	2905	5493	5562	2997	2216
CiPaw.01G023000	778	1351	1208	305	2087	1022	771	1193	1786	560	1254	1335	1510	1808	949	1420	1161	1324	1235	1033	1007	1069	1154	2492	1103	1064	1305
CiPaw.01G023100	0	0	6	0	0	1	1	0	2	0	2	1	2	0	0	2	0	0	0	0	0	0	2	3	4	0	8
CiPaw.01G023200	586	899	1280	223	1088	1044	473	724	1945	305	831	1142	1252	1339	996	858	600	1326	836	775	938	612	652	2722	839	782	1148
CiPaw.01G023300	26	40	33	1	23	30	16	30	49	7	13	11	18	4	4	17	2	13	21	17	11	35	15	37	26	10	24
CiPaw.01G023400	963	1372	1389	279	1711	1230	845	1109	2296	470	1164	1553	1616	1465	1215	1419	1010	2053	1757	1293	1233	1306	1149	3334	1412	1442	1208
CiPaw.01G023500	3535	5055	3994	1086	7445	3611	2693	3663	7753	2578	6680	6786	7002	8507	5219	7400	4690	7458	7075	4971	4460	5345	4613	10836	5263	5998	4321
CiPaw.01G023600	5432	9159	12492	2121	7834	10401	4019	4867	22560	3911	11376	40713	11062	16666	30276	13303	9873	36957	18478	19852	19698	11500	11862	38745	7404	16761	14227
CiPaw.01G023700	237	398	720	59	439	649	190	288	956	149	234	569	501	500	486	374	340	894	336	340	504	235	203	1373	253	305	645
CiPaw.01G023800	244	379	826	95	375	570	227	281	896	91	157	356	574	369	259	324	202	377	318	199	311	253	118	1011	310	213	556
CiPaw.01G023900	17	28	37	4	23	32	7	34	58	6	34	74	22	49	41	33	29	76	29	20	33	23	22	77	36	21	33
CiPaw.01G024000	1379	2392	764	336	2939	815	1417	2086	773	234	592	2118	1285	793	1566	756	705	2339	2824	2426	1110	2334	1961	2749	2057	1724	656
CiPaw.01G024100	63	107	29	14	160	41	40	80	31	16	51	161	90	79	159	93	40	170	334	211	61	263	153	80	187	219	27
CiPaw.01G024200	716	1354	661	148	1718	367	656	1279	325	235	251	620	877	310	498	605	215	812	1955	1162	309	1452	746	728	1519	836	296
CiPaw.01G024300	0	0	0	0	0	0	0	1	0	0	0	0	0	0	0	0	0	0	1	2	0	0	0	0	0	0	0
CiPaw.01G024400	1653	2742	1569	459	4102	1437	1376	2485	1877	631	1322	3838	2277	1777	2877	1749	1056	3579	5357	4024	1726	4090	2600	3660	3696	2641	1335
CiPaw.01G024500	8	23	35	4	22	46	12	18	50	12	17	58	28	35	33	25	10	50	52	38	36	24	26	54	25	30	38
CiPaw.01G024600	2	1	0	0	0	1	0	4	0	1	0	1	0	0	0	0	0	1	1	0	0	3	2	1	0	0	1
CiPaw.01G024700	25	33	24	5	31	16	30	47	2	6	11	114	56	11	80	8	6	109	125	78	26	129	68	49	118	49	18
CiPaw.01G024800	1732	2450	2177	419	2840	2025	1122	1925	2689	476	1486	3969	2339	2105	3101	1395	1090	3865	4961	3174	2134	3627	1773	5478	3043	1991	2248
CiPaw.01G024900	0	0	2	0	0	0	1	0	0	0	0	0	0	0	0	0	0	3	1	0	0	0	0	0	2	0	1
CiPaw.01G025000	23	39	45	11	54	56	10	36	47	10	32	78	32	51	29	40	19	79	50	49	38	41	35	148	30	39	48
CiPaw.01G025100	2	5	8	2	5	7	1	2	2	0	2	4	0	4	3	3	5	9	4	9	2	6	4	6	4	3	2
CiPaw.01G025200	0	1	1	0	2	7	3	2	0	0	0	13	4	2	7	6	1	36	7	3	6	6	8	3	3	2	3
CiPaw.01G025300	1	1	0	0	6	0	4	5	1	1	0	4	0	1	1	0	0	0	1	2	0	3	0	3	11	1	1
CiPaw.01G025400	0	0	0	0	0	0	0	0	0	0	0	0	0	0	0	0	0	0	0	0	0	0	0	0	0	0	0
CiPaw.01G025500	1267	1844	723	290	2434	430	1285	1732	383	266	445	1750	1240	538	1272	1051	490	1671	4874	3019	575	4054	2038	1268	3491	1683	540
CiPaw.01G025600	1334	1161	799	278	1080	267	1002	837	84	84	79	110	805	71	58	202	127	131	1131	666	225	1169	253	515	1182	199	877
CiPaw.01G025700	13	19	13	0	28	11	12	10	0	2	7	1	33	12	6	11	4	19	37	18	8	45	20	12	95	12	3
CiPaw.01G025800	350	542	1141	112	657	1022	218	580	1313	109	258	689	484	680	370	345	346	485	453	635	1094	264	382	2252	380	356	1433
CiPaw.01G025900	1227	2222	2486	419	2424	2606	822	1646	4843	695	2103	2752	2046	3090	2336	1836	1552	3333	1831	2107	2287	925	1227	6846	1345	2203	2413
CiPaw.01G026000	3931	7531	6910	1530	7836	5115	2544	4006	10587	2582	6170	9181	3456	7068	4928	5879	2899	6201	5178	5989	4270	2582	3627	5635	4109	5244	6536
CiPaw.01G026100	376	1193	610	124	1590	435	282	674	976	294	2159	3911	645	2173	2191	1044	1359	2632	1057	1990	1153	1010	1748	1438	584	1886	1346
CiPaw.01G026200	1248	2884	3325	334	3159	3034	1110	2399	4934	806	3483	11105	2642	4374	7200	2911	3121	10319	2091	3267	5451	1781	3178	10926	1491	3032	4547
CiPaw.01G026300	0	0	0	0	0	0	0	0	0	0	0	0	0	1	0	0	0	0	0	0	0	0	0	0	0	0	0
CiPaw.01G026400	117	490	149	33	490	206	52	430	368	138	2339	3390	370	1683	3836	845	2322	5326	533	1509	1158	618	1992	4223	201	2923	588
CiPaw.01G026500	1211	1785	2164	347	2424	1864	1029	1571	2654	653	1473	2013	2208	2124	1605	1843	1290	2352	2146	1587	1512	1671	1366	4259	1676	1497	2115
CiPaw.01G026600	92	77	221	8	119	165	61	89	124	28	46	101	144	52	69	101	52	98	124	34	139	130	86	211	189	38	257
CiPaw.01G026700	83	115	211	25	206	197	94	155	280	37	101	221	170	115	166	163	137	236	110	95	90	110	94	318	122	65	137
CiPaw.01G026800	22	16	108	5	25	37	4	16	44	3	9	27	109	14	9	21	15	15	39	31	22	38	17	106	48	7	171
CiPaw.01G026900	0	0	0	0	0	0	0	0	0	0	0	0	0	0	0	0	0	0	0	0	0	0	0	0	0	0	0
CiPaw.01G027000	93	181	182	30	286	129	59	106	338	100	235	97	259	367	78	276	179	190	170	123	128	114	59	324	128	136	143
CiPaw.01G027100	0	0	0	0	0	0	0	1	2	0	0	0	0	0	2	0	1	0	0	0	1	0	0	0	0	0	0
CiPaw.01G027200	2	2	3	0	6	3	5	3	3	0	0	2	7	2	1	3	0	7	2	5	3	1	2	10	2	2	5
CiPaw.01G027300	7	7	13	1	12	7	7	8	2	5	6	7	19	12	5	8	6	23	18	17	9	20	16	32	20	4	22
CiPaw.01G027400	4	2	9	1	8	6	5	14	2	0	3	4	11	3	4	6	2	6	5	7	1	14	9	9	2	4	13
CiPaw.01G027500	434	1126	1823	195	845	2102	500	796	4018	264	1325	5247	1004	2298	4095	1256	1641	6726	746	1351	4025	422	1334	9995	475	1446	2950
CiPaw.01G027600	14	37	29	4	16	51	9	39	27	2	25	90	17	99	112	19	81	186	23	45	102	10	69	225	8	93	135
CiPaw.01G027700	352	665	680	100	735	602	277	439	1158	286	618	796	940	897	613	724	452	963	738	509	569	499	390	1469	647	584	711
CiPaw.01G027800	72	106	110	21	107	88	75	91	31	36	46	55	119	48	32	56	62	38	208	64	60	193	78	148	166	60	110
CiPaw.01G027900	1156	1953	2539	377	2549	2419	870	1898	3569	1020	2578	4455	3512	4141	3512	2071	1602	4970	3580	2781	2290	2219	1382	6629	2492	2635	2810
CiPaw.01G028000	3	2	5	3	5	7	2	7	8	2	7	5	13	2	1	6	13	15	15	9	6	8	6	13	10	7	3
CiPaw.01G028100	1440	2219	3190	457	3189	2712	1248	2230	4039	954	2897	3512	3229	3655	2695	2653	2085	4202	2750	2108	2280	2198	1865	6277	2389	2205	2686
CiPaw.01G028200	802	12	6	76	142	6	266	5	11	89	72	8	893	117	4	329	243	16	1018	76	0	1037	134	19	1864	54	6
CiPaw.01G028300	319	479	438	84	666	314	262	310	680	189	454	449	588	539	313	424	236	609	632	415	314	407	319	793	440	439	468
CiPaw.01G028400	4011	6097	4556	1037	9557	3967	3172	4601	5661	1344	3480	5322	3870	4103	3394	3330	1819	5314	6656	4338	3735	5882	3886	7962	6203	3659	3588
CiPaw.01G028500	0	0	0	0	0	0	0	0	0	0	0	0	0	0	0	0	0	0	0	0	2	0	0	0	0	0	0
CiPaw.01G028600	0	3	0	0	0	1	0	0	0	0	0	0	0	0	0	1	0	2	1	0	1	0	0	1	1	3	0
CiPaw.01G028700	49	99	89	22	87	78	40	70	163	40	88	101	107	105	73	88	59	104	113	53	65	59	40	152	74	64	96
CiPaw.01G028800	0	0	0	0	1	0	0	0	0	1	0	0	0	0	1	2	0	6	3	0	0	0	1	9	2	0	0
CiPaw.01G028900	2	5	7	1	5	2	1	5	0	1	4	2	2	16	8	8	3	2	3	2	1	6	4	1	9	12	0
CiPaw.01G029000	925	1540	1243	344	2532	1092	960	1149	1930	733	1926	2328	1997	2331	1656	2073	1343	2468	2216	1323	1000	1575	1407	2385	1647	1799	1221
CiPaw.01G029100	783	990	2727	298	1058	2223	963	866	3929	328	498	1974	1237	920	1271	1187	698	2434	889	471	1871	697	439	4411	817	586	2544
CiPaw.01G029200	3112	4390	5438	979	6189	4898	2767	4225	7827	1601	3934	5714	5514	5421	4518	4911	3307	6946	5412	3888	4848	4341	3712	12108	4436	3726	5502
CiPaw.01G029300	0	0	0	1	0	0	1	0	4	0	0	0	0	2	0	0	0	0	0	1	1	0	0	1	0	0	0
CiPaw.01G029400	721	1840	4213	339	1487	3795	1209	1630	2715	230	374	1063	2374	1070	700	1136	821	915	729	683	2157	842	643	6758	948	218	3940
CiPaw.01G029500	597	909	1123	197	1002	865	513	624	1248	245	565	791	1031	836	581	911	518	966	845	725	768	551	480	2100	721	596	892
CiPaw.01G029600	12706	16466	42679	5365	19946	36243	15871	15398	55390	4420	7774	22951	19640	16020	14016	14526	7204	21052	9836	6831	20935	8873	6381	52292	10388	5677	31333
CiPaw.01G029700	12	16	36	6	18	55	14	25	76	2	12	42	13	10	26	20	7	30	13	9	25	12	4	28	12	6	14
CiPaw.01G029800	128	177	328	42	231	277	103	162	485	80	152	233	250	208	184	189	73	271	195	120	158	150	121	577	139	122	312
CiPaw.01G029900	0	0	0	0	0	0	0	0	0	0	0	0	0	0	0	0	0	0	0	0	0	0	0	0	0	0	0
CiPaw.01G030000	1221	696	603	344	1255	621	942	493	551	230	147	244	1482	285	144	879	410	335	1185	409	346	970	461	1073	1482	247	568
CiPaw.01G030100	57	45	25	16	57	29	30	28	41	17	30	46	68	32	22	31	30	41	73	22	25	88	19	52	74	21	19
CiPaw.01G030200	2444	1988	2945	673	3071	2608	2173	1983	2663	678	1060	2654	3928	1815	1709	3388	1822	3188	2677	1560	2192	2565	2004	5718	2828	987	3215
CiPaw.01G030300	99	195	299	51	120	317	79	146	298	48	73	159	228	185	108	132	101	147	153	117	173	107	39	536	120	69	370
CiPaw.01G030400	751	1081	1824	174	1107	1613	623	969	2029	326	775	1210	1769	1373	1066	974	592	1530	1174	712	964	825	543	2658	1164	632	1709
CiPaw.01G030500	429	857	1796	174	984	1364	430	745	1716	240	476	955	1193	920	677	716	456	999	630	615	1252	426	425	3038	569	422	1880
CiPaw.01G030600	2250	4636	9055	1060	5492	8623	3056	4455	12471	1488	3531	7297	6274	5761	5036	4013	3125	7156	4152	3610	6591	2964	2967	16867	3672	2883	6996
CiPaw.01G030700	0	0	0	0	0	0	0	0	0	0	0	0	0	0	2	0	0	0	1	1	0	0	0	0	0	3	0
CiPaw.01G030800	2	4	6	0	7	9	5	5	7	2	2	8	2	2	4	3	0	4	2	0	2	1	0	5	0	2	8
CiPaw.01G030900	2735	4856	4680	914	6555	4234	2381	4101	7254	1786	5796	10888	5761	7311	7725	5568	4369	11708	8059	6151	4994	6182	5343	11815	5967	5981	4823
CiPaw.01G031000	2	7	0	0	6	2	0	2	2	0	2	3	6	4	8	3	0	4	4	6	1	0	2	4	8	1	7
CiPaw.01G031100	1849	2503	2379	466	3055	2040	1160	2042	2707	579	1292	3184	2369	1823	2188	1662	1260	3813	4046	1858	1692	2964	1215	5560	2679	1375	2045
CiPaw.01G031200	307	337	381	73	474	317	215	290	462	133	180	327	474	314	248	332	191	428	721	237	277	531	151	926	673	187	319
CiPaw.01G031300	1194	1719	1455	301	2036	1303	699	1358	2005	384	800	2173	1409	1301	1513	1001	937	2679	2927	1250	1240	1838	840	3800	1932	873	1325
CiPaw.01G031400	142	273	248	56	330	178	118	231	328	101	227	201	315	395	138	271	214	197	266	200	164	220	175	418	170	190	234
CiPaw.01G031500	698	998	658	227	2419	355	756	1296	299	1295	1787	1389	3181	2458	896	4432	1001	1499	4821	2003	220	4210	3458	343	3883	2929	187
CiPaw.01G031600	186	218	254	42	291	227	145	140	313	69	108	137	280	159	143	206	112	214	308	164	164	208	95	472	238	115	170
CiPaw.01G031700	216	360	702	66	372	403	226	381	340	122	245	557	620	439	516	742	256	751	1290	614	229	1054	655	478	902	539	188
CiPaw.01G031800	9325	4408	3294	2738	5287	4155	7267	6863	7803	2874	6037	1016	9912	5156	2069	6417	4388	4880	5636	1697	1946	6173	2912	16886	5576	6874	2151
CiPaw.01G031900	373	429	681	158	638	840	383	646	711	76	57	112	276	110	77	174	89	116	363	172	368	378	78	857	339	45	179
CiPaw.01G032000	1507	1981	2163	505	2735	2212	1320	1758	3649	658	1651	2234	2170	2145	1619	2383	1600	2470	2560	1659	1863	2030	1557	4401	1861	1695	1900
CiPaw.01G032100	537	532	624	213	1056	626	519	539	661	145	283	451	499	396	298	376	195	370	854	331	351	843	365	797	834	276	463
CiPaw.01G032200	363	549	1218	181	833	1074	424	646	1627	98	320	320	645	290	347	528	256	1276	475	219	396	443	295	1384	559	396	512
CiPaw.01G032300	0	0	0	0	0	0	0	0	0	0	0	0	0	0	0	0	0	0	0	0	0	0	0	0	0	0	0
CiPaw.01G032400	1656	2125	1578	439	3603	1424	1329	1892	2102	652	1415	2189	2085	2032	1553	2051	1141	2364	3307	2036	1291	2622	1910	3287	2480	2251	1290
CiPaw.01G032500	872	1064	779	198	1806	612	673	997	870	311	632	993	1165	906	737	1239	573	1139	1916	1214	521	1398	1057	1281	1278	1118	475
CiPaw.01G032600	95	122	162	31	136	165	72	112	195	36	150	325	194	171	201	147	117	315	220	158	177	160	135	456	106	134	133
CiPaw.01G032700	332	425	457	107	543	349	285	352	497	126	306	743	560	503	438	515	256	775	806	476	391	613	395	817	532	420	330
CiPaw.01G032800	171	211	312	37	228	278	87	237	300	71	186	363	337	246	233	195	128	335	278	281	279	181	177	676	195	158	279
CiPaw.01G032900	3861	4482	7124	1296	6877	6266	3663	4894	7450	1971	3934	5511	5901	5301	4095	5906	3841	6302	4573	2617	4286	3612	2971	11294	4236	2668	5497
CiPaw.01G033000	1709	2540	1937	451	2980	1807	1229	2286	3889	1230	3472	5944	2854	4004	4196	3824	3104	6952	2936	2667	2845	2140	2750	5033	1797	3246	2212
CiPaw.01G033100	0	0	0	0	0	0	0	0	0	0	0	0	0	0	0	0	0	0	0	0	0	0	0	0	0	0	0
CiPaw.01G033200	71	165	175	25	138	150	47	99	231	50	127	162	174	204	154	140	77	192	80	103	115	49	69	306	96	81	87
CiPaw.01G033300	0	0	0	0	0	0	0	0	0	0	0	0	0	0	0	5	1	3	0	0	0	0	0	0	1	0	0
CiPaw.01G033400	1034	2034	2476	273	1933	2128	813	1558	4292	894	2097	2200	1894	2838	1783	1935	1389	2457	1079	888	1550	721	821	3607	964	1146	1621
CiPaw.01G033500	0	0	0	0	0	0	0	0	0	0	3	0	0	0	0	0	0	0	0	0	0	0	0	0	0	0	0
CiPaw.01G033600	2601	4739	3740	949	6317	3571	2316	3999	6739	1906	4364	4874	4512	5961	3674	5372	3731	5827	3665	3409	3712	2237	3300	8727	2934	3684	3033
CiPaw.01G033700	4817	6681	6096	1762	8136	5550	4897	5965	7984	1970	5459	8023	7594	6952	6868	8214	5603	13069	8373	6600	5611	6607	6308	15932	6260	8855	4491
CiPaw.01G033800	1124	1636	1275	392	2574	1155	919	1333	2345	837	2295	2676	2288	2997	2053	2294	1413	3098	2995	1643	1503	2281	1558	3462	1928	2010	1238
CiPaw.01G033900	2859	4013	6309	911	4480	6161	2760	5050	8232	1075	3366	5718	4850	4982	4723	4894	3810	7160	4549	3419	5452	3321	3575	12760	4282	3495	4258
CiPaw.01G034000	82	19	111	11	28	21	29	24	50	11	2	40	180	6	12	15	12	8	59	13	8	79	5	63	155	0	265
CiPaw.01G034100	889	1196	3032	334	1986	2396	1029	1258	4687	442	1394	3975	1472	1961	2779	1715	1275	4763	1374	944	2869	1039	1029	5795	1091	1275	2991
CiPaw.01G034200	770	1154	1847	243	1625	1280	858	1089	2594	461	1087	1440	1236	1497	950	1365	903	1527	842	580	1269	583	554	2730	790	741	1532
CiPaw.01G034300	2870	4154	4443	1001	5597	3773	2435	3165	5332	1696	4484	7220	5743	5670	5654	4535	3302	7599	6217	5374	3859	4637	3915	10341	4612	5016	4513
CiPaw.01G034400	522	633	782	249	1022	761	622	606	1002	245	608	805	945	825	665	1027	557	991	1068	599	679	827	514	1567	815	482	835
CiPaw.01G034500	6920	7024	5852	1721	8314	5722	4876	5006	10703	3368	7089	7751	10913	9212	6741	9419	5936	10235	14285	7847	5485	9287	5827	15739	11460	8035	4735
CiPaw.01G034600	1959	2860	3242	643	3350	2840	1591	2211	5258	1074	2711	3969	2922	3604	3192	3354	2458	4854	2986	2705	2864	1834	2105	7125	2067	2779	2848
CiPaw.01G034700	2537	3821	6378	1055	4370	6204	2088	4637	8115	1060	3871	10804	4248	4712	6477	3949	3179	9362	4999	5363	8565	3455	4480	16811	2989	4087	8383
CiPaw.01G034800	3	2	0	0	1	0	1	0	2	0	2	0	3	0	0	2	0	0	1	0	3	0	1	2	2	1	0
CiPaw.01G034900	2695	3358	3200	968	4836	2932	2233	3029	4593	1076	2371	2716	3656	3311	2209	3172	2011	3290	3556	2255	2080	2767	2074	5789	2765	2393	2938
CiPaw.01G035000	2104	3047	3436	726	3647	3111	1878	2719	5014	1195	2797	4215	4007	3448	3451	4222	2536	5254	4079	2388	3161	2965	1992	8105	3384	2107	3291
CiPaw.01G035100	3052	4869	5705	941	5847	4608	2228	3361	8162	1883	4858	6446	6796	6692	5078	4914	3193	7166	6656	4485	3936	4113	3098	11475	5385	4504	5459
CiPaw.01G035200	388	622	603	109	896	411	295	484	676	214	437	676	632	645	385	574	389	714	654	473	523	507	390	1104	489	413	640
CiPaw.01G035300	1176	1734	2031	445	2629	1813	1069	1916	3185	715	1952	2584	2233	2592	1937	2026	1500	2463	2051	1614	1706	1629	1585	4201	1719	1602	2223
CiPaw.01G035400	0	0	0	0	0	0	0	0	1	0	2	1	0	0	1	0	0	0	0	0	0	0	0	0	0	1	0
CiPaw.01G035500	110	166	97	28	230	84	63	93	179	71	122	104	195	238	47	155	112	89	131	105	55	102	70	176	123	113	123
CiPaw.01G035600	30	21	36	8	19	23	14	30	16	4	7	27	28	12	10	26	15	12	18	9	23	14	10	50	26	9	65
CiPaw.01G035700	4432	4927	1766	1762	6284	1633	4479	3939	3521	3835	9278	8343	8196	9277	5068	11562	6789	9038	11174	5078	6411	9540	6403	15650	11484	7043	5117
CiPaw.01G035800	3	3	40	1	2	6	3	4	1	1	2	0	7	2	0	2	1	0	4	4	3	5	4	29	12	0	55
CiPaw.01G035900	0	0	0	0	0	0	0	0	0	0	0	0	0	0	0	0	0	1	0	0	0	0	0	0	0	0	0
CiPaw.01G036000	81	101	177	23	119	149	62	94	167	27	76	73	111	104	58	80	68	100	115	56	68	95	62	288	94	82	169
CiPaw.01G036100	3010	4976	5396	1010	5965	4834	2893	4645	9294	2098	5272	7581	6852	7471	6075	6592	4323	8983	6657	4275	4943	4401	3500	12648	5535	4713	5530
CiPaw.01G036200	1879	2833	3543	656	3468	3287	1632	2410	5731	965	3020	5693	3349	4204	4511	3590	2837	6484	4046	3047	3846	3267	2552	8812	2804	2706	3591
CiPaw.01G036300	163	309	363	75	352	358	194	213	534	100	368	626	341	462	495	328	259	716	336	365	407	227	221	946	213	311	374
CiPaw.01G036400	0	0	0	0	0	4	0	4	0	0	2	0	2	1	0	0	0	1	1	0	1	2	0	2	0	4	0
CiPaw.01G036500	0	0	0	0	0	0	0	0	0	0	0	0	0	0	0	3	0	0	0	0	0	0	0	0	0	0	0
CiPaw.01G036600	3849	6132	7119	1144	7234	6210	2743	4462	9810	2336	5793	8308	9128	8952	6760	5736	4409	9541	8423	5862	5481	4712	3743	15972	6119	5833	6735
CiPaw.01G036700	317	190	1299	92	278	890	495	208	267	69	12	124	153	43	432	126	17	102	102	30	177	162	5	492	172	10	747
CiPaw.01G036800	76	79	233	13	87	72	57	90	75	17	35	81	203	65	42	57	40	62	94	72	91	107	51	332	123	38	730
CiPaw.01G036900	0	0	0	0	0	0	0	0	0	0	0	0	0	0	0	0	0	0	0	0	0	0	0	0	0	0	0
CiPaw.01G037000	125	844	2053	88	542	2460	291	882	2310	51	308	1393	542	861	1156	352	542	1514	214	638	1979	145	297	5264	131	317	981
CiPaw.01G037100	5801	9248	8905	1945	13899	7908	4919	8252	13066	3512	9914	12030	12169	13205	10035	9172	7004	13258	12681	10215	8495	8830	8089	23832	8329	9698	8407
CiPaw.01G037200	756	1548	3791	315	1459	3458	861	1445	5673	592	2052	4067	1928	2503	3155	2173	1895	4756	1707	1509	4409	1110	1504	10618	1122	1819	3165
CiPaw.01G037300	0	2	0	0	0	0	0	0	0	0	0	0	0	0	0	0	0	0	1	3	0	0	0	1	0	0	0
CiPaw.01G037400	18	28	122	14	46	98	12	40	249	8	23	91	28	42	94	22	23	164	27	14	85	13	13	134	20	23	39
CiPaw.01G037500	2280	3834	3657	704	4027	3576	1370	2523	5839	1392	3807	4759	4864	5074	4439	4100	2484	6986	4857	3359	3157	2961	1958	8965	3538	4216	3121
CiPaw.01G037600	3	10	10	1	3	10	5	1	7	2	3	2	7	5	3	13	5	2	8	2	0	6	0	11	7	1	1
CiPaw.01G037700	126	103	169	43	188	104	56	81	183	39	108	201	139	142	122	175	97	175	337	117	78	299	81	193	233	112	141
CiPaw.01G037800	1099	1290	1398	290	1598	1444	848	1003	2206	481	1257	1975	1712	1630	1621	1672	1191	2541	1966	1547	1422	1439	1113	3292	1447	1333	1565
CiPaw.01G037900	0	0	0	0	0	0	0	0	0	0	0	0	0	0	0	0	0	0	0	0	0	0	0	0	0	0	0
CiPaw.01G038000	1175	2198	2908	342	2668	2765	1110	1845	3852	783	2022	2910	3145	3359	2295	1980	1606	3199	2594	2377	2482	1974	1707	6709	2348	2063	2455
CiPaw.01G038100	81	74	78	35	202	74	52	88	144	32	81	95	118	139	70	127	79	102	120	31	61	82	58	102	56	65	90
CiPaw.01G038200	338	411	548	106	534	491	238	306	795	148	338	494	483	522	389	443	267	544	471	366	413	336	279	1068	393	395	461
CiPaw.01G038300	740	1019	1363	246	1295	1150	565	771	2302	402	950	1581	1513	1606	1337	1036	768	1869	1095	1127	1169	609	761	3298	871	1109	1335
CiPaw.01G038400	2	0	2	0	0	1	0	1	0	0	1	1	1	0	0	2	4	0	2	0	1	1	0	6	0	0	1
CiPaw.01G038500	0	3	7	0	1	4	0	3	5	0	9	4	7	4	6	9	2	32	3	1	1	2	0	9	3	4	5
CiPaw.01G038600	0	0	0	0	1	0	0	0	1	0	2	5	2	2	7	2	0	11	4	0	6	2	1	2	0	1	2
CiPaw.01G038700	65	57	70	17	47	77	18	33	81	15	76	250	44	89	159	178	116	1595	54	42	124	38	22	175	40	58	97
CiPaw.01G038800	0	2	6	1	0	1	0	0	1	0	1	1	5	4	1	0	6	5	6	7	2	0	1	9	6	2	2
CiPaw.01G038900	1	9	15	0	8	16	4	4	17	1	18	42	12	16	32	25	8	64	8	9	21	8	1	21	1	12	25
CiPaw.01G039000	0	0	0	0	0	6	0	1	5	0	0	2	1	3	0	3	0	12	0	3	0	2	0	3	1	0	1
CiPaw.01G039100	0	0	3	0	2	2	0	0	1	0	1	4	0	0	5	0	0	7	0	2	2	0	1	6	0	1	6
CiPaw.01G039200	81	296	435	29	319	404	48	116	582	137	544	1132	342	583	1039	276	214	1186	270	265	459	171	134	909	173	240	592
CiPaw.01G039300	42	116	194	20	141	160	38	58	244	47	228	518	131	275	447	155	76	600	136	123	186	66	61	446	66	119	306
CiPaw.01G039400	121	255	461	45	215	361	107	136	553	66	162	252	262	198	182	218	103	287	224	148	195	169	93	541	213	148	374
CiPaw.01G039500	66	121	156	19	165	134	56	81	318	43	104	126	191	163	112	144	91	178	137	68	100	74	60	302	80	91	95
CiPaw.01G039600	197	421	519	82	487	371	194	271	616	109	234	318	426	409	221	398	189	406	327	231	319	235	209	924	265	208	521
CiPaw.01G039700	4	11	59	8	7	19	8	24	20	0	7	4	19	10	1	5	10	8	8	5	18	6	5	50	9	6	62
CiPaw.01G039800	46	97	81	22	106	104	53	57	167	10	55	143	95	45	98	98	48	116	89	57	111	81	64	160	83	28	56
CiPaw.01G039900	0	0	0	0	0	0	0	0	0	0	0	0	0	0	0	0	0	0	0	0	0	0	0	0	0	0	0
CiPaw.01G040000	46	17	91	8	45	57	62	32	21	4	13	9	77	36	10	39	15	38	64	39	20	42	32	127	63	23	80
CiPaw.01G040100	686	800	1350	157	1039	990	558	809	1041	140	422	611	1409	709	516	787	536	954	1028	689	634	832	534	2191	1103	479	1238
CiPaw.01G040200	587	342	368	163	698	236	453	390	200	188	331	281	984	427	204	853	310	467	1541	346	180	1316	487	599	1319	352	351
CiPaw.01G040300	211	294	426	41	355	288	126	299	342	89	305	663	405	379	676	461	330	1429	377	329	396	309	481	1041	270	523	615
CiPaw.01G040400	3	0	1	0	1	0	0	0	0	0	0	0	1	0	0	0	0	0	0	0	0	0	1	2	1	0	4
CiPaw.01G040500	367	651	755	153	917	619	368	669	1243	280	735	913	962	1040	651	882	571	960	927	764	636	699	605	1675	667	713	735
CiPaw.01G040600	22	57	88	8	70	42	48	55	31	5	26	16	51	18	6	40	85	3	32	53	115	71	40	115	38	13	161
CiPaw.01G040700	504	1164	1743	237	1195	1615	518	999	2668	373	1081	2361	1346	1386	2115	1141	842	2921	1338	1522	2158	755	1027	5972	720	1110	1557
CiPaw.01G040800	1534	2146	2654	392	3191	1414	1213	1899	1204	808	1119	914	3181	2030	741	2729	783	1147	3385	3288	765	2794	2803	2172	3178	3000	788
CiPaw.01G040900	93	211	207	29	229	110	97	157	159	64	101	123	302	229	96	247	76	193	298	228	79	214	247	272	236	216	79
CiPaw.01G041000	506	636	597	121	807	500	342	487	738	235	411	499	770	623	377	639	305	603	1170	769	435	764	552	1143	762	679	388
CiPaw.01G041100	0	0	0	0	0	0	0	0	0	0	0	0	0	0	0	0	0	0	0	0	0	0	0	0	0	0	0
CiPaw.01G041200	1	0	0	3	0	0	0	4	0	0	0	0	1	0	0	0	0	0	1	0	2	3	0	0	0	0	0
CiPaw.01G041300	0	0	4	0	0	0	0	1	1	0	2	0	0	1	0	1	2	0	0	0	2	0	0	1	0	2	0
CiPaw.01G041400	126	227	254	40	279	222	97	159	366	75	186	247	356	277	195	197	145	249	300	185	163	190	94	503	224	159	177
CiPaw.01G041500	3635	5074	4261	779	7179	2464	2762	3976	2474	1611	2120	2794	6068	3211	2126	5218	1496	3364	8958	7908	1800	7091	5959	4770	7489	6655	1739
CiPaw.01G041600	46	50	46	6	54	26	26	36	50	16	33	38	50	34	20	41	10	43	52	48	26	57	45	90	56	46	34
CiPaw.01G041700	8	32	17	12	43	18	7	9	54	6	32	22	51	37	42	26	19	36	43	15	33	7	12	61	36	30	32
CiPaw.01G041800	75	139	145	42	178	107	57	123	189	73	195	675	185	293	494	245	161	853	322	451	237	216	242	515	160	428	214
CiPaw.01G041900	367	527	550	97	632	406	274	395	499	180	256	442	697	459	325	513	249	521	866	691	360	636	504	1012	660	558	268
CiPaw.01G042000	92	84	117	14	165	60	39	54	141	33	69	88	69	88	66	58	22	90	81	74	68	69	54	127	75	47	63
CiPaw.01G042100	0	2	4	0	6	4	0	3	5	3	2	7	5	8	0	1	2	4	5	4	5	1	3	14	1	5	3
CiPaw.01G042200	0	0	0	2	1	0	0	0	0	0	0	0	0	0	1	0	0	0	0	0	0	0	2	0	0	0	0
CiPaw.01G042300	44	107	68	21	98	72	58	65	135	26	61	101	87	76	72	58	39	81	125	63	59	50	51	147	69	71	51
CiPaw.01G042400	774	1021	785	202	1463	668	599	814	782	313	520	777	1304	933	678	912	413	1045	1723	1397	569	1233	1061	1630	1392	1377	476
CiPaw.01G042500	0	0	0	0	0	0	0	1	0	0	0	0	0	0	1	0	0	0	0	0	0	0	0	0	0	0	0
CiPaw.01G042600	117	223	155	35	238	180	59	136	250	53	78	135	205	175	151	141	106	179	238	159	85	129	93	392	179	97	120
CiPaw.01G042700	87	102	121	23	93	82	51	68	149	41	80	83	150	139	109	101	66	140	158	115	57	80	49	259	96	77	98
CiPaw.01G042800	0	0	0	0	0	0	0	0	0	0	0	0	0	0	0	0	0	0	1	0	0	1	1	0	0	0	0
CiPaw.01G042900	213	389	557	88	450	475	179	326	870	101	317	462	344	429	343	307	201	451	348	255	401	194	186	951	262	271	282
CiPaw.01G043000	1067	1768	1490	296	2309	1335	886	1374	1372	509	962	1252	2273	1603	1129	1294	780	1573	1868	1784	1057	1466	1482	3170	1829	1715	914
CiPaw.01G043100	2594	2650	1483	723	4013	1394	2095	2562	2471	998	2204	2176	3942	3149	1748	3254	1854	2530	5658	2639	1406	4624	2625	3810	4421	2749	1279
CiPaw.01G043200	809	1238	1952	278	1326	1636	812	1276	1481	306	624	805	1869	1293	673	1256	872	1080	1304	986	1068	1105	845	3169	1522	626	1815
CiPaw.01G043300	282	279	287	74	227	277	239	201	233	39	79	63	493	156	62	246	112	88	399	224	158	407	140	329	415	44	207
CiPaw.01G043400	6	17	18	7	21	11	5	13	21	10	25	21	23	25	28	16	7	22	22	31	14	18	10	42	14	23	26
CiPaw.01G043500	17	25	18	9	28	21	3	9	22	2	12	11	25	9	15	21	21	19	34	15	10	21	12	32	13	11	7
CiPaw.01G043600	6	8	5	0	12	12	1	6	10	3	4	8	6	3	10	3	8	13	12	5	6	8	4	29	11	11	10
CiPaw.01G043700	813	1147	1075	292	1649	840	732	793	1994	404	1193	1775	1388	1604	1198	1483	942	2002	1853	1312	1028	1295	882	2499	1155	1417	1153
CiPaw.01G043800	1319	1430	1834	464	2411	1577	1247	1465	2931	671	1266	1551	2285	1952	1084	1990	1073	1733	2036	1038	1098	1541	894	2771	1458	1005	1485
CiPaw.01G043900	11	17	16	0	20	13	7	9	30	5	31	16	19	36	6	14	14	10	15	13	16	22	5	16	15	10	7
CiPaw.01G044000	1041	2109	2138	381	2259	1661	895	1337	4704	852	2572	3805	1906	3237	2110	2417	1261	2858	2030	1775	2010	1232	1347	3485	1146	1771	2158
CiPaw.01G044100	17	25	38	4	20	40	12	28	86	3	40	40	21	35	19	40	21	36	33	11	22	7	13	36	17	14	25
CiPaw.01G044200	562	949	2320	228	870	2217	480	836	2963	275	364	969	1651	765	631	548	471	860	980	603	1538	585	334	4413	723	276	1339
CiPaw.01G044300	212	381	396	70	619	272	189	263	373	146	394	506	447	503	338	384	252	514	488	243	231	358	223	484	427	320	422
CiPaw.01G044400	208	459	1516	54	319	1859	251	598	906	49	72	163	386	444	154	210	261	161	269	382	559	182	109	1599	187	52	1385
CiPaw.01G044500	4	2	3	0	5	9	2	5	4	0	1	1	3	1	3	0	0	0	3	2	1	1	3	14	3	3	12
CiPaw.01G044600	499	1087	1621	181	1142	1332	404	941	1776	353	1002	1566	1779	1652	1248	1069	779	1963	1419	1132	1016	773	569	3017	1185	977	1358
CiPaw.01G044700	6	11	27	2	15	9	10	13	2	0	3	7	8	6	6	1	3	12	2	12	8	13	9	27	9	8	21
CiPaw.01G044800	0	1	0	0	1	2	0	0	1	0	0	0	2	0	0	1	0	0	2	1	0	1	1	2	0	0	0
CiPaw.01G044900	0	0	0	0	0	0	0	0	0	0	0	0	0	0	0	0	0	0	0	0	0	0	0	0	0	0	0
CiPaw.01G045000	59	104	140	22	126	108	56	83	129	23	53	135	120	106	104	67	67	147	157	128	106	103	80	269	100	91	86
CiPaw.01G045100	145	178	45	23	268	22	71	161	34	31	38	55	96	36	20	101	10	41	243	299	27	205	194	36	224	177	19
CiPaw.01G045200	0	5	11	1	5	2	3	5	1	1	0	0	4	2	6	0	1	8	5	5	0	3	2	6	8	0	11
CiPaw.01G045300	0	0	0	0	0	0	0	0	0	0	0	0	0	0	0	0	0	0	0	0	0	0	0	0	0	0	0
CiPaw.01G045400	10	15	14	0	6	7	11	16	4	6	13	0	40	13	2	26	5	5	31	26	0	20	14	2	34	13	4
CiPaw.01G045500	20	28	42	8	50	27	19	31	45	7	13	32	39	37	29	36	19	20	41	35	20	42	18	76	35	29	21
CiPaw.01G045600	754	756	132	159	1174	67	450	724	81	86	140	142	363	115	108	285	56	167	1100	816	96	824	691	176	845	682	92
CiPaw.01G045700	90	47	94	20	79	52	83	71	36	27	24	47	64	40	13	69	33	23	71	59	57	67	62	111	103	27	65
CiPaw.01G045800	2	4	14	0	4	4	2	4	6	0	0	1	6	0	2	0	1	1	0	8	4	6	8	7	8	1	36
CiPaw.01G045900	4	1	6	3	6	5	1	2	9	0	10	0	1	1	0	10	2	2	1	2	1	4	0	1	1	2	3
CiPaw.01G046000	110	192	266	89	402	326	172	275	490	65	221	327	224	198	261	296	263	347	267	158	192	163	218	350	210	100	143
CiPaw.01G046100	18	26	37	5	44	50	22	36	64	3	29	65	26	30	37	18	27	53	19	32	33	14	41	73	14	18	12
CiPaw.01G046200	17	17	22	1	20	16	14	35	13	2	17	27	26	22	39	9	38	53	10	32	10	17	56	65	21	16	26
CiPaw.01G046300	21	29	33	8	56	26	12	43	51	9	36	54	29	39	56	38	73	79	23	38	45	9	85	108	32	37	40
CiPaw.01G046400	7	7	38	4	25	39	17	32	36	5	28	56	26	27	47	29	43	62	21	12	23	16	71	48	21	16	22
CiPaw.01G046500	11	46	51	12	46	39	25	55	108	10	18	82	40	51	106	51	60	70	37	34	42	25	53	107	39	25	18
CiPaw.01G046600	19	42	76	17	81	75	31	40	55	17	59	213	45	35	110	39	45	173	30	86	140	31	86	248	27	82	150
CiPaw.01G046700	5	3	41	0	5	5	3	2	2	0	0	0	14	1	5	8	1	4	8	4	5	3	2	25	19	0	99
CiPaw.01G046800	477	627	749	114	723	663	330	420	1156	210	466	696	787	671	556	575	433	774	557	444	544	427	385	1395	549	487	706
CiPaw.01G046900	1765	3675	3717	637	4445	3088	1590	2879	5756	1330	3599	4397	4543	4862	3459	3681	2436	5004	3986	3133	2899	2564	2216	7452	2763	3253	3167
CiPaw.01G047000	9566	11637	18641	3304	22767	11613	10656	15230	10747	5339	6350	3725	15524	10234	2364	19628	5186	3452	15490	11286	3653	15864	17733	7898	17150	11037	4928
CiPaw.01G047100	10987	14768	11734	3425	18864	10341	10408	13207	19586	5816	14209	19085	18644	18042	18276	22311	15430	31955	18613	15850	14169	13811	16821	39567	13624	22879	10240
CiPaw.01G047200	6	23	93	1	34	32	19	20	51	4	26	24	37	25	28	23	10	44	24	15	29	18	6	121	10	25	185
CiPaw.01G047300	90	150	553	32	181	292	83	197	255	25	67	211	191	121	106	117	106	268	102	129	214	117	58	654	141	76	737
CiPaw.01G047400	40	26	53	17	41	27	34	27	27	19	14	0	61	9	2	24	8	2	46	28	4	39	4	33	44	1	45
CiPaw.01G047500	146	138	330	17	209	193	81	102	318	43	73	181	180	123	122	182	92	183	115	113	147	119	167	335	196	87	602
CiPaw.01G047600	987	1427	1555	313	2126	1374	896	1214	2347	532	1502	1995	1692	1841	1466	1845	1318	2466	1781	1215	1412	1529	1226	3245	1457	1495	1525
CiPaw.01G047700	1750	1853	501	410	4149	301	1006	1023	819	1246	3999	5392	3555	3760	3407	4314	1933	5266	14072	3459	811	9407	2881	1335	7091	3905	705
CiPaw.01G047800	1300	2323	1567	402	2931	1368	1076	1545	3055	799	3002	4179	2208	3652	3285	2710	2055	4859	2959	2658	2409	2029	2348	4962	1789	3208	1808
CiPaw.01G047900	750	909	1085	190	1219	1018	680	792	1847	280	845	1174	1154	1142	933	969	828	1489	933	747	1003	725	817	2388	825	859	1047
CiPaw.01G048000	0	0	0	0	0	0	0	0	0	0	0	0	0	0	0	0	0	0	0	0	0	0	0	0	0	0	0
CiPaw.01G048100	1168	1238	2165	619	2153	1700	1437	1491	1261	644	413	511	2200	501	312	1388	366	403	2520	1162	601	2080	1048	1741	2501	850	1260
CiPaw.01G048200	0	0	0	0	0	0	0	0	0	0	0	0	0	0	0	0	0	0	0	5	0	0	0	1	0	0	0
CiPaw.01G048300	355	644	2097	149	537	2121	401	435	3605	212	159	1460	467	276	342	496	196	798	235	179	1444	177	109	2682	301	64	1713
CiPaw.01G048400	31	18	38	6	27	16	16	22	46	16	27	29	39	34	14	25	21	36	51	16	30	61	4	57	54	17	35
CiPaw.01G048500	2735	3263	3217	1046	3553	2801	2128	2064	6701	2111	3751	2732	6395	5777	1912	5669	2807	2545	6036	2329	1734	3181	1609	5098	4229	2799	2111
CiPaw.01G048600	2023	3287	3074	959	5376	3147	2395	3160	6449	1520	3988	5386	3720	5288	3274	6687	4043	4866	3628	2569	4792	2632	2538	7743	2433	3009	2991
CiPaw.01G048700	0	0	0	0	0	0	0	0	0	0	0	0	0	0	0	0	0	0	0	0	0	0	0	0	0	0	0
CiPaw.01G048800	1	4	8	3	8	9	0	4	4	0	6	2	2	3	0	4	4	2	0	6	4	0	0	11	1	1	4
CiPaw.01G048900	26	63	120	7	45	63	19	50	72	19	25	62	64	41	58	42	37	90	76	40	57	36	22	213	52	58	134
CiPaw.01G049000	16	25	57	4	32	31	17	18	57	1	19	29	36	33	33	32	14	27	26	41	23	16	8	66	23	20	37
CiPaw.01G049100	0	0	0	0	0	0	0	0	0	0	0	0	0	0	0	0	0	0	0	0	0	0	0	0	0	0	0
CiPaw.01G049200	0	0	0	1	0	0	0	0	0	0	0	0	1	0	0	0	0	3	0	0	0	0	0	0	0	0	0
CiPaw.01G049300	167	240	412	67	286	284	123	198	346	78	149	229	353	234	156	243	134	219	270	192	216	235	149	559	247	161	329
CiPaw.01G049400	334	408	175	86	552	174	257	308	358	194	544	471	559	522	421	747	403	757	734	411	194	480	380	445	462	360	162
CiPaw.01G049500	28	67	259	8	52	78	37	52	72	12	31	34	78	30	25	35	16	49	63	34	64	48	33	198	78	19	462
CiPaw.01G049600	1557	1943	2039	499	2980	1735	1109	1565	3239	666	1879	2833	1978	2206	1823	2139	1428	3282	2951	1632	1703	2331	1531	3857	1956	1793	1820
CiPaw.01G049700	932	1176	1388	237	1770	1116	673	982	1674	406	986	1104	1360	1366	891	1158	822	1326	1281	1019	952	985	880	2571	1034	897	1412
CiPaw.01G049800	3	1	6	2	4	3	1	9	0	0	4	0	4	2	0	13	5	14	6	7	0	2	1	7	11	2	0
CiPaw.01G049900	0	0	0	0	1	0	0	0	0	0	0	0	0	0	0	0	0	0	0	0	0	0	0	0	0	0	0
CiPaw.01G050000	0	0	0	0	1	0	0	1	0	0	1	0	0	0	0	0	0	0	0	0	0	0	1	0	0	0	0
CiPaw.01G050100	1722	1696	1868	441	3273	1356	1388	1591	2966	930	1777	1903	2638	2266	1328	2364	1400	2031	2610	1613	1204	1884	1446	2987	2632	1942	1548
CiPaw.01G050200	1036	1509	4992	625	1284	4082	1333	1158	7616	248	75	1123	1208	405	221	744	141	881	999	234	446	755	129	1676	945	83	1357
CiPaw.01G050300	336	536	625	93	566	424	252	474	370	99	336	817	715	432	624	440	317	862	647	679	400	677	658	1117	697	578	564
CiPaw.01G050400	303	483	584	110	653	504	240	399	828	179	420	530	534	517	430	506	351	588	469	382	402	445	370	1027	405	380	529
CiPaw.01G050500	0	0	0	0	0	0	0	0	0	0	0	0	0	0	0	0	0	0	0	0	0	0	0	0	0	0	0
CiPaw.01G050600	0	0	0	1	0	0	0	0	0	0	0	1	0	0	0	0	0	0	2	0	1	0	0	0	0	1	0
CiPaw.01G050700	130	195	247	89	345	405	180	226	375	48	51	42	285	74	23	117	41	38	341	112	82	226	67	130	244	17	92
CiPaw.01G050800	490	483	282	123	755	263	300	366	410	148	508	721	661	624	528	492	336	797	1670	611	226	1281	409	610	1098	514	294
CiPaw.01G050900	905	788	1444	428	887	1367	662	485	1782	490	378	1336	1091	522	309	812	336	695	1583	523	419	828	256	1387	1116	275	904
CiPaw.01G051000	137	158	272	48	169	249	118	161	190	44	55	136	196	122	118	112	89	163	289	179	157	175	126	658	253	102	239
CiPaw.01G051100	870	1755	3694	493	1503	4336	1007	2066	8207	558	1114	2293	1509	1715	1907	1499	1325	2256	1217	990	2971	636	967	6959	868	1013	2878
CiPaw.01G051200	26	70	131	8	90	103	13	53	194	21	29	93	81	78	45	68	25	105	58	40	74	23	26	159	73	39	129
CiPaw.01G051300	141	176	418	26	157	351	120	133	272	26	79	132	270	125	117	124	88	219	154	135	171	130	76	543	182	98	375
CiPaw.01G051400	0	0	0	0	4	0	0	1	0	0	0	0	0	0	0	0	0	2	5	0	0	0	0	1	0	0	0
CiPaw.01G051500	156	257	345	61	305	371	164	164	349	42	154	228	374	240	340	247	173	399	215	270	192	185	136	545	266	172	233
CiPaw.01G051600	1151	1628	1773	313	1883	1470	797	1204	2230	487	1184	1835	1804	1777	1362	1435	997	2142	1948	1516	1332	1453	1226	3491	1537	1261	1864
CiPaw.01G051700	13218	16953	18395	4778	28043	18449	11091	18000	28935	7135	18338	29849	20395	23624	22829	23680	17157	33061	24109	19023	19558	19646	18267	43400	17814	20015	19921
CiPaw.01G051800	0	0	0	0	0	0	0	0	0	0	0	0	0	2	0	0	0	0	0	0	0	0	0	0	0	0	0
CiPaw.01G051900	0	18	0	0	0	0	0	8	1	0	0	0	1	44	0	0	4	0	0	0	0	0	66	1	0	0	0
CiPaw.01G052000	10	239	4	43	69	0	1	25	0	0	10	0	37	720	0	2	33	11	2	0	4	4	43	0	7	0	4
CiPaw.01G052100	1527	1761	1033	341	1958	764	970	985	1180	413	693	817	1615	907	625	1291	547	1137	2262	1227	721	1648	786	2134	1770	1085	838
CiPaw.01G052200	423	759	1162	152	948	773	394	505	1491	305	684	1056	1083	1010	802	690	453	1104	720	661	664	495	318	1890	684	639	943
CiPaw.01G052300	0	0	0	0	0	0	0	0	0	0	0	0	0	0	0	0	0	0	0	0	0	0	0	0	0	0	0
CiPaw.01G052400	10	14	40	8	15	31	4	9	92	5	14	76	27	29	68	10	16	87	10	7	59	7	13	113	23	13	68
CiPaw.01G052500	324	700	590	113	471	645	187	355	927	206	837	3195	736	941	2423	609	616	3678	1100	1315	1138	585	705	2583	404	1176	685
CiPaw.01G052600	151	355	353	35	293	346	84	209	469	91	351	1137	323	435	1050	286	299	1525	549	550	488	270	269	1260	191	438	331
CiPaw.01G052700	99	229	145	41	155	152	66	115	251	72	212	748	201	228	490	182	155	695	258	354	269	134	185	657	77	320	134
CiPaw.01G052800	5	9	21	7	11	13	11	12	11	1	4	5	27	6	4	2	4	4	9	8	13	4	6	17	7	0	12
CiPaw.01G052900	631	1892	2693	212	1960	2691	427	1466	4477	380	1765	2691	1536	2491	2529	1148	1323	3768	1419	1733	2607	887	1118	7726	905	1636	2096
CiPaw.01G053000	0	0	0	0	0	0	0	0	0	0	0	0	0	0	0	0	0	0	0	0	0	1	0	1	0	0	0
CiPaw.01G053100	0	0	0	0	0	0	0	0	0	0	0	0	0	0	0	0	0	0	0	0	0	0	0	0	0	0	0
CiPaw.01G053200	0	0	0	0	0	0	0	0	0	0	0	0	0	0	0	0	0	0	0	0	0	0	0	0	0	0	0
CiPaw.01G053300	123	225	194	44	182	181	55	107	272	92	182	560	185	242	438	166	128	548	280	374	293	155	196	719	71	333	151
CiPaw.01G053400	186	362	642	68	388	526	167	289	814	84	232	450	437	453	391	344	230	557	321	343	349	207	199	1058	249	238	568
CiPaw.01G053500	0	0	0	0	0	0	0	0	0	0	0	0	0	0	0	0	0	0	0	0	0	0	0	0	0	0	0
CiPaw.01G053600	299	437	976	153	444	716	334	303	1108	133	248	439	648	521	337	385	230	529	357	291	409	313	173	1133	353	226	717
CiPaw.01G053700	331	648	763	97	678	724	217	481	1492	212	717	1407	669	1051	945	754	608	1566	780	640	849	590	368	1934	468	631	611
CiPaw.01G053800	291	394	761	94	461	618	251	446	716	60	132	231	518	236	203	290	197	310	246	218	444	232	196	1164	301	152	740
CiPaw.01G053900	1	0	0	0	0	1	0	0	0	0	0	0	0	0	0	1	0	0	0	0	0	0	0	1	0	0	0
CiPaw.01G054000	968	1334	1356	295	1637	1162	816	958	1989	437	1058	1357	1551	1459	1138	1374	821	1728	1702	959	1026	1205	863	2885	1309	1063	1559
CiPaw.01G054100	822	1224	3272	360	2160	2817	1014	1565	4014	617	1232	2668	1925	1641	1448	1682	932	2632	1465	792	2124	1389	1029	4812	1541	758	3552
CiPaw.01G054200	5907	8754	6309	1397	12250	5774	4017	6932	13041	3578	11110	12446	10069	12296	10735	10663	8611	16028	12971	9815	7475	9262	10903	17994	9238	10760	6310
CiPaw.01G054300	854	1379	2737	290	1783	2544	899	1467	3667	367	834	1485	1564	1264	1052	1245	863	1802	1215	839	1632	874	708	4911	972	684	1945
CiPaw.01G054400	0	0	0	0	0	0	0	1	0	0	0	0	0	0	0	0	1	0	0	1	0	0	0	0	0	0	0
CiPaw.01G054500	96	101	220	39	136	121	89	133	162	21	70	177	243	116	111	167	123	220	203	196	111	155	109	346	188	100	210
CiPaw.01G054600	571	1032	714	185	1577	658	493	802	1617	434	1066	788	1121	1357	522	1162	741	867	1314	542	543	999	657	1162	1015	834	611
CiPaw.01G054700	0	0	0	0	0	0	0	0	0	0	0	0	0	0	0	0	0	1	0	0	0	0	0	4	0	0	0
CiPaw.01G054800	1762	4051	3783	699	5675	3058	1777	4060	7074	2032	5866	5431	5385	7434	4133	4842	4070	6649	3981	3761	3049	2580	3792	7663	3096	5400	2717
CiPaw.01G054900	271	415	789	83	299	584	263	344	438	63	114	489	548	238	334	211	224	559	336	397	455	249	146	1510	323	168	970
CiPaw.01G055000	2226	2921	4297	881	4211	3889	2287	2965	4909	945	2179	4069	3890	3100	2865	3031	1945	4259	3344	2310	3088	2885	2179	7597	3204	2018	3914
CiPaw.01G055100	3798	6605	8816	1554	8892	8739	4974	6310	11468	2120	4927	8519	9300	7594	5582	7076	4696	7577	5354	4077	6825	4831	4247	16044	6752	3490	8004
CiPaw.01G055200	2759	3726	3030	730	5372	2895	1996	3192	4458	1240	3316	4177	3989	3993	3410	3723	2658	4940	5186	3413	2782	4162	3276	7198	4130	3283	2562
CiPaw.01G055300	616	670	819	197	1014	653	468	601	1225	265	708	1120	912	892	931	803	582	1366	1218	697	868	848	598	1837	855	703	928
CiPaw.01G055400	206	313	91	66	561	62	225	525	56	207	316	352	754	442	221	1252	198	344	1014	629	56	1078	1008	38	968	914	23
CiPaw.01G055500	316	626	566	128	1104	256	577	934	150	784	906	411	2629	1417	303	4317	583	477	1914	1217	80	1995	2182	93	2119	2073	27
CiPaw.01G055600	305	403	93	75	803	58	397	734	53	364	358	804	1147	664	500	1963	307	802	1681	959	93	1698	1285	92	1368	1510	32
CiPaw.01G055700	38	127	57	14	216	31	92	125	33	107	129	75	419	195	45	798	116	62	336	193	19	397	470	28	439	327	11
CiPaw.01G055800	330	235	97	100	955	84	288	286	157	183	686	3752	746	872	1943	830	546	2444	2135	1321	482	1914	1066	430	1390	1416	220
CiPaw.01G055900	1	4	32	0	6	15	2	12	3	1	3	1	6	1	0	0	0	2	1	3	1	5	1	17	3	1	41
CiPaw.01G056000	5	23	28	3	16	21	6	4	19	5	10	4	27	8	6	22	4	20	17	18	12	14	9	11	39	2	24
CiPaw.01G056100	2642	4046	4286	936	6799	4412	2613	4126	6611	1657	4723	7026	5051	5676	5263	4798	3727	7797	5120	4152	4257	4146	3870	10275	3874	4070	3610
CiPaw.01G056200	464	515	929	108	670	733	423	475	867	140	378	569	773	571	415	417	396	553	587	353	402	468	334	1340	623	331	759
CiPaw.01G056300	194	223	353	51	376	295	154	211	495	90	262	318	363	359	203	290	188	335	304	194	253	198	203	704	255	176	309
CiPaw.01G056400	4476	6418	8781	1417	8077	7292	3679	4804	10707	2072	5226	8816	8050	7652	6623	5687	3698	9483	8280	6029	5913	5736	4230	16849	6768	4762	8357
CiPaw.01G056500	0	0	0	0	0	0	0	0	0	0	0	0	0	0	0	0	0	0	0	0	0	0	0	0	0	0	0
CiPaw.01G056600	311	380	567	94	509	529	248	220	964	169	362	926	410	545	577	457	242	1112	357	250	574	268	201	1468	312	275	734
CiPaw.01G056700	5	6	3	0	10	16	5	2	8	2	1	16	30	16	6	1	0	2	2	0	3	0	0	0	6	2	7
CiPaw.01G056800	1	0	2	0	0	0	1	0	1	0	2	2	0	0	0	4	0	2	2	0	0	0	0	1	0	1	1
CiPaw.01G056900	0	0	1	0	0	1	0	0	0	0	0	0	1	0	0	1	1	0	1	1	0	4	0	0	4	2	1
CiPaw.01G057000	6	9	11	4	9	2	0	2	7	5	1	2	13	9	6	14	6	8	6	5	3	7	0	11	13	0	14
CiPaw.01G057100	1018	712	83	264	1675	54	693	519	136	372	849	1576	1384	862	1052	1467	619	1678	6619	1480	287	5032	1085	649	3540	1378	141
CiPaw.01G057200	0	0	2	0	0	0	2	0	1	0	1	0	0	0	0	1	5	4	0	0	0	0	0	3	0	0	0
CiPaw.01G057300	0	0	0	0	0	0	0	0	0	0	0	0	0	0	0	0	0	0	0	0	0	0	0	0	0	0	0
CiPaw.01G057400	0	4	3	3	6	1	1	3	6	7	5	3	4	5	2	4	7	9	6	6	4	4	1	2	3	1	4
CiPaw.01G057500	210	320	743	78	368	754	246	326	1340	88	198	719	377	354	450	336	189	812	210	184	648	168	128	1415	224	146	749
CiPaw.01G057600	576	743	1328	190	904	854	579	489	1082	252	532	740	942	706	567	814	414	856	893	514	579	702	417	1867	781	499	1266
CiPaw.01G057700	587	949	1189	225	1459	933	566	915	1677	318	1041	1307	1116	1288	970	1054	757	1495	887	845	1008	651	842	2512	697	804	1330
CiPaw.01G057800	1431	2315	3846	467	3032	3340	1304	1882	5452	784	2020	4875	2919	3110	3755	2347	1418	5547	2511	2047	2965	1984	1442	8172	2175	2272	3881
CiPaw.01G057900	3	3	33	2	4	33	0	9	52	0	2	34	4	2	28	3	2	26	6	2	33	1	2	63	2	0	35
CiPaw.01G058000	0	0	0	0	0	0	0	0	0	0	0	0	0	0	0	0	0	0	0	0	0	0	0	0	0	0	0
CiPaw.01G058100	5386	8240	9535	1906	12279	8552	4279	7189	13199	2807	7897	12127	10012	10565	9405	8079	5950	13345	10613	7990	8866	7304	6514	21777	8080	7773	10276
CiPaw.01G058200	41	23	279	3	28	49	7	36	24	0	3	1	105	5	13	17	4	5	11	5	19	13	20	164	59	3	517
CiPaw.01G058300	0	0	0	0	0	0	0	0	0	0	1	0	0	0	0	1	0	0	0	0	1	0	5	0	0	0	1
CiPaw.01G058400	1846	1610	1161	461	1549	1096	1057	773	1518	384	181	271	970	280	189	694	190	307	2864	495	370	2984	219	1248	2470	311	360
CiPaw.01G058500	275	298	225	81	375	172	265	360	300	111	472	662	635	368	790	555	354	1743	500	450	332	420	457	1818	578	711	285
CiPaw.01G058600	127	240	186	48	253	159	73	168	311	55	297	333	285	209	285	170	152	454	328	226	183	178	148	587	213	247	110
CiPaw.01G058700	371	790	677	133	1057	556	379	603	1699	250	833	999	684	788	749	647	461	1137	652	294	619	376	324	1547	362	502	621
CiPaw.01G058800	1480	2414	2414	654	3527	2112	1334	1884	5229	1193	3211	4698	3192	3810	3646	2767	2037	4797	4079	2366	2756	2214	2039	5592	1977	2852	2460
CiPaw.01G058900	0	11	1	0	8	0	1	4	1	3	14	10	5	6	5	3	3	7	19	9	0	12	2	0	11	12	5
CiPaw.01G059000	15091	21266	19335	4514	37228	16132	14515	25076	22993	9128	25739	41250	30531	30982	30072	28218	17699	43105	42446	28933	21322	37771	31034	45617	37939	29383	20128
CiPaw.01G059100	0	0	0	1	0	0	1	0	0	1	0	0	0	0	0	0	0	0	0	1	0	0	0	0	0	0	0
CiPaw.01G059200	0	0	0	0	0	0	1	0	0	0	0	0	2	0	0	0	0	0	2	0	0	0	1	2	0	1	0
CiPaw.01G059300	0	0	0	0	0	0	0	0	0	0	0	0	0	0	0	2	0	0	0	0	2	0	0	0	0	0	0
CiPaw.01G059400	1508	2092	4393	561	3316	2973	1624	1947	3581	640	1434	2192	3277	1887	1567	1860	927	2235	2340	1514	2117	1868	1331	5290	2465	1097	4176
CiPaw.01G059500	381	599	887	103	796	694	389	578	1069	182	541	571	889	609	521	589	402	795	745	513	523	495	376	1805	660	425	682
CiPaw.01G059600	1	1	1	2	1	7	1	5	8	0	8	2	2	11	1	0	1	1	0	1	0	3	0	4	6	1	0
CiPaw.01G059700	0	1	0	0	0	0	0	0	0	0	0	0	0	0	0	0	0	0	0	0	0	0	0	0	0	0	0
CiPaw.01G059800	408	589	483	140	980	464	309	502	1149	208	655	935	561	909	632	722	575	1085	627	515	515	409	553	1256	387	674	582
CiPaw.01G059900	80	202	552	49	189	594	98	130	938	84	149	433	181	267	180	215	109	368	124	76	364	99	60	840	103	90	367
CiPaw.01G060000	299	553	804	113	640	562	282	414	1155	192	427	589	642	687	424	469	334	755	403	399	548	305	242	1382	372	354	728
CiPaw.01G060100	104	140	241	36	212	194	112	109	328	63	139	252	193	205	185	251	105	269	188	112	189	147	96	430	144	133	232
CiPaw.01G060200	222	312	493	81	332	433	201	259	713	101	309	443	348	359	306	327	263	516	335	215	406	259	207	934	273	231	394
CiPaw.01G060300	1	0	0	0	0	0	0	0	1	0	0	1	0	0	1	0	0	1	0	0	0	0	0	2	4	0	0
CiPaw.01G060400	11	20	17	3	18	35	14	12	33	3	12	31	33	24	13	19	8	21	33	26	11	17	6	43	21	15	36
CiPaw.01G060500	6	19	27	2	29	35	7	26	46	2	21	27	19	26	28	10	16	38	22	19	11	4	5	36	8	22	18
CiPaw.01G060600	1565	2139	2595	533	3510	2163	1454	2038	4156	856	2401	3379	2726	3192	2460	2656	1877	3695	3010	2039	2047	2251	1927	5463	2453	2354	2685
CiPaw.01G060700	683	1095	1338	210	1356	1223	525	895	2155	426	1200	1498	1527	1638	1287	1428	923	1935	1395	1017	1131	913	775	3033	1060	1159	1148
CiPaw.01G060800	1208	1770	2182	402	2636	1884	1079	1415	3254	611	1496	1840	2511	2444	1391	1755	1061	2081	1887	1163	1401	1393	919	3524	1740	1318	1798
CiPaw.01G060900	804	1626	3501	189	1944	2261	589	1285	2721	378	1326	1959	1973	1919	1401	1249	936	2328	1056	1151	1807	814	1308	4978	1223	1047	5092
CiPaw.01G061000	6	13	35	4	9	50	7	6	62	5	4	1	14	4	1	10	8	7	16	4	9	5	0	35	11	4	7
CiPaw.01G061100	63	71	131	2	45	71	30	38	87	11	11	25	78	15	13	25	28	25	71	33	38	46	10	150	62	12	158
CiPaw.01G061200	6064	10312	12202	1951	14512	11931	5261	11393	15386	4419	12794	19831	15097	17342	15527	10163	8042	21771	15688	11201	11562	12349	8924	30057	12672	11841	11899
CiPaw.01G061300	133	176	241	36	182	182	74	100	315	70	135	205	204	189	110	140	108	175	135	115	149	133	76	304	121	110	265
CiPaw.01G061400	486	744	1283	123	820	945	366	676	1098	202	653	1222	1370	934	862	693	514	1363	1026	1024	995	757	587	2767	854	608	1641
CiPaw.01G061500	0	0	0	0	0	0	0	0	0	0	0	0	0	0	0	0	0	0	0	0	0	0	0	1	0	0	0
CiPaw.01G061600	1531	1330	743	479	3158	700	1271	1024	1318	502	345	1082	1396	591	779	1229	482	1279	3950	1056	424	2438	629	1040	2080	969	500
CiPaw.01G061700	87	147	470	46	185	345	189	190	190	21	22	53	265	102	51	74	41	62	93	80	77	139	43	290	165	12	176
CiPaw.01G061800	0	0	0	0	0	0	0	0	0	0	0	0	0	0	0	0	0	0	0	0	0	0	0	0	0	0	0
CiPaw.01G061900	0	0	0	0	0	0	0	0	2	0	0	0	0	1	0	0	0	0	0	0	0	0	0	0	0	0	0
CiPaw.01G062000	111	139	146	20	247	139	107	108	146	73	111	85	226	165	89	119	63	122	206	108	81	180	126	208	228	77	157
CiPaw.01G062100	5	9	15	1	4	8	4	2	14	0	15	10	18	3	1	8	2	4	5	5	2	2	2	13	8	6	8
CiPaw.01G062200	130	143	258	28	188	206	106	125	229	32	113	131	211	132	98	132	53	119	161	109	121	132	75	266	172	82	199
CiPaw.01G062300	5960	8301	8636	1961	10403	8647	5269	7185	13051	2689	7051	10946	10394	8857	9190	8560	5720	14055	11759	8172	7799	9021	6592	19943	9517	7478	7257
CiPaw.01G062400	351	743	1091	158	870	881	417	577	1599	235	626	907	978	945	775	662	544	1201	769	651	735	562	476	2097	691	730	845
CiPaw.01G062500	8691	9589	13155	2322	9865	11376	8262	9695	11142	1780	3560	6489	14320	6549	5955	8941	6866	8575	8506	6516	11422	7146	6424	25908	10350	4342	15641
CiPaw.01G062600	926	2318	5960	563	3514	6241	1502	3072	7962	439	1153	2837	2474	1649	2155	1337	1148	2354	1110	936	4054	1236	906	9063	1526	529	4207
CiPaw.01G062700	221	264	1176	24	484	632	342	365	138	10	55	149	684	150	181	244	131	152	112	267	486	352	320	1235	652	83	1373
CiPaw.01G062800	870	1260	1624	278	1763	1413	695	1207	2202	500	1406	2180	1955	2026	1582	1455	1156	2331	1699	1208	1371	1345	1122	3681	1246	1228	1535
CiPaw.01G062900	2157	2435	2314	517	2886	2111	1386	1921	3977	843	1885	2516	3640	2434	1915	2565	1672	3044	4088	2437	1944	2383	1856	5104	2895	2233	2017
CiPaw.01G063000	973	1234	1836	270	1263	1507	716	749	2314	355	752	1231	1571	1091	964	997	534	1530	1487	1050	975	946	599	3119	1163	883	1482
CiPaw.01G063100	14059	12050	4703	4373	23558	3621	11932	7771	11017	10145	16299	13075	26136	23899	8402	27047	10193	13613	36138	13479	4424	24028	9580	9307	25197	15576	6263
CiPaw.01G063200	2721	4621	7082	836	5866	6609	2387	5399	7920	1871	5306	10107	7877	7779	7166	4667	4064	10702	6222	5187	6043	5247	4473	15217	5721	4452	6365
CiPaw.01G063300	1643	1993	2252	579	2270	2205	1496	1631	3686	936	1862	2450	3416	2350	1705	2851	1695	2682	3106	1894	1772	2056	1472	4782	2341	1676	1746
CiPaw.01G063400	92	158	236	36	253	142	63	152	328	100	225	330	203	311	201	183	124	317	184	137	165	169	143	360	169	190	214
CiPaw.01G063500	47	61	155	10	51	89	29	40	82	7	16	17	110	41	14	39	26	38	47	28	39	64	23	146	55	16	118
CiPaw.01G063600	307	364	275	68	619	292	187	296	606	299	726	620	598	976	561	906	494	852	753	394	319	587	332	1013	478	529	403
CiPaw.01G063700	14624	13551	6745	3755	23875	5564	10418	9299	10945	6051	11179	17363	17864	14156	12069	18182	8731	18140	32061	17959	8374	25998	15505	18430	25064	17514	6820
CiPaw.01G063800	1337	2311	2163	394	2944	2035	976	1764	3462	870	2959	4293	3192	3575	3794	2725	2099	5727	4145	3166	2219	2680	2386	6143	2589	3638	2094
CiPaw.01G063900	133	266	269	40	296	232	115	179	611	111	367	598	269	462	475	263	203	712	287	265	342	165	157	1054	165	337	350
CiPaw.01G064000	36	57	135	13	104	126	26	59	243	33	83	119	101	122	99	106	74	142	122	25	113	88	50	324	80	70	162
CiPaw.01G064100	4	9	5	1	4	12	4	5	8	0	0	13	7	7	3	2	3	2	9	4	10	8	0	9	3	1	7
CiPaw.01G064200	2	9	24	0	16	13	7	6	12	0	3	12	3	11	7	3	3	7	7	3	6	5	4	27	8	2	5
CiPaw.01G064300	0	0	0	0	0	0	0	0	0	0	0	0	0	0	0	0	0	0	0	0	0	0	0	0	0	0	0
CiPaw.01G064400	1854	1988	3130	525	4947	1890	1929	2223	2606	1806	2550	879	5829	3125	517	7384	1495	930	6051	2742	712	4908	4391	1320	5751	4712	305
CiPaw.01G064500	1404	2409	2786	425	2832	2579	983	1614	3501	878	2294	3203	3323	3250	2690	2134	1484	3970	3441	2386	2026	2104	1342	6454	2421	2283	2598
CiPaw.01G064600	82	169	176	11	153	263	24	191	434	75	219	296	253	452	338	198	324	586	149	193	226	141	227	812	39	240	129
CiPaw.01G064700	35184	29986	17100	9846	62944	14083	27059	27368	17538	10066	13071	17850	26096	16466	11990	29987	10533	18397	49446	28838	11673	46852	30203	23052	41115	31678	10891
CiPaw.01G064800	0	0	0	0	0	0	0	0	0	0	0	0	0	0	0	0	0	0	0	0	0	0	0	0	0	0	0
CiPaw.01G064900	1008	1476	1964	325	1852	1810	905	1413	2344	488	1072	1696	2123	1540	1207	1461	952	1900	1719	1194	1428	1410	1000	4007	1474	1018	1771
CiPaw.01G065000	326	860	2634	91	446	2264	369	621	1078	41	217	173	887	157	145	153	193	125	208	236	733	392	208	2194	450	52	2542
CiPaw.01G065100	25942	29045	21860	7511	50813	18524	19256	24259	31906	11303	22813	32072	33083	29822	22898	30490	16983	34951	55291	28176	18369	41942	25830	46978	38083	29700	18305
CiPaw.01G065200	9027	8991	8610	3395	10543	8575	8218	5047	11766	3349	2845	3633	11226	4629	2058	7900	3449	3198	11398	4758	4388	8749	2721	12286	8908	3223	3146
CiPaw.01G065300	2894	4198	4554	1080	6750	4151	2547	4041	6530	1559	4086	6534	4835	5600	4910	4896	3504	7248	5731	4178	3933	4657	3715	9354	4377	4418	4879
CiPaw.01G065400	242	397	660	94	631	541	252	316	1044	185	407	665	420	581	422	463	274	679	413	270	480	267	238	1025	267	326	602
CiPaw.01G065500	131	275	401	51	288	326	150	210	414	72	269	322	385	326	278	291	217	454	293	275	274	220	231	780	247	270	366
CiPaw.01G065600	4032	4642	5028	1641	6865	3768	4672	4419	6529	2175	3857	4103	6638	5978	3213	5980	3318	4567	4686	2941	3066	4184	3260	7810	3858	3519	3818
CiPaw.01G065700	6146	11305	13787	2036	13578	12915	5658	10202	18981	4007	11384	18910	15385	16897	14881	10845	8917	21863	14165	11406	12591	9782	9011	33764	10661	11546	13439
CiPaw.01G065800	886	946	1378	235	1136	1311	512	823	2401	335	938	1571	1135	1203	1212	1071	873	1933	1640	752	1404	1362	715	3236	1051	876	1258
CiPaw.01G065900	507	893	1149	175	1190	1044	475	850	1495	291	820	1244	1218	1092	995	845	642	1319	992	857	871	841	736	2373	815	803	1219
CiPaw.01G066000	79	189	273	41	196	216	131	121	330	36	114	187	240	205	134	174	126	189	132	131	219	119	129	526	154	152	269
CiPaw.01G066100	546	849	1290	139	571	1079	478	744	1741	242	994	2039	1562	1252	1964	1421	1425	4747	1419	1235	1971	935	1272	7233	995	2226	1493
CiPaw.01G066200	76	43	6	11	78	5	19	23	4	22	219	968	43	136	782	321	131	1658	2297	580	49	2047	554	44	616	537	32
CiPaw.01G066300	0	0	4	0	0	2	0	0	1	0	1	0	3	3	0	0	4	6	2	1	1	3	0	6	3	0	0
CiPaw.01G066400	519	507	309	102	581	277	398	369	271	120	281	299	500	340	248	506	227	367	704	345	198	686	364	518	705	319	221
CiPaw.01G066500	46	64	61	14	86	38	29	51	75	16	48	69	65	107	59	74	39	80	78	42	44	87	41	131	42	56	63
CiPaw.01G066600	105	88	105	26	142	92	41	95	111	46	74	149	114	118	100	94	74	166	183	68	97	130	61	205	111	78	113
CiPaw.01G066700	24	40	39	7	46	23	26	42	49	12	32	39	60	42	31	33	19	68	38	34	25	39	28	55	41	37	38
CiPaw.01G066800	39	75	87	14	110	55	29	71	68	24	64	64	93	82	44	86	51	106	65	69	48	59	61	164	85	60	71
CiPaw.01G066900	12	18	55	6	22	11	11	30	6	0	4	3	3	4	0	4	0	0	6	5	4	6	3	18	14	1	17
CiPaw.01G067000	0	0	1	0	1	0	0	0	0	0	0	0	0	0	3	1	0	4	0	0	1	0	0	0	0	0	0
CiPaw.01G067100	138	256	236	25	229	170	100	179	316	81	182	271	259	288	212	188	182	328	255	213	182	172	197	618	180	157	272
CiPaw.01G067200	134	307	276	48	339	171	137	215	343	104	210	373	337	310	250	264	193	356	303	293	264	267	197	632	225	200	273
CiPaw.01G067300	120	243	359	50	312	262	91	247	358	105	251	415	447	409	325	215	169	393	379	272	218	250	161	675	293	222	237
CiPaw.01G067400	18	56	41	4	49	25	14	38	74	13	32	55	52	39	33	49	23	56	66	57	35	45	32	85	44	39	52
CiPaw.01G067500	197	325	434	80	449	403	181	332	563	115	356	488	523	510	355	361	237	552	342	319	360	254	323	1009	300	326	479
CiPaw.01G067600	457	766	931	165	1008	764	387	595	1186	222	621	1170	876	964	920	639	502	1429	823	804	784	629	628	2127	706	688	840
CiPaw.01G067700	440	536	595	128	904	478	330	433	798	237	544	663	739	808	485	606	370	717	800	488	405	631	435	1032	653	545	625
CiPaw.01G067800	6	14	19	0	9	11	7	17	18	0	3	8	6	9	14	7	10	22	18	8	3	3	6	34	8	10	5
CiPaw.01G067900	828	1547	1468	220	1569	1546	542	1152	2008	560	1488	1926	2491	2367	1747	1256	1150	2390	1835	1996	1359	1183	1163	3977	1470	2022	1368
CiPaw.01G068000	0	0	0	0	0	0	0	0	0	0	0	0	0	0	0	0	0	0	0	0	0	0	0	0	0	0	0
CiPaw.01G068100	0	0	0	0	0	0	0	0	0	0	0	0	0	0	0	0	0	0	0	0	0	0	0	0	0	0	0
CiPaw.01G068200	1	1	0	0	3	0	0	1	0	0	2	4	1	1	0	6	0	2	1	0	0	4	0	1	4	0	0
CiPaw.01G068300	99	181	392	40	115	245	128	120	361	43	74	289	250	103	242	172	84	368	389	141	267	273	92	736	149	100	453
CiPaw.01G068400	143	94	47	55	155	43	70	75	122	79	199	187	236	229	98	304	127	200	335	133	63	260	103	104	200	161	97
CiPaw.01G068500	37	70	101	22	86	98	38	53	127	15	36	58	132	70	47	52	55	65	59	26	78	72	32	210	81	21	115
CiPaw.01G068600	21	70	92	9	44	51	36	53	62	16	42	56	84	81	33	45	20	63	60	49	61	49	27	195	58	27	76
CiPaw.01G068700	3416	4852	4743	1209	7158	4417	2809	4075	7529	1581	4012	4781	5033	5458	3669	5277	3466	5874	5331	3618	3869	3651	3188	10497	4049	4031	4900
CiPaw.01G068800	872	1632	2034	300	1801	1674	815	1085	2474	546	1331	2022	2371	2021	1506	1348	1069	2197	2370	1426	1393	1799	978	4324	1687	1277	1619
CiPaw.01G068900	155	242	284	57	313	185	158	182	343	91	201	359	324	277	258	274	170	367	360	220	170	201	173	518	247	281	252
CiPaw.01G069000	420	717	723	146	784	762	353	606	1354	228	390	815	711	615	585	687	480	993	960	636	727	600	323	1835	443	569	530
CiPaw.01G069100	946	704	1057	186	1208	773	612	632	665	226	282	365	1118	409	274	656	204	342	993	410	380	1126	537	1049	1626	337	1164
CiPaw.01G069200	0	0	0	0	0	0	0	0	0	0	0	0	0	0	0	0	0	2	0	0	0	0	0	0	0	0	0
CiPaw.01G069300	16	34	80	11	44	83	36	34	45	0	5	3	32	12	0	13	14	1	8	8	25	37	1	74	6	2	48
CiPaw.01G069400	1927	2713	2874	529	3476	2526	1634	2388	4260	934	2504	4090	3442	3484	3061	3019	2061	4503	3352	2579	2725	2761	2113	6392	2816	2342	2806
CiPaw.01G069500	169	298	428	55	354	344	159	239	492	73	166	356	351	277	219	215	166	289	201	201	268	125	164	882	210	162	475
CiPaw.01G069600	677	1142	1765	242	1619	1458	653	1000	1751	283	735	1034	1455	1088	909	769	509	1210	1177	913	913	908	585	3148	1182	694	1543
CiPaw.01G069700	1299	1851	1905	394	2568	1585	1083	1350	2924	649	1764	2510	2128	2421	1785	2106	1553	2980	2393	1647	1613	1745	1433	4004	1703	1968	1771
CiPaw.01G069800	0	0	0	0	0	0	0	0	0	0	0	0	0	0	0	0	0	0	0	0	0	0	0	0	0	0	0
CiPaw.01G069900	161	139	44	36	269	30	104	104	20	21	29	84	87	54	47	62	22	70	196	200	42	192	169	46	251	125	43
CiPaw.01G070000	578	399	257	67	591	175	234	341	181	77	364	2935	295	423	2532	567	733	4897	1103	1051	1171	1134	1351	1709	819	1277	579
CiPaw.01G070100	281	191	100	24	273	112	85	126	81	38	205	1958	156	266	1783	342	522	4322	562	673	731	549	790	1111	323	857	324
CiPaw.01G070200	0	0	0	0	0	0	0	0	0	0	0	0	0	0	0	0	0	0	0	0	0	0	0	0	0	0	0
CiPaw.01G070300	98	86	153	23	121	118	47	82	141	30	66	118	184	116	83	145	95	147	195	104	114	96	118	271	107	98	115
CiPaw.01G070400	102	134	198	26	178	122	67	109	180	63	156	227	223	185	201	177	146	241	307	234	155	195	179	427	215	155	162
CiPaw.01G070500	2279	3000	3552	753	4623	3302	1973	3057	4911	1174	3381	5133	3395	3904	4096	3566	2500	5686	3878	2673	3446	3396	2712	8101	2819	2853	3807
CiPaw.01G070600	2613	3201	2202	669	4557	2004	1684	2178	4226	1429	3126	3558	3059	4439	2650	3993	2367	3920	4370	2670	2559	2655	2355	5636	2792	3039	2828
CiPaw.01G070700	8388	6784	18586	2907	6987	14593	9327	6006	14803	1687	1188	3945	11217	2849	2026	6286	1640	3439	6028	2374	3910	6198	1908	12369	7623	1009	12599
CiPaw.01G070800	64	26	23	8	52	11	40	21	18	19	42	96	136	49	56	184	43	107	470	48	29	459	41	36	295	41	13
CiPaw.01G070900	898	1484	1831	257	1297	2048	736	1172	2037	320	1033	2534	1788	1698	2008	1281	1555	2712	1446	1965	1737	1024	1305	4686	1214	1868	1813
CiPaw.01G071000	2249	3335	3746	576	3504	3326	1756	2716	5253	750	2182	5048	2491	2675	5108	2127	1987	7509	3238	3775	3298	2824	3081	8970	2785	4212	3315
CiPaw.01G071100	0	0	0	0	0	0	0	0	0	0	0	0	2	1	0	0	0	0	0	0	0	0	0	0	3	3	0
CiPaw.01G071200	341	486	791	73	599	590	304	387	552	95	267	387	757	448	341	494	320	524	562	374	341	412	261	1273	526	309	680
CiPaw.01G071300	0	0	0	0	0	0	0	0	0	0	0	0	0	0	0	0	0	0	0	0	0	0	0	0	0	0	0
CiPaw.01G071400	0	0	0	0	0	0	0	0	0	0	0	0	0	0	0	0	0	0	0	0	0	0	0	0	0	0	0
CiPaw.01G071500	11	15	26	4	15	30	15	21	45	8	13	14	15	15	19	30	10	24	30	15	18	21	17	42	22	12	15
CiPaw.01G071600	78	97	82	28	87	86	62	85	99	30	47	59	90	60	42	58	51	75	163	84	55	106	42	172	118	62	52
CiPaw.01G071700	5288	7810	9134	1635	9657	8308	4815	6881	16483	2473	6276	9935	8277	8765	7726	8860	6384	12587	8596	6483	8913	5957	5729	21994	6168	7302	8001
CiPaw.01G071800	3	3	50	6	11	3	1	0	0	1	0	1	14	3	3	10	8	1	5	3	5	6	3	18	14	0	56
CiPaw.01G071900	240	394	536	78	411	464	166	203	666	147	314	515	524	483	428	356	209	598	458	341	359	270	131	1086	286	340	501
CiPaw.01G072000	641	892	1150	210	1080	1092	471	792	2069	394	923	1426	1047	1140	1270	1024	703	1945	1191	823	1046	792	699	2574	783	971	960
CiPaw.01G072100	405	312	1150	102	322	360	347	233	177	64	46	53	910	106	43	411	149	65	364	150	195	451	167	845	497	64	1569
CiPaw.01G072200	1150	1900	2544	381	2183	2111	882	1515	3063	550	1509	2376	2325	2169	1942	1649	1193	2555	1890	1583	1930	1328	1268	4692	1652	1457	2806
CiPaw.01G072300	949	1403	1733	306	1721	1508	751	1038	2574	598	1301	2252	2259	1766	1753	1393	1004	2748	2334	1485	1479	1468	1017	4514	1541	1295	1644
CiPaw.01G072400	0	0	0	0	0	0	0	0	0	0	0	0	0	0	0	0	0	0	0	0	0	0	0	0	0	0	0
CiPaw.01G072500	212	263	361	72	414	309	145	217	403	145	292	370	295	402	329	335	240	439	294	210	235	214	233	528	253	264	267
CiPaw.01G072600	0	3	1	0	0	0	0	0	0	0	0	0	2	0	0	1	4	0	0	0	0	0	0	2	0	0	0
CiPaw.01G072700	91	123	851	25	204	568	91	139	237	17	24	134	152	35	113	58	63	128	36	61	356	62	21	844	40	2	1558
CiPaw.01G072800	1	0	1	0	2	5	1	2	3	0	0	0	3	0	0	1	0	0	0	0	0	0	0	1	0	0	7
CiPaw.01G072900	2011	3312	3953	614	4418	2841	1533	2502	5278	939	2526	3255	4054	3437	2635	2866	1874	4166	3618	2745	2527	2300	1810	7798	2854	2728	3253
CiPaw.01G073000	7	27	16	3	15	16	1	13	42	10	31	30	39	38	25	27	10	35	17	22	30	10	4	59	13	28	23
CiPaw.01G073100	0	0	0	0	0	0	0	0	0	0	0	0	0	0	0	0	0	0	0	0	0	0	0	0	0	0	0
CiPaw.01G073200	3490	4622	3833	832	8394	3502	3054	4388	7900	1340	2839	4104	3873	3725	2825	3339	2247	4493	4453	4374	3332	3941	3675	7511	4179	3637	3605
CiPaw.01G073300	1	3	6	1	9	5	2	4	5	1	1	0	10	5	2	15	1	3	2	5	1	7	5	4	6	0	6
CiPaw.01G073400	817	1470	1414	217	1812	1301	585	979	2295	494	1443	2304	1940	2200	2046	1550	1043	2826	1993	1447	1556	1223	885	4288	1526	1740	1480
CiPaw.01G073500	0	0	0	0	0	0	0	0	0	0	0	0	0	0	0	0	0	0	0	0	0	0	1	0	0	0	0
CiPaw.01G073600	102	278	433	51	336	398	110	227	412	47	97	170	155	138	101	89	69	129	127	105	235	95	56	568	113	51	172
CiPaw.01G073700	1175	1505	1555	288	2133	1070	918	1008	2305	522	1308	1529	1630	1649	1136	1730	995	1804	1796	1146	1197	1327	1039	2912	1291	1354	1550
CiPaw.01G073800	28258	13852	6200	6608	33715	3828	17434	9788	6710	5262	5607	7225	12073	5936	3942	11745	3246	6605	28248	11617	2981	27546	10246	6206	23130	9596	3981
CiPaw.01G073900	8647	11710	15964	2349	24447	7403	9777	15082	5812	7085	9248	8568	21737	11373	5768	24961	4051	8261	25962	18724	3820	22150	23669	6057	27248	22222	3453
CiPaw.01G074000	1	11	9	2	8	13	9	13	22	3	7	31	8	19	19	12	11	36	8	10	21	3	8	70	2	15	22
CiPaw.01G074100	253	390	474	105	358	572	360	395	1090	89	264	573	392	407	460	500	371	945	228	245	665	140	222	1880	199	325	555
CiPaw.01G074200	107	151	304	23	201	183	60	107	294	58	118	201	202	199	109	152	79	196	198	115	158	93	85	352	177	105	383
CiPaw.01G074300	5611	7185	16458	2097	9511	13044	5754	5992	20321	2264	4147	10827	8708	7531	6672	6626	3772	10880	5462	4112	8104	4385	3419	20327	5334	3456	13090
CiPaw.01G074400	421	665	932	92	639	859	274	515	1401	148	501	721	690	687	760	470	378	1020	495	486	684	279	370	2477	357	584	680
CiPaw.01G074500	3043	5650	9324	1268	7602	8340	3449	5045	11828	1867	5207	6346	6439	6562	4491	5159	3267	6543	3478	3145	5888	3020	2727	14080	3730	2748	6979
CiPaw.01G074600	1	7	22	0	2	4	2	7	6	0	0	1	8	1	3	0	0	2	1	1	2	6	2	11	10	0	14
CiPaw.01G074700	870	1560	2245	332	2005	1981	857	1693	2997	766	1928	2425	2710	2538	1904	1853	1243	2475	2214	1577	1788	1741	1468	4519	1985	1599	2247
CiPaw.01G074800	1015	1660	1642	311	2506	966	844	1223	1943	775	1798	1479	2395	2623	1120	1849	1177	1614	1764	1311	1049	1434	1028	3194	1459	1425	2050
CiPaw.01G074900	367	439	990	99	553	773	269	319	893	107	319	970	705	470	700	347	268	1117	414	340	625	292	249	2230	535	270	1216
CiPaw.01G075000	11	17	67	9	18	27	9	15	56	3	2	48	11	2	10	2	3	13	7	5	9	13	7	61	8	2	89
CiPaw.01G075100	0	0	0	0	0	0	0	0	0	0	0	0	0	0	0	0	0	0	0	0	0	0	0	0	0	0	0
CiPaw.01G075200	4491	10498	13121	1965	11597	12666	4434	9506	21318	2619	7912	21111	9200	12193	15271	7018	6407	19167	11440	12210	14114	7510	8889	36189	6087	7846	11733
CiPaw.01G075300	1440	3743	3965	652	3726	3957	1400	3307	7041	1091	3391	6879	3160	4631	5130	2627	2095	6668	3391	3757	4859	1744	2573	11794	1525	2905	3550
CiPaw.01G075400	137	240	402	62	181	392	106	201	585	77	302	1072	390	495	987	351	296	1430	457	405	455	226	332	1341	235	529	581
CiPaw.01G075500	1418	3226	3541	566	3696	3350	1393	2877	5340	860	3008	7592	2728	3965	5014	2561	2185	6455	3278	3657	4159	2570	2756	9426	1927	2732	3514
CiPaw.01G075600	1	0	1	0	0	2	0	0	0	0	0	1	0	0	1	1	1	0	0	0	0	1	0	6	0	1	0
CiPaw.01G075700	88	176	277	49	158	245	77	151	507	52	226	749	248	286	659	263	182	1007	245	306	386	165	215	935	108	354	363
CiPaw.01G075800	621	957	1230	200	1169	994	604	760	1762	336	925	1495	1303	1284	1062	1123	763	1678	1294	902	1031	897	802	2817	982	880	1071
CiPaw.01G075900	0	2	1	5	4	5	2	3	5	2	0	2	1	2	1	8	3	0	17	4	1	2	0	5	1	1	0
CiPaw.01G076000	208	356	437	63	515	313	247	304	634	101	294	379	337	391	259	308	225	420	387	219	273	284	203	789	239	282	336
CiPaw.01G076100	7	6	14	0	7	8	2	9	11	3	4	6	8	5	3	8	3	2	8	3	3	2	0	10	8	0	11
CiPaw.01G076200	9	6	44	1	10	0	0	5	5	1	11	14	42	11	15	22	4	30	14	13	7	33	27	21	33	10	131
CiPaw.01G076300	0	0	0	0	0	0	0	0	0	0	0	0	0	0	0	0	0	0	0	0	0	0	0	0	0	0	0
CiPaw.01G076400	168	228	330	123	256	378	204	142	424	100	55	179	340	109	57	201	84	96	338	102	84	180	101	252	229	24	157
CiPaw.01G076500	1501	3444	6811	588	2848	6249	1704	3175	7785	700	2315	6310	3146	4128	4785	2061	1711	7518	1805	1423	3518	1422	1262	9925	1472	1760	5993
CiPaw.01G076600	0	0	0	0	0	0	0	0	0	0	0	0	0	0	0	0	0	0	1	1	0	0	0	0	0	0	0
CiPaw.01G076700	3582	4306	8634	893	4343	6501	3451	5763	3300	530	1109	2539	5343	2561	1656	3409	2291	2299	3027	3309	4302	3640	2399	9491	4439	1214	9917
CiPaw.01G076800	47	83	65	9	109	53	50	59	142	28	73	55	88	108	57	83	50	95	78	61	62	92	32	132	45	63	83
CiPaw.01G076900	4	8	11	3	10	10	5	6	9	1	3	1	16	7	2	6	5	2	3	4	2	10	3	14	3	0	9
CiPaw.01G077000	5301	5636	4373	1266	9484	2764	3718	7386	2540	1074	1786	1572	4136	2396	1253	3364	1183	1929	5497	3866	1415	5105	3867	3413	5364	3714	1884
CiPaw.01G077100	55	26	54	9	16	42	71	84	3	0	0	8	98	2	0	17	7	2	12	7	6	47	3	29	40	0	14
CiPaw.01G077200	1740	2705	3323	610	3847	3009	1701	3148	3981	1105	2609	3806	3862	3905	3064	3138	2096	4360	3588	2512	2678	3045	2267	6459	3162	2499	3694
CiPaw.01G077300	326	607	1261	100	694	1065	364	637	1147	136	284	713	842	607	559	497	296	915	517	424	680	405	305	2036	661	279	1534
CiPaw.01G077400	209	360	688	47	357	637	239	344	809	67	145	349	415	275	404	272	158	579	255	234	379	237	171	1140	365	163	761
CiPaw.01G077500	301	1025	1137	74	1210	1001	300	1090	2157	281	1311	2042	809	1340	1898	882	1145	2765	619	970	1175	372	1025	3342	377	1357	846
CiPaw.01G077600	1184	1474	1948	391	2127	1769	1028	1302	2460	547	1294	1643	1873	1650	1256	1659	1199	2104	1807	1305	1265	1383	1100	3586	1610	1304	2062
CiPaw.01G077700	278	665	942	63	621	956	164	725	1259	155	694	1236	645	1026	1301	559	748	1833	473	830	1067	343	706	2952	379	802	546
CiPaw.01G077800	1616	2994	3984	523	3659	3700	1333	2918	4311	1072	3124	5313	4623	4850	4225	2669	2006	6339	4128	3459	3123	3123	2102	9061	3588	2933	3581
CiPaw.01G077900	2	5	2	0	15	0	2	3	4	3	12	18	7	4	8	3	5	55	53	5	8	41	15	8	25	19	3
CiPaw.01G078000	846	1601	2496	330	1880	2178	942	1543	2810	456	999	1626	1886	1483	1317	1199	821	1964	1824	1127	1554	1334	921	4817	1526	940	1904
CiPaw.01G078100	14	5	94	1	9	8	4	23	4	0	0	1	36	1	0	1	0	0	7	5	4	15	0	69	20	2	193
CiPaw.01G078200	187	227	355	51	334	267	158	161	390	108	235	287	391	328	233	310	172	470	343	238	159	215	137	642	271	229	295
CiPaw.01G078300	2561	2447	3292	493	5414	1850	2574	2768	1121	1247	3129	1430	7867	3129	942	5555	2376	1796	6241	1763	865	5312	2257	3775	6913	1396	2943
CiPaw.01G078400	185	435	567	75	534	483	130	264	1139	109	309	827	276	469	474	254	158	709	461	490	619	231	361	1318	189	339	635
CiPaw.01G078500	0	0	0	0	0	0	0	0	0	0	0	0	0	0	0	0	0	0	0	0	0	0	0	0	0	0	0
CiPaw.01G078600	517	658	1407	199	753	986	579	791	904	138	270	703	838	412	555	457	353	689	755	638	683	827	478	1856	708	347	1461
CiPaw.01G078700	464	699	1461	159	972	1162	448	678	1602	228	653	870	1238	947	754	696	538	1144	846	579	883	619	417	2708	804	505	1137
CiPaw.01G078800	190	451	835	58	558	856	229	484	1129	75	225	1415	254	301	958	334	275	1313	497	458	719	364	364	1693	292	393	624
CiPaw.01G078900	1772	2651	2570	542	3451	2248	1255	1610	4251	891	2341	3558	2896	3099	3094	2315	1512	4347	3856	2404	2098	2385	1645	5535	2560	2475	2594
CiPaw.01G079000	819	1666	2232	331	1649	2446	818	1643	2322	358	753	1376	2137	1297	1073	1166	763	1638	2244	1280	1496	1269	721	4231	1360	862	1765
CiPaw.01G079100	33	90	77	12	80	67	32	61	126	47	62	80	106	103	54	84	56	101	74	57	37	47	49	114	66	71	69
CiPaw.01G079200	262	330	1237	82	418	837	385	436	612	49	74	218	776	179	166	275	140	277	202	191	279	271	142	1117	320	62	894
CiPaw.01G079300	127	116	295	50	213	254	101	145	416	72	151	309	183	214	211	197	113	319	249	154	211	160	140	476	150	191	221
CiPaw.01G079400	543	768	1990	216	774	1381	679	599	1150	155	289	870	763	524	587	451	273	797	580	362	664	651	377	1765	598	295	1518
CiPaw.01G079500	49	87	357	19	60	170	54	68	228	26	16	28	83	20	8	23	12	25	62	22	37	44	15	364	37	7	374
CiPaw.01G079600	53	91	40	19	126	74	54	138	61	49	200	4491	149	312	2295	401	349	3779	823	1229	1117	586	866	771	270	718	132
CiPaw.01G079700	66	77	98	15	80	68	64	100	28	11	12	28	54	27	16	50	22	20	77	36	38	54	29	96	60	22	144
CiPaw.01G079800	8	32	46	4	7	36	9	18	64	8	7	18	8	18	20	14	13	11	18	12	14	2	5	62	7	12	33
CiPaw.01G079900	312	1037	1285	80	886	1007	196	892	2929	309	1184	1149	630	957	975	655	728	1317	420	452	985	195	356	2154	283	624	822
CiPaw.01G080000	49	74	107	8	109	119	19	67	219	11	44	77	70	66	91	43	24	109	60	100	74	41	43	239	52	55	102
CiPaw.01G080100	0	0	0	0	0	0	0	0	0	0	0	0	0	0	0	0	0	0	0	0	0	0	0	0	0	0	0
CiPaw.01G080200	67	85	347	32	156	263	109	122	687	40	81	252	98	126	127	113	83	193	44	28	191	35	33	290	50	45	299
CiPaw.01G080300	0	0	0	0	0	0	2	0	2	0	1	2	3	1	0	3	0	4	1	0	0	0	0	1	1	0	0
CiPaw.01G080400	29	77	67	17	77	56	20	39	75	17	50	80	67	70	41	55	28	67	59	55	39	56	30	140	45	66	31
CiPaw.01G080500	796	1499	1396	253	1806	1420	744	1318	2483	451	1171	1780	1749	1661	1508	1463	1091	2336	1484	1392	1360	862	1068	3631	1094	1506	1059
CiPaw.01G080600	2561	3731	9176	908	5815	7194	4073	6555	12731	789	1946	3078	3177	2437	2266	2700	1927	4419	2413	1468	3407	2537	1351	11180	2594	1048	4582
CiPaw.01G080700	203	353	485	116	580	486	290	386	864	174	350	653	416	361	523	577	385	804	327	223	404	276	196	966	224	191	356
CiPaw.01G080800	1906	2663	2864	539	3752	2441	1377	2035	4429	968	2470	3126	2866	3245	2494	2719	1875	3626	3216	2430	2433	2205	2077	5810	2421	2289	2959
CiPaw.01G080900	0	0	0	0	0	0	0	0	0	0	0	0	0	0	0	0	0	0	0	0	0	0	0	0	0	0	0
CiPaw.01G081000	460	817	884	158	1099	860	415	649	1451	250	777	1006	857	1044	784	793	566	1149	894	700	751	634	572	1910	643	697	848
CiPaw.01G081100	0	0	0	0	0	0	0	0	2	1	3	3	0	1	5	0	0	1	0	0	5	0	3	0	0	0	0
CiPaw.01G081200	4285	5247	4778	1291	7215	3999	3829	4077	9428	1679	3575	7682	6016	4910	6658	5890	3156	11081	7024	4357	5505	5363	3897	13975	4868	5992	3991
CiPaw.01G081300	0	1	7	0	4	2	0	1	0	0	2	5	6	1	0	0	0	0	0	2	2	0	1	4	3	0	11
CiPaw.01G081400	77	90	278	32	115	197	91	90	359	57	104	128	133	154	85	144	55	129	84	65	135	68	42	328	55	53	186
CiPaw.01G081500	467	724	1240	124	955	984	475	601	1410	230	575	1160	978	980	782	797	528	1213	741	667	819	507	521	2267	647	584	1084
CiPaw.01G081600	47	76	174	72	131	247	74	70	290	33	20	117	100	24	29	52	16	47	133	31	48	63	11	67	58	4	75
CiPaw.01G081700	616	1248	2747	196	1291	2047	712	1200	1795	219	479	1275	1412	1034	990	844	576	1380	629	791	1931	644	638	5321	878	383	2691
CiPaw.01G081800	138	297	436	50	352	343	101	240	394	65	273	1040	362	403	710	353	313	1070	602	669	475	537	387	1110	403	358	651
CiPaw.01G081900	10	12	15	6	8	40	10	5	19	5	0	13	16	4	6	8	4	7	14	25	19	4	0	37	7	1	23
CiPaw.01G082000	25	36	65	9	39	46	15	25	34	13	27	30	25	31	26	35	26	31	35	26	40	36	32	112	27	16	83
CiPaw.01G082100	72	54	110	16	65	38	28	25	51	14	29	17	229	43	11	54	36	9	65	41	30	90	54	88	182	24	136
CiPaw.01G082200	238	150	844	71	107	804	171	123	820	16	23	242	374	56	110	91	27	197	91	42	220	89	53	708	227	7	489
CiPaw.01G082300	1279	2400	3251	395	2947	3041	1195	2175	3837	949	2560	4804	3671	4184	3632	2435	2055	5434	3455	2885	2912	2386	2264	8163	2710	2510	3273
CiPaw.01G082400	3800	5047	7252	1420	7173	6488	4212	4877	8712	1713	3903	5024	5780	5800	3885	5797	3581	5799	4519	3273	4293	3865	3250	11327	3872	3462	6476
CiPaw.01G082500	1208	1674	2812	475	2236	2837	1275	1892	3717	897	1769	2322	2781	2625	1690	2679	1451	2488	2346	1569	2188	1888	1686	5660	2089	1809	2551
CiPaw.01G082600	44	98	132	23	69	95	35	52	213	21	58	68	97	102	47	64	35	99	62	36	63	37	38	198	48	47	108
CiPaw.01G082700	1071	1996	3991	461	1976	3862	1154	1944	6531	700	1872	3990	2722	2900	2822	2375	1678	4488	1648	1356	3398	1239	1394	7974	1666	1420	3636
CiPaw.01G082800	3036	5071	7678	1174	4431	7597	2718	3927	12361	1949	4466	7939	6347	6496	5747	5899	3381	8563	5907	5199	6394	3139	2926	17078	3420	4485	5535
CiPaw.01G082900	0	4	7	3	5	8	1	0	15	2	3	8	3	2	4	3	4	6	4	1	5	4	2	12	1	1	10
CiPaw.01G083000	1	2	7	0	1	13	0	0	13	0	1	0	1	1	0	1	3	1	1	2	1	0	0	4	0	1	0
CiPaw.01G083100	1172	1666	1358	333	2410	935	785	1085	2115	659	1619	1409	1867	2179	1184	1546	1076	1579	1907	1483	944	1369	1196	2610	1596	1603	1581
CiPaw.01G083200	1158	1240	1293	381	1596	1611	1075	1647	1721	374	615	808	1685	948	604	1427	863	1116	2417	1327	1025	1424	796	2908	1342	696	828
CiPaw.01G083300	1469	2198	3920	356	2214	5044	1925	3053	3793	246	639	1219	2406	1422	1144	1760	1306	2104	1223	1262	2847	1085	1341	7348	1497	689	2110
CiPaw.01G083400	837	1347	5425	217	1159	4827	1637	1691	2623	90	166	652	2309	622	462	980	507	843	463	567	2042	906	468	5978	1157	74	3903
CiPaw.01G083500	10	1	20	1	5	6	7	1	11	0	6	3	7	5	1	4	0	8	6	2	11	7	0	16	1	3	17
CiPaw.01G083600	1034	1408	6020	665	1224	5551	1439	990	5715	239	122	1842	1039	332	529	709	127	1204	547	249	1157	717	128	4050	797	96	3730
CiPaw.01G083700	75	110	92	31	141	89	37	129	224	43	126	220	145	224	135	140	106	220	139	170	98	111	106	208	75	95	125
CiPaw.01G083800	10	8	16	4	30	16	10	9	17	2	6	6	31	7	15	11	7	4	30	13	12	7	6	36	44	4	8
CiPaw.01G083900	0	1	0	0	0	0	0	0	0	0	1	0	0	0	0	0	0	0	0	4	0	0	0	0	0	0	1
CiPaw.01G084000	36	59	79	7	55	70	46	52	50	14	34	43	79	49	22	51	30	48	129	48	35	63	31	136	75	42	53
CiPaw.01G084100	0	0	0	0	0	0	0	0	0	0	0	0	0	0	0	0	0	0	0	0	0	0	0	0	0	0	0
CiPaw.01G084200	11	6	18	2	15	8	5	6	14	2	14	10	11	8	13	12	4	14	12	7	15	7	9	19	14	3	6
CiPaw.01G084300	43	52	63	17	79	50	26	71	75	25	65	104	73	91	61	56	44	124	108	112	52	78	79	137	70	63	72
CiPaw.01G084400	76	117	157	25	77	140	77	104	116	43	62	114	172	88	77	98	46	146	192	107	84	158	68	331	192	59	93
CiPaw.01G084500	90	147	288	31	132	322	88	154	431	53	73	108	210	142	96	109	89	82	153	126	154	68	61	609	122	77	238
CiPaw.01G084600	164	180	374	49	156	339	115	196	326	31	25	71	182	52	36	86	35	50	170	124	195	115	43	628	150	26	423
CiPaw.01G084700	0	2	2	0	1	2	1	6	1	0	0	0	3	3	1	1	0	2	1	0	0	0	0	5	0	2	1
CiPaw.01G084800	7	23	26	1	21	17	8	17	51	11	16	12	22	28	17	12	8	21	17	10	29	4	7	41	17	9	45
CiPaw.01G084900	0	0	0	0	0	0	0	0	0	0	0	0	0	0	0	0	0	0	0	0	0	0	0	0	0	0	0
CiPaw.01G085000	28	47	85	13	40	110	25	53	85	4	6	9	36	13	5	13	10	15	49	17	31	37	4	152	43	6	93
CiPaw.01G085100	5	1	24	3	5	23	2	6	3	0	0	2	10	0	0	3	0	0	5	1	3	3	1	33	13	0	27
CiPaw.01G085200	1048	1479	3303	394	1099	2627	1027	1327	1802	121	265	504	1835	550	341	800	468	455	1007	963	1599	958	503	5785	1281	365	3334
CiPaw.01G085300	0	0	0	0	0	0	0	0	0	0	0	0	0	0	0	0	0	0	0	0	0	0	0	0	0	0	0
CiPaw.01G085400	11	3	20	1	9	12	10	5	4	0	0	1	13	7	1	2	8	6	10	4	5	12	7	42	23	1	52
CiPaw.01G085500	3372	3953	2268	843	6884	1696	2190	3146	3248	1877	7863	15252	5979	7664	10386	8316	5097	15516	23131	9113	3966	15739	7354	9026	11926	8087	2531
CiPaw.01G085600	4	1	0	0	5	0	0	1	2	0	12	18	0	13	8	0	8	13	9	0	3	10	2	1	3	7	0
CiPaw.01G085700	3929	2233	23349	1320	2825	18769	3822	2036	29234	1510	1721	18352	7472	2599	11735	3630	1162	17411	5470	1995	13859	3297	1546	32482	5102	1667	20317
CiPaw.01G085800	2	0	6	0	0	1	0	0	0	0	0	6	1	0	3	4	0	0	1	0	0	0	0	0	7	0	9
CiPaw.01G085900	123	176	270	46	205	140	99	96	233	38	150	430	210	167	329	188	125	513	318	146	146	262	169	337	237	167	206
CiPaw.01G086000	1599	3155	4269	489	3838	3846	1241	2181	5524	1035	3073	5627	3852	4534	4285	2593	2166	6536	4642	3303	3059	2721	1758	9151	3010	3057	4163
CiPaw.01G086100	802	1066	996	249	1208	824	522	532	1298	274	559	697	1049	670	581	683	391	913	1227	738	554	863	421	1585	1016	540	801
CiPaw.01G086200	9	10	23	10	31	12	17	11	22	4	8	102	30	35	69	16	10	60	55	60	32	58	17	80	25	28	21
CiPaw.01G086300	0	0	0	0	0	0	0	0	0	0	0	0	0	0	0	0	0	0	0	0	0	0	0	0	0	0	0
CiPaw.01G086400	0	0	0	0	0	0	0	1	0	0	0	0	1	0	0	0	0	0	0	0	1	0	2	1	0	1	0
CiPaw.01G086500	0	0	0	0	0	0	0	0	0	0	0	0	0	0	0	0	0	0	0	0	0	0	0	0	0	0	0
CiPaw.01G086600	0	0	0	0	0	0	0	0	0	0	0	0	0	0	0	0	0	0	0	0	0	0	0	0	0	0	0
CiPaw.01G086700	0	4	5	0	3	1	3	1	1	2	3	20	4	7	17	4	2	16	22	10	5	16	2	21	1	7	7
CiPaw.01G086800	0	0	0	0	0	0	0	0	0	0	0	0	0	0	0	0	0	0	0	0	0	0	0	0	0	0	0
CiPaw.01G086900	0	0	0	0	0	0	0	0	0	0	0	0	0	0	0	0	0	0	0	0	0	0	0	0	0	0	0
CiPaw.01G087000	0	0	0	0	0	0	0	0	0	0	0	0	0	0	0	0	0	0	0	0	0	0	0	0	0	0	0
CiPaw.01G087100	312	639	849	92	727	734	215	399	1219	199	548	925	752	784	734	556	347	921	649	548	564	395	381	1793	466	622	795
CiPaw.01G087200	70	79	121	24	87	25	35	44	14	23	11	6	60	5	3	11	51	0	78	52	32	30	7	153	78	20	282
CiPaw.01G087300	129	102	141	33	165	115	91	129	133	46	87	92	131	120	78	141	69	131	172	120	70	149	95	240	143	100	172
CiPaw.01G087400	316	464	568	86	577	423	200	386	615	179	421	686	647	592	484	422	286	685	542	405	379	356	282	1175	432	410	608
CiPaw.01G087500	127	222	322	35	274	258	128	209	253	87	260	329	370	399	263	230	158	487	257	249	224	162	121	593	232	253	315
CiPaw.01G087600	1209	2079	2363	418	2537	2048	1038	1727	2944	832	2139	3251	2617	2833	2361	2295	1628	3406	2577	1915	2031	2117	1717	5257	2221	1797	2375
CiPaw.01G087700	611	539	690	166	585	623	223	395	1045	248	450	367	369	539	226	507	167	379	622	267	306	351	265	830	422	336	504
CiPaw.01G087800	197	247	306	70	257	283	116	178	419	90	208	169	228	217	147	198	110	212	325	171	166	174	188	527	204	168	266
CiPaw.01G087900	0	0	0	0	0	0	0	0	0	0	0	0	0	0	0	0	0	0	0	0	0	0	0	0	0	0	0
CiPaw.01G088000	0	0	0	0	0	0	0	0	0	0	0	0	0	0	0	0	0	0	0	0	0	0	0	0	0	0	0
CiPaw.01G088100	1744	2225	2362	538	3455	1779	1446	1812	3361	940	2156	2934	2700	2828	1859	3262	1869	3161	2917	1760	1920	2390	1815	4360	2186	2387	2784
CiPaw.01G088200	0	0	0	0	0	0	0	0	0	0	0	0	0	0	0	0	0	0	0	0	0	0	0	0	0	0	0
CiPaw.01G088300	272	508	926	137	458	812	367	429	1352	155	262	659	672	445	408	532	349	575	621	360	538	357	203	1346	350	161	546
CiPaw.01G088400	1483	2315	2591	528	3321	2105	1483	2085	3279	923	2324	3153	3245	3210	2479	2835	1903	3613	3226	2236	2124	2532	1872	5351	2556	2275	2413
CiPaw.01G088500	11	47	40	5	39	38	18	36	77	24	52	54	76	80	67	42	43	111	51	59	65	18	12	118	32	53	49
CiPaw.01G088600	21	11	17	12	50	4	12	13	7	7	5	6	13	9	1	17	4	8	17	5	3	13	9	3	23	20	5
CiPaw.01G088700	6884	4624	1957	1148	9276	1050	4032	4599	1131	1511	1858	1364	3780	2345	1012	5795	1564	1622	12015	6253	338	10125	7557	585	8833	6166	246
CiPaw.01G088800	1	4	1	0	4	3	2	6	0	1	3	0	3	2	2	6	2	8	16	8	1	4	9	0	12	10	0
CiPaw.01G088900	2613	2532	1417	667	2496	1321	1637	1695	2077	776	1166	1453	2661	1344	1154	2045	917	1739	3998	2019	1351	2410	1396	3865	2492	1811	946
CiPaw.01G089000	473	609	746	166	755	552	397	488	958	221	487	833	730	730	584	674	411	864	732	591	530	570	416	1432	605	476	686
CiPaw.01G089100	0	0	0	0	0	0	0	0	0	0	2	0	2	0	0	0	0	1	0	0	0	0	0	0	0	0	0
CiPaw.01G089200	759	1004	1147	237	1202	1094	661	820	1900	473	1052	1698	1638	1455	1263	1324	794	1724	1509	1045	1049	1126	924	2889	1151	1045	1069
CiPaw.01G089300	2502	3778	3611	671	5557	3069	2170	2725	5051	1464	3859	5934	4989	5460	4231	4053	2863	6493	6080	4250	3378	4598	3559	8619	4679	3765	3585
CiPaw.01G089400	0	0	0	0	0	0	0	0	0	0	0	0	0	0	0	0	0	0	0	0	0	1	0	0	0	0	0
CiPaw.01G089500	1037	1334	1985	320	1782	1601	871	1029	2068	427	859	1373	1884	1173	1022	1205	775	1626	1770	1100	1157	1323	806	3373	1529	1032	1768
CiPaw.01G089600	213	396	922	71	447	911	185	309	1443	110	311	532	483	535	388	404	258	570	249	273	579	195	202	1301	249	235	625
CiPaw.01G089700	841	1263	1457	283	1570	1235	677	1072	2128	426	1121	1655	1608	1525	1371	1355	903	1858	1369	1140	1231	933	893	3407	982	1130	1423
CiPaw.01G089800	76	101	186	46	166	237	101	60	235	30	44	142	132	20	34	118	38	78	236	86	49	83	24	119	157	25	81
CiPaw.01G089900	0	0	0	0	0	0	0	0	0	0	0	0	0	0	0	0	0	0	0	0	0	0	0	0	0	0	0
CiPaw.01G090000	2059	2600	4331	801	3924	3942	2130	2854	4104	789	1570	2963	3332	2481	1930	2681	1839	3038	2494	1908	3035	2267	1747	7246	2323	1385	4400
CiPaw.01G090100	3	0	2	0	0	0	1	1	0	0	0	7	3	4	2	1	0	4	1	0	0	0	0	3	0	0	2
CiPaw.01G090200	431	709	883	161	825	850	512	669	1276	333	823	1221	926	1080	863	900	657	1241	863	657	825	755	678	2071	816	604	935
CiPaw.01G090300	0	0	0	0	0	0	0	0	0	0	0	0	0	0	0	0	1	0	0	0	0	0	0	0	0	0	0
CiPaw.01G090400	0	0	0	0	0	0	0	0	0	0	0	0	0	0	0	0	0	0	0	0	0	0	0	0	0	0	0
CiPaw.01G090500	388	548	674	122	706	624	289	433	984	220	619	1059	706	720	826	676	490	1299	919	685	669	638	518	1776	610	659	656
CiPaw.01G090600	0	0	0	0	0	0	0	0	0	0	0	0	0	0	0	0	0	0	0	0	0	0	0	0	0	0	0
CiPaw.01G090700	752	1037	997	233	1581	880	538	960	1418	344	1055	1344	1342	1408	1081	1111	923	1564	1535	1151	874	1102	955	2162	1122	999	972
CiPaw.01G090800	66	86	147	20	136	101	42	70	153	23	105	138	88	82	97	73	59	174	88	77	109	62	79	267	100	61	203
CiPaw.01G090900	162	283	565	73	377	428	120	219	680	82	217	343	376	340	227	237	170	373	188	177	292	153	189	774	189	147	481
CiPaw.01G091000	5446	8032	10161	1790	10999	8714	4724	6321	12721	3119	6981	11496	9973	10197	8015	8191	5641	11602	9529	7711	7990	7054	5716	21942	7115	6931	10290
CiPaw.01G091100	2093	3111	3358	627	3856	2782	1866	2495	5568	997	2617	3456	3189	3579	2799	3293	2444	4701	3388	2650	2940	2287	2005	7367	2328	2891	3057
CiPaw.01G091200	74	184	364	48	180	337	113	180	279	40	22	50	202	54	26	76	43	45	137	93	160	117	26	574	159	13	290
CiPaw.01G091300	1905	2563	2885	613	3638	1978	1547	2007	3056	969	2591	6047	3119	3835	4308	3026	2348	6226	3924	4393	2809	3190	2991	5855	2676	3225	3932
CiPaw.01G091400	114	154	202	22	147	182	61	121	241	46	111	155	188	143	115	149	116	189	163	82	123	116	66	344	123	87	186
CiPaw.01G091500	41	54	43	6	22	30	21	31	71	15	39	46	77	35	36	39	35	86	73	69	31	67	30	126	50	43	20
CiPaw.01G091600	1884	2047	884	499	2987	842	958	1283	948	513	626	508	1628	822	463	985	426	571	3021	1453	567	1815	699	1455	2094	1002	504
CiPaw.01G091700	564	738	514	138	995	385	390	427	676	209	311	323	789	606	192	574	280	364	863	343	142	636	243	386	910	342	300
CiPaw.01G091800	0	0	0	0	0	0	0	0	0	0	0	0	0	0	0	0	0	0	0	0	0	0	0	0	0	0	0
CiPaw.01G091900	28	63	24	10	67	33	16	34	46	20	49	75	76	59	50	43	17	60	128	50	36	88	21	74	65	51	29
CiPaw.01G092000	1262	2098	2647	409	2826	2088	1257	1744	3481	747	2059	3106	2584	2836	2425	2259	1482	3533	2731	1900	1985	2176	1578	5053	2037	2038	2318
CiPaw.01G092100	1036	1247	5185	460	1315	4491	1307	1122	8685	395	804	7474	1882	1376	4888	1248	650	8115	1378	965	4688	857	539	10058	1054	793	5803
CiPaw.01G092200	332	596	927	144	458	846	377	443	1595	187	434	604	549	683	512	607	345	673	377	370	773	224	281	2115	312	398	800
CiPaw.01G092300	8	16	4	3	20	20	4	13	16	6	9	17	20	22	13	15	9	22	13	7	12	8	6	22	15	15	14
CiPaw.01G092400	209	280	291	62	364	239	147	206	325	100	207	296	291	298	178	307	171	311	338	186	218	294	185	567	233	231	244
CiPaw.01G092500	3	5	10	6	3	10	4	9	48	1	3	15	7	8	4	15	0	3	5	0	17	2	0	5	10	1	28
CiPaw.01G092600	0	0	0	0	0	0	0	0	0	0	0	0	0	0	0	0	0	0	0	0	0	0	0	0	0	0	0
CiPaw.01G092700	881	1245	1555	281	1570	1265	761	1067	2525	426	1049	1463	1795	1783	1218	1377	921	1670	1358	971	1104	978	896	3443	1114	979	1435
CiPaw.01G092800	4232	6712	5890	1438	9512	5767	3980	6824	9731	2721	7325	8749	8351	9795	6903	7809	6146	9965	8334	6007	6498	6460	6649	16085	6534	6766	5607
CiPaw.01G092900	1020	1418	1481	343	1960	1395	785	1114	2336	465	1361	2249	1483	1645	1659	1577	1093	2789	1963	1281	1396	1602	1241	3624	1506	1403	1538
CiPaw.01G093000	2385	3333	3208	755	4537	2971	1870	2433	5177	1214	2796	3579	3880	3770	2938	3480	2223	4448	4435	2904	2662	3160	2293	7755	3581	3170	3036
CiPaw.01G093100	753	1315	1773	189	1439	1554	660	999	2669	440	1230	1978	1593	1776	1536	1318	942	2335	1434	1151	1446	883	881	3868	1022	1330	1506
CiPaw.01G093200	3	3	8	1	1	5	8	3	21	4	0	2	4	0	3	0	3	2	7	4	9	6	3	9	7	4	7
CiPaw.01G093300	4	20	11	2	6	8	2	6	11	0	4	7	19	12	1	5	2	11	5	1	5	3	3	13	6	0	5
CiPaw.01G093400	345	502	950	142	553	974	327	342	1502	176	298	852	588	524	642	520	235	1158	417	375	595	267	225	1901	377	365	787
CiPaw.01G093500	606	1002	1516	233	1053	1469	493	658	2728	396	835	1665	1137	1247	1275	1000	636	1852	896	823	1161	523	525	3024	644	813	1599
CiPaw.01G093600	2	0	0	0	0	3	0	0	1	0	0	0	4	0	3	2	0	1	0	0	1	0	0	0	0	1	0
CiPaw.01G093700	363	390	931	133	400	779	300	231	1018	166	233	711	596	477	484	432	193	684	447	229	416	277	220	1233	468	262	756
CiPaw.01G093800	81	112	224	23	130	175	64	105	188	28	56	116	201	103	83	98	57	117	100	84	86	102	41	338	134	55	183
CiPaw.01G093900	85	100	383	43	146	164	98	30	768	33	86	504	89	146	260	83	67	296	140	122	216	105	71	330	94	87	537
CiPaw.01G094000	438	456	358	207	832	345	394	307	672	329	877	1815	599	765	983	619	433	1375	1659	683	560	1040	478	754	865	662	583
CiPaw.01G094100	0	0	0	0	0	0	0	0	0	0	0	0	0	0	0	0	0	0	0	0	0	0	0	0	0	0	0
CiPaw.01G094200	0	2	0	0	0	0	0	0	0	0	0	0	0	0	0	0	0	0	0	0	0	0	0	0	0	0	0
CiPaw.01G094300	84	87	159	15	146	109	113	108	89	12	93	349	204	100	213	202	102	306	226	150	113	246	89	305	232	86	288
CiPaw.01G094400	2	3	8	1	4	2	1	1	18	2	0	12	2	1	3	1	3	5	4	9	4	7	1	5	2	5	13
CiPaw.01G094500	0	2	0	0	0	0	0	0	0	0	0	0	3	0	0	0	0	0	1	0	1	1	0	0	0	1	0
CiPaw.01G094600	344	588	814	135	657	738	315	517	886	180	376	748	810	667	570	455	337	680	623	499	566	550	333	1609	614	381	752
CiPaw.01G094700	0	0	0	0	0	0	0	0	0	0	0	0	0	0	0	0	0	0	0	0	0	0	0	0	0	0	0
CiPaw.01G094800	1	6	0	2	1	11	0	7	2	4	3	11	3	6	6	6	6	2	4	5	3	4	3	6	0	3	6
CiPaw.01G094900	198	249	405	51	325	411	206	273	380	79	184	359	457	261	293	271	163	355	302	263	317	258	224	804	260	221	399
CiPaw.01G095000	283	474	635	83	532	480	191	359	784	213	469	648	805	776	562	462	334	736	652	513	453	399	299	1379	552	421	540
CiPaw.01G095100	1	1	5	0	0	2	0	0	3	4	3	1	5	5	4	4	1	2	1	1	3	1	3	5	3	4	3
CiPaw.01G095200	863	1272	1425	241	1612	1346	679	1028	2263	391	1127	1681	1298	1365	1255	1208	891	1952	1548	1285	1285	999	880	3567	1041	1151	1242
CiPaw.01G095300	446	769	915	157	1185	707	391	705	1329	282	732	1098	870	980	795	780	549	1229	980	664	756	685	567	1862	662	702	898
CiPaw.01G095400	98	139	106	21	142	108	82	90	122	49	246	487	188	201	418	189	111	998	455	235	133	312	191	247	161	302	147
CiPaw.01G095500	569	965	1290	200	1340	1095	503	709	1603	305	687	794	1158	945	608	728	477	985	1124	623	720	754	389	2311	824	661	1062
CiPaw.01G095600	88	198	339	29	200	403	129	206	376	19	45	100	239	123	73	103	96	93	112	98	303	69	47	957	106	29	435
CiPaw.01G095700	1285	1795	2210	432	2615	1798	1220	1513	3059	725	1537	1991	2284	2289	1520	2170	1355	2420	1884	1525	1486	1544	1317	3790	1602	1516	1954
CiPaw.01G095800	226	442	1108	69	483	780	214	422	957	119	293	440	532	390	354	311	260	576	381	270	464	356	222	1547	329	204	690
CiPaw.01G095900	5027	10361	13722	1656	14526	11595	4607	7618	22707	2976	10289	21801	10898	13587	14616	8419	7994	24525	14471	11524	12783	9255	7701	33465	8843	10482	12675
CiPaw.01G096000	1132	1292	1530	279	1426	1213	768	1015	1449	274	461	766	1178	661	632	762	477	908	1200	779	892	996	410	2681	1196	438	1351
CiPaw.01G096100	298	470	649	88	643	611	235	393	822	168	442	759	633	549	528	506	350	694	672	426	433	365	323	1135	470	387	527
CiPaw.01G096200	1974	3163	3769	684	4107	3554	1800	2763	4651	1133	2884	4597	4199	3993	3464	3392	2136	5166	4422	2729	2971	3300	2386	7995	3568	2743	3811
CiPaw.01G096300	931	1541	2120	324	2037	1721	742	1380	3148	545	1468	2368	1897	2005	1731	1730	1181	2822	1658	1419	1692	1066	1093	4141	1291	1261	1931
CiPaw.01G096400	50	42	317	12	94	95	32	175	64	1	14	41	180	62	63	47	29	71	39	78	71	68	64	347	131	13	376
CiPaw.01G096500	0	0	0	0	0	0	0	0	0	0	0	0	0	0	0	0	0	0	0	0	0	0	0	0	0	0	0
CiPaw.01G096600	0	0	0	0	0	0	0	0	0	0	0	0	0	0	0	0	0	0	0	0	0	0	0	0	0	0	0
CiPaw.01G096700	80	113	203	15	125	132	53	70	173	16	73	179	120	74	89	80	88	189	146	148	172	106	56	308	76	64	270
CiPaw.01G096800	0	0	0	0	0	0	0	0	0	0	0	0	0	0	0	0	0	0	0	0	0	0	0	0	0	0	0
CiPaw.01G096900	0	0	2	0	0	0	0	0	0	0	0	0	0	0	2	0	0	0	0	0	0	0	0	2	1	0	2
CiPaw.01G097000	109	149	139	36	126	131	74	150	244	44	97	245	233	173	120	175	122	201	315	208	116	227	102	369	150	173	98
CiPaw.01G097100	6	0	8	0	3	0	1	3	1	0	0	0	19	0	0	1	0	0	0	1	1	3	7	1	5	0	17
CiPaw.01G097200	3	5	7	0	1	12	0	4	12	4	5	5	14	7	3	9	5	31	6	2	8	2	0	7	4	2	17
CiPaw.01G097300	187	398	509	43	453	399	161	300	543	103	320	476	543	441	361	322	245	523	398	341	310	239	196	840	346	283	422
CiPaw.01G097400	65	61	73	8	80	72	20	35	125	24	54	95	70	68	73	74	41	104	75	48	49	36	16	151	30	32	53
CiPaw.01G097500	0	0	0	0	0	0	0	0	0	0	0	0	0	0	0	0	0	0	0	0	0	0	0	0	0	0	0
CiPaw.01G097600	0	0	0	0	0	0	0	0	0	0	0	0	0	0	0	0	0	0	0	0	0	0	0	0	0	0	0
CiPaw.01G097700	3685	4116	3655	979	6234	3229	2692	3787	4233	1110	2584	3955	3803	3189	2760	3582	2140	4110	4930	3364	2702	4273	2772	6554	4166	2684	3753
CiPaw.01G097800	919	1296	1481	309	1627	1254	774	1059	2167	501	1197	1554	1650	1487	1261	1589	1042	1969	1961	1229	1147	1391	1085	3118	1468	1202	1434
CiPaw.01G097900	18	13	29	10	62	35	13	25	41	2	12	34	30	25	31	23	15	40	17	16	21	21	11	46	10	6	16
CiPaw.01G098000	4058	4643	12880	1393	5945	11834	4132	4173	20567	1561	3299	14035	6403	4911	10713	5228	2864	16356	5243	3592	11281	3588	3215	26514	4513	3398	12260
CiPaw.01G098100	0	0	3	1	1	0	0	0	3	0	1	2	0	0	0	0	0	0	0	1	0	0	0	0	0	0	1
CiPaw.01G098200	973	1427	1529	347	2097	1320	908	1076	2392	608	1325	1612	1740	1782	1376	1665	1074	2036	2057	1182	1276	1492	1064	3235	1524	1401	1338
CiPaw.01G098300	0	0	0	0	0	0	0	0	0	0	0	0	0	0	0	0	0	0	0	0	0	0	0	0	0	0	0
CiPaw.01G098400	243	201	228	57	496	415	139	274	282	123	189	264	254	470	271	89	62	170	247	220	27	184	29	105	317	153	302
CiPaw.01G098500	3551	4337	4177	1393	8235	3389	3424	3379	4932	1473	3938	5478	4962	4946	4586	5250	3265	6593	8558	4257	3352	7689	3745	8366	6112	4307	4303
CiPaw.01G098600	215	335	484	74	417	403	204	269	816	185	390	547	500	567	415	519	289	674	480	336	424	320	265	1037	308	379	411
CiPaw.01G098700	0	0	0	0	0	0	0	0	0	0	0	0	0	0	0	0	0	0	0	0	0	0	0	0	0	1	0
CiPaw.01G098800	19	27	11	6	77	8	20	32	27	6	49	37	40	70	38	35	22	62	68	57	11	51	38	25	33	52	16
CiPaw.01G098900	0	0	0	0	0	0	0	0	0	0	0	0	0	0	0	0	0	0	0	0	0	0	0	0	0	0	0
CiPaw.01G099000	0	0	0	0	0	0	0	0	0	0	0	0	0	0	0	0	1	0	0	0	0	0	0	0	0	0	0
CiPaw.01G099100	1	0	0	0	0	0	0	1	0	1	1	0	0	2	0	3	0	0	3	0	1	6	0	1	7	1	0
CiPaw.01G099200	20	22	34	0	24	19	8	7	25	6	23	25	46	34	25	18	9	52	22	16	13	24	19	40	40	20	39
CiPaw.01G099300	1	0	3	0	0	1	3	2	1	0	0	1	0	2	1	0	1	1	0	0	0	1	0	1	0	6	2
CiPaw.01G099400	125	222	215	44	257	189	107	150	329	53	181	251	251	209	168	246	139	316	166	160	170	131	129	479	162	170	241
CiPaw.01G099500	253	407	652	74	445	520	243	339	594	127	271	481	621	415	418	327	209	563	459	364	432	342	212	1220	322	218	545
CiPaw.01G099600	77	149	205	26	208	172	77	121	240	48	112	157	193	205	142	124	74	170	152	124	132	104	93	386	108	98	188
CiPaw.01G099700	291	386	767	125	507	336	322	301	215	72	52	90	648	86	59	258	66	134	361	252	162	364	210	505	345	228	604
CiPaw.01G099800	606	885	1163	161	1043	1069	517	840	1373	312	989	1904	1337	1246	1432	1124	960	2406	1275	1248	1135	1086	1104	2920	1006	1156	1108
CiPaw.01G099900	0	0	0	0	0	0	1	0	0	0	0	0	0	0	1	0	0	0	0	0	0	0	0	0	0	0	0
CiPaw.01G100000	61	193	557	45	218	362	99	217	396	30	96	286	202	133	168	123	67	257	64	114	271	76	111	695	123	90	718
CiPaw.01G100100	215	384	302	61	530	212	155	295	374	213	529	432	610	724	409	448	271	515	639	356	231	457	251	642	494	431	312
CiPaw.01G100200	0	0	0	0	0	0	0	0	0	0	0	0	0	0	0	0	0	0	0	0	0	0	0	0	0	1	0
CiPaw.01G100300	112	179	116	45	248	103	97	113	172	109	215	236	339	331	171	189	123	265	283	174	132	216	98	305	243	205	176
CiPaw.01G100400	483	700	1001	149	731	859	359	466	1262	218	505	955	925	836	714	605	457	1042	718	514	699	482	395	2059	630	453	925
CiPaw.01G100500	1391	2056	6933	839	1968	6725	2476	2160	6322	585	809	2235	3127	1556	1307	1742	741	1924	1450	807	2104	1325	687	5452	1686	571	4424
CiPaw.01G100600	0	0	0	0	0	0	0	0	0	0	0	1	0	0	0	0	0	0	0	0	0	0	1	0	0	0	0
CiPaw.01G100700	2004	3325	4393	642	4213	3907	1711	2771	5304	1199	3191	5930	4727	4371	4592	3080	2329	6859	5715	3860	3354	4278	2676	9263	4245	3373	3995
CiPaw.01G100800	1397	2577	3132	509	3467	2510	1433	2659	4036	1059	2738	3860	3594	3637	2988	2585	1961	4200	3455	2653	2574	2570	2390	6367	2869	2600	3283
CiPaw.01G100900	1	0	0	0	0	0	0	0	0	0	0	0	0	0	0	0	0	0	0	0	0	0	0	0	0	0	0
CiPaw.01G101000	174	220	325	68	379	284	152	245	520	100	221	342	316	305	254	248	213	369	288	150	269	241	138	613	231	198	314
CiPaw.01G101100	406	616	796	115	814	597	383	524	1093	217	514	687	740	763	561	533	447	823	757	528	591	599	344	1562	588	440	825
CiPaw.01G101200	806	1095	1141	229	1387	990	669	797	1792	366	961	1460	1279	1276	1180	1182	793	1527	1231	901	927	1009	788	2436	976	948	1121
CiPaw.01G101300	1549	2200	2095	518	2857	2025	1240	1761	3593	635	1754	2480	2009	2313	1989	2173	1704	2841	2226	1922	2159	1551	1723	5300	1657	1924	2204
CiPaw.01G101400	232	170	181	39	297	155	127	179	155	83	200	246	437	137	190	302	283	304	485	230	140	382	354	464	390	220	185
CiPaw.01G101500	3216	2708	962	775	5457	777	2042	2094	1270	1176	1655	2087	3442	1955	1437	2994	1182	2470	9981	3488	874	6474	2497	2010	5739	3341	788
CiPaw.01G101600	179	251	284	51	304	235	132	159	534	68	168	220	204	232	174	219	148	249	218	154	195	159	190	451	162	209	224
CiPaw.01G101700	1982	1754	1054	593	3516	862	1572	1512	1096	1129	1631	2670	3066	2114	1559	2740	996	2381	5755	2544	919	4528	2308	1946	3856	2247	954
CiPaw.01G101800	4	13	0	1	22	0	4	3	1	15	20	28	12	21	11	15	2	14	13	9	2	24	25	3	20	18	3
CiPaw.01G101900	2207	3115	3875	766	4280	3624	1879	3019	5588	1223	3465	5900	4045	4331	4122	3816	2802	6270	4720	3010	3694	3558	2601	9450	3496	3058	3998
CiPaw.01G102000	2542	3870	4713	888	4845	4128	2143	3400	6364	1007	3373	5300	4170	3785	4984	3154	2365	8048	4640	3202	3183	3139	2349	9472	3278	4197	3702
CiPaw.01G102100	3742	5559	8645	1100	7928	8005	3242	4344	12968	1346	4334	4967	4966	4341	4460	3368	3022	6092	5417	4299	4826	3590	3112	13765	4196	3778	6300
CiPaw.01G102200	1438	1858	2278	573	3114	1797	1325	1467	4511	832	1915	3946	2683	2237	2529	2613	1432	4596	3308	1658	2178	2292	1297	4907	2249	1748	2226
CiPaw.01G102300	3713	5674	6369	1133	7615	5062	3168	4397	7444	2465	5820	7396	8806	8606	5748	6288	4117	8292	8606	5743	4505	5785	3980	12842	6642	5859	5807
CiPaw.01G102400	426	675	793	140	748	631	268	441	1250	231	623	812	834	837	707	698	499	1045	971	648	564	619	417	1697	600	678	721
CiPaw.01G102500	1339	1652	2019	405	2335	1543	1104	1348	2632	734	1601	1967	2640	2101	1393	1999	1088	2137	3072	1631	1192	2371	1357	3472	2584	1695	1737
CiPaw.01G102600	341	688	940	102	959	863	341	584	1677	271	810	1902	787	1150	1332	801	605	1794	830	782	1057	468	567	2290	543	834	1127
CiPaw.01G102700	0	0	0	0	0	0	0	0	0	0	0	0	0	0	0	0	0	0	0	0	0	0	0	0	0	0	0
CiPaw.01G102800	635	874	917	205	1162	767	549	615	1570	315	790	1074	1111	981	806	987	660	1291	1186	734	782	859	731	2078	875	976	907
CiPaw.01G102900	276	481	628	97	623	456	231	364	678	165	429	586	609	654	448	457	360	595	599	481	356	397	328	1129	478	456	477
CiPaw.01G103000	0	0	2	0	0	1	0	1	1	0	0	8	4	2	5	0	0	2	2	0	6	0	0	0	0	2	0
CiPaw.01G103100	0	0	0	0	0	5	0	3	2	0	1	6	1	0	6	0	0	4	3	1	0	0	0	3	3	0	0
CiPaw.01G103200	41	44	20	18	40	9	29	33	10	8	29	30	39	51	12	31	7	20	101	88	25	136	50	60	55	48	16
CiPaw.01G103300	1	1	1	0	1	3	0	1	5	1	1	8	3	5	3	2	0	12	3	8	8	1	1	13	1	3	0
CiPaw.01G103400	0	0	0	0	0	0	0	0	0	0	0	2	0	0	4	0	0	0	0	0	0	0	0	2	0	1	0
CiPaw.01G103500	1114	1531	2034	406	2136	1641	1121	1378	2186	552	1185	1823	1987	1645	1318	1791	1117	1997	2242	1390	1400	1966	1282	3471	1901	1300	1881
CiPaw.01G103600	2535	3746	3933	878	6008	3230	2426	3401	5746	1828	4257	5568	5580	5968	4441	5136	3392	6423	6222	3879	3360	4686	3286	8590	4699	4198	4013
CiPaw.01G103700	0	0	0	0	0	0	0	0	0	0	0	0	0	0	0	0	0	0	0	0	0	0	0	0	0	0	0
CiPaw.01G103800	265	490	607	81	502	612	205	335	846	194	461	574	659	640	565	476	324	808	636	468	449	342	269	1370	502	467	612
CiPaw.01G103900	1706	2506	2953	502	3273	2486	1435	2189	4062	1030	2796	5366	3462	3879	3738	2757	2136	5086	3720	3020	2800	2867	2501	6838	2909	2819	3099
CiPaw.01G104000	0	0	0	0	0	0	0	0	0	0	0	0	0	0	0	0	0	0	0	0	0	0	0	0	0	0	0
CiPaw.01G104100	202	353	401	62	400	356	156	294	530	128	328	322	570	477	268	386	251	417	415	283	204	274	199	793	338	292	256
CiPaw.01G104200	26	9	67	1	28	8	19	10	17	1	4	6	115	4	11	7	14	8	7	3	7	28	38	35	85	2	59
CiPaw.01G104300	24	48	40	13	26	31	13	26	48	9	19	27	47	32	21	58	36	52	62	35	12	33	15	47	23	25	21
CiPaw.01G104400	92	173	405	56	157	270	104	164	340	27	63	121	118	88	63	161	97	149	124	84	161	117	33	455	69	65	195
CiPaw.01G104500	42	58	137	14	66	127	31	45	127	22	28	53	72	50	33	45	16	47	39	12	42	32	15	177	48	15	152
CiPaw.01G104600	0	0	0	0	0	0	0	0	0	0	0	0	0	0	0	0	0	0	0	0	0	0	0	0	0	0	0
CiPaw.01G104700	0	0	0	0	0	0	0	0	0	0	0	0	0	0	0	0	0	0	0	0	0	0	0	0	0	0	0
CiPaw.01G104800	1261	1105	1319	349	1743	1115	900	856	2000	399	862	3474	1801	1180	2244	912	472	3067	3324	1666	1218	2256	898	2455	2158	1051	1361
CiPaw.01G104900	513	759	1076	151	842	1105	383	570	1853	253	486	960	756	686	666	573	373	1193	600	470	859	394	304	2103	395	368	890
CiPaw.01G105000	1490	1828	2132	505	2787	1900	1222	1774	3175	787	1756	2344	2650	2533	1833	2017	1519	2742	2082	1772	1772	1554	1435	4633	1864	1750	2123
CiPaw.01G105100	492	575	869	155	825	672	359	450	1156	239	577	834	795	845	636	572	406	858	716	568	535	535	403	1427	543	541	776
CiPaw.01G105200	0	0	0	0	0	0	0	0	0	0	0	0	0	0	0	0	0	0	0	0	0	0	0	0	0	0	0
CiPaw.01G105300	5408	6621	6822	1650	10835	6687	4560	6656	8424	2408	5855	9573	8569	7525	6931	6375	4455	10390	12659	6729	5862	10511	6134	15338	9956	6090	6393
CiPaw.01G105400	575	798	858	206	1144	763	449	703	1547	337	847	1223	935	1032	809	1086	755	1455	1006	810	808	821	773	1949	818	955	759
CiPaw.01G105500	31350	52446	89741	11192	59974	100677	41880	111144	89240	21892	44546	80819	153684	70090	55151	50063	32559	76543	113026	67917	50317	109765	56112	186002	147812	33480	63267
CiPaw.01G105600	48	144	130	17	90	152	70	136	158	56	76	170	229	116	157	69	86	179	278	121	85	100	103	193	212	80	123
CiPaw.01G105700	444	684	791	172	908	809	368	506	1558	242	533	754	709	862	615	632	467	1003	649	451	698	421	388	1872	488	635	696
CiPaw.01G105800	0	2	0	0	2	3	0	0	5	0	0	4	3	4	2	0	3	1	2	0	0	0	0	0	1	0	0
CiPaw.01G105900	0	0	0	0	2	0	0	0	0	0	0	0	0	0	0	0	0	0	1	0	0	0	0	3	2	0	0
CiPaw.01G106000	44	81	114	29	140	96	52	88	138	27	69	121	103	128	78	99	82	145	84	66	88	74	76	185	63	62	85
CiPaw.01G106100	0	0	0	0	0	0	0	0	0	0	0	0	0	0	0	0	0	0	0	0	0	0	0	0	0	0	0
CiPaw.01G106200	13	131	365	10	44	308	41	113	105	0	9	42	51	34	44	21	16	45	15	52	156	48	6	502	22	5	297
CiPaw.01G106300	0	0	0	0	0	0	0	1	0	0	0	0	0	0	0	0	0	0	0	0	1	0	0	0	0	0	0
CiPaw.01G106400	150	237	318	49	234	205	118	174	298	74	180	247	309	300	209	215	122	323	215	187	180	144	132	537	226	187	258
CiPaw.01G106500	1397	2052	2310	420	2722	2233	1182	1733	3773	800	2064	2524	2546	2927	2245	2394	1768	3256	2401	2086	1964	1651	1716	5541	1840	2332	2090
CiPaw.01G106600	0	4	0	0	9	0	4	10	0	0	2	1	0	4	0	5	0	0	4	0	0	1	4	0	0	1	0
CiPaw.01G106700	0	0	0	0	0	0	0	0	0	0	0	0	0	0	0	0	0	0	0	0	0	0	0	0	0	0	0
CiPaw.01G106800	766	1263	1499	237	1621	1431	687	934	2449	410	1058	1468	1569	1524	1178	1157	784	1666	1293	1009	1167	828	787	3374	1049	1060	1618
CiPaw.01G106900	2153	2488	1915	802	3251	1893	1900	2266	3586	1314	2844	2946	3965	3356	2452	3987	2065	3396	4481	2124	1924	3601	2033	4624	3345	2630	1881
CiPaw.01G107000	853	1058	1629	332	1155	1405	1032	853	1899	330	478	781	1652	873	614	1263	670	966	1062	748	1097	836	612	3296	1095	642	1177
CiPaw.01G107100	1174	1722	2013	346	2555	1309	1080	1318	2589	690	1892	2484	2289	2529	1897	2214	1592	3282	2069	1739	1526	1415	1553	4609	1638	1848	1872
CiPaw.01G107200	641	1175	2026	249	1961	1728	631	972	1854	357	1188	1422	1679	1674	978	1153	1087	1246	1248	1247	1521	1050	866	4164	1059	782	2615
CiPaw.01G107300	19	21	51	2	21	39	9	22	8	5	8	12	116	12	7	5	13	13	18	28	14	65	25	153	40	8	263
CiPaw.01G107400	7	2	66	1	2	40	22	15	0	0	0	0	200	0	0	5	0	2	9	20	1	68	1	170	51	0	488
CiPaw.01G107500	1064	1496	1434	292	2284	949	760	1026	1994	671	1388	1593	1836	1999	1168	1662	999	1814	1848	1321	1001	1356	916	2732	1334	1423	1465
CiPaw.01G107600	333	361	428	81	408	330	202	283	619	173	374	588	780	557	442	483	298	564	779	434	356	555	298	931	727	404	384
CiPaw.01G107700	3015	4791	6676	1196	5827	6264	3494	4794	8167	1738	4617	8745	6590	6316	6297	5793	4295	9423	5768	4738	5515	4420	4012	12172	4893	4859	5642
CiPaw.01G107800	427	690	1406	130	421	1527	347	449	1749	96	86	340	520	215	187	324	154	292	353	211	826	207	62	2955	331	60	1489
CiPaw.01G107900	28	99	315	25	147	360	40	107	401	8	11	100	24	22	45	10	21	80	33	23	138	19	4	438	24	7	217
CiPaw.01G108000	0	0	0	0	0	0	0	0	0	0	0	0	0	0	0	0	0	0	0	0	0	0	0	0	0	0	0
CiPaw.01G108100	177	296	421	88	293	391	111	122	851	140	225	223	194	264	131	182	96	192	144	70	204	63	54	405	114	82	369
CiPaw.01G108200	668	991	4073	1514	1089	2655	2165	222	7609	526	256	2040	450	442	628	320	124	1306	736	258	1351	266	430	3813	887	267	3162
CiPaw.01G108300	990	1514	1886	342	1903	1436	740	1062	2414	579	1570	2325	2148	2060	1677	1459	1017	2363	2243	1707	1371	1497	1054	3757	1724	1476	1925
CiPaw.01G108400	0	0	0	1	5	0	0	0	0	0	0	1	0	0	0	1	0	0	2	0	0	0	0	0	0	0	0
CiPaw.01G108500	1745	2692	3345	604	4055	2938	1563	2646	4077	1234	2896	4127	3810	3986	3412	2874	2008	4401	4042	3249	2720	3106	2374	6894	3185	3165	3280
CiPaw.01G108600	685	1360	2021	227	1486	1549	646	1101	2411	486	1395	1949	1939	1959	1528	1186	886	2167	1736	1321	1401	1163	822	4221	1452	1200	2138
CiPaw.01G108700	508	763	753	184	1207	613	397	680	1147	337	1033	1302	1036	1174	1005	992	698	1488	1522	900	708	1196	780	1722	1102	1057	543
CiPaw.01G108800	244	421	307	53	557	312	199	324	576	181	463	654	529	574	535	496	338	736	780	371	299	608	329	824	551	523	312
CiPaw.01G108900	1097	1729	2100	395	2241	1812	968	1297	3087	720	1709	2521	2061	2221	1981	1759	1264	2783	2103	1485	1597	1666	1245	4630	1675	1628	1954
CiPaw.01G109000	0	0	0	0	0	0	0	0	2	0	0	1	1	1	0	0	0	3	0	0	1	0	0	0	0	0	0
CiPaw.01G109100	156	160	297	41	149	266	155	108	300	37	37	127	222	64	34	127	86	85	304	112	90	155	57	235	174	54	150
CiPaw.01G109200	2869	4100	3961	959	5712	3146	2348	3083	6299	1595	3941	4709	5134	5391	3582	4417	3179	5615	5211	3605	3413	3871	3123	9058	3859	4016	3961
CiPaw.01G109300	528	1354	5282	164	734	4060	1264	1540	935	36	68	196	1613	326	336	426	319	332	210	417	1288	596	252	4298	790	42	4062
CiPaw.01G109400	4460	7467	8648	1572	8335	7617	4523	6827	13868	2884	7482	9514	10469	10276	7295	8506	6565	11127	8382	6709	7240	5966	5971	18692	6899	7432	6553
CiPaw.01G109500	482	961	1664	221	1173	1688	601	993	2141	378	1080	1976	1280	1685	1480	1079	893	2121	829	715	1347	605	648	3649	690	642	1348
CiPaw.01G109600	0	0	0	0	0	0	0	0	0	0	0	0	0	0	0	0	0	0	0	0	0	0	0	0	0	0	0
CiPaw.01G109700	268	431	576	71	501	475	161	294	709	134	383	609	533	512	510	316	298	729	510	392	390	320	238	1354	442	339	597
CiPaw.01G109800	36	81	128	20	100	113	43	98	144	26	128	166	107	131	108	119	96	226	75	68	95	65	59	248	47	99	133
CiPaw.01G109900	1596	2332	3388	628	3179	3090	1455	2079	4895	826	1958	3183	2840	2928	2209	2419	1618	3366	2013	1605	2509	1581	1475	6425	1572	1940	3323
CiPaw.01G110000	3018	4976	6298	906	6181	5973	2800	4619	8581	1693	4266	6770	6586	7377	5382	4653	3459	7723	5122	4485	4997	3500	3231	13924	4054	4238	5417
CiPaw.01G110100	86	185	445	36	143	331	114	123	194	13	18	107	259	60	72	76	64	97	130	68	132	147	37	571	154	20	501
CiPaw.01G110200	0	0	0	0	0	0	0	0	0	0	0	0	0	0	0	0	0	0	0	0	0	0	0	0	0	0	0
CiPaw.01G110300	1235	1822	1852	396	1993	1680	1043	1376	2327	637	1766	3097	2592	2233	2378	1854	1345	3294	4038	2258	1527	3003	1593	3571	2685	1905	1668
CiPaw.01G110400	12157	17362	12084	3724	23519	9192	9574	12612	21511	6449	13887	13922	18234	20224	10871	18984	12604	16017	18444	12809	11314	12748	12168	28403	12008	16045	11530
CiPaw.01G110500	131	230	135	32	215	99	57	124	241	55	224	255	216	264	252	205	124	240	226	202	146	150	130	299	168	181	191
CiPaw.01G110600	49	102	77	14	94	66	37	38	87	26	52	47	86	60	36	83	28	55	82	49	43	71	35	132	66	35	70
CiPaw.01G110700	904	1117	2460	335	1148	1977	1037	935	2833	310	558	1519	1425	979	1018	1113	535	1496	990	605	976	769	461	2566	964	491	1768
CiPaw.01G110800	19	10	4	1	22	9	5	20	13	5	25	55	16	11	34	41	28	50	36	16	11	20	27	30	14	25	18
CiPaw.01G110900	0	0	1	0	0	0	0	0	0	0	0	0	1	1	0	0	0	0	0	1	0	0	1	2	0	0	0
CiPaw.01G111000	7395	11874	12369	3098	16396	12525	7161	10375	19905	4404	10262	19359	13811	13037	13477	11029	8938	18413	16776	12317	9674	12418	8564	26659	9246	11552	8415
CiPaw.01G111100	0	0	0	0	1	0	0	0	0	0	0	0	0	0	0	0	0	0	0	0	0	0	0	0	0	1	0
CiPaw.01G111200	175	294	449	64	286	266	100	200	894	114	328	1143	475	860	600	263	163	554	628	558	271	283	289	704	165	275	555
CiPaw.01G111300	40	54	86	21	116	73	25	46	89	16	118	307	105	112	253	44	78	289	253	249	87	160	128	170	104	224	87
CiPaw.01G111400	66	85	52	20	131	44	48	37	71	25	282	1126	107	266	736	137	161	949	350	587	234	413	473	267	205	570	176
CiPaw.01G111500	631	950	1826	231	1092	1578	517	728	2290	327	706	1523	1313	1365	1126	832	577	1725	913	899	1086	589	474	3000	697	704	1487
CiPaw.01G111600	2904	4172	5362	975	6072	4547	2551	3546	5519	1628	3811	4865	6140	5397	3644	4072	2588	5026	6210	4061	3285	4854	3071	9921	4971	3568	5417
CiPaw.01G111700	0	0	0	0	0	0	0	0	0	0	0	0	0	0	0	0	0	0	0	0	0	0	0	0	0	0	0
CiPaw.01G111800	1003	1488	1620	368	2216	1250	876	1330	2620	654	1616	2108	1865	2244	1666	1821	1248	2241	1913	1291	1393	1371	1405	3295	1624	1602	1714
CiPaw.01G111900	798	1273	1194	233	1801	1055	699	1188	1975	445	1214	1658	1625	1795	1159	1611	933	1911	1703	1159	1025	1171	1181	2254	1417	1396	1192
CiPaw.01G112000	1	9	15	3	11	8	5	5	16	4	10	17	9	14	8	11	8	15	6	6	5	3	8	8	7	11	6
CiPaw.01G112100	487	715	893	140	826	803	452	567	972	261	550	919	908	728	603	590	458	855	982	638	623	743	535	1739	708	575	855
CiPaw.01G112200	2707	4179	5093	1237	5242	4288	2834	3457	6220	1041	1538	4401	3468	2320	2633	2528	1617	4451	3417	2204	3038	2140	1285	7491	2005	1765	2812
CiPaw.01G112300	177	129	875	45	206	147	106	141	196	43	56	119	642	96	89	110	55	103	244	119	106	266	104	821	366	57	1358
CiPaw.01G112400	0	1	0	0	0	0	0	0	2	0	1	0	0	1	0	0	0	0	0	1	0	0	3	0	0	0	0
CiPaw.01G112500	4330	6529	8769	1313	8284	7991	3531	6091	10757	2368	6724	11472	8276	8395	8921	6518	5180	13895	9226	6626	6699	7132	5620	18088	7326	6303	8303
CiPaw.01G112600	0	0	0	0	0	0	0	0	0	0	0	0	0	0	0	0	0	0	0	0	0	0	0	0	0	0	0
CiPaw.01G112700	2569	3376	3529	797	5499	2556	2065	2852	5747	1297	3259	4195	4228	4642	3111	3998	2819	4413	4606	3107	3091	3285	3051	7361	3216	3622	3632
CiPaw.01G112800	99	41	175	12	48	76	29	48	75	10	24	41	109	27	16	71	35	25	44	25	51	83	93	61	99	4	53
CiPaw.01G112900	1018	1520	1425	340	1889	1219	757	1103	2450	648	1634	1690	2215	2169	1343	1838	1140	2090	2050	1415	993	1432	1074	3036	1529	1583	1257
CiPaw.01G113000	768	960	1177	223	1382	948	566	781	1389	410	1001	1270	1445	1299	924	1189	753	1460	1375	802	822	1044	706	2044	1149	868	1101
CiPaw.01G113100	4	1	2	2	7	6	0	2	12	2	1	0	6	8	0	21	13	16	1	4	7	5	3	11	2	2	3
CiPaw.01G113200	0	0	0	0	0	0	0	0	0	0	0	0	0	0	0	0	0	0	0	0	0	0	0	0	0	0	0
CiPaw.01G113300	4868	7135	7324	1479	10353	6670	4039	5909	9629	2952	7493	9365	9741	9909	7057	7576	4739	9858	10309	6877	5663	7495	5524	14961	8764	7446	7508
CiPaw.01G113400	9	14	17	4	15	20	6	16	16	7	25	16	26	28	23	15	9	43	48	21	11	30	10	28	49	27	19
CiPaw.01G113500	26	14	126	5	18	25	9	12	16	0	5	12	85	19	12	15	7	14	46	27	27	33	13	124	75	6	258
CiPaw.01G113600	1974	3013	2809	599	3753	2292	1463	1982	5720	1069	2571	3065	3281	3665	2283	3168	2274	3687	3215	2369	2291	2078	1956	5946	2322	2794	2352
CiPaw.01G113700	25	24	107	5	37	22	12	31	45	3	25	48	71	38	46	36	19	40	35	37	39	27	21	104	29	17	139
CiPaw.01G113800	3117	5724	8473	1290	6555	7665	3984	5750	8746	2000	5279	12095	9255	9165	8353	5519	4387	10562	5860	6192	7944	5373	5272	18807	5670	5053	7461
CiPaw.01G113900	448	765	813	188	1130	608	398	637	1167	312	688	708	1042	982	465	785	580	704	817	522	564	520	414	1336	589	599	937
CiPaw.01G114000	12291	14098	7654	3835	13876	7660	12192	10844	8029	3134	2347	2659	28456	6076	1801	13866	7789	4720	9145	6339	4980	8560	5505	15578	12824	3736	7304
CiPaw.01G114100	29	53	454	8	63	99	15	64	45	5	13	25	119	36	13	26	15	26	35	31	101	37	12	358	51	19	1002
CiPaw.01G114200	750	1554	212	162	2735	141	536	1139	471	1198	5204	1657	2071	4954	1400	4703	4056	2700	2645	1952	259	2513	3285	491	1329	2486	255
CiPaw.01G114300	683	1153	919	141	1303	557	436	1251	1575	499	1841	1507	841	2085	1247	1346	2119	1765	737	719	478	639	1228	1259	376	1018	541
CiPaw.01G114400	17	34	17	5	15	27	8	29	10	5	13	8	14	6	4	12	4	6	8	1	13	11	19	31	5	4	19
CiPaw.01G114500	1695	3249	2424	371	4162	1932	1590	3756	4554	1949	7013	8727	3571	8501	6308	5771	7175	8673	3229	3524	3963	2506	4961	7905	1600	3874	2219
CiPaw.01G114600	6308	10436	10483	2929	11215	11444	7782	12628	18756	5114	13244	10597	12391	18022	7152	13785	12018	8912	7701	6456	10249	5505	6989	19563	5578	6503	6103
CiPaw.01G114700	10	31	19	7	42	15	14	30	27	9	34	52	23	39	48	23	20	38	28	24	15	14	17	27	22	24	22
CiPaw.01G114800	329	559	1490	148	680	1381	426	486	1477	154	384	865	595	653	450	469	260	750	263	242	558	315	212	1339	361	255	1077
CiPaw.01G114900	1761	1814	837	404	2880	548	1352	1424	316	244	269	251	1365	416	176	638	329	316	1976	1276	335	1973	1174	944	2475	749	1049
CiPaw.01G115000	37	28	30	19	36	57	20	29	41	6	12	19	33	23	14	23	21	19	68	42	45	43	12	100	58	13	15
CiPaw.01G115100	633	1079	1208	223	1105	1091	518	877	1439	346	788	1140	1470	1348	1064	1028	620	1607	1220	1108	925	889	623	2850	1186	896	1179
CiPaw.01G115200	60	82	110	11	124	42	29	58	95	27	60	53	89	76	35	61	36	52	64	64	33	49	45	152	75	49	111
CiPaw.01G115300	2175	3705	5042	616	4448	4971	1535	3112	9186	1049	2720	6202	3314	5486	5223	3114	3185	7316	2653	4316	6344	1568	3598	17181	1550	3877	5491
CiPaw.01G115400	0	0	0	0	0	0	0	0	0	0	0	0	0	0	0	0	0	0	0	0	0	0	0	0	0	0	1
CiPaw.01G115500	5	0	16	0	0	0	0	0	0	0	0	0	6	0	0	0	0	0	0	1	0	0	2	5	2	0	54
CiPaw.01G115600	117	236	301	57	237	299	119	201	455	93	157	149	219	240	148	281	170	212	151	127	270	95	118	781	100	157	201
CiPaw.01G115700	189	389	1013	89	406	640	186	361	392	33	83	152	406	123	95	137	78	118	183	161	349	286	119	936	306	70	930
CiPaw.01G115800	5506	5632	4195	1085	5279	3238	2358	3447	4682	787	1639	3528	2366	2237	2453	2626	2092	4322	4433	1652	3643	5170	1553	5702	4612	1949	3182
CiPaw.01G115900	34	31	25	5	38	17	14	25	27	3	11	15	24	17	2	24	12	10	36	19	5	70	22	17	61	14	25
CiPaw.01G116000	15	22	4	1	9	6	5	10	2	6	1	0	9	2	4	11	8	8	17	6	0	3	15	0	17	13	1
CiPaw.01G116100	8	6	6	0	7	9	1	5	1	3	7	0	3	1	1	8	13	4	24	4	0	1	12	1	5	8	2
CiPaw.01G116200	225	318	245	48	404	179	148	169	349	81	247	231	310	279	168	244	176	255	330	249	192	208	159	595	228	269	178
CiPaw.01G116300	47791	89235	124731	18625	130948	103325	50558	97065	230153	21092	59686	96212	63682	77609	89205	66724	48171	165733	65354	50798	122151	41121	58371	244282	48987	80519	103278
CiPaw.01G116400	792	1184	1771	356	1813	1864	804	1382	2964	440	1270	1600	1399	1705	1125	1375	1189	1806	1368	1058	1505	1142	957	3581	1035	1117	1329
CiPaw.01G116500	281	389	678	95	424	480	285	323	754	107	216	519	377	268	336	279	188	513	326	241	413	229	156	1028	238	216	601
CiPaw.01G116600	12695	16571	23074	4954	31176	18199	13471	15099	24976	8785	25065	36318	24284	28378	23790	26706	18209	33660	32575	15338	16465	25816	17040	41305	22398	20581	26886
CiPaw.01G116700	7108	8559	9733	2903	16246	7879	7009	6702	11693	5517	11513	13280	15190	16520	8126	14401	7844	11828	19140	8041	6695	13531	7149	17391	13300	11630	9284
CiPaw.01G116800	268	613	1069	108	597	920	246	535	1038	169	501	1024	1017	819	795	427	385	1215	593	560	738	380	303	2372	572	430	917
CiPaw.01G116900	0	0	0	0	0	0	0	0	0	0	0	0	0	0	0	0	0	0	0	0	0	0	0	0	0	0	0
CiPaw.01G117000	811	1156	1341	235	1527	1061	644	989	2075	432	1068	1558	1520	1437	1059	1293	940	1665	1408	991	1086	974	861	2895	1024	1053	1130
CiPaw.01G117100	2025	3774	8506	997	3089	10566	2952	4131	10408	828	1104	2971	4596	2265	2304	2496	1601	2528	3693	2233	6250	3346	1490	17388	4483	827	4413
CiPaw.01G117200	3502	4868	3936	1115	7775	2806	2528	3788	6452	2051	4604	4221	5143	6200	3011	5412	3816	4611	5209	3536	3086	3899	3700	7448	3639	4213	4209
CiPaw.01G117300	312	669	1031	122	876	902	320	599	1467	254	586	1027	945	951	750	552	439	1058	817	668	752	560	494	1956	666	636	848
CiPaw.01G117400	845	1777	4469	600	1966	3795	1188	1436	6613	361	472	1493	1814	1050	1261	1010	643	1649	1015	895	2049	686	510	6484	862	483	2971
CiPaw.01G117500	178	131	75	51	184	100	181	101	200	84	71	105	201	104	54	221	83	106	342	81	57	195	78	209	193	119	68
CiPaw.01G117600	1054	1107	1081	456	1061	1147	863	754	2742	597	1281	2022	1305	1758	1327	1600	1015	2184	1161	717	1790	760	754	4158	1012	890	2015
CiPaw.01G117700	2806	5287	7283	972	5830	6389	2406	4344	10321	2109	5280	7564	7802	7885	6144	4544	3838	8802	7057	5037	5648	4925	3741	16398	5075	4499	5905
CiPaw.01G117800	11	10	15	3	10	9	3	6	9	6	8	7	7	9	2	11	2	11	11	5	9	8	1	34	10	5	19
CiPaw.01G117900	0	0	0	0	0	0	0	0	0	0	0	0	0	0	0	0	0	0	0	0	0	0	0	0	0	0	1
CiPaw.01G118000	353	545	732	105	603	722	335	441	982	250	537	889	819	807	750	631	453	1019	843	520	612	572	447	1649	574	571	590
CiPaw.01G118100	885	1509	1502	272	2137	1173	758	1255	1844	693	1422	1484	2247	2129	1215	1452	968	1589	1613	1110	907	1382	901	2857	1473	1202	1715
CiPaw.01G118200	28	17	89	5	14	12	18	18	7	1	2	8	112	1	4	22	2	14	36	8	5	43	7	71	37	1	125
CiPaw.01G118300	2961	4780	6169	1048	5279	6021	2761	4544	9365	1678	4476	7246	6682	7175	6037	4780	4090	9166	5436	5124	5630	3434	3714	15186	4225	5316	4838
CiPaw.01G118400	1205	1459	1277	395	2097	1246	1039	1260	1812	500	1331	1794	1642	1559	1475	1778	1208	2231	2077	1418	1346	1635	1234	3060	1593	1377	1396
CiPaw.01G118500	748	1227	1333	235	1407	1171	558	910	1906	418	1164	1662	1626	1532	1247	1264	923	1832	1610	1126	1132	1114	852	3035	1037	1218	1328
CiPaw.01G118600	609	951	1382	216	1253	1183	517	861	1691	417	1055	1455	1578	1461	1048	1021	725	1601	1462	987	959	1019	797	2810	1097	947	1181
CiPaw.01G118700	0	0	0	0	0	0	0	0	0	0	0	0	0	0	0	0	0	0	0	0	0	0	0	0	0	0	0
CiPaw.01G118800	37	42	574	29	65	710	33	28	904	16	58	445	30	46	104	39	26	247	54	19	117	32	16	184	33	16	265
CiPaw.01G118900	648	965	1122	234	1557	870	733	905	1744	423	1011	1506	1250	1316	982	1203	828	1454	1190	784	913	849	811	2053	978	971	1327
CiPaw.01G119000	730	1312	1617	244	1653	1316	615	1188	1798	439	1321	2132	2020	1932	1711	1131	832	2361	1996	1443	1181	1707	1049	3529	1581	1199	1353
CiPaw.01G119100	787	1498	1862	258	2083	1845	813	1648	1708	645	1750	2990	2681	2738	2512	1403	1178	3325	2726	1982	1666	2430	1273	4791	2220	1588	1787
CiPaw.01G119200	112	209	265	54	293	250	132	224	249	123	282	474	437	484	372	250	165	489	404	297	296	395	201	716	363	259	274
CiPaw.01G119300	1039	1718	2712	292	1746	2729	935	1972	2249	500	968	2414	3146	1918	1788	1427	949	2952	2586	2071	2058	1942	1025	6046	2232	904	2370
CiPaw.01G119400	104	184	289	32	234	316	92	271	214	47	125	347	382	233	204	172	105	304	299	230	287	248	111	819	291	124	322
CiPaw.01G119500	21	37	19	14	83	16	16	25	31	26	101	48	67	87	52	102	55	101	166	142	20	95	74	41	93	93	32
CiPaw.01G119600	851	1331	1925	347	1730	1666	849	1107	2115	429	988	1573	1614	1635	1247	1114	848	1738	1334	1198	1238	1012	927	3746	1128	1044	1845
CiPaw.01G119700	547	926	1259	180	1101	1117	607	914	1570	284	744	1105	1330	1190	872	946	687	1214	882	689	881	723	636	2360	882	738	1244
CiPaw.01G119800	374	619	696	110	870	590	317	475	1024	254	578	978	856	938	695	711	400	1008	798	603	587	556	388	1621	574	585	647
CiPaw.01G119900	290	487	576	102	645	493	291	455	787	201	495	787	693	712	529	476	403	901	677	503	536	457	388	1419	472	474	519
CiPaw.01G120000	84	75	74	17	122	68	49	34	108	34	114	95	172	127	77	139	77	120	250	72	44	198	44	172	154	82	101
CiPaw.01G120100	1878	2773	3227	510	3178	2504	1564	1889	5118	957	2464	3888	4107	3583	2889	2805	1964	4488	4030	3068	2879	2688	2088	7719	3049	2784	2989
CiPaw.01G120200	417	625	804	111	797	574	383	483	1165	218	638	859	776	831	755	640	419	1097	809	611	587	643	520	1542	597	649	609
CiPaw.01G120300	1349	1761	1773	374	2438	1440	951	1398	2575	594	1791	2560	1922	1953	1858	1935	1288	3144	2369	1609	1626	1913	1537	4177	1755	1791	2234
CiPaw.01G120400	5	0	6	0	1	3	0	4	1	0	0	0	13	2	0	0	1	0	0	0	1	2	0	4	8	0	47
CiPaw.01G120500	33	41	48	10	30	46	11	25	49	7	20	38	40	24	23	50	26	47	39	24	25	40	22	82	41	33	80
CiPaw.01G120600	66	133	173	30	190	168	60	156	239	51	156	208	192	175	124	134	96	193	172	134	115	142	125	391	131	120	161
CiPaw.01G120700	413	682	958	162	1119	833	402	722	1071	297	724	1108	1093	1092	845	640	517	1066	851	796	728	683	634	1821	757	684	869
CiPaw.01G120800	5006	6514	7713	1569	7930	6147	3955	4454	13135	2230	5167	7567	7048	6688	5589	6946	4149	9620	7312	4840	6563	5103	3893	15093	5260	5633	6971
CiPaw.01G120900	109	280	392	44	237	405	103	251	736	66	332	481	272	382	483	236	305	813	364	280	472	208	315	1622	183	315	294
CiPaw.01G121000	10	6	20	0	17	10	2	3	16	1	4	9	11	9	3	7	5	12	11	6	9	14	4	35	6	13	11
CiPaw.01G121100	69	91	211	38	187	119	74	116	140	48	122	97	186	147	62	109	66	122	96	78	104	120	58	250	155	67	236
CiPaw.01G121200	0	0	0	0	0	0	0	0	0	0	0	0	0	0	0	0	0	0	0	0	0	1	0	0	0	0	0
CiPaw.01G121300	0	1	0	0	0	1	4	2	0	0	4	3	0	2	4	0	0	4	14	3	0	7	1	0	1	5	0
CiPaw.01G121400	0	0	0	0	0	0	0	0	0	0	0	0	0	0	0	0	0	0	0	0	0	0	0	0	0	0	0
CiPaw.01G121500	67	157	356	24	191	220	66	86	333	65	183	542	199	316	262	154	156	443	154	116	289	178	88	733	173	85	551
CiPaw.01G121600	48	74	94	19	74	137	35	40	125	19	26	89	104	70	40	56	41	71	120	68	59	74	48	186	59	50	66
CiPaw.01G121700	1031	1519	2706	372	1387	2652	941	1207	4017	325	562	1505	1636	896	678	1000	613	1187	836	767	1631	615	540	3995	1018	418	1842
CiPaw.01G121800	27	48	41	9	46	36	15	27	62	28	29	42	81	48	25	52	30	54	49	41	34	28	28	65	34	31	53
CiPaw.01G121900	91	97	129	22	150	125	57	62	147	60	102	95	107	116	83	113	52	105	102	74	64	76	49	221	109	84	129
CiPaw.01G122000	0	0	0	0	0	0	1	0	0	0	0	0	1	0	0	0	0	0	2	0	0	0	0	0	0	0	0
CiPaw.01G122100	4496	5684	5192	1273	8921	3997	3372	4324	8702	2161	5745	6324	6282	7969	4638	6491	4622	6871	6993	4870	4440	5399	5082	10686	5040	5846	5950
CiPaw.01G122200	0	0	0	0	0	0	0	0	0	0	0	0	0	0	0	0	0	0	0	0	0	0	0	0	0	0	0
CiPaw.01G122300	2352	3496	4088	789	4894	3518	2166	3463	5016	1232	3224	4857	4531	4592	3731	3468	2562	5206	4219	3341	3503	3424	3013	8845	3422	3268	3961
CiPaw.01G122400	348	557	838	111	645	850	317	513	1298	134	448	943	640	628	647	644	502	1170	560	483	887	428	485	2014	482	473	830
CiPaw.01G122500	3480	4813	6034	1004	6262	5417	2709	3544	7737	1971	4066	7128	7384	6202	5285	5096	3141	7910	7218	4825	4464	4641	3141	12517	5861	4052	5663
CiPaw.01G122600	947	745	2394	103	1001	1444	800	1310	691	86	174	349	2514	707	500	971	306	482	341	447	1007	741	726	4089	1482	145	3253
CiPaw.01G122700	4645	6055	7191	1587	9419	6525	4321	5850	9849	2198	5452	7968	7177	7221	5726	6552	4855	8626	7470	5236	5672	5951	4734	13698	5919	5379	6698
CiPaw.01G122800	152	236	776	53	281	530	137	157	829	88	175	410	327	324	265	222	118	415	215	101	286	160	74	982	157	130	776
CiPaw.01G122900	3215	4664	5147	938	6256	4571	2675	3674	7352	1824	4278	7036	6916	6568	4798	4320	3121	7262	6274	4962	3923	4495	3707	11414	5187	4582	4383
CiPaw.01G123000	0	0	0	0	0	0	0	0	0	0	0	0	0	0	0	0	0	0	0	0	0	0	0	0	0	0	0
CiPaw.01G123100	0	0	0	0	0	0	0	0	0	0	0	0	0	0	0	0	0	0	0	0	0	0	0	0	0	0	0
CiPaw.01G123200	3	13	9	7	7	3	1	17	0	4	1	5	19	4	3	6	2	6	20	2	3	19	22	2	47	4	3
CiPaw.01G123300	0	3	0	0	0	0	0	1	1	0	0	8	0	0	13	1	2	8	4	4	2	2	4	2	2	1	2
CiPaw.01G123400	22	14	30	2	18	13	11	8	39	10	17	74	17	18	22	11	4	36	69	13	21	28	13	34	23	17	37
CiPaw.01G123500	2072	2731	3097	669	3944	2934	1541	2134	4827	1055	2975	5306	3499	3768	4110	2978	2259	6015	4521	3378	3041	3311	2700	7546	3080	3150	2877
CiPaw.01G123600	5165	6832	8408	1441	9691	7986	4104	5687	13769	3281	8643	13760	12042	11604	11731	9372	6023	16802	16305	9962	6987	11600	6152	17125	12641	8231	6367
CiPaw.01G123700	0	0	0	0	0	0	0	0	0	0	0	0	0	0	0	0	0	0	0	0	0	0	0	0	0	0	0
CiPaw.01G123800	6	12	68	9	20	22	15	15	19	14	12	15	18	11	23	26	11	29	20	10	18	15	9	72	20	11	110
CiPaw.01G123900	988	1252	810	255	2151	610	676	1097	978	397	1105	1639	1338	1510	1361	1627	711	1831	2474	1986	718	2044	1956	1616	1672	2284	610
CiPaw.01G124000	569	764	469	148	1021	240	445	519	440	251	622	1116	884	750	927	946	469	1355	2025	919	384	1599	1024	815	1382	1145	344
CiPaw.01G124100	1484	2068	1581	455	2966	1242	1293	1398	2094	730	1856	3471	2836	2375	2768	2450	1387	3618	4635	2806	1448	3073	2226	3622	3165	2816	1248
CiPaw.01G124200	11	2	2	4	14	3	2	5	0	2	34	7	3	16	2	3	7	2	19	8	2	9	4	2	5	15	7
CiPaw.01G124300	75	73	64	11	114	31	62	35	80	26	76	126	107	77	107	70	55	116	187	110	47	147	87	98	161	109	52
CiPaw.01G124400	0	0	0	0	0	0	0	0	0	0	0	0	0	0	1	0	0	0	0	0	0	1	0	0	0	0	1
CiPaw.01G124500	9	14	11	4	6	14	14	8	16	4	22	78	18	14	96	25	25	91	87	34	19	63	37	16	61	36	19
CiPaw.01G124600	35	73	169	15	59	161	59	66	159	14	18	55	81	24	40	48	22	74	78	38	59	75	34	158	67	25	76
CiPaw.01G124700	12	4	3	0	13	5	0	3	1	2	3	0	5	2	1	5	1	2	7	1	2	4	3	3	2	3	5
CiPaw.01G124800	35	59	182	6	57	45	19	28	56	9	23	46	107	40	11	31	11	24	41	42	47	63	19	201	67	27	385
CiPaw.01G124900	1307	2001	2499	437	2466	2058	1111	1418	2818	704	1564	1917	2270	1997	1441	1899	1130	2170	2397	1467	1685	1775	1146	4513	1867	1384	2838
CiPaw.01G125000	610	711	807	197	1275	890	575	771	1932	205	671	840	956	528	576	974	454	1214	1032	460	957	886	575	2737	507	543	839
CiPaw.01G125100	1064	1525	4098	363	1873	3723	1091	1237	5741	493	1129	5423	1920	1740	3466	1438	935	5721	1848	1260	3246	1398	1024	7913	1502	993	4142
CiPaw.01G125200	40	77	122	9	92	126	47	56	204	15	41	74	121	84	68	75	63	118	117	76	84	66	53	375	93	66	119
CiPaw.01G125300	2007	2714	2633	551	4209	2209	1673	2165	3500	1058	2451	3860	3359	3176	2795	2708	1781	4232	4541	2824	2233	3535	2415	6035	3354	2749	2240
CiPaw.01G125400	6796	5963	17897	1322	19932	8478	8547	11749	7970	2282	8974	2066	23017	5673	750	12745	4279	1899	9614	6352	4653	14152	9025	22086	26069	5266	33917
CiPaw.01G125500	704	1034	1386	255	1465	1105	559	879	3530	481	1093	1283	1462	1648	1300	1231	778	2048	1017	856	1002	586	520	2861	901	976	900
CiPaw.01G125600	11513	17616	10702	3742	21596	11159	9636	15634	21544	6924	17328	12488	16761	22590	11309	19364	14319	16501	14611	12250	10613	10699	13016	28444	11000	16021	9273
CiPaw.01G125700	1	2	0	0	2	0	0	0	0	0	0	0	0	0	0	1	0	0	0	0	1	0	2	0	0	0	1
CiPaw.01G125800	54	56	91	14	90	77	41	70	112	37	70	70	109	86	54	84	52	70	93	45	46	86	32	158	93	41	66
CiPaw.01G125900	217	268	243	56	301	226	155	249	408	76	210	359	277	226	291	266	181	402	509	310	216	270	185	641	253	217	245
CiPaw.01G126000	93	97	136	18	169	71	44	81	67	24	89	246	172	104	205	151	61	242	264	177	83	222	200	209	324	126	240
CiPaw.01G126100	870	1032	111	239	2014	109	614	589	170	751	2015	2415	2660	3005	1736	2447	1049	2290	8510	4750	468	5685	2972	693	4474	3924	336
CiPaw.01G126200	1304	1466	1653	451	2343	1335	1175	1138	1708	549	989	1395	1892	1352	1011	1474	921	1557	1824	1041	1096	1715	976	3114	1709	990	1896
CiPaw.01G126300	0	0	0	0	0	0	0	0	0	0	0	0	0	0	0	0	0	0	0	0	0	0	0	0	0	0	0
CiPaw.01G126400	630	894	919	179	1152	819	562	871	1012	231	804	1328	1039	917	1068	849	743	1754	1340	949	728	1029	782	2139	935	911	702
CiPaw.01G126500	272	327	1744	75	320	805	281	487	285	26	72	141	569	97	157	146	124	527	236	243	527	271	96	1577	437	61	2479
CiPaw.01G126600	329	538	652	113	721	443	287	400	921	167	437	718	659	679	471	512	340	842	488	451	493	409	367	1226	455	501	673
CiPaw.01G126700	0	0	0	0	0	0	0	0	0	0	0	0	0	0	0	0	0	0	0	0	0	0	0	0	0	0	0
CiPaw.01G126800	730	1341	1387	244	1624	1125	559	914	2067	514	1268	1720	1705	1764	1264	1399	868	1914	1311	947	1266	875	813	3156	1107	1178	1299
CiPaw.01G126900	0	0	0	0	0	1	0	0	0	0	0	0	0	0	0	0	0	0	2	0	0	0	0	0	0	0	0
CiPaw.01G127000	451	558	839	164	858	667	393	567	1863	330	794	837	904	992	644	951	552	1043	718	453	716	457	419	1602	479	516	721
CiPaw.01G127100	528	770	870	148	1036	790	428	556	1496	319	878	1186	941	1133	895	958	646	1254	977	733	623	651	479	1809	694	812	816
CiPaw.01G127200	93	110	177	29	121	196	107	125	172	10	30	120	77	52	97	66	42	154	149	50	107	139	27	295	108	30	160
CiPaw.01G127300	25	24	18	1	38	9	14	14	21	6	31	20	37	15	8	41	24	31	36	16	6	35	12	21	33	23	6
CiPaw.01G127400	1850	2497	2687	558	4235	2353	1757	1950	3968	1037	3132	4983	4204	3511	3799	3689	2270	5360	5433	3141	2592	4428	2647	6684	4341	3071	3081
CiPaw.01G127500	175	291	376	51	518	290	185	240	580	125	306	420	406	502	340	406	282	411	334	301	296	261	247	757	283	272	379
CiPaw.01G127600	1563	2165	2582	467	3064	1973	1291	1352	3682	839	2270	3660	2711	2742	3245	2501	1689	4739	4292	2762	2220	2872	2164	6727	2753	3012	2848
CiPaw.01G127700	163	435	177	43	605	194	105	312	210	161	948	3658	629	1077	3628	780	950	5678	1576	2166	1073	1394	1801	2823	851	2409	549
CiPaw.01G127800	82	46	561	33	99	184	95	42	98	19	46	120	89	77	140	78	29	60	95	86	71	101	46	172	118	55	362
CiPaw.01G127900	242	428	620	88	387	495	174	345	581	81	263	591	502	357	435	295	237	613	400	447	501	321	249	1355	338	323	774
CiPaw.01G128000	2382	2995	3652	605	5177	2644	1889	2736	5220	979	2324	2764	2738	2881	2531	3058	1842	3780	3586	2650	2346	2769	2755	5717	2796	3242	2382
CiPaw.01G128100	845	1404	1706	262	1897	1739	740	1035	2305	348	947	1533	1381	1418	1079	1006	748	1697	1223	1051	1262	858	891	3245	1132	849	1398
CiPaw.01G128200	5	13	34	0	6	11	9	15	22	5	6	4	26	6	7	9	7	7	15	13	13	7	3	30	27	4	41
CiPaw.01G128300	86	161	164	29	170	233	38	134	286	56	136	177	140	259	115	136	98	304	201	167	125	105	104	464	146	156	141
CiPaw.01G128400	12	18	16	0	14	8	0	6	16	3	6	20	8	8	14	7	4	12	9	16	6	4	2	21	6	6	10
CiPaw.01G128500	895	1651	1466	230	1787	1085	538	1009	1675	654	1699	2273	2157	2463	1759	1388	1020	2392	2420	1999	999	1428	991	3007	1680	1655	1599
CiPaw.01G128600	39	64	153	10	73	141	41	54	193	43	57	94	99	106	51	91	47	94	70	51	65	64	42	255	52	47	153
CiPaw.01G128700	108	109	254	32	156	230	85	115	223	38	107	111	204	134	76	120	86	153	115	98	96	114	74	314	128	71	222
CiPaw.01G128800	70	157	96	13	125	69	103	189	128	53	122	101	171	181	87	193	127	182	182	93	83	132	92	232	136	115	110
CiPaw.01G128900	464	811	1361	158	772	1206	329	646	1426	262	596	1285	1076	926	963	638	465	1389	632	740	1034	447	451	2823	647	622	1263
CiPaw.01G129000	424	1205	2610	141	977	2281	413	1209	5022	417	1656	2328	1535	2736	2433	1268	1508	2941	1021	1039	2853	723	1115	9787	694	1257	2263
CiPaw.01G129100	976	1721	4201	421	1722	3600	1128	1482	6107	489	1353	3087	2168	2047	1969	1564	1146	3192	1263	858	2933	1035	718	7611	1264	901	3464
CiPaw.01G129200	435	734	935	124	1069	637	366	526	1308	217	554	725	769	797	550	690	449	777	584	558	643	386	397	1693	414	545	972
CiPaw.01G129300	223	365	516	101	517	402	232	378	711	150	407	560	467	550	462	512	480	681	372	252	450	336	354	1156	342	337	563
CiPaw.01G129400	0	2	2	0	1	4	0	4	5	1	0	0	4	0	1	0	1	4	3	0	1	3	4	3	1	0	5
CiPaw.01G129500	2751	3192	5429	857	3955	3909	2594	2489	5749	1039	2113	2590	3974	3608	2069	3382	1901	2995	2981	2188	2141	2541	1892	6511	2544	2080	3848
CiPaw.01G129600	544	931	1233	148	1004	1085	475	739	1920	297	942	1587	1214	1302	1264	836	639	1765	1164	923	1275	808	716	3403	901	816	1007
CiPaw.01G129700	2091	2042	4207	782	3555	3835	1910	2047	7432	1223	2937	6814	3184	3913	4512	4069	2793	6826	3617	2774	4949	2721	2494	9786	2835	3028	4255
CiPaw.01G129800	1471	2148	3236	478	2495	3000	1480	2000	4888	770	2036	3262	2746	2679	2346	2612	1820	3534	2364	1802	2758	1776	1644	6880	1880	2016	2731
CiPaw.01G129900	3842	4426	5709	1197	8085	5374	3485	4327	9568	2275	5122	5295	7136	7758	4220	6013	4239	6434	5435	4568	4037	4000	4187	13303	4365	6564	3885
CiPaw.01G130000	110	85	133	49	121	145	71	50	93	70	86	94	158	105	39	130	57	59	221	69	48	105	46	147	190	42	106
CiPaw.01G130100	0	0	0	0	1	0	0	0	0	0	0	0	0	0	0	0	0	0	0	0	0	0	0	0	0	0	0
CiPaw.01G130200	2085	4017	5392	797	6085	4984	1919	4261	7110	1464	4334	7853	4628	5404	5738	3854	3401	8418	4406	3808	4652	3319	3435	12548	3334	3914	4999
CiPaw.01G130300	0	3	0	0	0	0	0	0	0	0	0	2	0	0	0	0	0	1	0	0	0	0	0	0	2	0	0
CiPaw.01G130400	4	24	6	3	25	16	11	16	22	11	39	31	18	27	18	16	27	54	27	22	23	7	15	34	16	21	5
CiPaw.01G130500	1	10	8	1	10	3	5	9	9	4	9	12	11	10	6	10	7	21	13	13	7	7	14	12	1	15	3
CiPaw.01G130600	18752	13074	9273	4143	25425	5419	9592	8111	4397	2912	5623	7418	11366	6030	4373	10744	4254	7520	39580	8640	2842	42512	7983	8640	30690	7074	10538
CiPaw.01G130700	545	607	618	150	861	591	359	477	988	252	708	988	891	854	822	926	526	1262	1340	646	592	1056	538	1613	1039	712	647
CiPaw.01G130800	0	0	3	0	2	0	0	0	1	0	0	0	0	0	0	0	0	0	1	0	0	0	0	1	0	0	0
CiPaw.01G130900	1163	1471	1614	320	1934	1405	810	1054	2773	603	1540	1849	1871	1903	1419	1649	1179	2308	1928	1443	1511	1353	1188	3691	1532	1533	1674
CiPaw.01G131000	932	1407	1624	267	1803	1378	659	879	2559	446	1379	1778	1547	1786	1500	1410	971	2346	1652	1288	1145	1149	857	3633	1283	1350	1569
CiPaw.01G131100	382	469	476	84	384	418	180	399	631	166	507	1070	633	607	886	494	407	1467	973	670	773	701	481	1889	718	591	589
CiPaw.01G131200	177	196	1046	27	175	315	98	187	153	47	141	234	986	182	189	169	97	324	453	322	191	468	154	948	560	95	1577
CiPaw.01G131300	799	1235	2069	243	1414	1368	695	930	1992	464	917	1260	2051	1298	1014	1156	590	1361	1627	939	990	1238	607	3209	1342	800	2091
CiPaw.01G131400	0	0	0	0	0	0	0	0	0	0	0	0	0	0	0	0	0	0	0	0	0	0	0	0	0	0	0
CiPaw.01G131500	725	763	2005	189	979	918	661	639	779	215	313	422	1260	499	253	736	397	459	1115	432	555	1018	352	2117	1059	318	2649
CiPaw.01G131600	0	0	9	2	2	4	0	1	10	0	0	0	3	1	2	0	0	3	0	1	0	1	0	3	4	0	4
CiPaw.01G131700	4698	7505	8415	1599	10836	8429	4738	8463	12613	3227	8581	11161	10814	11831	8601	8590	6927	11793	9121	6997	7882	7535	7728	20162	8317	7292	8876
CiPaw.01G131800	1	2	0	0	0	1	0	0	0	0	0	2	2	2	0	0	2	0	1	2	1	0	0	0	0	0	0
CiPaw.01G131900	1078	1886	2501	323	2096	2167	812	1254	3569	780	1879	2625	3015	2858	2145	1959	1247	3394	2573	1685	1781	1504	947	5435	1978	1873	2324
CiPaw.01G132000	209	407	474	69	359	382	121	220	870	146	389	392	470	487	315	377	309	580	383	310	306	248	209	988	348	337	416
CiPaw.01G132100	1955	3028	3540	632	3908	3082	1783	2965	4875	1136	2795	5027	4034	4047	3659	3106	2387	5399	4485	3032	3048	3477	2525	8510	3215	2813	3071
CiPaw.01G132200	963	1562	2014	352	1840	1794	933	1361	2932	560	1465	1992	2099	2121	1655	1616	1147	2481	1811	1376	1590	1199	1062	4313	1367	1426	1766
CiPaw.01G132300	0	0	0	0	0	0	0	0	0	0	0	0	0	0	0	0	0	0	0	0	0	0	0	0	0	0	0
CiPaw.01G132400	0	0	0	0	0	0	0	0	0	0	0	1	0	0	0	0	0	0	0	0	0	0	0	0	0	0	0
CiPaw.01G132500	0	3	0	0	2	2	0	1	1	0	0	0	4	0	0	0	0	0	0	0	0	0	1	0	1	0	1
CiPaw.01G132600	23	16	66	6	38	52	2	27	105	6	31	76	22	23	40	26	17	74	18	16	39	33	14	96	15	18	31
CiPaw.01G132700	3740	7807	9052	1257	9159	10027	3213	9216	9142	3291	9647	15422	13393	15468	13123	6554	7050	19244	11427	10681	7698	8452	6017	22866	9258	9487	8594
CiPaw.01G132800	288	540	825	94	720	697	233	442	968	149	421	599	671	580	409	434	339	708	484	460	550	368	307	1664	384	319	688
CiPaw.01G132900	595	1099	903	211	1475	777	454	1230	1416	425	1500	1525	1326	1599	1401	1246	1131	2138	1384	1090	857	1100	906	2618	891	1172	698
CiPaw.01G133000	3789	4847	5179	1282	8740	4515	3386	4559	7321	2297	5842	8396	6740	7513	6418	7328	5166	9248	9351	5570	4398	7477	5823	11509	6041	6004	4441
CiPaw.01G133100	959	1275	1571	273	1792	1203	791	945	2186	521	1193	1664	1608	1621	1235	1383	906	1898	1596	1079	1167	1079	949	2877	1267	1127	1548
CiPaw.01G133200	16	11	28	6	14	22	11	6	15	1	0	2	44	8	1	12	5	2	10	9	6	25	11	34	14	3	30
CiPaw.01G133300	44	21	18	6	249	224	1	10	75	22	212	207	7	32	240	5	10	138	3	5	145	5	97	642	22	37	174
CiPaw.01G133400	1717	2037	3348	444	2703	2458	1485	1865	4021	703	1556	2516	2978	2296	1699	2285	1529	2761	1972	1435	1928	1663	1567	5306	1840	1558	3122
CiPaw.01G133500	2820	4581	5400	869	5948	4465	2339	3722	7226	1981	4943	8576	6721	7144	6636	4928	3731	9851	7687	5311	4887	6055	3718	13071	5590	5146	5435
CiPaw.01G133600	1280	972	807	334	2515	493	924	897	1650	712	2943	3825	2300	2411	3096	2232	1964	5159	5083	1640	1587	3797	1987	3009	2905	2423	710
CiPaw.01G133700	5526	8292	4461	1588	16227	2990	4387	9076	5950	2908	9591	4634	8947	11857	4683	7990	4649	7237	9069	6624	2623	7038	7624	7117	8669	12979	3428
CiPaw.01G133800	28	18	17	5	23	8	20	16	0	2	2	1	30	12	1	22	10	9	84	14	3	76	13	25	89	6	6
CiPaw.01G133900	10	11	92	1	8	57	2	9	9	1	5	4	6	4	2	7	2	7	2	5	10	8	5	80	6	6	161
CiPaw.01G134000	17	27	236	4	18	81	14	29	38	3	8	8	26	16	13	18	5	9	21	20	29	21	6	202	24	7	450
CiPaw.01G134100	1144	1466	2067	286	1984	1702	859	1275	2726	549	1441	2057	1884	2180	1800	1603	1056	2458	1735	1557	1621	1199	1162	4307	1496	1460	2033
CiPaw.01G134200	1131	2040	1835	348	2306	1583	1148	1496	2056	557	1278	1113	2439	2312	820	1783	1341	1512	1503	1199	934	1035	961	3509	1778	943	1541
CiPaw.01G134300	4	9	6	1	8	5	0	7	7	7	12	9	12	13	10	16	21	27	7	9	11	3	7	48	5	15	2
CiPaw.01G134400	277	390	484	88	491	460	239	341	777	129	381	476	462	549	426	449	350	637	348	335	387	268	267	1096	274	385	394
CiPaw.01G134500	1600	2452	3162	555	3349	2792	1591	2114	4318	1094	2394	3972	3887	3664	2585	2885	1743	4063	3236	2288	2437	2415	1694	6279	2701	2161	2780
CiPaw.01G134600	208	305	492	56	302	272	168	186	518	96	178	245	409	294	167	270	158	269	206	148	209	177	97	598	199	144	472
CiPaw.01G134700	1	1	0	0	6	0	0	1	7	0	1	4	4	4	2	4	0	5	5	1	0	0	3	4	8	6	4
CiPaw.01G134800	69	112	113	22	146	89	45	81	146	55	122	129	115	173	87	100	79	164	104	106	77	84	83	232	88	91	110
CiPaw.01G134900	2026	2805	2579	608	3605	2073	1566	1851	3999	1050	2434	2556	3560	3160	2090	3080	1792	3253	3957	2218	1844	2641	1690	5047	2912	2460	2389
CiPaw.01G135000	0	0	5	0	0	0	2	0	0	0	0	0	3	0	0	0	0	3	0	0	0	0	0	2	0	0	4
CiPaw.01G135100	1	0	1	2	0	0	0	0	0	0	0	0	3	1	0	0	0	1	0	0	0	0	1	2	2	0	2
CiPaw.01G135200	1286	2198	3550	553	2299	3239	1256	1660	3189	620	1097	2290	3000	1558	1466	1709	974	2319	2016	1573	1840	1499	888	5655	1892	1021	2581
CiPaw.01G135300	3070	4978	6436	966	6285	4942	2710	4067	10320	1918	4431	7050	5771	6860	5652	5216	3462	8375	5096	4260	5046	2989	2915	13199	3596	4727	7182
CiPaw.01G135400	304	495	733	138	711	733	388	573	1281	135	418	653	448	612	494	583	499	946	300	377	629	236	322	1530	238	445	426
CiPaw.01G135500	63	75	143	17	72	98	22	67	136	34	49	89	90	103	90	75	70	160	58	35	61	37	41	250	57	42	91
CiPaw.01G135600	276	536	700	78	284	578	115	438	2040	137	257	227	245	394	277	299	164	348	301	89	671	103	128	1438	96	140	272
CiPaw.01G135700	41	85	45	4	54	69	19	93	90	11	56	49	28	17	71	51	62	117	37	30	52	13	34	256	6	60	29
CiPaw.01G135800	387	979	757	132	555	926	193	989	2018	278	1924	3218	906	1750	4728	1106	2015	4472	697	1053	2574	348	1514	9899	208	2022	626
CiPaw.01G135900	0	0	1	0	0	0	0	0	0	0	0	0	0	0	0	0	0	0	0	0	0	0	0	0	0	0	0
CiPaw.01G136000	229	41	76	32	61	65	112	61	44	17	17	7	498	18	23	67	72	16	143	27	35	190	52	102	227	27	90
CiPaw.01G136100	366	810	1704	197	932	1690	555	781	1373	101	301	683	839	645	303	477	467	546	525	609	780	454	368	2037	540	281	1361
CiPaw.01G136200	425	794	1003	169	1104	957	457	679	1218	237	830	1268	827	1101	1059	941	728	1691	834	895	1026	624	747	2852	667	846	1268
CiPaw.01G136300	0	0	0	0	0	0	0	0	0	0	0	0	1	0	0	52	43	36	0	0	0	0	0	0	0	0	1
CiPaw.01G136400	0	0	0	0	0	0	0	0	0	0	0	0	0	0	0	0	0	0	0	0	0	0	0	0	0	0	0
CiPaw.01G136500	4	0	1	1	2	0	0	0	1	0	0	1	0	0	0	0	0	1	0	0	0	0	1	0	0	0	1
CiPaw.01G136600	1356	1650	1052	299	2313	813	824	1134	1699	497	1454	2557	1284	1307	2169	1988	1221	3801	2433	1683	1192	2207	2012	3002	1803	2538	1004
CiPaw.01G136700	1654	2378	2304	465	3163	2060	1196	1915	4227	773	2083	3166	2534	2803	2469	2632	1925	3586	2564	2146	2387	1884	1893	5734	1792	2132	2196
CiPaw.01G136800	892	1410	2912	432	1606	2482	795	1084	6070	579	1189	2581	1467	1588	1563	1848	1287	2335	1497	830	2319	918	646	4807	897	859	2867
CiPaw.01G136900	60	34	97	21	86	88	10	12	112	28	19	19	50	68	2	83	28	6	41	6	12	19	0	21	29	16	75
CiPaw.01G137000	789	740	928	137	1332	360	488	683	281	102	299	1854	505	346	1178	752	256	1828	1728	1150	445	1357	1010	655	1165	919	694
CiPaw.01G137100	2002	3153	3510	515	3949	3086	1610	2764	4657	933	2399	4431	3899	3847	3304	2728	2285	4939	3167	3119	3020	2406	2413	8130	2716	2769	3690
CiPaw.01G137200	646	903	1074	196	1117	941	535	760	1603	325	840	1213	1094	1197	1038	951	752	1386	1028	756	957	775	710	2353	829	828	1050
CiPaw.01G137300	0	2	5	0	0	4	0	0	6	1	2	5	1	2	1	0	1	1	2	2	4	2	1	7	5	2	6
CiPaw.01G137400	116	181	200	28	261	204	94	133	358	48	198	209	187	232	145	194	160	266	166	137	207	139	85	462	114	129	209
CiPaw.01G137500	22	21	116	10	46	109	27	21	141	5	18	43	18	34	6	30	14	36	25	9	38	14	8	94	18	7	80
CiPaw.01G137600	821	1066	1140	229	1782	971	664	1063	1817	344	753	1254	1050	1040	983	1031	722	1641	1315	882	972	1065	979	2690	970	1130	919
CiPaw.01G137700	0	0	0	0	0	0	0	0	0	0	0	0	0	0	0	0	0	0	0	0	0	0	0	0	0	0	0
CiPaw.01G137800	0	0	0	0	0	0	0	0	0	0	0	0	0	0	0	0	0	0	0	0	0	0	0	3	0	0	0
CiPaw.01G137900	0	0	0	0	0	0	0	0	0	0	0	0	0	0	0	0	0	0	0	0	0	0	0	0	0	0	0
CiPaw.01G138000	0	1	0	0	2	1	0	1	1	0	0	0	0	1	4	0	1	0	0	1	0	0	2	0	0	0	0
CiPaw.01G138100	483	924	752	144	1157	711	452	745	1464	525	1989	1543	2241	3023	1807	1718	1312	1525	1558	807	822	1204	529	2845	1161	1367	843
CiPaw.01G138200	572	1029	948	207	1204	859	488	685	1769	347	932	999	935	1164	840	966	679	1217	903	825	751	616	675	2208	698	824	1013
CiPaw.01G138300	424	637	1001	112	672	958	391	498	1444	234	536	846	1164	776	690	870	475	1086	953	616	706	547	361	2088	863	488	880
CiPaw.01G138400	1977	4151	11346	1031	4363	11348	2724	4358	11539	1151	1934	6558	4751	3624	4123	3019	1788	6301	2476	2420	5934	2192	1636	15245	2575	1370	7366
CiPaw.01G138500	12067	12537	12278	3367	28236	9341	8891	11169	14132	6355	15998	16363	20112	19669	11133	16564	8179	15852	31986	11837	7131	26146	10779	19733	27862	13308	14353
CiPaw.01G138600	376	691	699	167	699	454	286	332	869	279	524	440	763	739	257	655	303	404	550	371	275	435	258	737	535	385	625
CiPaw.01G138700	0	0	0	0	0	0	0	0	0	0	0	0	0	0	0	0	0	0	0	0	0	0	0	0	0	0	0
CiPaw.01G138800	0	1	4	0	2	4	0	0	0	0	0	0	0	0	0	0	0	0	0	0	0	1	1	4	1	0	5
CiPaw.01G138900	0	0	0	0	0	3	0	0	3	0	0	0	0	0	0	1	0	1	0	0	0	2	0	0	0	0	1
CiPaw.01G139000	5528	6763	5438	1895	14754	4703	4835	6074	10149	3622	8132	10558	9210	11237	7892	9864	6647	11387	10883	7173	5759	8915	7388	13538	7595	8083	6672
CiPaw.01G139100	3103	3475	3869	957	5269	2984	2387	2544	4208	1309	3044	3453	4415	3384	2374	3989	2347	3786	5605	3010	2015	4775	2820	5605	4703	2921	3291
CiPaw.01G139200	1	0	0	0	1	0	0	0	1	0	1	0	2	1	0	1	0	0	5	0	0	0	1	0	0	2	2
CiPaw.01G139300	26	32	98	7	27	60	16	28	180	15	25	147	32	40	73	68	17	120	25	7	118	12	5	127	13	9	105
CiPaw.01G139400	587	1001	1058	171	1298	1141	468	921	2117	292	814	1326	896	1356	1014	1024	885	1468	768	811	1167	480	566	2672	601	748	1234
CiPaw.01G139500	20	49	62	3	72	29	28	42	102	21	60	84	47	72	66	36	24	87	66	45	44	51	39	100	54	56	83
CiPaw.01G139600	1701	3114	4535	516	3390	4139	1393	2661	5451	1124	2805	4783	5486	5013	4064	2635	2052	6004	4205	3556	3302	2809	1970	10117	3577	2981	3874
CiPaw.01G139700	422	361	501	141	710	486	318	363	666	178	331	575	684	528	377	570	318	630	687	347	424	585	429	1009	658	371	819
CiPaw.01G139800	1434	2123	2257	386	2912	1965	1209	1665	3588	773	1908	3292	2541	2543	2433	2267	1647	3539	3107	1973	2170	2256	1640	5643	2020	2000	2253
CiPaw.01G139900	0	0	0	0	0	0	0	0	0	0	0	0	0	0	0	0	0	0	0	0	0	0	0	0	0	0	0
CiPaw.01G140000	0	0	0	0	0	0	3	0	0	0	0	0	0	0	0	0	0	0	0	0	0	0	0	0	0	0	0
CiPaw.01G140100	2683	4340	5066	853	5374	4665	2121	3435	7754	1705	4603	6370	6316	6328	5524	4658	3577	8398	6353	4833	4017	3693	3184	12639	4760	4964	4662
CiPaw.01G140200	0	0	0	0	0	0	0	0	0	0	0	0	0	0	0	0	0	0	0	0	0	0	0	0	0	0	0
CiPaw.01G140300	435	657	778	129	819	724	315	600	1079	280	772	1000	978	1050	869	693	549	1231	983	774	539	615	492	1922	885	790	740
CiPaw.01G140400	0	3	7	0	4	3	3	1	0	1	0	3	2	3	0	1	0	2	1	0	3	2	0	2	6	1	4
CiPaw.01G140500	1241	2143	2928	455	3314	1997	1317	1924	2889	770	1825	1924	2664	2904	1408	1762	1178	1868	2110	1585	1298	1836	1220	4400	1878	1468	2962
CiPaw.01G140600	1876	2218	2375	518	3212	1764	1422	1552	3666	828	1968	2417	2367	2568	1888	2606	1609	2762	2744	1749	1666	1894	1750	4648	1906	2086	2665
CiPaw.01G140700	2769	3073	3009	767	4924	2423	1793	2145	5511	1200	2982	3426	3156	3606	2668	3557	2318	4077	3893	2358	2304	2824	2510	5820	2638	2943	3543
CiPaw.01G140800	85	124	222	40	220	166	96	123	201	39	84	78	172	124	40	135	52	103	117	68	95	114	59	228	99	72	247
CiPaw.01G140900	985	1512	1418	372	2306	1032	903	1047	2277	632	1604	1603	1900	1880	1302	1967	1190	1969	2261	1256	1128	1566	1080	2563	1487	1426	1271
CiPaw.01G141000	1704	3425	5315	587	4259	5488	1491	3541	8036	1107	3592	5852	4030	4812	4937	3135	2701	6754	3349	3314	4325	2477	2757	11375	2600	3130	4748
CiPaw.01G141100	25	39	25	5	47	10	15	18	25	14	22	33	28	32	20	38	26	28	32	19	24	22	32	28	26	37	33
CiPaw.01G141200	534	577	1043	156	681	677	381	571	809	199	423	828	797	475	557	556	374	901	833	555	609	477	427	1766	603	423	1162
CiPaw.01G141300	42	71	88	19	91	95	37	65	99	18	32	81	76	74	59	56	43	114	83	62	62	29	49	213	51	39	112
CiPaw.01G141400	6831	7939	5604	2192	14089	5467	5855	7556	10057	4835	12192	9201	13428	16561	8030	15074	10210	11369	12531	8645	8060	9082	10028	23415	9357	10549	7789
CiPaw.01G141500	1465	8911	1360	172	901	2344	679	13970	2437	951	18249	14401	5308	11565	38807	8512	26082	97809	2171	12910	11085	1843	31887	79366	1634	46791	11045
CiPaw.01G141600	479	1036	836	143	773	858	479	902	1723	371	1626	2735	1213	1445	2464	1391	1487	3695	1586	1534	1621	912	1402	4769	610	2030	864
CiPaw.01G141700	22	51	103	35	92	93	31	56	138	22	31	70	47	39	60	57	37	49	39	21	44	35	24	112	52	9	29
CiPaw.01G141800	277	479	673	96	527	576	256	341	772	160	442	763	681	690	624	415	390	989	674	544	518	415	295	1437	456	436	571
CiPaw.01G141900	0	0	0	0	0	0	0	0	0	0	0	0	0	0	0	1	0	0	0	0	0	0	1	0	0	0	0
CiPaw.01G142000	124	72	724	19	67	140	83	93	65	14	26	24	539	36	15	108	22	27	121	65	114	245	104	688	244	16	1341
CiPaw.01G142100	5	0	4	0	1	9	2	4	4	0	0	0	8	2	0	3	0	0	1	0	0	1	1	2	5	0	2
CiPaw.01G142200	244	380	715	83	468	562	219	317	615	105	377	498	657	537	366	332	240	607	454	340	443	354	212	1284	375	264	634
CiPaw.01G142300	12	25	18	2	19	31	21	31	55	14	35	55	26	54	65	38	29	77	22	24	32	18	23	96	8	26	23
CiPaw.01G142400	122	153	102	44	136	158	86	109	228	32	82	114	177	115	83	144	80	151	208	112	115	131	78	347	125	98	110
CiPaw.01G142500	3836	5405	5257	1329	8366	4748	3228	4759	7730	2092	5416	7701	6406	6967	5930	6331	4400	8504	8784	5526	4650	6398	4687	11797	5960	5567	5564
CiPaw.01G142600	443	643	858	136	829	558	424	410	1165	269	677	677	857	863	549	874	478	885	724	426	548	506	446	1490	554	513	876
CiPaw.01G142700	50	94	343	16	61	176	63	60	87	11	14	40	186	39	22	52	16	32	76	48	44	99	40	232	114	17	274
CiPaw.01G142800	781	1041	882	226	2024	521	727	1014	336	285	401	723	1139	544	476	980	294	576	1713	2083	406	1906	2193	1030	1935	1892	643
CiPaw.01G142900	1293	2153	2352	493	2619	2121	1202	1702	3564	780	1770	2873	2458	2622	2188	2116	1449	3261	2548	1700	2131	1873	1439	5780	1917	1539	2122
CiPaw.01G143000	38	65	83	14	77	86	27	44	183	25	58	45	67	68	71	65	29	43	62	29	53	29	29	148	50	45	70
CiPaw.01G143100	1901	2424	2201	550	3210	1820	1336	1502	3259	729	1698	3419	2526	2185	2464	2470	1265	3659	4413	2325	1914	3030	1478	4622	2743	2266	2090
CiPaw.01G143200	302	336	76	81	501	123	138	177	116	246	661	1452	917	1008	1061	687	506	1581	3814	1010	345	2436	719	513	2811	1038	248
CiPaw.01G143300	268	162	32	29	304	36	62	132	48	141	472	801	366	435	512	680	442	1057	1446	546	91	1496	316	82	1055	570	69
CiPaw.01G143400	1252	1951	1389	410	2209	1091	919	950	2328	980	2281	6802	1903	3890	3483	3666	2140	4878	2135	2707	3012	1360	1945	4564	1175	2531	3357
CiPaw.01G143500	2157	3047	3412	673	4246	2772	1764	2481	5019	963	3056	4676	3208	3729	3613	3392	2509	5284	3891	3092	3100	2784	2622	7344	2638	3299	3345
CiPaw.01G143600	243	188	1024	190	320	510	232	306	657	22	32	76	716	40	55	152	75	38	271	140	298	491	269	856	548	12	979
CiPaw.01G143700	0	0	0	0	0	0	0	0	0	0	0	0	1	0	0	0	0	0	0	0	0	0	0	0	2	0	0
CiPaw.01G143800	629	662	259	169	976	249	395	331	724	414	917	1477	875	1056	849	1362	616	1704	2166	652	584	1502	715	1185	1215	1278	538
CiPaw.01G143900	915	724	232	410	1819	101	687	531	364	880	928	819	2464	1184	470	1866	391	1012	7037	826	173	4748	822	299	3893	1727	165
CiPaw.01G144000	24	95	60	26	57	47	35	28	61	11	8	25	51	14	13	28	18	25	53	35	30	28	7	83	20	14	31
CiPaw.01G144100	128	233	341	43	229	339	96	306	442	59	177	235	196	213	230	137	161	357	248	176	371	131	117	999	151	132	225
CiPaw.01G144200	1002	1827	2364	386	2530	1886	897	1446	3237	786	1927	2869	2518	2753	2204	1981	1384	3106	2101	1919	1831	1559	1702	4918	1848	1768	2247
CiPaw.01G144300	844	1117	488	307	1547	440	541	736	577	172	112	125	1118	236	117	521	152	136	1104	677	298	699	446	1047	785	451	247
CiPaw.01G144400	18	30	72	2	39	44	13	34	17	1	10	25	56	10	18	17	24	30	26	21	36	18	12	112	38	21	86
CiPaw.01G144500	1228	2175	2571	531	2801	2452	1100	1493	3701	614	1300	2367	2289	1798	1766	1624	1139	2597	2148	1830	1916	1532	1118	5365	1674	1272	1845
CiPaw.01G144600	123	204	386	46	247	283	136	132	307	59	139	228	254	216	174	217	116	298	192	117	174	162	139	537	197	104	327
CiPaw.01G144700	776	762	1450	240	1139	1545	601	538	2958	522	956	2727	1183	1535	1529	1437	930	2486	1229	1084	2170	615	687	4817	708	1036	2225
CiPaw.01G144800	648	459	503	163	824	378	433	412	556	240	442	360	739	541	300	904	440	555	810	367	274	766	478	743	827	445	334
CiPaw.01G144900	3403	3307	3210	1086	6517	2903	3452	3999	3163	1258	4207	4889	5106	5010	3718	6884	4748	6247	5691	3336	2573	4960	4635	4980	6118	3903	2621
CiPaw.01G145000	2323	3317	3336	875	5540	2898	2396	3431	4091	1462	3513	5967	4221	4459	4151	4764	2904	6102	5546	3303	3142	4943	3533	7528	4306	3561	3445
CiPaw.01G145100	0	0	2	0	0	0	2	0	0	0	0	0	0	0	0	0	0	0	1	0	0	0	0	0	0	0	1
CiPaw.01G145200	1	7	15	1	6	3	0	7	10	1	20	175	2	19	210	6	38	225	5	76	68	11	94	109	0	112	42
CiPaw.01G145300	2105	4246	4548	648	5297	4218	1781	4035	6272	1262	6049	9391	4690	7844	8937	3798	4709	10911	4353	6818	5217	3112	5728	14635	3469	7641	5991
CiPaw.01G145400	2	0	2	0	0	0	0	0	8	0	0	0	0	0	0	0	0	0	2	0	0	0	0	0	0	0	0
CiPaw.01G145500	2246	2720	6400	724	5359	2970	3049	3414	1994	2399	4112	1789	7835	7135	1360	12699	3350	2008	5268	4079	695	5066	6801	1208	6490	6708	653
CiPaw.01G145600	860	963	1687	209	1430	720	844	979	557	228	538	1536	1388	840	1051	1136	706	1462	1280	1366	826	1259	1657	1595	1465	952	1535
CiPaw.01G145700	1288	1774	1986	450	2472	1664	1152	1968	2292	578	1499	2420	2166	2059	1533	2273	1740	2670	2436	1867	1969	1644	1637	3853	1939	1581	1964
CiPaw.01G145800	2673	3327	2014	766	6058	1622	1807	2248	4298	1661	4326	3899	4529	5322	3275	4703	2919	4754	5821	3720	2183	4001	3172	5122	4179	4432	2308
CiPaw.01G145900	1138	2180	1778	418	2602	1706	994	1805	2794	740	2298	3025	2479	3097	2685	2165	1837	4143	2331	2411	1969	1614	1929	6070	1581	2621	1507
CiPaw.01G146000	7	4	6	4	3	26	2	4	9	1	0	13	2	0	0	0	0	0	16	21	6	6	0	12	12	1	3
CiPaw.01G146100	369	348	292	80	431	364	176	438	705	142	264	322	556	348	246	402	352	531	622	356	226	351	390	724	474	369	198
CiPaw.01G146200	237	211	450	70	310	370	194	216	456	74	133	220	315	226	145	212	153	233	260	131	271	198	169	713	297	107	404
CiPaw.01G146300	0	0	0	0	0	0	0	0	0	0	0	0	0	0	0	0	0	0	0	0	0	0	0	0	0	0	0
CiPaw.01G146400	1887	3401	3215	686	5304	2827	1551	2066	4835	2720	9640	10306	6842	13421	7286	7480	4748	10403	21576	11276	2857	17122	7101	7257	13035	9947	3777
CiPaw.01G146500	10486	16015	15797	3531	23812	15969	9227	14895	27528	6372	17850	23890	19939	23512	20078	19105	13535	30514	18883	15596	16094	14732	14301	47122	14549	16943	15381
CiPaw.01G146600	0	0	0	0	0	0	0	0	0	0	0	0	0	0	0	0	0	0	0	0	0	0	0	0	0	0	0
CiPaw.01G146700	0	0	0	0	1	0	0	0	0	0	0	0	0	0	0	0	0	0	0	0	0	0	0	3	0	0	0
CiPaw.01G146800	110	154	316	6	220	187	49	162	116	5	49	38	289	120	70	130	99	66	44	74	228	75	150	607	176	13	471
CiPaw.01G146900	0	0	0	0	0	0	0	0	0	0	0	0	0	0	0	0	0	0	0	0	0	0	0	0	0	0	0
CiPaw.01G147000	3	4	3	0	7	3	1	2	7	0	2	0	0	1	3	0	2	1	4	0	0	7	1	6	0	3	5
CiPaw.01G147100	2452	3383	3956	808	5544	3336	2182	3167	5690	1289	3246	4334	4587	4601	3203	4266	2930	5072	3921	3074	3013	3157	2923	8100	3216	3093	4054
CiPaw.01G147200	144	135	829	20	151	379	115	221	168	31	55	70	336	114	93	105	72	123	129	152	152	172	82	707	191	35	1061
CiPaw.01G147300	2643	4136	4485	829	5717	4029	2134	3379	7764	1524	4036	5102	4517	5447	4239	4045	2840	6144	4848	3740	4031	3319	3069	10978	3560	3802	4920
CiPaw.01G147400	0	0	0	0	0	0	0	0	0	0	0	0	0	0	0	0	0	0	0	0	0	0	0	0	0	0	0
CiPaw.01G147500	599	318	299	157	690	233	370	311	198	234	302	160	888	431	95	681	344	159	884	251	188	694	359	405	910	328	340
CiPaw.01G147600	609	780	1001	175	1059	755	521	593	1299	346	736	920	1160	1036	670	1009	611	1079	1078	634	697	781	491	1795	816	685	709
CiPaw.01G147700	28	31	381	6	31	68	29	62	18	6	11	31	148	23	17	17	5	25	55	38	46	96	39	328	146	14	835
CiPaw.01G147800	3659	6272	7726	1254	8633	6634	3617	5755	9345	2128	6114	9256	8119	8095	7024	6111	4485	10634	8998	6200	6412	6950	5105	17958	6596	5846	7800
CiPaw.01G147900	583	1149	1240	174	1519	1122	511	1011	1844	361	906	1390	1257	1319	1070	1026	659	1536	1039	865	996	769	735	2479	764	891	1130
CiPaw.01G148000	888	1433	1809	255	1866	1663	837	1266	2415	603	1564	2381	1871	2049	1725	1734	1187	2416	1994	1411	1558	1666	1221	3768	1689	1429	1705
CiPaw.01G148100	0	0	0	0	0	0	0	0	0	0	0	0	0	0	0	0	0	0	0	0	0	0	0	0	0	0	0
CiPaw.01G148200	231	443	554	102	551	442	235	396	828	195	416	689	735	689	430	502	340	853	479	353	434	357	289	1253	407	392	579
CiPaw.01G148300	287	479	568	72	674	392	257	403	908	164	436	515	592	692	438	610	398	748	491	360	377	370	320	1120	396	384	491
CiPaw.01G148400	191	390	549	66	481	577	202	382	760	114	300	640	437	454	456	285	234	699	360	327	449	245	270	1256	269	272	426
CiPaw.01G148500	752	1247	2009	239	1491	1522	592	836	1936	437	1001	1366	1438	1796	975	1067	684	1511	1132	967	851	955	684	2659	886	904	1807
CiPaw.01G148600	1336	1654	2058	393	2453	1669	1173	1634	2674	731	1664	2219	2387	2286	1768	2146	1405	2729	2561	1505	1653	2018	1280	4650	1928	1507	2082
CiPaw.01G148700	1296	1903	2272	477	2732	1982	1425	1541	1888	326	461	951	1661	767	614	1016	525	972	1681	1070	1132	1248	769	3003	1474	729	1843
CiPaw.01G148800	3594	5888	8784	1625	7875	9542	4779	6346	10838	1523	2141	6035	4979	3609	4173	5055	3768	5787	5317	4097	5904	4367	3585	13990	4364	3098	5086
CiPaw.01G148900	2331	3506	3411	709	4696	2397	1914	2399	5479	1203	3212	3622	3835	4033	2636	3910	2529	4285	3952	2625	2637	2808	2389	6212	2542	3393	3196
CiPaw.01G149000	0	0	0	0	0	0	0	0	0	0	0	0	0	0	0	0	0	0	0	0	0	0	0	0	0	0	4
CiPaw.01G149100	35	40	107	0	57	61	16	27	70	11	16	41	64	44	36	49	27	69	51	21	49	41	10	159	48	25	145
CiPaw.01G149200	443	770	946	139	872	770	403	591	1498	272	598	633	858	793	470	651	419	706	785	487	629	496	435	1627	605	476	751
CiPaw.01G149300	5	6	10	6	5	12	3	6	17	4	8	58	24	24	44	15	5	55	19	6	3	18	5	43	5	6	8
CiPaw.01G149400	1726	2063	2378	492	2935	1942	1247	1809	3477	822	1982	2581	2499	2675	2027	2792	1951	3074	2509	1660	2125	1889	1714	4949	1973	1884	2851
CiPaw.01G149500	53	66	54	9	40	47	61	50	132	30	47	62	82	51	53	77	33	39	77	34	48	38	33	104	46	53	19
CiPaw.01G149600	1391	1721	1092	385	2743	920	940	1331	1926	726	1525	1419	2139	2057	1027	1925	1110	1611	2617	1576	872	1838	1185	2007	1933	1780	902
CiPaw.01G149700	11	20	19	9	26	18	15	21	44	12	22	50	32	43	20	23	27	45	33	25	46	33	13	101	17	22	33
CiPaw.01G149800	376	567	1012	135	867	931	368	608	1679	187	491	1067	693	743	637	500	334	1007	688	453	707	606	413	1854	566	413	820
CiPaw.01G149900	0	0	0	0	0	0	0	0	0	0	0	0	0	0	0	0	0	0	0	0	0	0	0	0	0	0	0
CiPaw.01G150000	0	0	0	0	0	0	0	0	0	0	1	0	0	0	0	0	0	0	0	0	0	0	0	0	0	0	0
CiPaw.01G150100	2598	4354	6302	900	6009	5623	2933	4358	7695	1743	4769	8098	6311	6407	5787	4898	3839	8836	5889	4474	4828	4923	4296	13809	5049	4177	6888
CiPaw.01G150200	134	308	212	20	289	130	54	241	430	115	2384	6118	452	1177	6534	545	1533	7642	441	593	1137	488	1035	3750	220	1285	727
CiPaw.01G150300	0	0	0	0	1	0	0	0	0	0	0	0	0	0	0	0	0	0	0	0	0	0	0	0	0	0	0
CiPaw.01G150400	765	1460	1805	229	1690	1782	679	1303	2515	590	1564	2272	2155	2599	1817	1206	1102	2413	1944	1559	1583	1346	991	4583	1550	1362	1612
CiPaw.01G150500	973	1799	1999	275	2465	1971	777	1423	3088	583	1860	2703	1934	2451	2365	1754	1481	3750	2339	1964	1862	1582	1395	5488	1718	2148	2124
CiPaw.01G150600	472	729	786	121	801	617	323	449	1143	306	712	881	920	807	653	736	560	1161	1067	667	593	649	500	1718	786	759	749
CiPaw.01G150700	1287	2495	2844	441	3044	2749	1207	2117	3783	900	2788	3933	3311	3561	3050	2394	1921	4813	3469	2462	2559	2452	1928	7147	2492	2409	3010
CiPaw.01G150800	86	149	250	30	217	186	75	115	212	66	126	169	183	186	85	142	98	208	131	83	145	76	95	354	104	104	234
CiPaw.01G150900	362	539	766	94	685	732	252	473	561	80	258	501	477	375	336	321	204	512	546	402	401	478	306	1318	516	228	767
CiPaw.01G151000	0	0	0	0	0	0	0	0	0	0	0	0	0	0	0	0	0	0	0	0	0	0	0	1	1	0	0
CiPaw.01G151100	1430	2380	3491	444	2506	2806	1430	1833	4398	784	1981	3215	3170	3252	2375	2280	1476	3365	2334	1720	2008	1743	1431	5614	2096	1999	3197
CiPaw.01G151200	115	235	408	33	257	297	74	192	375	62	262	377	343	408	337	273	201	522	235	201	215	137	178	739	266	220	507
CiPaw.01G151300	173	305	508	49	207	265	151	168	128	53	61	102	679	199	50	129	167	73	210	206	198	172	96	714	249	51	1005
CiPaw.01G151400	0	1	0	0	0	0	0	0	0	0	0	0	0	0	0	0	0	0	0	0	0	0	0	0	0	1	0
CiPaw.01G151500	475	831	1083	141	938	814	377	597	1195	234	618	1057	1095	1100	836	667	567	1282	937	842	781	512	451	1972	720	685	1077
CiPaw.01G151600	981	1838	3143	251	1877	2406	1312	1808	2301	234	428	1187	2153	1146	1049	1089	830	1561	1036	1027	1729	1158	886	4978	1442	473	2946
CiPaw.01G151700	0	0	0	0	0	0	0	0	0	0	0	0	0	0	0	0	0	0	0	0	0	0	0	0	0	0	0
CiPaw.01G151800	20	23	67	12	60	140	2	48	105	11	66	28	14	37	23	7	18	21	5	4	38	9	16	128	12	24	48
CiPaw.01G151900	20	12	29	4	9	48	4	42	54	3	34	14	4	17	9	8	8	23	7	0	28	12	10	76	6	12	26
CiPaw.01G152000	623	1189	1322	246	1459	1328	581	1109	1876	430	1246	1510	1394	1666	1219	1386	1040	1930	1194	1156	1249	836	969	3178	1003	1117	1270
CiPaw.01G152100	2893	4982	6272	915	6623	4835	2518	3830	8114	1936	5155	7344	7634	7641	5174	4648	3449	8240	7693	5259	4675	5442	3724	13558	5872	4499	5809
CiPaw.01G152200	853	1347	1893	277	1401	1707	810	1003	2789	418	1238	1839	1638	1637	1588	1594	1066	2575	1738	1123	1479	1217	851	4190	1243	1236	1602
CiPaw.01G152300	0	0	0	0	0	0	0	0	0	0	0	0	0	0	0	0	0	0	0	0	0	0	0	0	0	0	0
CiPaw.01G152400	481	875	654	135	989	601	336	716	1408	325	1052	1322	906	1326	1289	1088	890	2438	1056	894	752	598	732	2408	677	1198	594
CiPaw.01G152500	0	0	0	0	0	0	0	0	0	0	0	0	0	0	0	0	0	0	0	0	0	0	0	0	0	0	0
CiPaw.01G152600	185	344	202	79	673	120	275	332	521	175	434	249	423	725	236	988	1137	660	188	112	120	175	142	191	224	203	253
CiPaw.01G152700	0	1	1	1	2	0	0	0	0	0	0	1	0	0	0	2	4	0	0	0	0	0	0	0	0	0	0
CiPaw.01G152800	730	659	439	147	1230	268	455	681	471	278	597	824	841	830	534	1301	483	757	1827	1361	260	1758	1370	464	1344	1378	214
CiPaw.01G152900	850	1275	1904	249	1550	1351	749	999	2087	342	894	1236	1824	1543	857	1230	828	1268	1171	897	794	820	691	2686	1152	869	1639
CiPaw.01G153000	393	717	1085	141	809	864	366	586	1125	168	403	673	734	660	496	513	359	660	518	454	597	364	379	1836	528	372	1144
CiPaw.01G153100	35	11	610	3	23	53	19	41	12	2	12	1	64	7	1	11	5	5	9	6	13	8	4	235	27	1	1038
CiPaw.01G153200	0	0	0	0	0	0	0	0	1	0	0	0	0	0	1	0	0	0	0	0	0	0	0	0	0	0	0
CiPaw.01G153300	87	66	209	17	185	135	89	51	518	35	99	148	118	155	146	117	71	307	93	39	147	74	61	513	75	123	104
CiPaw.01G153400	13854	16412	47305	4551	17110	42681	12280	16528	85020	6867	19470	46810	21486	23980	48651	23268	20777	96413	21827	12206	66057	21835	15900	222932	18924	25890	38225
CiPaw.01G153500	2021	3732	4100	770	3641	4177	2075	3347	5821	1282	3405	5018	4660	4781	3878	4360	3405	6291	3372	3068	3640	2156	2553	9961	2354	3074	3497
CiPaw.01G153600	195	278	399	78	318	306	206	238	314	122	93	56	524	177	42	234	108	56	252	111	130	226	85	389	225	58	404
CiPaw.01G153700	88	146	247	28	169	193	97	130	299	47	96	179	196	123	156	136	66	230	197	139	184	104	118	469	126	126	234
CiPaw.01G153800	3623	4295	5216	1328	8352	3496	3392	3676	6711	1732	4161	4917	5431	5747	3374	5494	3313	4945	4750	3080	3547	3945	2985	8023	4026	3801	5695
CiPaw.01G153900	123	108	102	82	94	95	389	94	20	17	7	2	520	25	3	163	49	4	128	46	52	154	10	76	194	7	94
CiPaw.01G154000	78	46	578	17	72	70	44	105	20	13	14	13	289	22	27	42	16	23	102	72	54	172	55	423	205	18	1217
CiPaw.01G154100	429	730	1049	171	730	954	451	777	1410	244	563	980	1115	915	720	704	589	1148	629	499	949	532	554	2687	644	544	930
CiPaw.01G154200	90	132	156	38	131	192	70	160	236	32	112	189	142	159	124	117	83	142	103	82	111	97	84	418	120	87	155
CiPaw.01G154300	1953	3667	4836	587	3807	4721	1428	3071	6454	1289	3624	5466	5823	5782	4604	3073	2724	6948	4660	3989	3689	2738	2203	11453	3754	3829	4268
CiPaw.01G154400	39	43	44	4	61	40	11	44	90	20	37	48	91	58	21	53	19	33	71	32	31	42	11	100	55	20	49
CiPaw.01G154500	1043	1698	2114	337	2200	1649	823	1130	2404	575	1650	2825	1883	2224	2255	1553	1110	3049	2373	1852	1604	1632	1121	4447	1582	1642	2360
CiPaw.01G154600	95	163	100	23	180	105	45	120	194	68	109	124	148	181	77	130	94	126	108	95	90	107	84	227	110	81	114
CiPaw.01G154700	1893	3210	3926	732	5134	3645	1951	3684	5007	1206	3155	5047	4286	4882	3397	3358	2417	5119	3793	2629	3275	2991	2458	7892	2903	2778	3832
CiPaw.01G154800	688	1245	1650	248	1454	1630	604	1188	2486	299	846	1619	1222	1243	1372	1068	789	1931	1019	858	1417	696	690	3769	814	783	1472
CiPaw.01G154900	1	0	0	0	0	0	0	0	0	0	1	0	0	0	0	1	0	0	0	0	0	0	0	3	2	0	0
CiPaw.01G155000	0	0	0	0	0	0	0	0	0	0	0	0	0	0	0	0	0	0	0	0	0	0	0	0	0	0	0
CiPaw.01G155100	2742	4637	15074	1315	4975	12109	3534	4116	15913	1495	2055	6057	7793	3452	5355	4405	2482	7168	3372	2438	6600	2361	1743	18423	3464	1607	10069
CiPaw.01G155200	384	650	771	172	896	553	408	560	1089	262	638	1005	796	906	686	861	571	1056	853	472	631	709	443	1432	540	678	689
CiPaw.01G155300	594	706	927	203	1087	724	476	583	1157	256	560	916	907	781	658	817	497	925	750	622	611	650	579	1667	750	617	1109
CiPaw.01G155400	2230	3435	4132	640	3870	3506	1640	2454	6239	1213	3065	4392	4388	4415	3684	3253	2333	5128	4068	2838	3232	2333	2020	9179	2953	3270	3726
CiPaw.01G155500	1041	2212	3626	435	2870	3004	1017	1940	5259	697	1986	4272	2657	3139	3242	1856	1478	4555	2765	2000	2763	2000	1355	7370	1968	2006	3197
CiPaw.01G155600	318	431	381	121	397	352	260	207	631	135	272	228	475	270	175	412	148	534	179	78	275	168	106	726	292	284	276
CiPaw.01G155700	101	131	189	33	199	109	75	93	112	44	90	106	186	147	79	122	76	128	142	105	62	136	85	214	165	87	192
CiPaw.01G155800	5	8	27	1	15	17	4	8	16	1	7	8	18	12	7	4	6	4	5	7	10	6	5	21	1	5	8
CiPaw.01G155900	37	62	87	8	67	99	25	46	79	24	23	25	124	34	19	68	27	39	135	77	30	104	26	151	95	38	61
CiPaw.01G156000	36	25	130	15	10	72	37	10	181	15	2	68	42	8	13	25	4	28	17	3	64	20	1	124	24	7	117
CiPaw.01G156100	3490	5033	8115	1071	5252	7121	3642	4311	11564	1518	3398	6602	6702	5548	4939	4926	3175	7762	4464	3781	5526	3500	3197	14027	4918	3759	5601
CiPaw.01G156200	4584	5626	9932	1352	8900	6736	4338	4167	7357	2466	4549	4644	8843	8562	3442	10313	4189	4999	10257	4588	3535	8813	5347	9453	8075	5591	5216
CiPaw.01G156300	1713	2153	1864	646	2874	2134	1466	1950	3200	730	803	1028	2774	1255	645	2175	930	1007	3422	1226	1006	2613	1279	1988	1986	653	1017
CiPaw.01G156400	10	24	36	3	44	25	13	27	56	8	34	58	14	24	34	22	17	42	20	24	22	24	17	65	16	10	22
CiPaw.01G156500	198	307	418	73	374	399	181	213	613	135	313	598	504	474	427	432	315	674	544	310	366	389	262	862	353	334	416
CiPaw.01G156600	257	375	2654	140	411	2458	269	307	4978	117	215	2977	497	361	2153	423	137	3058	426	207	2088	268	122	3950	366	127	2054
CiPaw.01G156700	333	638	989	113	714	1076	357	662	1425	218	571	1103	886	865	825	597	468	1321	743	601	951	558	451	2684	570	520	772
CiPaw.01G156800	1540	2305	1895	604	3580	1907	1485	2513	3720	689	1819	1891	2104	2234	1324	2686	1602	2091	1820	1212	1815	1430	1585	3308	1268	1473	1816
CiPaw.01G156900	225	523	908	87	522	805	203	404	1075	140	316	551	623	489	455	414	238	804	417	374	606	215	213	1829	298	304	597
CiPaw.01G157000	73	73	100	19	66	118	48	97	165	53	83	97	141	150	86	178	104	101	68	80	97	55	63	145	48	103	127
CiPaw.01G157100	0	0	0	0	0	0	0	0	0	0	0	0	0	0	0	0	0	0	0	0	0	0	0	0	0	0	0
CiPaw.01G157200	942	1396	1916	326	1830	1750	725	1179	2687	427	1177	1602	1690	1709	1266	1336	858	1918	1727	1094	1240	1299	873	3479	1445	1142	1687
CiPaw.01G157300	1001	1730	2234	359	2216	2158	913	1612	3317	648	1855	2664	2156	2399	2076	1821	1410	3059	2143	1613	1831	1623	1364	4931	1764	1833	2098
CiPaw.01G157400	906	1352	1379	253	1681	1284	729	915	2089	463	1270	1712	1828	1615	1302	1408	853	1924	2029	1167	1093	1264	845	3141	1465	1169	1287
CiPaw.01G157500	9868	13617	14418	3828	22147	15041	10242	13472	22899	5484	13346	21105	16556	17896	15314	18578	13312	22498	18821	12358	13478	15766	12570	28922	15105	12587	13186
CiPaw.01G157600	381	469	501	117	707	436	280	398	614	168	438	541	512	636	423	625	374	620	601	345	368	492	316	951	405	394	414
CiPaw.01G157700	284	344	652	94	377	530	255	288	942	158	307	388	441	455	389	557	261	509	412	202	380	295	252	1063	329	297	459
CiPaw.01G157800	413	601	426	141	601	615	312	578	923	180	301	534	627	391	391	583	399	658	805	549	454	529	296	1290	422	464	311
CiPaw.01G157900	3308	3386	11369	1146	2444	7956	3747	2552	9005	667	654	3318	4509	1500	1661	2158	613	3101	2194	960	2704	2576	636	9283	3121	404	7771
CiPaw.01G158000	0	0	0	0	0	0	0	0	0	0	0	0	0	0	0	0	0	2	0	0	0	0	0	0	1	0	0
CiPaw.01G158100	1167	2062	2381	297	2485	2088	939	1473	3794	563	1428	2348	2018	2131	1862	1545	1092	2921	2474	1542	1814	1578	1012	5430	1542	1415	1707
CiPaw.01G158200	294	484	683	97	658	485	352	799	612	136	269	1127	675	567	830	654	385	1378	949	997	426	838	853	1075	621	913	230
CiPaw.01G158300	587	788	903	166	952	692	521	639	1192	281	707	975	1055	869	790	963	530	1066	1264	817	705	781	721	1622	974	845	951
CiPaw.01G158400	1322	1809	1813	409	2894	1619	1070	1778	2869	610	1746	2656	1897	2295	1875	1957	1583	2847	2414	1786	1757	1940	1975	3827	1675	1902	1760
CiPaw.01G158500	3181	3208	5088	854	5144	4250	2234	2553	6608	798	1303	4084	2415	1711	2995	1851	1055	4394	3516	2119	3365	2963	1546	8284	2462	1764	3959
CiPaw.01G158600	39	63	133	14	102	71	34	32	211	51	54	199	48	69	53	82	49	85	48	30	37	34	29	82	50	26	101
CiPaw.01G158700	1	2	7	0	1	1	0	0	2	0	1	1	0	3	0	2	0	1	1	0	0	1	0	1	0	0	4
CiPaw.01G158800	1190	1981	4480	406	3264	3225	1004	1744	7168	661	1624	5272	1690	2141	2535	1383	1500	4344	1325	1566	3340	1062	1251	6351	1141	1259	4515
CiPaw.01G158900	510	999	1825	213	1200	1252	558	906	2479	201	491	1294	928	785	847	769	492	1314	682	676	1061	592	575	2195	656	573	1505
CiPaw.01G159000	15	18	14	0	25	13	4	12	14	9	30	218	33	23	93	143	110	254	172	62	45	45	50	45	61	77	30
CiPaw.01G159100	1785	2868	3278	605	2928	2580	1532	1915	6556	1245	2531	4674	2965	4140	2836	2995	2087	3384	1996	2769	2474	1377	2001	4614	1598	2227	2809
CiPaw.01G159200	239	737	1179	138	499	1211	236	388	1426	132	437	1123	579	484	469	385	359	708	437	364	798	218	246	1959	361	208	694
CiPaw.01G159300	189	310	442	80	464	412	193	339	553	144	320	484	428	451	374	460	307	540	469	341	390	417	335	791	380	339	349
CiPaw.01G159400	0	0	0	0	0	0	0	0	0	0	0	0	0	0	0	0	0	0	0	0	0	0	0	0	0	0	0
CiPaw.01G159500	0	0	1	0	0	5	0	0	3	0	0	0	0	0	0	0	0	1	0	0	0	1	0	0	0	0	0
CiPaw.01G159600	513	831	763	163	1159	614	425	587	1073	338	736	984	974	1106	723	947	697	1303	1301	782	612	863	508	1811	867	699	714
CiPaw.01G159700	14	10	30	3	6	5	3	3	6	9	1	0	8	2	0	9	2	0	12	0	0	9	0	0	16	0	1
CiPaw.01G159800	491	708	828	171	1028	659	460	640	995	280	648	820	874	889	576	813	509	799	927	663	517	633	524	1498	663	657	777
CiPaw.01G159900	285	393	692	139	502	534	318	346	704	88	104	261	502	160	186	208	127	204	421	167	244	316	93	713	308	78	494
CiPaw.01G160000	1231	1554	1596	360	1938	1557	929	1388	2654	460	1350	1796	1876	1735	1532	1671	1200	2334	1602	1285	1461	1242	1097	3747	1462	1471	1415
CiPaw.01G160100	76	75	172	25	84	171	69	92	123	23	21	22	109	42	12	67	41	24	120	71	66	80	28	164	93	28	214
CiPaw.01G160200	1002	1453	1146	292	2075	1012	732	1169	1869	553	1308	1806	1493	1564	1405	1454	1088	2195	2137	1196	1114	1659	1094	2569	1441	1394	947
CiPaw.01G160300	782	684	1788	138	742	1029	554	831	734	125	251	293	1265	465	290	520	329	360	920	474	688	764	447	2062	1046	217	1982
CiPaw.01G160400	64	8	68	0	35	5	0	18	0	0	3	5	125	2	8	38	9	5	5	4	27	0	55	54	60	9	121
CiPaw.01G160500	682	1032	1087	187	1345	939	550	744	1856	370	1151	1763	1150	1485	1352	1142	967	2022	1465	1315	958	994	952	2360	1031	1252	1088
CiPaw.01G160600	6280	7080	14958	2420	8595	14672	10093	14803	22867	1498	5740	2772	8031	6605	2609	7423	6340	4391	6070	2957	6631	6640	3454	19140	5860	3950	5069
CiPaw.01G160700	0	0	0	0	0	0	0	0	0	0	0	0	0	0	0	0	0	0	0	0	0	0	0	0	0	0	0
CiPaw.01G160800	0	0	1	0	0	1	0	0	0	0	0	0	0	0	0	0	0	0	0	0	0	0	0	0	0	0	0
CiPaw.01G160900	0	0	0	0	0	0	0	0	0	0	0	0	0	0	0	0	0	0	0	0	0	0	0	0	0	0	0
CiPaw.01G161000	14267	21721	24378	5608	26573	22352	14093	15981	45819	9727	22490	31671	25455	31014	21697	30094	17537	32387	25848	16801	24181	15251	15672	52561	18151	17381	23703
CiPaw.01G161100	2939	4318	5186	959	5871	4831	2399	3971	8854	1640	4681	8099	5525	6155	6181	5255	3649	9397	5494	4277	5414	3848	3495	12230	3996	4364	5012
CiPaw.01G161200	98	120	224	34	198	171	91	116	350	53	184	177	205	210	137	200	120	179	142	126	161	105	119	383	149	120	164
CiPaw.01G161300	974	2104	2185	482	2367	1471	1119	1151	3551	1337	3305	3468	3284	4947	1961	4660	2201	3649	2870	1928	1452	1991	1517	2397	1938	2492	2330
CiPaw.01G161400	1316	1836	2046	373	2317	1818	970	1370	3089	667	1567	2364	2205	2199	1731	1688	1310	2746	1989	1621	1778	1344	1279	4762	1427	1542	2011
CiPaw.01G161500	308	582	1122	157	463	1276	416	367	1191	90	106	397	660	356	298	373	309	544	349	307	968	229	175	3343	284	103	986
CiPaw.01G161600	1213	1661	2010	424	2261	1757	1109	1336	2881	568	1514	2582	2083	2114	1776	2047	1517	2451	2029	1445	1852	1424	1303	4448	1660	1335	2072
CiPaw.01G161700	535	818	1171	184	1007	883	552	609	1464	249	634	1196	1063	994	684	1033	692	1297	670	589	763	463	493	2160	607	616	1075
CiPaw.01G161800	630	971	1086	221	1248	892	505	749	1663	379	980	1299	1102	1275	918	1073	777	1449	1061	913	1000	803	705	2322	857	1021	1042
CiPaw.01G161900	477	957	1231	156	1035	1116	348	756	2015	269	916	2118	1005	1166	1601	882	714	2534	965	772	1494	558	577	3342	594	735	1433
CiPaw.01G162000	488	790	946	153	913	816	415	606	1524	265	746	993	1154	1221	831	958	644	1257	743	681	677	535	523	1983	661	689	927
CiPaw.01G162100	1	0	1	0	1	2	0	0	0	0	0	0	0	0	0	0	0	1	1	0	0	0	0	0	0	0	2
CiPaw.01G162200	1357	974	3927	508	1047	3010	1422	631	4843	414	365	1844	1870	787	821	1341	236	1530	1246	327	1152	1157	147	2845	1432	334	2638
CiPaw.01G162300	2219	3056	3129	867	4852	2998	2024	2988	4738	1353	3086	5395	3617	3788	3727	4346	3124	6000	4548	2849	3068	3557	2774	6591	3245	3088	3219
CiPaw.01G162400	396	591	889	156	620	690	447	339	1541	246	489	821	765	698	558	696	403	837	538	509	705	310	334	1573	482	409	772
CiPaw.01G162500	1576	3056	1606	445	4347	1607	1370	2474	3760	1261	3836	3621	3124	4490	3204	3800	2969	4846	3265	2393	2397	2153	2770	6447	1966	3388	1546
CiPaw.01G162600	170	327	501	55	372	392	152	215	495	115	251	337	524	462	278	242	183	424	363	222	215	228	129	799	299	223	627
CiPaw.01G162700	227	200	594	88	276	738	257	182	655	80	142	459	526	270	247	437	224	470	801	156	458	589	104	907	559	105	943
CiPaw.01G162800	927	1735	2421	336	2266	2169	881	1893	3270	612	1686	2635	2455	2619	1875	1759	1171	2650	2144	1636	1736	1455	1246	4539	1754	1476	2489
CiPaw.01G162900	672	1261	2333	217	1570	1658	678	1127	2020	324	953	1834	1417	1465	1185	1037	797	1805	1063	926	1358	838	854	3505	913	811	2871
CiPaw.01G163000	2809	3247	2913	835	5525	2272	2144	2702	4522	1494	3396	3858	3655	4370	2847	4430	2810	4026	4396	2819	2465	3643	3136	5948	3386	3407	3303
CiPaw.01G163100	0	0	0	0	2	0	0	0	0	0	0	0	3	0	0	0	0	0	0	0	0	0	0	0	0	0	2
CiPaw.01G163200	7	0	0	3	0	0	2	0	0	0	1	0	0	1	0	3	1	0	2	0	0	6	0	1	0	0	0
CiPaw.01G163300	0	0	0	0	0	0	0	0	0	0	1	0	0	0	0	0	0	0	0	0	0	0	0	0	0	0	0
CiPaw.01G163400	0	0	0	0	0	0	0	0	0	0	0	0	0	0	0	0	0	0	0	0	0	0	0	0	0	0	0
CiPaw.01G163500	2969	4230	5326	895	5111	5012	2427	3834	7176	1435	4259	5167	5940	5325	4418	5054	3600	6978	5302	3562	3821	4086	3454	11340	5193	4178	4553
CiPaw.01G163600	1498	1698	781	374	2298	830	1094	1271	1142	368	744	841	1430	856	850	1178	629	1276	2317	1124	573	1767	1010	1971	1891	1194	611
CiPaw.01G163700	41	127	115	9	56	127	22	89	320	17	324	830	65	159	944	102	223	1313	48	73	282	53	116	929	30	136	206
CiPaw.01G163800	1212	4043	3223	242	3985	4216	747	5502	8678	1078	8207	10678	3384	7670	9793	4208	7474	14266	3465	4681	6300	2952	5529	18063	1568	6878	2577
CiPaw.01G163900	1340	2259	2749	397	2878	2470	1083	2073	3827	940	2576	3469	3542	3850	2913	2334	1658	4288	3021	2284	2167	1906	1413	5951	2455	2333	2482
CiPaw.01G164000	386	527	958	110	589	623	252	383	801	135	404	551	883	619	461	445	285	693	553	348	379	417	266	1307	719	366	918
CiPaw.01G164100	1414	2076	2148	430	2803	1826	1064	1682	3574	987	2946	4358	3264	3539	3409	2860	2000	5346	4690	2915	1903	3213	2171	4846	3343	3116	2214
CiPaw.01G164200	100	114	148	53	103	155	69	88	136	16	22	7	159	36	3	86	21	8	156	54	44	108	16	100	162	4	124
CiPaw.01G164300	1054	292	51	266	1229	52	326	367	64	249	2460	625	1135	907	594	1313	331	1857	6142	569	215	5784	674	200	4281	1264	100
CiPaw.01G164400	6160	13391	19552	2452	16777	20225	7411	16911	28396	6249	20279	28919	21913	27286	21109	19766	14582	33261	17110	14582	19520	14676	16127	50191	15922	16965	20020
CiPaw.01G164500	1234	1730	1074	350	2880	1070	799	1377	1862	440	1330	2209	1420	1568	1742	1387	1050	2736	2405	1557	1207	1988	1257	2884	1648	1614	1196
CiPaw.01G164600	833	1390	2283	304	1516	2029	851	1638	3653	360	829	2430	1393	1366	1399	1088	897	2179	1540	1364	1989	1065	943	4948	1068	938	2367
CiPaw.01G164700	11417	15200	45962	6404	21424	36939	18101	15082	45924	6137	8499	22427	21279	15155	12601	17625	7551	19505	12652	6393	15920	12104	6089	41230	13405	6074	35852
CiPaw.01G164800	70	159	106	21	191	130	41	121	319	57	375	401	190	235	515	394	353	1139	320	218	142	164	202	461	142	307	151
CiPaw.01G164900	0	0	0	0	0	0	0	0	0	0	0	0	0	0	0	0	0	0	0	0	0	0	0	0	0	0	0
CiPaw.01G165000	381	882	1694	117	786	906	464	840	587	79	232	330	829	418	407	604	473	630	532	433	619	526	504	1775	608	488	1897
CiPaw.01G165100	289	622	1234	117	737	1186	271	704	1920	124	318	783	616	681	507	469	405	983	443	499	854	297	376	2440	306	340	766
CiPaw.01G165200	106	144	634	21	143	473	100	153	401	33	56	203	328	103	84	169	71	140	146	95	276	129	95	604	197	47	682
CiPaw.01G165300	18	6	13	5	8	15	10	12	13	5	2	0	15	8	1	9	3	1	10	9	6	10	3	13	11	6	12
CiPaw.01G165400	1692	2905	2796	537	3905	2473	1250	2420	4750	984	3023	3510	3004	3703	2881	2933	2203	4508	3394	2654	2559	2031	2225	6660	2079	2790	2616
CiPaw.01G165500	1684	1959	2982	448	2589	2164	1523	1760	2772	449	994	2195	3290	1418	1757	1300	870	2609	1624	1223	1623	1488	1053	4689	1926	879	2561
CiPaw.01G165600	1670	3013	4251	580	3658	4105	1519	3081	4935	1191	2946	4778	4777	4611	3371	2771	2041	4857	4201	2960	3286	3115	2237	9152	3466	2622	3628
CiPaw.01G165700	674	902	1280	203	1303	953	519	781	1645	383	900	1336	1125	1220	997	1101	782	1422	916	793	819	821	704	2081	760	808	1120
CiPaw.01G165800	1198	1586	2175	406	1753	2103	1042	1546	3386	532	1195	1483	1977	1825	1200	1582	1217	1871	1249	1171	1428	982	1212	3989	1052	1195	1834
CiPaw.01G165900	1440	1955	1754	406	3002	1294	973	1427	2542	549	1804	1834	2054	2369	1388	1849	1276	2039	2204	1454	1265	1650	1544	2931	1587	1876	1930
CiPaw.01G166000	2205	3209	4071	751	4581	4186	2224	4010	6984	1176	3132	4707	3909	4293	3316	4007	3153	4912	3493	2632	4088	2615	3191	9390	2979	3060	4020
CiPaw.01G166100	37408	54176	55666	11120	73300	56145	33445	56010	94173	19111	57860	82658	62572	73520	69522	67492	51626	104498	63624	51532	67977	46048	55790	153872	49034	60501	61418
CiPaw.01G166200	60	101	78	23	101	75	52	88	175	41	91	100	122	121	64	96	76	76	107	49	76	59	52	180	56	68	91
CiPaw.01G166300	220	243	754	85	265	578	227	323	664	63	136	334	317	240	202	285	183	341	124	131	318	130	109	757	157	103	602
CiPaw.01G166400	1072	1330	1396	255	2021	1136	686	1226	1997	507	2543	7950	1784	2587	6357	2394	2293	9396	3758	3844	2478	3168	3433	5196	1842	3796	2137
CiPaw.01G166500	0	0	0	0	0	0	0	0	2	0	0	3	0	0	1	1	1	1	0	0	0	0	0	0	2	0	2
CiPaw.01G166600	608	904	844	156	1231	743	514	675	1614	377	864	1175	1017	1134	821	986	677	1244	1072	737	875	737	606	1799	663	953	863
CiPaw.01G166700	123	136	313	45	183	238	153	106	268	41	116	144	194	156	102	180	87	139	133	44	142	101	64	402	107	56	389
CiPaw.01G166800	0	1	1	0	1	2	0	1	1	0	0	2	2	0	0	2	1	0	0	0	0	1	0	5	2	1	0
CiPaw.01G166900	18	5	8	0	14	2	3	4	0	1	2	0	9	3	1	10	6	3	9	5	3	36	10	11	32	0	0
CiPaw.01G167000	500	752	1670	148	1005	1320	517	633	2412	284	605	1621	901	922	1134	785	516	1951	586	435	1202	476	386	3100	605	481	1642
CiPaw.01G167100	50	68	67	12	105	59	41	40	91	30	67	70	65	110	45	58	42	53	56	66	40	45	60	93	38	44	56
CiPaw.01G167200	0	0	0	0	0	0	0	0	0	0	0	0	0	0	0	0	0	0	0	0	0	0	0	0	0	0	0
CiPaw.01G167300	605	1157	1176	231	1461	1102	577	908	1728	349	1143	1571	1375	1531	1267	1085	816	2118	1243	1037	1159	996	782	3051	1003	1017	1178
CiPaw.01G167400	747	1323	1701	289	1732	1664	784	1145	2767	422	924	1929	1279	1355	1379	1528	897	1997	1287	910	1384	1027	1031	3543	956	991	1394
CiPaw.01G167500	266	521	878	92	530	781	196	393	1065	143	353	723	597	506	566	401	297	787	463	415	632	303	287	1733	390	391	832
CiPaw.01G167600	70	115	131	35	148	106	35	98	154	57	86	91	121	149	60	115	67	112	107	60	79	64	63	175	89	64	134
CiPaw.01G167700	12	31	59	5	18	111	7	14	116	0	4	14	13	16	6	11	9	9	2	7	45	2	7	105	5	1	62
CiPaw.01G167800	351	587	810	171	720	683	350	467	979	221	576	1135	714	803	827	709	512	1226	792	739	648	684	579	1601	617	633	799
CiPaw.01G167900	871	1658	2069	241	2136	1530	627	1413	2640	437	1953	6703	1291	1835	5824	1877	1322	8584	2774	2708	3604	2004	2581	7703	1841	3648	3244
CiPaw.01G168000	525	811	1000	203	1078	860	530	669	1393	299	792	1170	1305	1137	800	873	647	1217	1076	736	776	757	571	2216	936	787	814
CiPaw.01G168100	277	239	261	59	339	208	219	153	374	114	181	607	390	279	397	599	266	687	643	246	265	527	253	496	382	255	248
CiPaw.01G168200	42	84	123	19	83	97	41	63	91	20	23	60	109	46	31	80	47	62	69	46	68	58	45	143	70	28	121
CiPaw.01G168300	5	4	3	0	4	6	2	3	2	1	1	0	1	2	1	2	3	0	3	0	2	1	0	2	5	0	5
CiPaw.01G168400	1248	1933	2221	426	2661	2128	1105	1862	3236	708	2063	2847	2392	2704	2122	2337	1463	2850	2036	1640	2142	1664	1437	5060	1952	1779	2390
CiPaw.01G168500	3	13	8	2	17	9	4	16	25	1	6	10	7	7	10	15	8	12	3	4	4	4	32	17	8	5	8
CiPaw.01G168600	8	25	37	8	29	48	24	42	70	4	2	27	28	12	26	15	7	23	22	9	23	26	21	57	14	1	24
CiPaw.01G168700	1869	2089	1745	602	3445	1459	1595	1760	3108	1027	2584	3757	2831	3206	2754	3422	2041	3946	4558	2026	2093	4047	2041	4747	3109	2390	1735
CiPaw.01G168800	342	422	307	101	560	230	210	246	507	185	343	388	463	435	287	541	274	450	515	286	192	410	365	671	369	387	309
CiPaw.01G168900	643	810	666	192	1178	576	448	623	1205	314	631	850	939	886	516	935	646	910	879	656	650	644	568	1802	707	749	780
CiPaw.01G169000	0	0	0	0	0	0	0	0	0	0	0	0	0	0	0	0	0	0	0	0	0	0	0	0	0	0	0
CiPaw.01G169100	60	29	159	10	25	72	46	40	27	10	14	8	242	11	8	55	29	21	91	28	28	89	25	218	96	13	224
CiPaw.01G169200	145	290	362	44	286	289	70	179	483	82	273	396	334	402	321	236	198	454	263	201	263	136	117	729	195	243	308
CiPaw.01G169300	220	561	653	92	654	622	251	383	1050	230	584	871	841	875	704	521	431	1094	657	578	608	393	403	1550	492	636	587
CiPaw.01G169400	1836	2734	6828	713	2997	5695	2255	2044	8271	646	1694	4666	3145	2834	3377	2132	1308	5371	2455	1541	2998	1879	1209	9196	2067	1683	4588
CiPaw.01G169500	968	1664	1729	310	2342	1721	822	1539	2468	630	1775	2625	2332	2423	2102	1600	1287	3192	2355	1703	1558	1851	1425	4153	1695	1708	1582
CiPaw.01G169600	1	0	0	0	0	0	0	0	1	0	1	1	3	2	0	0	0	0	1	0	0	1	3	0	1	0	0
CiPaw.01G169700	40	64	31	9	106	15	16	57	44	24	83	78	58	133	61	139	82	165	64	83	25	63	109	67	87	87	33
CiPaw.01G169800	6940	10290	9769	2340	16596	6930	5475	8008	13244	4495	10375	12680	12957	14360	8929	11885	7299	12997	14570	9196	7111	11496	8869	18612	10752	10737	11605
CiPaw.01G169900	784	871	2591	322	901	1550	924	555	1203	237	276	462	1047	502	304	726	272	471	675	387	394	698	362	1749	795	250	1772
CiPaw.01G170000	291	331	378	82	512	292	229	225	495	184	343	426	465	535	288	374	212	333	357	274	234	282	212	623	357	290	455
CiPaw.01G170100	6858	8542	9958	1655	9507	8741	5445	6571	13801	2696	5108	10387	11660	7528	7456	7070	4528	11148	12711	7968	7503	9188	5861	20360	10603	5812	8556
CiPaw.01G170200	68	51	95	11	54	52	34	51	52	8	10	20	84	29	23	38	21	32	59	43	43	40	43	112	78	17	113
CiPaw.01G170300	132	241	484	63	345	322	136	204	583	102	258	362	453	324	246	302	190	474	212	182	261	197	161	772	167	148	555
CiPaw.01G170400	139	222	251	41	244	196	122	163	284	72	197	292	281	248	249	219	123	344	390	177	186	275	149	587	248	183	268
CiPaw.01G170500	170	216	252	51	259	235	113	159	299	84	174	280	291	262	211	200	151	354	337	181	134	217	113	537	270	177	240
CiPaw.01G170600	2095	4665	8154	924	3511	8846	2943	4312	7880	709	1081	1192	4263	2470	831	1972	1423	1014	1287	1542	4080	1740	851	14358	1856	441	4380
CiPaw.01G170700	499	686	653	131	1052	579	344	533	1065	246	729	1026	792	813	699	852	519	1028	880	642	609	622	606	1359	638	749	591
CiPaw.01G170800	1752	2206	1499	593	2314	1542	1355	1092	1893	464	618	1881	1589	909	1563	1212	666	2428	2649	1834	1574	1988	1048	4161	1956	1446	1327
CiPaw.01G170900	0	0	0	0	0	0	0	0	0	0	0	0	0	0	0	0	0	0	0	0	0	0	0	0	0	0	0
CiPaw.01G171000	0	0	0	0	0	0	0	0	0	0	0	0	0	0	0	0	0	0	0	0	0	0	0	0	0	0	0
CiPaw.01G171100	763	991	1505	214	1403	1323	690	863	1953	423	810	1109	1438	1172	856	1015	603	1334	1276	743	874	903	573	2758	1127	746	1300
CiPaw.01G171200	0	0	0	0	0	0	0	0	0	0	0	0	0	0	0	0	0	0	0	0	0	0	0	0	0	0	0
CiPaw.01G171300	263	297	687	95	386	373	256	228	546	95	192	362	333	317	252	293	170	431	316	207	195	304	162	666	249	225	536
CiPaw.01G171400	244	312	324	74	432	273	173	203	548	105	327	420	379	452	320	358	262	503	429	373	262	298	300	644	295	315	344
CiPaw.01G171500	0	0	0	0	0	0	0	0	0	0	0	0	0	0	5	0	1	0	4	0	0	0	0	0	0	0	0
CiPaw.01G171600	4559	2865	280	1364	4671	214	2952	1932	306	1133	2708	714	5492	2248	505	4783	1414	1127	7728	2402	230	8851	2704	341	8197	2408	315
CiPaw.01G171700	0	0	0	0	0	0	0	0	0	0	0	0	0	0	0	0	0	0	0	0	0	0	0	1	0	0	0
CiPaw.01G171800	287	494	38	51	457	68	82	507	60	122	1846	1562	378	1389	1932	777	1299	9961	651	974	407	741	1229	637	198	1921	107
CiPaw.01G171900	149	249	108	37	421	71	154	303	91	178	468	367	436	611	314	1051	486	644	980	760	51	831	1096	114	629	1414	54
CiPaw.01G172000	15	12	1	3	18	0	2	8	0	2	14	0	14	3	1	22	1	4	24	19	0	39	22	0	52	8	2
CiPaw.01G172100	32	15	0	9	36	1	20	28	6	32	41	7	60	51	13	74	13	14	199	49	4	189	50	5	150	45	0
CiPaw.01G172200	178	156	5	29	338	3	132	209	4	109	163	45	310	165	37	455	72	120	787	252	6	841	396	6	711	255	1
CiPaw.01G172300	13	5	8	10	25	2	6	7	2	2	4	3	7	1	2	7	4	1	24	11	6	22	5	6	26	8	13
CiPaw.01G172400	4	6	1	1	25	0	13	4	0	9	2	0	26	1	0	17	3	9	22	15	1	22	14	0	35	14	1
CiPaw.01G172500	71	95	1	25	180	5	88	112	0	101	119	24	367	231	11	466	78	50	473	137	1	431	246	8	434	195	3
CiPaw.01G172600	135	101	7	44	247	5	110	128	4	182	217	43	522	260	58	618	110	131	952	215	10	983	283	11	835	317	2
CiPaw.01G172700	1	1	0	0	3	0	3	0	0	0	16	9	2	4	6	3	3	14	22	7	1	18	8	3	17	4	0
CiPaw.01G172800	882	1222	1594	284	1385	1241	762	908	2523	460	1102	1427	1473	1638	998	1265	743	1498	1168	854	951	797	676	2547	877	938	1337
CiPaw.01G172900	244	294	1027	72	318	664	247	221	850	89	150	252	360	227	172	243	126	356	255	142	237	204	129	941	209	154	694
CiPaw.01G173000	352	490	744	117	557	638	295	476	1077	148	464	723	496	610	542	462	449	797	400	405	654	331	428	1357	341	357	780
CiPaw.01G173100	167	327	409	86	406	366	133	246	675	116	306	445	342	423	347	327	223	550	287	273	327	154	184	766	227	295	419
CiPaw.01G173200	336	559	781	107	680	603	305	419	857	187	425	549	707	607	445	469	313	586	614	444	481	470	332	1265	550	375	668
CiPaw.01G173300	1312	2353	3294	429	3125	2770	1235	2004	4377	998	2498	3735	3623	3946	2775	2378	1797	4232	3332	2626	2403	2132	1950	7118	2439	2386	3087
CiPaw.01G173400	1152	1705	1583	397	2778	1369	1153	1306	2692	712	1746	2243	2187	2451	1753	2094	1291	2570	2578	1587	1416	1756	1475	3470	1712	1923	1663
CiPaw.01G173500	732	775	1247	226	939	1015	446	692	1349	330	474	896	1144	727	582	782	398	885	841	591	766	565	450	1847	645	499	1140
CiPaw.01G173600	321	540	493	91	695	435	257	458	801	230	532	644	730	783	448	577	441	799	645	435	410	441	340	1058	460	494	466
CiPaw.01G173700	3241	4385	4498	1008	6022	4330	2703	4006	7332	1773	4046	5740	5126	5370	4851	5613	3894	6760	5927	3900	4337	4074	3613	10576	4485	4154	4453
CiPaw.01G173800	479	1019	1571	181	1269	1418	530	1071	2432	442	1317	2113	1389	1896	1520	1245	882	2397	1011	884	1627	742	729	3651	841	915	1484
CiPaw.01G173900	50	18	169	3	31	9	44	43	0	0	4	0	112	2	0	31	18	0	26	14	1	37	25	47	123	2	402
CiPaw.01G174000	7	13	20	3	13	5	2	9	27	6	8	7	16	9	9	18	14	23	7	6	9	5	3	24	6	4	31
CiPaw.01G174100	19	50	45	3	29	57	6	21	54	15	39	38	29	35	31	22	21	36	28	17	22	26	20	58	28	28	64
CiPaw.01G174200	94	218	227	31	163	217	88	109	233	78	176	218	336	312	208	172	95	216	237	168	154	155	92	462	171	156	184
CiPaw.01G174300	31	39	66	6	26	43	20	24	60	14	14	38	63	41	29	43	20	64	28	25	46	16	11	141	26	17	50
CiPaw.01G174400	1	1	13	2	1	9	0	4	10	0	12	16	8	5	30	7	6	141	7	5	3	4	3	55	5	9	6
CiPaw.01G174500	849	1309	1629	233	1695	1431	701	1036	1890	412	1119	1613	1746	1544	1366	1077	809	1934	1873	1260	1023	1401	882	3270	1369	1133	1373
CiPaw.01G174600	3	0	1	0	0	0	1	0	0	0	0	0	14	0	0	0	0	0	2	0	0	1	3	0	23	0	0
CiPaw.01G174700	407	548	1412	112	536	1001	340	467	622	100	173	212	1124	321	209	361	199	391	472	265	366	621	192	1261	832	109	1236
CiPaw.01G174800	28	103	304	3	86	168	51	69	102	7	16	46	138	47	34	38	21	66	58	42	71	46	26	225	59	13	275
CiPaw.01G174900	1693	1809	4995	630	3403	4697	1929	2189	5919	571	1622	4860	2376	1900	4159	1940	1490	5678	2263	1458	3578	2204	1724	7832	2499	1785	3962
CiPaw.01G175000	0	0	3	0	0	2	0	0	1	0	0	0	0	0	3	0	0	0	0	0	0	0	0	0	0	0	1
CiPaw.01G175100	613	1314	2954	235	1105	2793	713	1171	4219	241	537	1596	1385	1176	1273	861	661	2170	977	735	1640	657	475	5157	724	672	1599
CiPaw.01G175200	1476	2097	2108	501	3351	1787	1226	1833	3399	751	1862	2778	1955	2342	1957	2312	1582	3183	2454	1583	1947	1963	1643	4173	1620	1852	2227
CiPaw.01G175300	193	316	530	59	340	480	174	230	847	84	247	546	322	409	308	294	233	585	190	139	412	152	190	1071	147	181	522
CiPaw.01G175400	401	592	1092	136	534	872	339	417	1264	181	371	588	844	524	471	519	338	782	545	387	440	433	222	1516	473	373	1006
CiPaw.01G175500	9009	6935	4243	3098	15699	3247	8809	8688	4742	4670	8149	9384	13680	9233	6093	15154	6140	9459	22408	8553	3421	19321	10008	6900	18927	8389	3591
CiPaw.01G175600	974	1594	1900	345	2071	1513	967	1487	2965	651	1813	2240	2653	2597	1630	1893	1427	2703	2721	1858	1454	1814	1408	4415	1917	1809	1656
CiPaw.01G175700	0	4	2	0	4	4	1	0	0	0	0	1	2	0	1	0	3	0	0	0	4	0	0	0	0	0	2
CiPaw.01G175800	208	386	674	67	384	442	282	259	495	86	179	250	388	273	183	294	191	316	349	213	270	282	145	940	292	170	609
CiPaw.01G175900	3	1	10	0	6	1	1	6	3	0	2	1	10	2	1	5	0	2	5	3	1	1	2	9	10	0	10
CiPaw.01G176000	38	48	109	4	77	111	21	62	109	30	69	96	106	77	83	44	40	160	58	49	64	41	34	210	52	53	99
CiPaw.01G176100	18	35	21	6	37	39	19	35	28	13	22	19	42	50	25	35	22	32	31	25	32	20	27	73	35	36	39
CiPaw.01G176200	3	4	0	1	4	0	0	0	0	0	3	42	2	0	3	1	1	5	0	2	4	3	7	0	0	3	1
CiPaw.01G176300	1212	2129	2239	395	2875	1724	1197	1691	3668	772	2040	3070	2723	2967	1887	2075	1561	3102	2558	1759	1842	1882	1520	4701	1777	1749	1919
CiPaw.01G176400	1096	2480	2487	473	2334	2759	1068	3002	5088	767	1567	2066	1867	2135	1954	2519	1637	2924	2302	1420	2161	1157	1289	4749	1214	1437	1303
CiPaw.01G176500	477	806	937	136	924	991	433	667	1260	253	552	874	974	933	703	737	537	1022	859	559	794	574	471	2072	761	532	972
CiPaw.01G176600	5430	6282	3785	1718	7043	3897	4105	4867	9748	3175	7433	6894	8600	10008	5951	10247	6874	8644	8196	6535	5554	5283	5890	12462	5706	8048	4908
CiPaw.01G176700	1749	2427	3744	576	3144	2858	1682	2089	4686	995	2110	3338	3390	3733	2353	2560	1834	3809	2547	2109	2214	1986	1587	6055	2041	2088	3213
CiPaw.01G176800	3	4	0	0	5	1	1	0	3	2	0	1	1	3	0	4	1	0	11	0	0	1	0	0	10	1	2
CiPaw.01G176900	614	825	1052	184	1252	840	464	741	1405	329	834	1290	1060	1107	915	1167	768	1450	1219	885	863	829	798	2087	825	893	913
CiPaw.01G177000	298	575	1139	111	686	954	268	472	1519	246	509	1004	763	744	735	493	328	1037	698	542	676	460	313	2006	534	461	1135
CiPaw.01G177100	501	620	535	188	372	925	355	824	1115	169	274	252	581	333	420	707	466	521	839	421	495	553	635	2336	330	529	257
CiPaw.01G177200	2198	3807	1014	781	7869	898	1886	2885	2215	2014	8082	7012	5351	8478	5077	5721	4469	8500	9522	5823	2111	7197	5369	4855	5993	7974	1568
CiPaw.01G177300	183	314	743	62	363	592	209	382	821	107	119	235	389	230	174	257	146	243	234	125	454	124	131	1146	222	114	655
CiPaw.01G177400	0	0	1	0	1	0	0	1	1	0	0	0	0	1	0	0	0	0	1	0	1	1	0	2	0	0	1
CiPaw.01G177500	4096	4755	8112	1246	5733	8196	3591	4423	16087	1885	3943	7016	8011	6381	5763	5643	3684	9036	5588	3761	7199	3703	3073	20072	5051	4083	6872
CiPaw.01G177600	829	1328	1933	362	2097	1646	846	1271	2894	504	1230	2176	1774	1749	1498	1458	979	2365	1678	1088	1398	1258	1026	3405	1330	1268	1861
CiPaw.01G177700	0	0	0	0	0	0	0	0	0	0	0	0	0	0	0	0	0	0	0	0	0	0	0	0	0	0	0
CiPaw.01G177800	910	1172	3692	292	914	2898	1153	1022	4106	224	393	2094	1238	842	1521	914	427	2306	676	476	1872	569	348	4908	784	325	2807
CiPaw.01G177900	131	166	161	26	257	161	70	134	306	69	138	172	170	240	120	128	111	156	140	135	138	99	113	326	127	104	164
CiPaw.01G178000	839	993	1075	237	1889	831	707	991	1388	449	985	1273	1081	1193	776	1260	797	1276	1427	820	852	1040	960	1623	979	845	1210
CiPaw.01G178100	161	232	191	31	315	108	109	196	173	63	161	152	211	203	103	181	134	184	187	124	120	182	156	262	181	138	163
CiPaw.01G178200	824	1312	1884	225	1605	1570	640	1135	1966	290	628	840	1721	1078	636	1122	651	1112	1018	916	1082	739	857	3417	1033	691	1671
CiPaw.01G178300	1	1	2	0	1	7	2	0	4	1	2	0	1	2	0	0	3	1	3	0	0	2	1	1	0	1	2
CiPaw.01G178400	93	166	302	34	172	242	68	118	276	37	70	108	190	98	73	118	60	98	140	93	116	114	62	409	162	85	294
CiPaw.01G178500	0	2	1	0	3	3	0	0	0	1	2	0	0	1	2	3	0	0	4	1	3	0	1	0	1	1	1
CiPaw.01G178600	3018	3848	4713	916	5233	4053	2556	3432	6182	1442	3416	5051	4824	4502	3815	3918	2656	5706	4272	3542	3553	3662	3267	8918	4014	3547	4877
CiPaw.01G178700	16	272	153	11	144	116	15	105	232	16	228	186	70	322	159	69	67	224	89	70	98	58	74	243	41	102	92
CiPaw.01G178800	3715	5214	3894	1316	8109	3730	3116	4350	6584	2387	4801	5993	5937	6084	4655	5366	3377	6900	6919	4084	4042	4072	3185	10229	4248	4026	2984
CiPaw.01G178900	3677	4749	4135	1118	7753	2979	2747	3245	6751	2157	4473	4854	5386	6364	3455	5462	3337	5131	6558	3547	3075	4684	3373	7927	4258	4812	4461
CiPaw.01G179000	194	178	219	62	311	172	174	121	411	103	173	145	238	274	114	237	111	194	238	124	115	140	125	367	181	147	147
CiPaw.01G179100	1372	1744	1467	397	2651	1099	1076	1282	2711	680	1836	1723	1918	2098	1347	2241	1446	2200	2662	1549	1265	1858	1371	3237	1859	1939	1637
CiPaw.01G179200	581	260	2122	154	656	1572	449	229	3723	254	191	1875	515	223	779	472	96	1550	749	93	1051	465	90	2138	626	110	2179
CiPaw.01G179300	140	230	268	83	178	252	97	111	355	68	63	205	213	88	27	131	52	104	261	83	86	87	45	256	160	22	144
CiPaw.01G179400	195	447	435	84	501	397	213	319	858	185	395	556	411	537	426	449	339	721	436	354	404	283	289	1119	300	421	334
CiPaw.01G179500	168	36	423	14	51	73	53	61	37	18	10	22	576	11	17	121	31	20	162	54	58	224	136	290	317	22	644
CiPaw.01G179600	4735	5652	6164	1485	8818	5509	3868	5490	9672	2503	5989	7818	7981	8390	6166	8311	5062	8455	7931	5208	5357	5948	4914	13252	6811	6235	6974
CiPaw.01G179700	0	0	0	0	0	0	0	0	0	0	0	0	0	0	0	0	0	0	6	0	0	0	0	0	0	0	0
CiPaw.01G179800	8	3	8	3	14	7	4	8	16	7	6	7	13	14	8	5	13	27	15	10	3	7	7	17	11	17	13
CiPaw.01G179900	0	0	0	0	0	0	0	0	0	0	0	1	0	0	0	0	0	0	0	0	0	0	0	0	0	0	0
CiPaw.01G180000	4	0	52	0	1	0	5	1	0	0	0	0	15	0	0	0	0	0	2	1	1	29	8	13	52	0	79
CiPaw.01G180100	0	0	6	0	0	0	0	1	0	0	0	0	6	0	0	0	0	0	0	0	0	11	0	9	14	0	31
CiPaw.01G180200	1500	1443	3007	478	1515	2531	1252	893	2486	539	771	2498	2564	1401	1349	1675	625	2539	2534	1022	1394	1834	553	3796	2433	726	2518
CiPaw.01G180300	32	29	23	8	50	31	13	20	48	19	31	63	69	45	23	90	34	49	34	24	44	12	34	66	44	20	34
CiPaw.01G180400	3	13	8	6	11	3	8	2	2	2	2	2	15	8	2	12	4	6	22	5	2	10	3	10	19	3	5
CiPaw.01G180500	623	1048	317	113	1353	360	430	1006	583	637	2537	2367	1862	2428	2105	3105	2338	3909	2030	1549	1384	1887	2071	3360	1928	1996	574
CiPaw.01G180600	1401	1840	2268	471	2409	1903	1207	1437	3148	736	1774	2419	2212	2374	1714	2350	1683	2852	2155	1477	1848	1606	1344	5207	1716	1626	2282
CiPaw.01G180700	3196	5571	7750	1226	8054	6320	3420	5357	10932	2109	5666	7389	6777	7940	5649	5765	4302	7955	6215	4501	5407	4953	4505	13990	4843	4677	7029
CiPaw.01G180800	939	1626	2255	292	1948	1927	883	1544	3136	617	1608	2542	2569	2464	1947	1732	1276	2872	1999	1545	1822	1489	1315	5029	1644	1506	2046
CiPaw.01G180900	425	816	1024	157	1114	860	403	702	1026	244	852	1284	1150	918	1004	803	691	1392	1154	809	821	992	756	1965	1059	653	1071
CiPaw.01G181000	54	59	173	30	163	182	89	91	255	35	114	166	132	140	93	156	98	147	82	36	118	112	63	262	112	68	186
CiPaw.01G181100	355	679	615	109	1071	380	313	487	741	264	1056	1894	800	1095	1249	957	700	1994	1666	1128	684	1212	664	1344	963	1013	853
CiPaw.01G181200	10	10	15	1	20	6	5	5	19	9	14	5	17	30	14	28	21	12	18	22	9	5	3	7	12	19	33
CiPaw.01G181300	0	7	0	0	0	0	0	0	1	0	2	0	0	0	0	0	3	3	2	0	0	0	0	1	3	4	0
CiPaw.01G181400	77	120	299	26	175	116	70	112	224	39	130	255	210	183	187	178	87	222	162	126	118	138	113	355	136	142	367
CiPaw.01G181500	0	0	0	0	0	0	0	0	0	0	0	0	0	0	0	0	0	0	0	0	1	0	0	0	0	0	1
CiPaw.01G181600	0	0	3	0	0	0	0	0	0	0	0	0	1	0	0	0	0	0	0	1	0	1	0	3	0	0	0
CiPaw.01G181700	855	1430	2672	423	1917	2328	1053	1252	3706	627	1449	2167	1841	2070	1466	1770	1152	2360	1483	934	1533	1203	841	3929	1229	1000	2084
CiPaw.01G181800	84	50	404	14	95	125	46	80	82	30	38	49	501	54	56	85	30	78	135	62	55	176	93	462	220	30	735
CiPaw.01G181900	357	594	810	106	618	562	298	544	925	172	399	727	666	643	475	528	465	860	734	447	614	483	396	1565	503	436	681
CiPaw.01G182000	0	0	0	0	0	0	0	0	0	0	0	0	3	0	0	0	0	0	0	0	0	0	2	0	0	0	0
CiPaw.01G182100	1430	2032	2375	439	2458	1917	1050	1396	3036	631	1520	2109	2160	1994	1771	1701	1247	2814	2228	1747	1834	1550	1282	5366	1627	1573	2084
CiPaw.01G182200	47	96	58	16	63	76	49	41	120	10	17	24	40	18	2	33	30	22	58	26	35	40	26	128	30	15	40
CiPaw.01G182300	2969	4491	3944	850	6020	2390	2432	2690	6491	1670	4023	4211	4907	5764	3101	4741	3246	4782	4919	3427	2878	3537	3186	7212	3468	4490	3792
CiPaw.01G182400	23	36	23	11	39	14	16	11	32	13	45	70	76	66	40	68	28	56	104	64	16	85	39	57	127	70	29
CiPaw.01G182500	2562	4882	6852	837	5060	6074	2422	3799	9588	1668	3965	7574	6971	6557	6003	3781	3065	8804	6126	5413	4938	3555	3060	14026	4186	3731	5165
CiPaw.01G182600	0	0	0	0	0	0	0	0	0	0	0	0	0	0	0	0	0	0	0	0	0	0	0	0	0	0	0
CiPaw.01G182700	0	0	0	0	0	0	0	0	0	0	0	0	0	0	0	0	0	0	0	0	0	0	0	0	0	0	0
CiPaw.01G182800	0	0	0	0	0	0	0	0	0	0	0	0	0	0	0	0	0	0	0	0	0	0	0	0	0	0	0
CiPaw.01G182900	2021	3497	4101	712	4602	3730	1763	2761	5736	1193	3158	4565	4216	4469	3577	3511	2398	5175	4480	3006	3431	2970	2448	8993	3185	3139	3715
CiPaw.01G183000	0	0	0	0	0	0	0	0	0	0	0	0	1	0	1	0	0	0	1	0	0	0	0	1	0	0	0
CiPaw.01G183100	1457	1899	2352	368	2269	2353	1127	1779	4091	441	1310	1725	2024	1671	1511	1614	1192	2204	1648	1422	1934	1268	1453	5159	1433	1430	2075
CiPaw.01G183200	92	157	154	30	180	109	34	93	151	40	105	177	193	160	110	119	81	157	167	142	95	135	92	290	128	89	155
CiPaw.01G183300	1738	2558	2660	497	3152	2101	1500	1706	3616	1044	2674	3743	4032	3230	2880	2820	1518	4061	6203	2830	2176	3833	1948	6377	3870	2487	2284
CiPaw.01G183400	0	5	0	0	3	0	1	1	8	2	3	4	0	4	4	3	7	6	4	1	4	4	5	6	2	5	6
CiPaw.01G183500	2529	3373	5156	934	4065	4567	2549	2833	5031	1185	2219	3659	5108	3091	2891	3355	1959	4278	4447	2966	3373	3609	2101	10300	3730	2343	4650
CiPaw.01G183600	6	9	41	1	8	36	10	11	59	7	23	69	23	18	28	19	13	51	22	18	50	40	18	102	8	7	36
CiPaw.01G183700	3206	4555	4332	1039	6522	4445	2800	4284	7330	1638	4356	7907	5093	5463	5676	4852	3599	8338	6953	4600	4525	5115	4144	10552	4556	4232	4165
CiPaw.01G183800	7	10	76	1	22	19	7	12	16	6	4	5	34	5	3	15	5	9	17	7	14	18	5	54	25	4	92
CiPaw.01G183900	0	0	0	0	0	0	0	0	0	0	0	0	0	0	0	0	0	0	0	0	0	0	0	0	1	0	0
CiPaw.01G184000	792	936	1928	227	1016	1411	674	738	2594	275	643	1078	1236	959	851	964	563	1418	845	489	960	691	500	2985	842	598	1637
CiPaw.01G184100	0	0	0	0	0	2	0	0	0	0	0	0	0	0	0	0	0	0	0	0	1	0	0	0	0	0	0
CiPaw.01G184200	1	2	3	0	0	2	2	3	3	0	1	2	0	4	18	1	11	25	0	1	8	2	3	26	0	1	6
CiPaw.01G184300	6	18	11	4	24	10	8	15	35	4	15	24	12	10	19	27	18	50	11	17	9	34	14	22	13	18	7
CiPaw.01G184400	0	0	0	0	1	0	0	0	0	0	0	0	0	0	0	0	1	0	0	0	0	0	0	4	0	0	0
CiPaw.01G184500	694	802	958	166	1796	422	627	578	995	500	2116	5979	1243	1976	3625	1817	1347	4813	4212	2335	1157	3076	1651	2104	1834	2135	1183
CiPaw.01G184600	131	168	300	36	192	195	116	198	104	17	29	178	276	87	108	110	77	136	225	214	215	203	143	521	188	73	383
CiPaw.01G184700	77	115	250	20	136	182	72	81	392	52	86	197	193	161	99	109	78	258	116	78	152	97	56	363	116	84	219
CiPaw.01G184800	10038	12848	11299	3079	22759	9394	7886	10569	16050	5208	14533	18138	15830	19040	12768	15259	10720	17989	19040	13816	10144	15692	13001	24482	14902	13769	13465
CiPaw.01G184900	760	900	152	256	1685	131	827	815	120	1186	2207	3811	4182	3215	2789	5036	1574	4751	12671	3579	453	7605	2486	583	5417	3717	277
CiPaw.01G185000	759	1111	1345	223	1338	1145	576	771	2598	408	1064	1565	1448	1384	1187	1279	817	1759	1408	1067	1030	809	729	3070	974	1258	1126
CiPaw.01G185100	875	1092	1368	264	1491	924	749	800	1409	303	660	901	1224	823	777	982	469	1030	1241	773	720	867	525	2193	952	676	1179
CiPaw.01G185200	1093	1951	3097	398	2559	3157	931	2009	5284	651	1681	3444	2146	2533	2720	1890	1602	3905	1647	1861	3048	1156	1272	8511	1248	1656	2587
CiPaw.01G185300	380	767	1406	139	1196	1578	370	705	2823	300	780	1349	771	868	781	837	549	906	596	240	1026	304	217	2092	615	338	1581
CiPaw.01G185400	4120	7101	10116	1687	10556	9461	4034	6464	14544	1961	4495	13167	6066	5248	7864	5930	4054	11729	6456	4259	10536	6228	4428	17382	5556	3594	8052
CiPaw.01G185500	757	1083	1849	297	1538	1512	615	1089	3248	428	921	2075	964	1036	1167	1025	643	1814	1082	381	1111	700	442	1953	826	525	1385
CiPaw.01G185600	10269	11654	10901	4196	21411	11418	11108	10126	18552	5338	10686	19697	14976	15102	15066	17656	9413	19921	20869	12893	12508	17710	12779	24629	13604	13659	10705
CiPaw.01G185700	0	0	0	0	0	0	0	0	0	0	0	0	0	0	0	0	0	0	2	0	0	0	0	0	0	0	0
CiPaw.01G185800	3013	4372	2703	966	6124	2586	2375	3121	5193	1781	3885	4325	5170	5158	3374	5450	3017	5132	6431	3497	2872	4591	3069	6923	4673	4174	2317
CiPaw.01G185900	17	65	28	25	158	36	60	28	74	21	68	17	67	59	8	66	25	28	38	13	58	36	21	26	51	52	15
CiPaw.01G186000	32	45	52	19	24	32	7	77	85	6	69	27	27	79	80	13	170	27	8	14	194	2	17	217	7	18	32
CiPaw.01G186100	68250	63995	64719	6642	41960	56514	12458	68890	52615	11277	51678	39115	27378	29081	37547	25181	103480	93874	19135	15673	92730	19274	29900	131763	34665	34654	33390
CiPaw.01G186200	4304	2893	6188	807	5639	6497	1954	6334	11373	1028	5099	4201	2100	2922	2813	1380	4382	5760	2256	1695	4928	2026	2474	14588	3934	2930	2300
CiPaw.01G186300	2453	1500	513	651	3574	227	1767	1374	795	992	2008	1564	2847	2289	1079	2770	1212	1990	6886	1501	276	4901	1123	450	3752	1924	327
CiPaw.01G186400	0	0	1	0	0	0	0	0	0	0	0	0	0	1	0	1	0	0	2	0	0	1	0	0	0	0	0
CiPaw.01G186500	41	26	7	46	196	0	65	24	12	50	82	28	117	94	23	109	33	58	257	42	2	142	44	4	178	126	2
CiPaw.01G186600	88	85	160	15	75	45	51	72	21	16	35	20	185	30	18	102	23	41	141	79	29	120	117	69	220	26	93
CiPaw.01G186700	412	498	558	115	615	403	304	370	833	189	543	729	514	687	671	640	467	1130	743	560	533	588	503	1326	525	562	540
CiPaw.01G186800	29	62	166	5	62	200	30	29	312	46	33	141	70	58	155	67	62	130	72	38	142	32	19	386	47	20	101
CiPaw.01G186900	0	0	0	0	0	0	0	0	0	0	0	0	0	0	0	0	0	0	0	0	0	0	0	0	0	0	0
CiPaw.01G187000	23	52	101	12	49	65	27	53	116	8	36	45	36	42	52	49	43	70	58	27	54	30	23	156	50	26	106
CiPaw.01G187100	529	938	984	234	1340	934	539	816	2108	353	1051	1494	1043	1552	1105	983	778	1579	996	910	1366	671	906	2903	782	1018	1183
CiPaw.01G187200	159	268	382	58	323	361	183	258	630	83	170	322	276	303	252	265	206	374	229	136	303	185	161	830	177	168	364
CiPaw.01G187300	541	1124	1570	196	1010	1374	627	741	2274	300	734	1263	1060	1090	890	812	584	1299	827	560	1059	577	450	2734	594	623	1025
CiPaw.01G187400	150	328	358	55	353	315	112	225	643	124	330	347	421	440	283	279	212	431	306	255	336	192	109	925	243	304	312
CiPaw.01G187500	127	204	219	47	251	125	106	118	408	67	256	255	197	241	72	211	81	199	169	101	173	115	55	282	195	140	266
CiPaw.01G187600	546	844	957	216	1241	933	531	750	1523	319	957	1262	910	1355	1004	993	765	1279	807	732	885	662	708	1867	555	801	936
CiPaw.01G187700	2	10	16	2	3	3	0	3	7	4	8	25	13	7	15	5	6	31	23	9	8	16	7	7	16	12	10
CiPaw.01G187800	66	67	112	17	110	75	52	53	140	34	147	296	124	120	221	145	80	367	205	108	82	178	69	225	126	98	99
CiPaw.01G187900	800	1079	1378	233	1650	892	604	681	1491	368	1120	2697	1203	1441	1754	1323	853	2573	2336	1224	963	2142	1028	2044	1721	1314	1744
CiPaw.01G188000	37	30	150	13	49	196	40	35	312	19	56	168	71	74	154	92	33	227	215	44	150	134	37	300	175	27	160
CiPaw.01G188100	203	345	754	52	322	731	215	305	649	83	212	471	446	283	321	197	201	470	238	197	367	212	142	1390	232	181	673
CiPaw.01G188200	379	626	739	143	787	621	351	482	1027	186	504	508	818	633	394	597	447	669	719	487	438	454	340	1433	569	502	664
CiPaw.01G188300	0	0	0	0	0	0	0	1	1	0	0	0	0	0	0	0	0	0	0	0	0	0	0	0	0	0	0
CiPaw.01G188400	1504	1761	2132	478	2150	1499	1476	1764	1853	1077	3459	5023	3709	4251	3333	3904	2675	4925	4799	3548	1644	3384	2329	3764	3062	3512	1652
CiPaw.01G188500	0	0	0	0	0	0	0	0	0	0	0	0	0	0	0	0	0	0	0	0	0	0	0	0	0	0	0
CiPaw.01G188600	0	0	0	0	0	0	0	0	0	0	0	0	0	0	0	0	0	0	0	0	0	0	0	0	0	0	0
CiPaw.01G188700	0	0	0	0	0	0	0	0	0	0	0	0	0	0	0	0	0	0	0	0	0	0	0	0	0	0	0
CiPaw.01G188800	109	160	359	69	280	370	156	217	474	42	169	317	259	152	283	258	218	366	211	118	224	173	112	634	243	125	196
CiPaw.01G188900	11807	12394	16427	3442	17482	12585	8789	9916	14109	4789	6708	11818	20632	10494	7138	13041	5230	10926	17399	7566	8786	13697	6631	26055	15877	4843	10506
CiPaw.01G189000	543	1655	1554	213	1598	1835	476	1617	3236	492	1135	2852	1361	1518	1932	1663	1255	3739	751	1158	2123	398	635	4337	310	924	1123
CiPaw.01G189100	2261	4588	8327	1211	5860	8175	2350	3917	13108	1616	5444	12483	4605	8984	8702	4557	3028	10842	2891	3197	8023	2089	3254	18385	2703	4665	9543
CiPaw.01G189200	17	11	109	1	13	18	22	10	7	4	9	5	61	9	8	19	7	9	26	12	10	21	18	100	34	5	249
CiPaw.01G189300	4749	7320	8335	1469	9116	8827	4570	8607	13087	2937	8307	11090	11356	12702	8552	8671	7245	12159	8180	7697	7919	6520	8014	19888	7966	8484	8165
CiPaw.01G189400	19	31	38	11	104	26	11	32	29	7	90	39	75	29	34	88	49	96	57	26	12	66	76	51	70	43	30
CiPaw.01G189500	0	0	0	2	0	0	0	0	0	0	0	0	1	0	0	0	0	0	0	0	0	0	0	0	1	0	0
CiPaw.01G189600	924	898	687	507	2619	688	910	919	958	543	1901	858	2340	1250	927	3296	1327	2764	1766	802	493	1552	1226	969	2056	1189	736
CiPaw.01G189700	675	854	1085	421	2329	1137	874	878	1379	370	1797	1292	1653	952	1021	2597	1407	2760	1258	846	782	1269	1198	1235	1678	938	1083
CiPaw.01G189800	65	111	101	22	133	117	32	96	185	43	100	94	147	152	70	82	79	79	74	68	56	62	74	207	82	69	74
CiPaw.01G189900	533	774	783	152	808	651	468	510	1339	255	802	1204	1020	1084	835	967	626	1405	968	719	730	674	517	1879	735	855	775
CiPaw.01G190000	2885	3501	4148	892	4072	3784	2655	2954	7040	1199	2605	4323	4505	3859	3442	4017	2513	6360	3715	3011	4159	2381	2477	11327	2732	3947	3645
CiPaw.01G190100	0	4	3	0	1	1	0	2	3	0	1	4	3	2	4	0	1	6	2	1	0	0	0	2	0	3	8
CiPaw.01G190200	622	874	2527	218	693	1708	719	669	1389	144	102	258	1451	257	177	322	194	201	861	461	626	805	234	2449	967	108	2377
CiPaw.01G190300	4609	5991	7751	1721	7723	6954	4260	4454	12734	2480	5169	9195	9155	7782	6357	7123	4136	9992	9074	5178	7005	5960	4045	16486	6395	5026	6501
CiPaw.01G190400	140	291	277	45	267	293	75	173	368	69	111	268	393	276	167	195	148	279	264	235	227	131	107	697	167	177	207
CiPaw.01G190500	5286	7011	5969	1564	11917	4573	3700	5755	8888	2663	6998	8257	7025	9056	6377	7917	6140	9233	8634	6263	4906	6929	6502	11922	5874	7437	6998
CiPaw.01G190600	1757	1653	92	388	1925	26	1108	1119	18	175	71	15	473	72	5	229	7	11	1576	885	6	1126	513	5	963	509	1
CiPaw.01G190700	69	111	119	21	118	145	71	121	154	41	51	89	169	76	45	80	41	100	232	150	83	131	38	214	108	89	55
CiPaw.01G190800	257	439	2382	81	511	1945	320	533	2359	87	136	822	464	253	540	237	134	1043	237	162	879	251	172	2795	285	109	1575
CiPaw.01G190900	163	316	1205	84	303	1021	205	436	975	41	26	65	239	69	92	679	603	905	171	141	385	173	56	1310	177	38	533
CiPaw.01G191000	6294	14950	50866	4241	14989	46109	9379	21510	44406	1499	1154	2596	11608	3915	1752	4186	4019	3358	8049	5768	17839	6954	1505	56485	7922	749	24382
CiPaw.01G191100	1447	3188	5607	545	2528	4926	1217	4822	6257	226	595	884	1766	1215	922	1283	987	1984	1075	1330	3221	683	648	9072	1434	781	3305
CiPaw.01G191200	11070	7398	23923	2622	10178	14567	10820	21315	12784	1197	1296	1427	16632	3521	1060	7075	4238	1217	11837	8204	9451	10019	4872	19285	19768	1269	12539
CiPaw.01G191300	8879	9452	57387	1999	9599	28173	10052	25053	13568	512	699	1545	13254	2553	1728	3984	3191	1650	7206	8029	10957	7825	4185	28963	14637	720	30788
CiPaw.01G191400	3709	11432	123138	3336	33314	71622	8283	19197	122211	885	1748	13582	4773	4094	3387	2858	3103	12122	3609	2779	7170	4780	2140	18457	4208	934	33787
CiPaw.01G191500	4	2	3	0	4	1	0	0	0	2	0	0	2	0	0	0	0	0	0	0	0	2	0	0	8	0	0
CiPaw.01G191600	0	0	0	0	0	0	0	0	0	0	0	0	0	0	0	0	0	0	0	0	1	0	0	0	0	0	0
CiPaw.01G191700	0	0	15	0	0	9	0	1	18	0	0	4	0	0	0	0	0	16	0	2	1	0	0	5	0	0	5
CiPaw.01G191800	104	76	6586	70	595	3519	115	175	4886	35	15	1035	68	25	37	56	28	669	89	47	85	62	40	279	94	19	2133
CiPaw.01G191900	3	7	29	4	23	18	9	12	25	1	5	10	9	8	26	51	52	83	3	19	28	8	7	38	8	6	40
CiPaw.01G192000	0	0	4	0	2	1	0	1	1	0	0	0	5	3	3	2	2	1	0	1	0	2	0	0	2	1	2
CiPaw.01G192100	1	4	4	1	2	3	3	4	4	2	5	8	10	5	5	10	5	5	12	4	2	5	2	11	5	1	2
CiPaw.01G192200	1055	1694	3727	452	2144	2899	1160	1193	3418	293	355	836	2121	634	858	891	440	1224	1035	514	1409	699	342	4770	1129	185	2333
CiPaw.01G192300	274	485	1301	99	615	953	205	336	806	59	246	550	391	245	432	244	203	543	460	239	733	213	163	1712	365	129	1246
CiPaw.01G192400	856	1423	688	272	2816	419	674	1085	1521	815	2271	1987	2097	2285	1362	1873	1155	2344	3134	1073	701	1808	1092	1256	2035	1538	593
CiPaw.01G192500	344	391	1085	121	550	865	353	263	1561	210	269	605	524	464	318	447	133	602	389	129	402	301	100	1200	403	212	794
CiPaw.01G192600	3348	4544	11454	1201	5292	10009	3698	4476	15846	1480	2675	8648	6389	4802	6119	4045	2413	9837	4195	2731	8347	3208	1944	21146	4110	2159	9961
CiPaw.01G192700	135	229	250	71	346	216	137	249	314	81	223	352	348	354	185	269	227	351	258	230	182	243	187	577	209	209	240
CiPaw.01G192800	746	314	224	128	719	133	349	240	200	105	130	147	330	176	91	397	96	167	711	197	140	543	234	320	702	150	247
CiPaw.01G192900	478	779	860	142	907	741	467	537	1468	299	656	951	866	817	688	946	685	1140	773	518	640	595	606	1913	579	756	778
CiPaw.01G193000	261	223	663	213	347	622	242	154	892	82	102	244	236	139	184	274	106	195	279	84	306	328	105	640	258	50	354
CiPaw.01G193100	1506	2134	2598	532	2974	2426	1368	1893	4225	887	2168	2942	2668	2840	2131	2599	1780	3453	2489	1866	2313	1923	1818	5669	1932	1742	2730
CiPaw.01G193200	3573	5841	6130	1379	6611	5798	2955	4265	10690	2246	5077	5369	6433	7172	4674	5664	3541	6943	5599	3770	4747	3278	2789	14283	3988	4638	4469
CiPaw.01G193300	564	1688	5262	344	1270	5563	643	1664	10494	297	914	2635	1190	1063	2807	839	859	3303	599	700	4218	377	610	12488	410	652	2503
CiPaw.01G193400	508	579	1440	169	859	844	555	520	683	156	215	202	1193	434	184	567	292	327	587	227	314	689	310	1270	748	131	1421
CiPaw.01G193500	0	0	3	0	1	4	1	0	2	0	0	0	0	0	0	0	0	0	0	0	0	0	0	1	0	0	1
CiPaw.01G193600	383	658	630	111	999	531	324	456	1137	251	683	969	659	836	659	667	441	1105	824	597	555	600	497	1426	587	785	581
CiPaw.01G193700	0	0	0	0	1	1	0	2	0	0	0	0	0	0	0	0	0	1	2	0	0	0	0	1	0	0	0
CiPaw.01G193800	374	607	891	104	673	734	413	676	909	113	388	651	671	583	515	431	326	732	507	426	561	414	394	1516	633	287	643
CiPaw.01G193900	233	244	152	45	324	85	138	171	99	26	73	132	123	56	117	122	49	212	360	236	112	441	203	199	392	224	87
CiPaw.01G194000	13	7	89	2	5	31	11	15	19	0	0	8	20	0	2	7	3	8	13	3	24	36	4	47	11	0	91
CiPaw.01G194100	0	2	3	1	1	3	0	4	3	0	6	66	1	2	44	16	8	79	13	19	41	6	13	12	1	16	1
CiPaw.01G194200	0	1	1	0	0	0	0	0	2	0	0	0	0	1	0	0	0	1	0	0	0	2	1	0	4	0	7
CiPaw.01G194300	0	0	0	0	0	0	0	0	0	0	0	0	0	0	0	0	0	0	1	0	0	0	0	0	0	0	0
CiPaw.01G194400	484	824	120	114	977	56	603	1154	66	115	83	320	389	76	118	359	38	209	1085	1009	154	1436	1481	150	857	526	25
CiPaw.01G194500	4148	5234	4100	1157	9759	3582	3528	4312	4651	1969	6415	10133	6285	6094	7741	4542	3481	5804	6831	5815	3361	6613	6917	7384	5508	6077	5390
CiPaw.01G194600	1808	2460	1882	551	3204	1404	1594	2042	2204	1749	4109	5389	5081	5372	3645	4283	2842	5738	5535	4775	1953	3600	3193	4364	4301	4118	2572
CiPaw.01G194700	2883	4020	3274	802	6737	2804	1986	3495	3753	1193	3279	5027	4078	4168	3911	3256	2310	5742	6398	4411	2887	5329	3455	6747	4881	4084	3387
CiPaw.01G194800	70	93	97	5	106	67	48	102	54	14	48	53	156	69	40	86	69	77	105	30	54	88	41	121	104	51	140
CiPaw.01G194900	1687	2769	2439	576	3627	2015	1538	1950	4500	962	2752	3246	2909	3414	2503	3011	2143	4068	3238	2379	2466	2317	1907	5779	2166	2841	2486
CiPaw.01G195000	0	6	0	0	1	0	2	0	3	2	4	3	3	6	1	12	0	5	4	5	3	0	4	4	2	1	4
CiPaw.01G195100	0	0	0	0	0	0	0	0	0	0	0	0	0	0	0	0	0	0	0	0	0	0	0	0	0	0	0
CiPaw.01G195200	1938	2646	1409	500	5831	1157	1518	1780	2392	1133	3685	3597	3260	4138	2149	3594	2496	3862	6439	2494	1260	5635	3252	3257	5065	2963	1780
CiPaw.01G195300	2510	3945	5197	1040	4760	4915	2391	3654	6804	1635	4450	6916	6012	5949	5593	4955	3460	8124	5754	4260	3821	4752	3641	11334	5260	4046	4426
CiPaw.01G195400	64	173	53	25	249	46	46	88	155	108	382	338	214	404	212	311	193	471	998	276	143	543	193	137	319	411	117
CiPaw.01G195500	12333	16368	17361	4014	23725	16786	10304	15269	35126	5972	15046	24007	18666	19933	16872	21544	13986	27699	20651	13538	18103	14927	12706	41417	12678	16095	15962
CiPaw.01G195600	26	18	51	1	10	38	5	17	64	8	8	18	15	6	20	17	8	25	13	8	25	8	5	51	16	8	49
CiPaw.01G195700	113	172	360	13	242	215	59	149	89	11	30	37	300	37	36	89	33	63	37	68	79	81	121	286	197	16	409
CiPaw.01G195800	454	635	749	136	893	637	381	591	1159	209	529	707	773	706	571	557	419	825	683	445	592	429	449	1621	618	474	737
CiPaw.01G195900	2037	1210	2380	308	3478	895	1789	3105	1403	199	466	418	1780	512	174	751	383	398	801	554	519	1506	810	1221	2053	216	995
CiPaw.01G196000	1555	2751	6286	761	3389	5841	1634	2365	11614	834	2045	5215	3245	2492	4149	2592	1753	5377	2330	1925	5921	1492	1495	15155	1606	1616	5497
CiPaw.01G196100	760	1027	1787	333	1365	1879	749	1194	2749	340	587	1358	1295	931	1017	1064	780	1310	1095	834	1207	771	599	2932	939	638	1398
CiPaw.01G196200	8	0	46	0	10	1	3	21	0	0	3	10	46	0	2	3	9	8	1	7	9	21	35	12	44	0	81
CiPaw.01G196300	0	1	4	0	3	0	4	1	1	0	4	3	5	2	1	2	0	7	0	1	1	3	1	12	3	0	3
CiPaw.01G196400	389	227	183	49	162	147	207	134	70	61	62	107	691	116	109	271	159	125	334	119	104	243	126	255	508	78	178
CiPaw.01G196500	0	0	0	0	0	0	0	0	0	0	0	0	0	0	0	0	0	0	0	1	0	0	0	0	1	0	0
CiPaw.01G196600	29	28	78	10	51	41	27	71	28	2	4	12	45	16	7	26	15	30	54	30	33	40	28	87	73	9	55
CiPaw.01G196700	268	150	855	39	306	900	197	253	367	74	59	123	224	142	108	287	101	111	156	245	424	242	294	1078	257	60	760
CiPaw.01G196800	14	9	18	4	17	18	5	8	30	8	7	36	28	20	19	18	11	40	28	28	31	15	9	38	28	19	14
CiPaw.01G196900	403	645	808	127	866	725	381	503	1211	217	520	653	792	757	515	594	443	676	741	496	609	516	401	1539	609	425	762
CiPaw.01G197000	51	53	116	30	86	116	71	45	136	22	38	98	53	46	44	59	42	75	116	77	41	69	39	146	80	28	63
CiPaw.01G197100	4382	6405	6132	1358	9453	4327	3249	4290	8862	2461	5939	7316	6694	8073	5394	6451	4134	8087	7542	5318	4731	5564	4494	11891	5340	6078	6470
CiPaw.01G197200	4177	6836	13658	1329	7907	11262	4275	6766	10882	2188	5287	15890	13782	9708	8619	5062	4340	12926	9127	8615	10063	8909	5717	25686	9362	4325	13399
CiPaw.01G197300	823	1084	3581	215	1282	2260	745	1278	2688	353	1021	1479	1927	1349	1369	957	859	1713	796	782	1519	869	950	4331	1462	683	4459
CiPaw.01G197400	1840	2720	5674	630	3678	4700	1619	2344	6741	1008	2607	4474	3922	3220	3362	2828	1942	5252	4570	2229	3151	3198	1728	8950	3278	2361	5274
CiPaw.01G197500	324	1267	888	99	557	883	146	1298	2569	207	2032	3128	834	1882	3852	1059	1447	9223	603	1296	2993	252	1564	7890	309	2257	1590
CiPaw.01G197600	138	227	262	44	244	258	118	240	402	82	192	315	276	315	197	273	222	336	206	178	276	175	164	679	165	183	246
CiPaw.01G197700	135	169	263	28	197	203	86	117	227	55	115	231	178	188	174	170	145	274	163	124	200	125	127	439	93	112	252
CiPaw.01G197800	516	1028	1192	189	1211	1065	497	669	1893	420	996	1333	1317	1516	1072	1010	740	1633	1184	931	851	722	595	2766	921	1046	1232
CiPaw.01G197900	6	3	6	4	5	11	6	3	7	3	2	0	9	2	5	16	5	0	19	6	4	5	6	13	19	0	5
CiPaw.01G198000	75	107	285	24	114	215	58	81	192	30	69	96	230	152	66	152	73	93	163	167	126	91	55	413	168	53	262
CiPaw.01G198100	0	0	0	0	0	0	0	0	0	0	0	0	0	0	0	0	0	0	0	0	0	0	0	0	0	0	0
CiPaw.01G198200	1472	1683	2200	448	2659	1852	1212	1508	2645	554	1409	2570	1791	1753	1899	2023	1336	2818	1826	1718	1792	1613	1606	4311	1449	1653	2496
CiPaw.01G198300	812	1289	2188	258	1320	1803	726	1119	1871	293	522	1216	1730	1098	741	855	634	1292	1085	902	1145	772	581	3561	928	519	1811
CiPaw.01G198400	32	40	84	18	66	60	39	50	54	24	48	35	67	47	30	55	21	87	131	40	40	93	45	88	127	30	60
CiPaw.01G198500	12	24	26	6	37	31	22	35	48	8	37	51	25	39	31	58	51	62	44	22	21	25	46	59	26	20	25
CiPaw.01G198600	3108	3749	4353	987	5204	3845	2585	2951	5257	1320	2986	3628	5609	4350	2557	3652	2360	3640	4746	2727	2966	4315	2628	7613	4705	2446	4156
CiPaw.01G198700	668	1042	1600	221	1261	1280	683	971	1774	325	892	1459	1477	1308	1200	1056	806	1795	1219	953	1114	906	783	3246	1164	822	1641
CiPaw.01G198800	295	389	463	71	590	352	222	252	622	117	384	446	578	451	343	429	274	597	641	384	291	331	324	932	440	403	402
CiPaw.01G198900	174	376	1507	64	257	1023	204	488	456	42	64	117	577	129	51	103	104	112	209	191	502	205	102	1368	374	47	1945
CiPaw.01G199000	799	1382	1537	348	2056	1464	933	1270	2124	488	1511	2230	1844	2069	1559	1498	1183	2366	1944	1275	1371	1561	1175	3418	1527	1241	1628
CiPaw.01G199100	859	1220	1310	244	1679	1046	602	832	2451	444	1085	1713	1259	1560	1376	1255	851	2053	1543	1188	1240	1021	912	2837	948	1285	1496
CiPaw.01G199200	286	455	473	96	595	402	232	371	750	183	563	863	564	664	681	550	375	1066	731	476	478	507	475	1244	450	535	465
CiPaw.01G199300	959	1803	2761	292	2234	2325	889	2039	3195	738	2194	3359	2780	2857	2699	1675	1441	3912	2423	1936	2074	1802	1390	5689	2236	1723	3276
CiPaw.01G199400	16767	19175	23708	4072	25261	20359	13471	18576	43630	12192	21240	21721	38127	34238	18205	33133	23933	25388	21312	17184	18423	16124	16467	63153	20803	17177	21639
CiPaw.01G199500	4013	6041	7000	1120	6771	6416	3307	5736	13534	3655	10513	14892	8868	12353	12428	11381	9808	20380	8991	7665	10740	5966	7348	29294	5424	9054	6390
CiPaw.01G199600	448	629	373	120	736	336	319	520	507	303	671	553	941	964	451	619	527	779	943	647	265	673	453	948	760	913	349
CiPaw.01G199700	10690	15165	11779	3193	14946	13205	8798	12987	21746	5882	16006	20827	21409	20911	18758	18587	13422	28707	20262	17011	14379	15168	13668	44556	17442	22330	10654
CiPaw.01G199800	3500	5160	5227	1051	7603	4341	3031	4194	9116	1995	4959	5410	6822	7460	4225	6080	3922	6456	5923	3894	4306	3967	3273	11590	4658	4792	4549
CiPaw.01G199900	813	1139	2863	288	1471	2347	907	1090	3426	284	738	2954	1383	1129	1806	946	637	2410	774	802	1903	821	792	3915	909	800	2675
[truncated: 30,268 more rows]
